# Supplementary material for: Minimal genome-wide human CRISPR-Cas9 library
Source: Genome Biol. 2021 Jan 21;22:40. doi: 10.1186/s13059-021-02268-4 (PMC7818936; doi:10.1186/s13059-021-02268-4)
Supplement: Supplementary file 3 — Additional file 3: Table S2. Reference CRISPR-Cas9 library containing sgRNAs originating from multiple libraries with standardised genomic annotation and guide efficiency metrics. [file 13059_2021_2268_MOESM3_ESM.xlsx]

## Sheet: Sheet1
sgRNA_ID	Library	Approved_Symbol	Approved_Name	HGNC_ID	WGE_Sequence	WGE_ID	Off_Target	WGE_MatchComment	Chr	Start	End	Strand	Assembly	JACKS	RuleSet2	FORECAST	KS	CRISPOR_MIT_SpecificityScore	CRISPOR_Doench	CRISPOR_CrisprScan	polyT	Pfam
TCAATGGTCACAGTAGCGCT	Avana	A1BG	alpha-1-B glycoprotein	HGNC:5	TCAATGGTCACAGTAGCGCTGGG	1168686478	{0: 1, 1: 0, 2: 0, 3: 4, 4: 64}	seq_location_match	19	58352291	58352313	+	Human (GRCh38)	0.356319			0.500888	92	60	54
GGAAGTCTGGAGTCTCCAGG	Avana	A1BG	alpha-1-B glycoprotein	HGNC:5	GGAAGTCTGGAGTCTCCAGGTGG	1168686647	{0: 1, 1: 0, 2: 2, 3: 23, 4: 241}	seq_location_match	19	58353093	58353115	+	Human (GRCh38)	0.938576			0.414464	57	57	57		PF13895;Ig_2
GTGTGCCGAGGTGTGCTGCG	Avana	A1BG	alpha-1-B glycoprotein	HGNC:5	GTGTGCCGAGGTGTGCTGCGGGG	1168686511	{0: 1, 1: 0, 2: 0, 3: 10, 4: 100}	seq_location_match	19	58352462	58352484	-	Human (GRCh38)	0.83964			0.369914	79	72	77
GTGGACTTCCAGCTACGGCG	Avana	A1BG	alpha-1-B glycoprotein	HGNC:5	GTGGACTTCCAGCTACGGCGCGG	1168686329	{0: 1, 1: 0, 2: 0, 3: 1, 4: 27}	seq_location_match	19	58351564	58351586	-	Human (GRCh38)	2.30903			0.192558	96	64	53		PF13895;Ig_2
GGAATCAAATCACAAATCCG	Avana	A1CF	APOBEC1 complementation factor	HGNC:24086	GGAATCAAATCACAAATCCGGGG	1067961686	{0: 1, 1: 0, 2: 0, 3: 9, 4: 98}	seq_location_match	10	50859916	50859938	-	Human (GRCh38)	0.0240552			0.603804	75	68	34
GCAGATAAAACCAAAAACCG	Avana	A1CF	APOBEC1 complementation factor	HGNC:24086	GCAGATAAAACCAAAAACCGAGG	1067959856	{0: 1, 1: 0, 2: 2, 3: 15, 4: 440}	seq_location_match	10	50836139	50836161	-	Human (GRCh38)	0.881476			0.535387	65	71	28		PF00076;RRM_1
GGTGCAGCATCCCAACCAGG	Avana	A1CF	APOBEC1 complementation factor	HGNC:24086	GGTGCAGCATCCCAACCAGGTGG	1067960601	{0: 1, 1: 0, 2: 0, 3: 9, 4: 154}	seq_location_match	10	50844070	50844092	+	Human (GRCh38)	0.627913			0.444111	77	64	56
GGATGCCCCCAACAAATAAT	Avana	A1CF	APOBEC1 complementation factor	HGNC:24086	GGATGCCCCCAACAAATAATCGG	1067959865	{0: 1, 1: 0, 2: 0, 3: 5, 4: 66}	seq_location_match	10	50836248	50836270	+	Human (GRCh38)	3.44778			0.403711	84	46	43		PF00076;RRM_1
ACTCCACGAAGGCAAAGCCT	Avana	A1CF	APOBEC1 complementation factor	HGNC:24086	ACTCCACGAAGGCAAAGCCTCGG	1067959853	{0: 1, 1: 0, 2: 3, 3: 17, 4: 147}	seq_match	10	50836122	50836144	+	Human (GRCh38)					69	64	44		PF00076;RRM_1
GATGCTGCACCCCCTGAAAG	Avana	A1CF	APOBEC1 complementation factor	HGNC:24086	GATGCTGCACCCCCTGAAAGGGG	1067960597	{0: 1, 1: 0, 2: 0, 3: 12, 4: 99}	seq_match	10	50844058	50844080	-	Human (GRCh38)					73	54	53
GGATATGTACAGCTTCCTAG	Avana	A2M	alpha-2-macroglobulin	HGNC:7	GGATATGTACAGCTTCCTAGAGG	1092505557	{0: 1, 1: 0, 2: 0, 3: 4, 4: 111}	seq_location_match	12	9095538	9095560	-	Human (GRCh38)	0.501135			0.616211	65	69	22
TTACTCATATAGGATCCCAA	Avana	A2M	alpha-2-macroglobulin	HGNC:7	TTACTCATATAGGATCCCAAAGG	1092506808	{0: 1, 1: 0, 2: 0, 3: 6, 4: 78}	seq_location_match	12	9110025	9110047	-	Human (GRCh38)	-0.051228	0.6898		0.542547	86	69	40		PF01835;A2M_N
ACTGTCTGAGTATGGCCACA	Avana	A2M	alpha-2-macroglobulin	HGNC:7	ACTGTCTGAGTATGGCCACAGGG	1092506077	{0: 1, 1: 0, 2: 1, 3: 10, 4: 111}	seq_location_match	12	9101514	9101536	+	Human (GRCh38)	1.47964			0.506748	70	64	47		PF07703;A2M_N_2
AAGCCTGTGAATCTTCACCG	Avana	A2M	alpha-2-macroglobulin	HGNC:7	AAGCCTGTGAATCTTCACCGTGG	1092506556	{0: 1, 1: 0, 2: 0, 3: 2, 4: 91}	seq_location_match	12	9107547	9107569	+	Human (GRCh38)	2.10889			0.463526	88	80	52
GCTTCCTTGGAGTCTGTCAG	Avana	A2M	alpha-2-macroglobulin	HGNC:7	GCTTCCTTGGAGTCTGTCAGGGG	1092507077	{0: 1, 1: 0, 2: 0, 3: 27, 4: 245}	seq_match	12	9113424	9113446	-	Human (GRCh38)					60	65	43
GCTTTCTGTGAGAAATTCAG	Avana	A2M	alpha-2-macroglobulin	HGNC:7	GCTTTCTGTGAGAAATTCAGTGG	1092506555	{0: 1, 1: 0, 2: 0, 3: 14, 4: 237}	seq_match	12	9107528	9107550	-	Human (GRCh38)					62	61	47
ATAGCAACAGGATTGCACAG	Avana	A2ML1	alpha-2-macroglobulin like 1	HGNC:23336	ATAGCAACAGGATTGCACAGTGG	1092477998	{0: 1, 1: 0, 2: 0, 3: 10, 4: 144}	seq_location_match	12	8835514	8835536	+	Human (GRCh38)	0.822737			0.437889	70	79	60		PF01835;A2M_N
ACAAACCTCTCTACACCCCA	Avana	A2ML1	alpha-2-macroglobulin like 1	HGNC:23336	ACAAACCTCTCTACACCCCAGGG	1092476577	{0: 1, 1: 0, 2: 0, 3: 8, 4: 146}	seq_location_match	12	8823853	8823875	+	Human (GRCh38)	1.14973			0.256656	77	67	58		PF01835;A2M_N
GCAGACAGTTACTCACAGAG	Avana	A2ML1	alpha-2-macroglobulin like 1	HGNC:23336	GCAGACAGTTACTCACAGAGCGG	1092479547	{0: 1, 1: 0, 2: 0, 3: 15, 4: 177}	seq_location_match	12	8847692	8847714	-	Human (GRCh38)	0.901302			0.249433	62	78	58
AGTGCTGCCGAAGTTTAAGG	Avana	A2ML1	alpha-2-macroglobulin like 1	HGNC:23336	AGTGCTGCCGAAGTTTAAGGTGG	1092478100	{0: 1, 1: 0, 2: 1, 3: 6, 4: 64}	seq_location_match	12	8836253	8836275	+	Human (GRCh38)	1.10787			0.197704
AGAAATGTAGATATTCTGAG	Avana	A2ML1	alpha-2-macroglobulin like 1	HGNC:23336	AGAAATGTAGATATTCTGAGTGG	1092478489	{0: 1, 1: 0, 2: 1, 3: 30, 4: 303}	seq_match	12	8839128	8839150	-	Human (GRCh38)					56	72	30
GCATTGCCTCTGGTGCCAGT	Avana	A2ML1	alpha-2-macroglobulin like 1	HGNC:23336	GCATTGCCTCTGGTGCCAGTTGG	1092478007	{0: 1, 1: 0, 2: 0, 3: 12, 4: 158}	seq_match	12	8835578	8835600	-	Human (GRCh38)					73	54	40		PF01835;A2M_N
CCTGGAAGAGAATCTTCTGG	Avana	A3GALT2	alpha 1,3-galactosyltransferase 2	HGNC:30005	CCTGGAAGAGAATCTTCTGGCGG	904832306	{0: 1, 1: 0, 2: 2, 3: 19, 4: 276}	seq_location_match	1	33312866	33312888	-	Human (GRCh38)	-2.20249			0.730147	59	74	57
AGCTTCTTACCAGGGACGCA	Avana	A3GALT2	alpha 1,3-galactosyltransferase 2	HGNC:30005	AGCTTCTTACCAGGGACGCAGGG	904832235	{0: 1, 1: 0, 2: 5, 3: 138, 4: 1661}	seq_location_match	1	33312491	33312513	+	Human (GRCh38)	1.7548			0.418303	17	57	32
GCTGGGACATTGTGGCCGAA	Avana	A3GALT2	alpha 1,3-galactosyltransferase 2	HGNC:30005	GCTGGGACATTGTGGCCGAAGGG	904832242	{0: 1, 1: 0, 2: 0, 3: 4, 4: 70}	seq_location_match	1	33312535	33312557	+	Human (GRCh38)	0.876399			0.403538	89	58	70
CTAAGAGGCCAAGTGTAAGT	Avana	A3GALT2	alpha 1,3-galactosyltransferase 2	HGNC:30005	CTAAGAGGCCAAGTGTAAGTAGG	904832304	{0: 1, 1: 0, 2: 0, 3: 10, 4: 89}	seq_location_match	1	33312838	33312860	+	Human (GRCh38)	2.30889			0.209428	82	56	45
GTCCCGGGCCCAGCGCCACG	Avana	A3GALT2	alpha 1,3-galactosyltransferase 2	HGNC:30005	GTCCCGGGCCCAGCGCCACGCGG	904831105	{0: 1, 1: 0, 2: 2, 3: 47, 4: 316}	seq_match	1	33307323	33307345	+	Human (GRCh38)					70	46	47		PF03414;Glyco_transf_6
TCTGGAAGCCCTCATCCCCA	Avana	A3GALT2	alpha 1,3-galactosyltransferase 2	HGNC:30005	TCTGGAAGCCCTCATCCCCATGG	904832250	{0: 1, 1: 0, 2: 5, 3: 43, 4: 315}	seq_match	1	33312565	33312587	-	Human (GRCh38)					47	50	36
ACTGGTACGCGGCCGTGCAG	Avana	A4GALT	alpha 1,4-galactosyltransferase (P blood group)	HGNC:18149	ACTGGTACGCGGCCGTGCAGGGG	1184160248	{0: 1, 1: 0, 2: 0, 3: 7, 4: 384}	seq_location_match	22	42693460	42693482	-	Human (GRCh38)	0.246967			0.627421	68	50	70		PF04488;Gly_transf_sug
AGTGAGATGCCCAGGTGCCG	Avana	A4GALT	alpha 1,4-galactosyltransferase (P blood group)	HGNC:18149	AGTGAGATGCCCAGGTGCCGGGG	1184160273	{0: 1, 1: 0, 2: 2, 3: 14, 4: 387}	seq_location_match	22	42693557	42693579	+	Human (GRCh38)	0.860913			0.501974	48	57	51		PF04488;Gly_transf_sug
TTTCATCAGGACCAGCACGT	Avana	A4GALT	alpha 1,4-galactosyltransferase (P blood group)	HGNC:18149	TTTCATCAGGACCAGCACGTGGG	1184160286	{0: 1, 1: 0, 2: 0, 3: 10, 4: 84}	seq_location_match	22	42693607	42693629	+	Human (GRCh38)	1.16482			0.476517	78	73	49		PF04488;Gly_transf_sug
CTTGAAGCCGATGATGAACA	Avana	A4GALT	alpha 1,4-galactosyltransferase (P blood group)	HGNC:18149	CTTGAAGCCGATGATGAACAGGG	1184160342	{0: 1, 1: 0, 2: 0, 3: 62, 4: 1910}	seq_location_match	22	42693865	42693887	+	Human (GRCh38)	1.67583			0.292535	17	70	56
CTGCACGGCCGCGTACCAGT	Avana	A4GALT	alpha 1,4-galactosyltransferase (P blood group)	HGNC:18149	CTGCACGGCCGCGTACCAGTCGG	1184160251	{0: 1, 1: 0, 2: 0, 3: 1, 4: 19}	seq_match	22	42693463	42693485	+	Human (GRCh38)					98	58	61		PF04488;Gly_transf_sug
GTCTGCACCCTGTTCATCAT	Avana	A4GALT	alpha 1,4-galactosyltransferase (P blood group)	HGNC:18149	GTCTGCACCCTGTTCATCATCGG	1184160343	{0: 1, 1: 0, 2: 0, 3: 9, 4: 118}	seq_match	22	42693872	42693894	-	Human (GRCh38)					77	51	55
CCTGTGGTGTTCTTTATGAA	Avana	A4GNT	alpha-1,4-N-acetylglucosaminyltransferase	HGNC:17968	CCTGTGGTGTTCTTTATGAAGGG	962716531	{0: 1, 1: 0, 2: 3, 3: 26, 4: 147}	seq_location_match	3	138130991	138131013	-	Human (GRCh38)	0.641427			0.465007	68	52	48		PF04488;Gly_transf_sug
GCCACGTCTGTGGCTCAGGA	Avana	A4GNT	alpha-1,4-N-acetylglucosaminyltransferase	HGNC:17968	GCCACGTCTGTGGCTCAGGAGGG	962716550	{0: 1, 1: 0, 2: 1, 3: 13, 4: 197}	seq_location_match	3	138131104	138131126	+	Human (GRCh38)	0.562578			0.44402	61	56	48
GCCATCATCTGGAAATACGG	Avana	A4GNT	alpha-1,4-N-acetylglucosaminyltransferase	HGNC:17968	GCCATCATCTGGAAATACGGTGG	962715771	{0: 1, 1: 0, 2: 0, 3: 8, 4: 67}	seq_location_match	3	138124799	138124821	-	Human (GRCh38)	1.21064			0.343512	85	68	51		PF04488;Gly_transf_sug
CCTTCTTTCAAGTCCCACCA	Avana	A4GNT	alpha-1,4-N-acetylglucosaminyltransferase	HGNC:17968	CCTTCTTTCAAGTCCCACCAGGG	962716557	{0: 1, 1: 0, 2: 1, 3: 19, 4: 130}	seq_location_match	3	138131135	138131157	-	Human (GRCh38)	1.88123			0.157453	58	53	35
CTACGGAACAGGAGACCAAA	Avana	A4GNT	alpha-1,4-N-acetylglucosaminyltransferase	HGNC:17968	CTACGGAACAGGAGACCAAATGG	962716540	{0: 1, 1: 0, 2: 1, 3: 2, 4: 85}	seq_match	3	138131043	138131065	+	Human (GRCh38)					79	46	34		PF04488;Gly_transf_sug
GCTGGGTATGTGGAGTTTGA	Avana	A4GNT	alpha-1,4-N-acetylglucosaminyltransferase	HGNC:17968	GCTGGGTATGTGGAGTTTGAGGG	962716528	{0: 1, 1: 0, 2: 0, 3: 22, 4: 216}	seq_match	3	138130946	138130968	+	Human (GRCh38)					61	52	51		PF04488;Gly_transf_sug
GCAGGCCACAGCCAAGACAG	Avana	AAAS	aladin WD repeat nucleoporin	HGNC:13666	GCAGGCCACAGCCAAGACAGAGG	1096689933	{0: 1, 1: 0, 2: 8, 3: 71, 4: 359}	seq_location_match	12	53314348	53314370	+	Human (GRCh38)	2.52982			0.904393	42	66	71
GCTGCTCTCAGCTTCACCCG	Avana	AAAS	aladin WD repeat nucleoporin	HGNC:13666	GCTGCTCTCAGCTTCACCCGTGG	1096689298	{0: 1, 1: 0, 2: 0, 3: 17, 4: 152}	seq_location_match	12	53309615	53309637	-	Human (GRCh38)	1.02751			0.827737	78	58	58		PF00400;WD40
TATAGGGTGACTTGACCCCG	Avana	AAAS	aladin WD repeat nucleoporin	HGNC:13666	TATAGGGTGACTTGACCCCGAGG	1096690946	{0: 1, 1: 0, 2: 0, 3: 2, 4: 32}	seq_location_match	12	53321410	53321432	+	Human (GRCh38)	0.881594			0.789017	92	70	61
GCCAAGACAGAGGCACTAAG	Avana	AAAS	aladin WD repeat nucleoporin	HGNC:13666	GCCAAGACAGAGGCACTAAGGGG	1096689937	{0: 1, 1: 0, 2: 1, 3: 20, 4: 202}	seq_location_match	12	53314358	53314380	+	Human (GRCh38)	-0.257142	0.6871		0.382523	64	69	44
ACTTGGGCACAGCCAGAAGA	Avana	AAAS	aladin WD repeat nucleoporin	HGNC:13666	ACTTGGGCACAGCCAGAAGAGGG	1096689322	{0: 1, 1: 0, 2: 1, 3: 21, 4: 277}	seq_match	12	53309698	53309720	+	Human (GRCh38)					53	64	47
GCCATGGTCCAGCCTTCCAG	Avana	AAAS	aladin WD repeat nucleoporin	HGNC:13666	GCCATGGTCCAGCCTTCCAGGGG	1096690805	{0: 1, 1: 0, 2: 2, 3: 23, 4: 786}	seq_match	12	53320624	53320646	+	Human (GRCh38)					47	59	63
GCAGATGGACCGCTTCCGGG	Avana	AACS	acetoacetyl-CoA synthetase	HGNC:21298	GCAGATGGACCGCTTCCGGGCGG	1104030991	{0: 1, 1: 0, 2: 0, 3: 8, 4: 51}	seq_location_match	12	125065665	125065687	+	Human (GRCh38)	0.580263			0.556867	88	72	70
TGAAGAGCTGAGGCAAGAAG	Avana	AACS	acetoacetyl-CoA synthetase	HGNC:21298	TGAAGAGCTGAGGCAAGAAGTGG	1104034047	{0: 1, 1: 0, 2: 7, 3: 81, 4: 528}	seq_location_match	12	125086364	125086386	+	Human (GRCh38)	1.06042			0.357981	37	56	54		PF00501;AMP-binding
CATCCTCCTGTGCTACACCA	Avana	AACS	acetoacetyl-CoA synthetase	HGNC:21298	CATCCTCCTGTGCTACACCACGG	1104038456	{0: 1, 1: 0, 2: 3, 3: 13, 4: 148}	seq_location_match	12	125114536	125114558	+	Human (GRCh38)	1.12214	0.7032		0.288446	72	70	51		PF00501;AMP-binding
GCAGAGTTCTGGAAATTCAG	Avana	AACS	acetoacetyl-CoA synthetase	HGNC:21298	GCAGAGTTCTGGAAATTCAGTGG	1104032331	{0: 1, 1: 0, 2: 0, 3: 20, 4: 251}	seq_location_match	12	125073929	125073951	+	Human (GRCh38)	1.03877			0.286307	58	63	38		PF16177;ACAS_N
ACCAGACTTGAAGAAAGTGG	Avana	AACS	acetoacetyl-CoA synthetase	HGNC:21298	ACCAGACTTGAAGAAAGTGGTGG	1104036766	{0: 1, 1: 0, 2: 0, 3: 20, 4: 257}	seq_match	12	125103004	125103026	+	Human (GRCh38)					53	70	72		PF00501;AMP-binding
GGACTTACTTGCAATGTAAA	Avana	AACS	acetoacetyl-CoA synthetase	HGNC:21298	GGACTTACTTGCAATGTAAAGGG	1104032685	{0: 1, 1: 0, 2: 0, 3: 15, 4: 188}	seq_match	12	125076597	125076619	-	Human (GRCh38)					56	47	40		PF00501;AMP-binding
TGAGGATCCCCACAATCAGA	Avana	AADAC	arylacetamide deacetylase	HGNC:17	TGAGGATCCCCACAATCAGAAGG	964004822	{0: 1, 1: 0, 2: 0, 3: 7, 4: 93}	seq_location_match	3	151814183	151814205	-	Human (GRCh38)	0.418704			0.479247	82	62	38
CCACGCACCAGCCTCCACCA	Avana	AADAC	arylacetamide deacetylase	HGNC:17	CCACGCACCAGCCTCCACCATGG	964005105	{0: 1, 1: 0, 2: 1, 3: 13, 4: 240}	seq_location_match	3	151817557	151817579	-	Human (GRCh38)	0.607423			0.454785	48	58	54		PF00135;COesterase
AGTCTGAAGCACTAAGAAGG	Avana	AADAC	arylacetamide deacetylase	HGNC:17	AGTCTGAAGCACTAAGAAGGGGG	964005100	{0: 1, 1: 0, 2: 1, 3: 20, 4: 235}	seq_location_match	3	151817523	151817545	+	Human (GRCh38)	1.29699			0.214571	51	73	68		PF00135;COesterase
TTTCTGGAGATAGTGCAGGA	Avana	AADAC	arylacetamide deacetylase	HGNC:17	TTTCTGGAGATAGTGCAGGAGGG	964005671	{0: 1, 1: 0, 2: 1, 3: 26, 4: 231}	seq_location_match	3	151824785	151824807	+	Human (GRCh38)	1.86805			0.208632	62	73	53		PF00135;COesterase
AGTGCTTCAGACTTTCTCTT	Avana	AADAC	arylacetamide deacetylase	HGNC:17	AGTGCTTCAGACTTTCTCTTTGG	964005096	{0: 1, 1: 0, 2: 2, 3: 20, 4: 228}	seq_match	3	151817513	151817535	-	Human (GRCh38)					54	31	41		PF00135;COesterase
CAGATAACGTTGAGGAGCCA	Avana	AADAC	arylacetamide deacetylase	HGNC:17	CAGATAACGTTGAGGAGCCATGG	964004828	{0: 1, 1: 0, 2: 1, 3: 10, 4: 78}	seq_match	3	151814233	151814255	+	Human (GRCh38)					78	57	44
TGACTTCCTGAATAGATGGA	Avana	AADACL2	arylacetamide deacetylase like 2	HGNC:24427	TGACTTCCTGAATAGATGGACGG	963998917	{0: 1, 1: 0, 2: 1, 3: 24, 4: 282}	seq_location_match	3	151744106	151744128	+	Human (GRCh38)	0.738857			0.404918	53	57	53		PF00135;COesterase
CTTCAAACTGAGCAGGAAAG	Avana	AADACL2	arylacetamide deacetylase like 2	HGNC:24427	CTTCAAACTGAGCAGGAAAGTGG	963999000	{0: 1, 1: 0, 2: 5, 3: 21, 4: 257}	seq_location_match	3	151745530	151745552	-	Human (GRCh38)	1.12652			0.309453	49	56	54		PF00135;COesterase
ATTGCGGGAGACAGTTCTGG	Avana	AADACL2	arylacetamide deacetylase like 2	HGNC:24427	ATTGCGGGAGACAGTTCTGGGGG	963999016	{0: 1, 1: 0, 2: 0, 3: 6, 4: 120}	seq_location_match	3	151745630	151745652	+	Human (GRCh38)	1.02677			0.260835	69	67	73		PF00135;COesterase
TCTTCAATGTTGTCTGGCAT	Avana	AADACL2	arylacetamide deacetylase like 2	HGNC:24427	TCTTCAATGTTGTCTGGCATGGG	963998038	{0: 1, 1: 0, 2: 1, 3: 11, 4: 163}	seq_location_match	3	151734099	151734121	-	Human (GRCh38)	1.01811			0.194024	70	39	68
GTATTCATCTGAAAGTGGTT	Avana	AADACL2	arylacetamide deacetylase like 2	HGNC:24427	GTATTCATCTGAAAGTGGTTGGG	963998679	{0: 1, 1: 0, 2: 0, 3: 14, 4: 135}	seq_match	3	151740719	151740741	-	Human (GRCh38)					73	59	37
GTGATGTATTCATCTGAAAG	Avana	AADACL2	arylacetamide deacetylase like 2	HGNC:24427	GTGATGTATTCATCTGAAAGTGG	963998681	{0: 1, 1: 0, 2: 1, 3: 19, 4: 213}	seq_location_match	3	151740724	151740746	-	Human (GRCh38)		0.6139			53	61	45
ATATGGAGTGGATCCAGCCC	Avana	AADACL3	arylacetamide deacetylase like 3	HGNC:32037	ATATGGAGTGGATCCAGCCCGGG	901948827	{0: 1, 1: 0, 2: 0, 3: 4, 4: 92}	seq_location_match	1	12725309	12725331	+	Human (GRCh38)	0.266734			0.618336	84	61	58		PF07859;Abhydrolase_3
GTGCAAGGAGAGTGACTCCG	Avana	AADACL3	arylacetamide deacetylase like 3	HGNC:32037	GTGCAAGGAGAGTGACTCCGTGG	901948227	{0: 1, 1: 0, 2: 0, 3: 12, 4: 109}	seq_location_match	1	12720911	12720933	+	Human (GRCh38)	0.287536			0.597089	80	70	69		PF07859;Abhydrolase_3
CGAAGGGGTTTGTAAATCCA	Avana	AADACL3	arylacetamide deacetylase like 3	HGNC:32037	CGAAGGGGTTTGTAAATCCAGGG	901948853	{0: 1, 1: 0, 2: 0, 3: 5, 4: 71}	seq_location_match	1	12725452	12725474	-	Human (GRCh38)	1.61007			0.455299	82	58	59		PF07859;Abhydrolase_3
TCACCCAACTGCCAGAACCA	Avana	AADACL3	arylacetamide deacetylase like 3	HGNC:32037	TCACCCAACTGCCAGAACCACGG	901948231	{0: 1, 1: 0, 2: 0, 3: 24, 4: 227}	seq_location_match	1	12720928	12720950	-	Human (GRCh38)	2.04043			0.191712	61	68	40		PF07859;Abhydrolase_3
CATGATGACCTCTTGCCAGG	Avana	AADACL3	arylacetamide deacetylase like 3	HGNC:32037	CATGATGACCTCTTGCCAGGAGG	901948867	{0: 1, 1: 0, 2: 0, 3: 12, 4: 133}	seq_match	1	12725554	12725576	-	Human (GRCh38)					63	64	49
TCTGCGGTGACAGTTTCGGA	Avana	AADACL3	arylacetamide deacetylase like 3	HGNC:32037	TCTGCGGTGACAGTTTCGGAGGG	901948835	{0: 1, 1: 0, 2: 0, 3: 5, 4: 33}	seq_location_match	1	12725338	12725360	+	Human (GRCh38)					94	56	51		PF07859;Abhydrolase_3
GCAGTCTTGGAAAAGGGCAG	Avana	AADACL4	arylacetamide deacetylase like 4	HGNC:32038	GCAGTCTTGGAAAAGGGCAGGGG	901941518	{0: 1, 1: 0, 2: 2, 3: 26, 4: 315}	seq_location_match	1	12665987	12666009	-	Human (GRCh38)	-4.39692			0.846549	51	59	47		PF07859;Abhydrolase_3
TAGAAGATGATGCCTCGCCG	Avana	AADACL4	arylacetamide deacetylase like 4	HGNC:32038	TAGAAGATGATGCCTCGCCGGGG	901939491	{0: 1, 1: 0, 2: 0, 3: 2, 4: 48}	seq_location_match	1	12651285	12651307	-	Human (GRCh38)	-0.0055806	0.7421		0.579685	95	74	48
CTTTGAGCACTTCCTCACCA	Avana	AADACL4	arylacetamide deacetylase like 4	HGNC:32038	CTTTGAGCACTTCCTCACCACGG	901938522	{0: 1, 1: 0, 2: 1, 3: 22, 4: 154}	seq_location_match	1	12644618	12644640	+	Human (GRCh38)	3.46002			0.222952	65	70	34
CTATGGGGTGGACCCCTCCA	Avana	AADACL4	arylacetamide deacetylase like 4	HGNC:32038	CTATGGGGTGGACCCCTCCAGGG	901941537	{0: 1, 1: 0, 2: 0, 3: 7, 4: 79}	seq_location_match	1	12666048	12666070	+	Human (GRCh38)	2.98455			0.172037	84	61	79		PF07859;Abhydrolase_3
CCAAGAGTAGCACTAGCCAG	Avana	AADACL4	arylacetamide deacetylase like 4	HGNC:32038	CCAAGAGTAGCACTAGCCAGGGG	901938509	{0: 1, 1: 0, 2: 0, 3: 3, 4: 113}	seq_location_match	1	12644555	12644577	-	Human (GRCh38)					79	74	68
TATCGTCCCAAAACGCAGGT	Avana	AADACL4	arylacetamide deacetylase like 4	HGNC:32038	TATCGTCCCAAAACGCAGGTCGG	901939479	{0: 1, 1: 0, 2: 0, 3: 0, 4: 28}	seq_location_match	1	12651223	12651245	-	Human (GRCh38)		0.6619			96	66	40
TTAATAATGTTGCAGCCCAG	Avana	AADAT	aminoadipate aminotransferase	HGNC:17929	TTAATAATGTTGCAGCCCAGTGG	983654930	{0: 1, 1: 0, 2: 0, 3: 8, 4: 122}	seq_location_match	4	170073317	170073339	+	Human (GRCh38)	0.589889			0.486859	75	67	49		PF00155;Aminotran_1_2
GTAGCTGACATATTGAGCAG	Avana	AADAT	aminoadipate aminotransferase	HGNC:17929	GTAGCTGACATATTGAGCAGAGG	983656262	{0: 1, 1: 0, 2: 0, 3: 10, 4: 116}	seq_location_match	4	170088546	170088568	-	Human (GRCh38)	1.14712	0.6865		0.443104	75	69	44
CAGAAGACATGAATTACGCA	Avana	AADAT	aminoadipate aminotransferase	HGNC:17929	CAGAAGACATGAATTACGCACGG	983656420	{0: 1, 1: 0, 2: 0, 3: 6, 4: 140}	seq_location_match	4	170089676	170089698	-	Human (GRCh38)	0.702987			0.398554	86	68	25
TTTCTCACTCATGGTCCGGA	Avana	AADAT	aminoadipate aminotransferase	HGNC:17929	TTTCTCACTCATGGTCCGGATGG	983656413	{0: 1, 1: 0, 2: 0, 3: 11, 4: 97}	seq_location_match	4	170089616	170089638	+	Human (GRCh38)	1.8598			0.180533	89	52	29
CATCTCTTCTCCAAATTGGA	Avana	AADAT	aminoadipate aminotransferase	HGNC:17929	CATCTCTTCTCCAAATTGGATGG	983656250	{0: 1, 1: 0, 2: 0, 3: 18, 4: 232}	seq_match	4	170088431	170088453	+	Human (GRCh38)					68	53	13		PF00155;Aminotran_1_2
GCTCAACAGCTGCACCCACT	Avana	AADAT	aminoadipate aminotransferase	HGNC:17929	GCTCAACAGCTGCACCCACTGGG	983654932	{0: 1, 1: 0, 2: 1, 3: 8, 4: 170}	seq_match	4	170073332	170073354	-	Human (GRCh38)					70	52	64		PF00155;Aminotran_1_2
ATTGGTAGAACTTAGTCCAG	Avana	AAGAB	alpha and gamma adaptin binding protein	HGNC:25662	ATTGGTAGAACTTAGTCCAGAGG	1128396922	{0: 1, 1: 0, 2: 1, 3: 4, 4: 103}	seq_location_match	15	67235997	67236019	-	Human (GRCh38)	-2.94573			0.753117	80	65	63
GATGACTTCCCAGAATCTAC	Avana	AAGAB	alpha and gamma adaptin binding protein	HGNC:25662	GATGACTTCCCAGAATCTACAGG	1128396539	{0: 1, 1: 0, 2: 3, 3: 11, 4: 128}	seq_location_match	15	67231876	67231898	-	Human (GRCh38)	-0.166529			0.5487	73	54	29		PF10199;Adaptin_binding
GATCTGCTGACCCAATGCTA	Avana	AAGAB	alpha and gamma adaptin binding protein	HGNC:25662	GATCTGCTGACCCAATGCTATGG	1128394400	{0: 1, 1: 0, 2: 1, 3: 5, 4: 61}	seq_location_match	15	67209476	67209498	+	Human (GRCh38)	1.61937			0.426941	86	61	32		PF10199;Adaptin_binding
TCCAATGTAGTGATGAAGAA	Avana	AAGAB	alpha and gamma adaptin binding protein	HGNC:25662	TCCAATGTAGTGATGAAGAATGG	1128396531	{0: 1, 1: 0, 2: 1, 3: 12, 4: 252}	seq_location_match	15	67231813	67231835	-	Human (GRCh38)	6.58721			0.24266	55	60	36		PF10199;Adaptin_binding
AGCAGATCCCTGTCACCCAG	Avana	AAGAB	alpha and gamma adaptin binding protein	HGNC:25662	AGCAGATCCCTGTCACCCAGAGG	1128394399	{0: 1, 1: 0, 2: 0, 3: 12, 4: 219}	seq_match	15	67209461	67209483	-	Human (GRCh38)					63	70	65		PF10199;Adaptin_binding
AGTTGAGAAGGCTAAAGCCT	Avana	AAGAB	alpha and gamma adaptin binding protein	HGNC:25662	AGTTGAGAAGGCTAAAGCCTTGG	1128394405	{0: 1, 1: 0, 2: 0, 3: 17, 4: 186}	seq_match	15	67209515	67209537	+	Human (GRCh38)					66	53	36		PF10199;Adaptin_binding
AGTATCAACAACGTGAGTAG	Avana	AAK1	AP2 associated kinase 1	HGNC:19679	AGTATCAACAACGTGAGTAGCGG	932169865	{0: 1, 1: 0, 2: 0, 3: 2, 4: 56}	seq_location_match	2	69544477	69544499	-	Human (GRCh38)	1.10173			0.794596	89	67	42		PF00069;Pkinase
TCTGTACCTTCAGGTCCCGG	Avana	AAK1	AP2 associated kinase 1	HGNC:19679	TCTGTACCTTCAGGTCCCGGTGG	932169675	{0: 1, 1: 0, 2: 0, 3: 16, 4: 122}	seq_location_match	2	69542516	69542538	+	Human (GRCh38)	1.65046			0.773217	77	71	62		PF00069;Pkinase
AACATCCTCTTGCATGACCG	Avana	AAK1	AP2 associated kinase 1	HGNC:19679	AACATCCTCTTGCATGACCGAGG	932168567	{0: 1, 1: 0, 2: 0, 3: 6, 4: 59}	seq_location_match	2	69532134	69532156	-	Human (GRCh38)	0.784979			0.70498	91	63	36		PF00069;Pkinase
GAAATGGTCAACCTGTACAG	Avana	AAK1	AP2 associated kinase 1	HGNC:19679	GAAATGGTCAACCTGTACAGTGG	932168435	{0: 1, 1: 0, 2: 1, 3: 4, 4: 84}	seq_location_match	2	69530656	69530678	-	Human (GRCh38)	0.689403			0.652777	81	70	51		PF00069;Pkinase
CCAGCTTTAGGCCTCTGGCG	Avana	AAK1	AP2 associated kinase 1	HGNC:19679	CCAGCTTTAGGCCTCTGGCGGGG	932167430	{0: 1, 1: 0, 2: 0, 3: 8, 4: 82}	seq_match	2	69520926	69520948	+	Human (GRCh38)					86	57	47
GCAAAACTCCTATTATCCAC	Avana	AAK1	AP2 associated kinase 1	HGNC:19679	GCAAAACTCCTATTATCCACCGG	932169679	{0: 1, 1: 0, 2: 1, 3: 10, 4: 110}	seq_match	2	69542532	69542554	-	Human (GRCh38)					75	58	38		PF00069;Pkinase
TGATAAGGAAGCAATTTCAG	Avana	AAMDC	adipogenesis associated Mth938 domain containing	HGNC:30205	TGATAAGGAAGCAATTTCAGGGG	1085599503	{0: 1, 1: 0, 2: 3, 3: 21, 4: 264}	seq_location_match	11	77842504	77842526	-	Human (GRCh38)	1.01098			0.600483	46	70	59
GACTGCAAAGTATGGCCAGG	Avana	AAMDC	adipogenesis associated Mth938 domain containing	HGNC:30205	GACTGCAAAGTATGGCCAGGGGG	1085599518	{0: 1, 1: 0, 2: 0, 3: 6, 4: 136}	seq_location_match	11	77842569	77842591	+	Human (GRCh38)	0.258287			0.589364	73	70	54		PF04430;DUF498
TCCCAAGTCCGACTACCCCC	Avana	AAMDC	adipogenesis associated Mth938 domain containing	HGNC:30205	TCCCAAGTCCGACTACCCCCTGG	1085599522	{0: 1, 1: 0, 2: 0, 3: 3, 4: 60}	seq_location_match	11	77842584	77842606	-	Human (GRCh38)	0.956138			0.550361	89	54	23		PF04430;DUF498
AGGACTGCAAAGTATGGCCA	Avana	AAMDC	adipogenesis associated Mth938 domain containing	HGNC:30205	AGGACTGCAAAGTATGGCCAGGG	1085599516	{0: 1, 1: 1, 2: 0, 3: 17, 4: 170}	seq_location_match	11	77842567	77842589	+	Human (GRCh38)	1.84035			0.248145	58	57	47		PF04430;DUF498
ACAACTTCCTTCACATCTGC	Avana	AAMDC	adipogenesis associated Mth938 domain containing	HGNC:30205	ACAACTTCCTTCACATCTGCAGG	1085602718	{0: 1, 1: 0, 2: 1, 3: 19, 4: 192}	seq_location_match	11	77869740	77869762	-	Human (GRCh38)					62	49	23		PF04430;DUF498
TGAAATTGCTTCCTTATCAT	Avana	AAMDC	adipogenesis associated Mth938 domain containing	HGNC:30205	TGAAATTGCTTCCTTATCATGGG	1085599507	{0: 1, 1: 1, 2: 1, 3: 18, 4: 210}	seq_match	11	77842508	77842530	+	Human (GRCh38)					41	42	38		PF04430;DUF498
GGACCCCAAGACCAATACCT	Avana	AAMP	angio associated migratory cell protein	HGNC:18	GGACCCCAAGACCAATACCTTGG	946226682	{0: 1, 1: 0, 2: 0, 3: 6, 4: 96}	seq_location_match	2	218267569	218267591	-	Human (GRCh38)	1.35668			0.936164	81	61	36
TGATGAAGAGATTATCGAGG	Avana	AAMP	angio associated migratory cell protein	HGNC:18	TGATGAAGAGATTATCGAGGTGG	946227123	{0: 1, 1: 0, 2: 1, 3: 11, 4: 128}	seq_location_match	2	218269996	218270018	-	Human (GRCh38)	1.01702			0.913254	79	64	39
GGAGTCCGAATCGGAAAGCG	Avana	AAMP	angio associated migratory cell protein	HGNC:18	GGAGTCCGAATCGGAAAGCGGGG	946227137	{0: 1, 1: 0, 2: 0, 3: 1, 4: 25}	seq_location_match	2	218270062	218270084	-	Human (GRCh38)	1.00743			0.862289	95	63	64
CGATAATCTCTTCATCACCA	Avana	AAMP	angio associated migratory cell protein	HGNC:18	CGATAATCTCTTCATCACCATGG	946227125	{0: 1, 1: 0, 2: 0, 3: 19, 4: 716}	seq_location_match	2	218270002	218270024	+	Human (GRCh38)	0.569983			0.788755	14	63	23
GGAGGGCCCCGACGATAGCG	Avana	AAMP	angio associated migratory cell protein	HGNC:18	GGAGGGCCCCGACGATAGCGAGG	946226963	{0: 1, 1: 0, 2: 0, 3: 2, 4: 36}	seq_match	2	218269403	218269425	-	Human (GRCh38)					96	63	51
TTTCCGATTCGGACTCCATG	Avana	AAMP	angio associated migratory cell protein	HGNC:18	TTTCCGATTCGGACTCCATGCGG	946227140	{0: 1, 1: 0, 2: 0, 3: 1, 4: 21}	seq_match	2	218270068	218270090	+	Human (GRCh38)					95	66	30
CTATGTCCAGAGCTGTCCCT	Avana	AANAT	aralkylamine N-acetyltransferase	HGNC:19	CTATGTCCAGAGCTGTCCCTGGG	1151815410	{0: 1, 1: 1, 2: 2, 3: 53, 4: 509}	seq_location_match	17	76469235	76469257	+	Human (GRCh38)	5.29293			0.781163	30	51	59
GGATCTCATCCAGGTACAGG	Avana	AANAT	aralkylamine N-acetyltransferase	HGNC:19	GGATCTCATCCAGGTACAGGGGG	1151815399	{0: 1, 1: 0, 2: 2, 3: 9, 4: 101}	seq_location_match	17	76469198	76469220	-	Human (GRCh38)	1.91978			0.705675	75	66	55
GTTTCGCTGCCTCACCCCGG	Avana	AANAT	aralkylamine N-acetyltransferase	HGNC:19	GTTTCGCTGCCTCACCCCGGAGG	1151815330	{0: 1, 1: 0, 2: 0, 3: 6, 4: 78}	seq_location_match	17	76468854	76468876	+	Human (GRCh38)	-0.565776			0.59744	86	70	76
GCCCTCCTCGAACCAGCCCA	Avana	AANAT	aralkylamine N-acetyltransferase	HGNC:19	GCCCTCCTCGAACCAGCCCAGGG	1151815416	{0: 1, 1: 0, 2: 1, 3: 18, 4: 160}	seq_location_match	17	76469251	76469273	-	Human (GRCh38)	-1.35494	0.6003		0.471532	60	60	55
CCGAGTCCCCGAGCTGTCAG	Avana	AANAT	aralkylamine N-acetyltransferase	HGNC:19	CCGAGTCCCCGAGCTGTCAGCGG	1151815321	{0: 1, 1: 0, 2: 0, 3: 4, 4: 75}	seq_match	17	76468808	76468830	+	Human (GRCh38)					82	60	72
TGAGTTTCGCTGCCTCACCC	Avana	AANAT	aralkylamine N-acetyltransferase	HGNC:19	TGAGTTTCGCTGCCTCACCCCGG	1151815329	{0: 1, 1: 0, 2: 4, 3: 204, 4: 3658}	seq_match	17	76468851	76468873	+	Human (GRCh38)					23	64	44
GGAACTGGTCCAGCTCCTGG	Avana	AAR2	AAR2 splicing factor	HGNC:15886	GGAACTGGTCCAGCTCCTGGAGG	1172609611	{0: 1, 1: 0, 2: 6, 3: 59, 4: 344}	seq_location_match	20	36240210	36240232	-	Human (GRCh38)	-3.95285			0.880113	32	67	51		PF05282;AAR2
GATTGACTATAACTCCTGGG	Avana	AAR2	AAR2 splicing factor	HGNC:15886	GATTGACTATAACTCCTGGGAGG	1172609558	{0: 1, 1: 0, 2: 0, 3: 3, 4: 70}	seq_location_match	20	36239967	36239989	+	Human (GRCh38)	0.968978			0.441371	84	77	58		PF05282;AAR2
TTGCACTCAATGCCACAGCG	Avana	AAR2	AAR2 splicing factor	HGNC:15886	TTGCACTCAATGCCACAGCGGGG	1172609641	{0: 1, 1: 0, 2: 0, 3: 7, 4: 69}	seq_location_match	20	36240403	36240425	-	Human (GRCh38)	1.84034			0.313803	84	73	62		PF05282;AAR2
GCTCTCCATGAAGCACACCA	Avana	AAR2	AAR2 splicing factor	HGNC:15886	GCTCTCCATGAAGCACACCAAGG	1172609633	{0: 1, 1: 0, 2: 0, 3: 11, 4: 138}	seq_location_match	20	36240360	36240382	+	Human (GRCh38)	3.52489			0.199417	75	73	37		PF05282;AAR2
GGAGAGCACAGGTAGCACAT	Avana	AAR2	AAR2 splicing factor	HGNC:15886	GGAGAGCACAGGTAGCACATCGG	1172609631	{0: 1, 1: 0, 2: 1, 3: 15, 4: 174}	seq_match	20	36240344	36240366	-	Human (GRCh38)					73	71	58		PF05282;AAR2
GTCATCCTGAACATGCCCAA	Avana	AAR2	AAR2 splicing factor	HGNC:15886	GTCATCCTGAACATGCCCAAGGG	1172609550	{0: 1, 1: 0, 2: 0, 3: 5, 4: 111}	seq_match	20	36239932	36239954	+	Human (GRCh38)					78	62	65		PF05282;AAR2
GCAGAGAGAGAATTTCCCAG	Avana	AARD	alanine and arginine rich domain containing protein	HGNC:33842	GCAGAGAGAGAATTTCCCAGGGG	1046659918	{0: 1, 1: 0, 2: 0, 3: 36, 4: 285}	seq_location_match	8	116938269	116938291	+	Human (GRCh38)	2.06312			0.867444	53	79	51
GCTGACGCGCGCCTTCCAGT	Avana	AARD	alanine and arginine rich domain containing protein	HGNC:33842	GCTGACGCGCGCCTTCCAGTGGG	1046659955	{0: 1, 1: 0, 2: 0, 3: 7, 4: 35}	seq_location_match	8	116938429	116938451	+	Human (GRCh38)	1.05929			0.697116	89	57	39
GGGAAATTCTCTCTCTGCAG	Avana	AARD	alanine and arginine rich domain containing protein	HGNC:33842	GGGAAATTCTCTCTCTGCAGCGG	1046659915	{0: 1, 1: 0, 2: 3, 3: 25, 4: 230}	seq_location_match	8	116938264	116938286	-	Human (GRCh38)	0.965094	0.6229		0.6133	54	62	45
TGCAGCGGCGGAAGTCCCCG	Avana	AARD	alanine and arginine rich domain containing protein	HGNC:33842	TGCAGCGGCGGAAGTCCCCGGGG	1046659911	{0: 1, 1: 0, 2: 0, 3: 2, 4: 81}	seq_location_match	8	116938249	116938271	-	Human (GRCh38)	-0.136261			0.472984	86	71	51
GTCCCCGAAGAAGTCGCACG	Avana	AARD	alanine and arginine rich domain containing protein	HGNC:33842	GTCCCCGAAGAAGTCGCACGCGG	1046659936	{0: 1, 1: 0, 2: 0, 3: 1, 4: 20}	seq_location_match	8	116938338	116938360	-	Human (GRCh38)		0.6576			99	66	42
TCCCGCGTGCGACTTCTTCG	Avana	AARD	alanine and arginine rich domain containing protein	HGNC:33842	TCCCGCGTGCGACTTCTTCGGGG	1046659934	{0: 1, 1: 0, 2: 0, 3: 0, 4: 12}	seq_match	8	116938336	116938358	+	Human (GRCh38)					98	58	37
TTATGTTACTTACTTTGGCG	Avana	AARS1	alanyl-tRNA synthetase 1	HGNC:20	TTATGTTACTTACTTTGGCGGGG	1139894384	{0: 1, 1: 0, 2: 0, 3: 6, 4: 118}	seq_location_match	16	70276544	70276566	-	Human (GRCh38)	0.975475			0.991833	82	55	37		PF01411;tRNA-synt_2c
GGGCGTATCGGACAGCTCGG	Avana	AARS1	alanyl-tRNA synthetase 1	HGNC:20	GGGCGTATCGGACAGCTCGGCGG	1139893287	{0: 1, 1: 0, 2: 0, 3: 1, 4: 10}	seq_location_match	16	70268336	70268358	+	Human (GRCh38)	1.19171			0.978419	98	71	76		PF01411;tRNA-synt_2c
TGACACCTATGGGTTTCCAG	Avana	AARS1	alanyl-tRNA synthetase 1	HGNC:20	TGACACCTATGGGTTTCCAGTGG	1139892918	{0: 1, 1: 0, 2: 1, 3: 12, 4: 128}	seq_location_match	16	70265618	70265640	-	Human (GRCh38)	0.978097			0.955942	70	67	47		PF01411;tRNA-synt_2c
GTAGGCCATGTCAATCCCAT	Avana	AARS1	alanyl-tRNA synthetase 1	HGNC:20	GTAGGCCATGTCAATCCCATCGG	1139893495	{0: 1, 1: 0, 2: 0, 3: 2, 4: 49}	seq_location_match	16	70269695	70269717	+	Human (GRCh38)	0.947579			0.946124	87	64	74		PF01411;tRNA-synt_2c
ACAGCAAGACCATTCCCGGT	Avana	AARS1	alanyl-tRNA synthetase 1	HGNC:20	ACAGCAAGACCATTCCCGGTAGG	1139893190	{0: 1, 1: 0, 2: 0, 3: 4, 4: 65}	seq_match	16	70267654	70267676	-	Human (GRCh38)					86	69	49
GCAGTGAGATCCACTACGAC	Avana	AARS1	alanyl-tRNA synthetase 1	HGNC:20	GCAGTGAGATCCACTACGACCGG	1139893797	{0: 1, 1: 0, 2: 0, 3: 3, 4: 56}	seq_match	16	70271870	70271892	-	Human (GRCh38)					94	59	42		PF01411;tRNA-synt_2c
TCTGGCTGTTGGCCACACGT	Avana	AARS2	alanyl-tRNA synthetase 2, mitochondrial	HGNC:21022	TCTGGCTGTTGGCCACACGTCGG	1007791601	{0: 1, 1: 0, 2: 0, 3: 13, 4: 109}	seq_location_match	6	44312188	44312210	+	Human (GRCh38)	1.28902			0.896507	77	67	56		PF01411;tRNA-synt_2c
GAACATATCTGAAGGCCCCA	Avana	AARS2	alanyl-tRNA synthetase 2, mitochondrial	HGNC:21022	GAACATATCTGAAGGCCCCAGGG	1007790623	{0: 1, 1: 0, 2: 2, 3: 16, 4: 133}	seq_location_match	6	44306284	44306306	+	Human (GRCh38)	1.00387			0.866649	75	63	31		PF01411;tRNA-synt_2c
TCAGCTCTACCATGTCCAAG	Avana	AARS2	alanyl-tRNA synthetase 2, mitochondrial	HGNC:21022	TCAGCTCTACCATGTCCAAGGGG	1007790501	{0: 1, 1: 0, 2: 0, 3: 5, 4: 102}	seq_location_match	6	44305721	44305743	+	Human (GRCh38)	0.903256			0.84665	85	73	49		PF01411;tRNA-synt_2c
GGATGTGGTCAGCCACCACG	Avana	AARS2	alanyl-tRNA synthetase 2, mitochondrial	HGNC:21022	GGATGTGGTCAGCCACCACGCGG	1007790852	{0: 1, 1: 0, 2: 1, 3: 5, 4: 100}	seq_location_match	6	44307304	44307326	+	Human (GRCh38)	0.932044			0.827405	82	77	57		PF01411;tRNA-synt_2c
GCTGAGCCAGTTCAGAAGCA	Avana	AARS2	alanyl-tRNA synthetase 2, mitochondrial	HGNC:21022	GCTGAGCCAGTTCAGAAGCAGGG	1007790384	{0: 1, 1: 0, 2: 2, 3: 19, 4: 212}	seq_location_match	6	44305161	44305183	-	Human (GRCh38)		0.628			60	63	53		PF01411;tRNA-synt_2c
TCCGCTTCCGTGCGGCCCCG	Avana	AARS2	alanyl-tRNA synthetase 2, mitochondrial	HGNC:21022	TCCGCTTCCGTGCGGCCCCGCGG	1007791750	{0: 1, 1: 0, 2: 0, 3: 4, 4: 62}	seq_match	6	44313121	44313143	-	Human (GRCh38)					88	49	62		PF01411;tRNA-synt_2c
AATGATCAGCCTGTTCCCCA	Avana	AARSD1	alanyl-tRNA synthetase domain containing 1	HGNC:28417	AATGATCAGCCTGTTCCCCACGG	1147783533	{0: 1, 1: 0, 2: 2, 3: 7, 4: 167}	seq_location_match	17	42961279	42961301	+	Human (GRCh38)	1.06186			0.743065	67	65	48		PF01411;tRNA-synt_2c
GCGTGACAGTTATGCCCGAG	Avana	AARSD1	alanyl-tRNA synthetase domain containing 1	HGNC:28417	GCGTGACAGTTATGCCCGAGAGG	1147783924	{0: 1, 1: 0, 2: 0, 3: 2, 4: 18}	seq_location_match	17	42964401	42964423	-	Human (GRCh38)	1.07703			0.682897	96	70	74
AGTGCTGAGCGGTTTCCAAG	Avana	AARSD1	alanyl-tRNA synthetase domain containing 1	HGNC:28417	AGTGCTGAGCGGTTTCCAAGTGG	1147783873	{0: 1, 1: 0, 2: 0, 3: 7, 4: 136}	seq_match	17	42964147	42964169	-	Human (GRCh38)					68	70	34		PF01411;tRNA-synt_2c
GGCAAGAAAGAAGTGCTGAG	Avana	AARSD1	alanyl-tRNA synthetase domain containing 1	HGNC:28417	GGCAAGAAAGAAGTGCTGAGCGG	1147783874	{0: 1, 1: 1, 2: 2, 3: 27, 4: 331}	seq_match	17	42964158	42964180	-	Human (GRCh38)					31	74	41		PF01411;tRNA-synt_2c
ATATTACCCTAAAATCCAAG	Avana	AASDH	aminoadipate-semialdehyde dehydrogenase	HGNC:23993	ATATTACCCTAAAATCCAAGAGG	973988901	{0: 1, 1: 0, 2: 0, 3: 28, 4: 372}	seq_location_match	4	56384063	56384085	+	Human (GRCh38)	0.178245			0.578296	65	72	9		PF00501;AMP-binding
GTAGCTCGCATTGTGCCAAG	Avana	AASDH	aminoadipate-semialdehyde dehydrogenase	HGNC:23993	GTAGCTCGCATTGTGCCAAGTGG	973986015	{0: 1, 1: 0, 2: 1, 3: 3, 4: 53}	seq_location_match	4	56354145	56354167	+	Human (GRCh38)	0.877195			0.513908	81	65	57		PF00501;AMP-binding
AATGGCTTCACAATTCAGGA	Avana	AASDH	aminoadipate-semialdehyde dehydrogenase	HGNC:23993	AATGGCTTCACAATTCAGGAAGG	973986040	{0: 1, 1: 0, 2: 0, 3: 24, 4: 393}	seq_location_match	4	56354725	56354747	-	Human (GRCh38)	2.33845			0.494019	54	68	13		PF00501;AMP-binding
ACTTCACTGGAAAAATACTG	Avana	AASDH	aminoadipate-semialdehyde dehydrogenase	HGNC:23993	ACTTCACTGGAAAAATACTGAGG	973988394	{0: 1, 1: 0, 2: 3, 3: 23, 4: 235}	seq_location_match	4	56378365	56378387	-	Human (GRCh38)	0.950574			0.473546	52	72	34		PF00501;AMP-binding
TAATGTTTATGGTATCACAG	Avana	AASDH	aminoadipate-semialdehyde dehydrogenase	HGNC:23993	TAATGTTTATGGTATCACAGAGG	973986075	{0: 1, 1: 0, 2: 0, 3: 14, 4: 182}	seq_match	4	56355240	56355262	-	Human (GRCh38)					59	74	40		PF00501;AMP-binding
TACTCTGTCCATATAACAGG	Avana	AASDH	aminoadipate-semialdehyde dehydrogenase	HGNC:23993	TACTCTGTCCATATAACAGGAGG	973988919	{0: 1, 1: 0, 2: 0, 3: 7, 4: 96}	seq_match	4	56384246	56384268	+	Human (GRCh38)					80	64	48		PF00501;AMP-binding
AGTGCGATCGATTCAGCCCG	Avana	AASDHPPT	aminoadipate-semialdehyde dehydrogenase-phosphopantetheinyl transferase	HGNC:14235	AGTGCGATCGATTCAGCCCGAGG	1088094099	{0: 1, 1: 0, 2: 0, 3: 1, 4: 19}	seq_location_match	11	106077818	106077840	+	Human (GRCh38)	1.98431			0.899901	95	62	50
GCTGAACCTGAGCTGCAAGT	Avana	AASDHPPT	aminoadipate-semialdehyde dehydrogenase-phosphopantetheinyl transferase	HGNC:14235	GCTGAACCTGAGCTGCAAGTTGG	1088094263	{0: 1, 1: 0, 2: 2, 3: 19, 4: 174}	seq_location_match	11	106079641	106079663	+	Human (GRCh38)	1.50665	0.542		0.838653	68	54	51		PF01648;ACPS
TGCTTGGTGCCATCCATGGA	Avana	AASDHPPT	aminoadipate-semialdehyde dehydrogenase-phosphopantetheinyl transferase	HGNC:14235	TGCTTGGTGCCATCCATGGAGGG	1088094085	{0: 1, 1: 1, 2: 1, 3: 38, 4: 140}	seq_location_match	11	106077735	106077757	+	Human (GRCh38)	0.508558			0.712383	36	54	57
CCAAGCAGAACCGTTTGGCA	Avana	AASDHPPT	aminoadipate-semialdehyde dehydrogenase-phosphopantetheinyl transferase	HGNC:14235	CCAAGCAGAACCGTTTGGCAGGG	1088094079	{0: 1, 1: 0, 2: 2, 3: 2, 4: 79}	seq_location_match	11	106077719	106077741	-	Human (GRCh38)	-0.0299435			0.548912	81	62	43
TATTGATTATGAGAAAATGG	Avana	AASS	aminoadipate-semialdehyde synthase	HGNC:17366	TATTGATTATGAGAAAATGGTGG	1031467135	{0: 1, 1: 0, 2: 2, 3: 43, 4: 403}	seq_location_match	7	122126426	122126448	-	Human (GRCh38)	0.605557			0.483386	37	62	37		PF05222;AlaDh_PNT_N
GTTCACATCCTCCCTCCGGA	Avana	AASS	aminoadipate-semialdehyde synthase	HGNC:17366	GTTCACATCCTCCCTCCGGACGG	1031467675	{0: 1, 1: 0, 2: 0, 3: 6, 4: 82}	seq_location_match	7	122133625	122133647	+	Human (GRCh38)	0.551636			0.463204	83	65	34		PF05222;AlaDh_PNT_N
TCTGCATCATACATGCAAAA	Avana	AASS	aminoadipate-semialdehyde synthase	HGNC:17366	TCTGCATCATACATGCAAAAGGG	1031466064	{0: 1, 1: 0, 2: 0, 3: 17, 4: 195}	seq_location_match	7	122113619	122113641	+	Human (GRCh38)	2.10786			0.257161	63	60	50		PF01262;AlaDh_PNT_C
GGAGACTCTGAGCATCTTGG	Avana	AASS	aminoadipate-semialdehyde synthase	HGNC:17366	GGAGACTCTGAGCATCTTGGCGG	1031466195	{0: 1, 1: 0, 2: 0, 3: 30, 4: 195}	seq_location_match	7	122115132	122115154	+	Human (GRCh38)	1.17461			0.150488	65	50	49
TGATACAGCCTTCGAATCGG	Avana	AASS	aminoadipate-semialdehyde synthase	HGNC:17366	TGATACAGCCTTCGAATCGGCGG	1031467657	{0: 1, 1: 0, 2: 0, 3: 1, 4: 22}	seq_location_match	7	122133532	122133554	-	Human (GRCh38)					98	59	48		PF05222;AlaDh_PNT_N
TGTGGTGAAGACCCTTGGAG	Avana	AASS	aminoadipate-semialdehyde synthase	HGNC:17366	TGTGGTGAAGACCCTTGGAGAGG	1031467683	{0: 1, 1: 0, 2: 0, 3: 18, 4: 127}	seq_match	7	122133660	122133682	+	Human (GRCh38)					72	60	64
TTTGTCCGTGTCCAAGAGGG	Avana	AATF	apoptosis antagonizing transcription factor	HGNC:19235	TTTGTCCGTGTCCAAGAGGGAGG	1146958339	{0: 1, 1: 0, 2: 1, 3: 4, 4: 87}	seq_location_match	17	36950307	36950329	-	Human (GRCh38)	1.28879			0.896719	82	58	80
CATGGAAGAAGGGGATGACG	Avana	AATF	apoptosis antagonizing transcription factor	HGNC:19235	CATGGAAGAAGGGGATGACGCGG	1146958627	{0: 1, 1: 0, 2: 2, 3: 19, 4: 270}	seq_location_match	17	36953139	36953161	+	Human (GRCh38)	1.22123			0.873427	68	66	57
TCTGGAGATGAAGATTCAGA	Avana	AATF	apoptosis antagonizing transcription factor	HGNC:19235	TCTGGAGATGAAGATTCAGAGGG	1146958593	{0: 1, 1: 0, 2: 0, 3: 27, 4: 359}	seq_location_match	17	36952912	36952934	+	Human (GRCh38)	0.702587			0.791072	54	67	41
GGACCCTGAAGCGGACCCCG	Avana	AATF	apoptosis antagonizing transcription factor	HGNC:19235	GGACCCTGAAGCGGACCCCGAGG	1146958168	{0: 1, 1: 0, 2: 1, 3: 2, 4: 102}	seq_location_match	17	36949191	36949213	+	Human (GRCh38)	0.781644			0.770388	87	66	52
ATACTCTGGACACTGAAGCC	Avana	AATF	apoptosis antagonizing transcription factor	HGNC:19235	ATACTCTGGACACTGAAGCCCGG	1146958610	{0: 1, 1: 2, 2: 8, 3: 27, 4: 242}	seq_match	17	36953041	36953063	-	Human (GRCh38)					25	58	46
GTCCGGCCTCACCTTCCTCG	Avana	AATF	apoptosis antagonizing transcription factor	HGNC:19235	GTCCGGCCTCACCTTCCTCGGGG	1146958174	{0: 1, 1: 0, 2: 1, 3: 9, 4: 92}	seq_match	17	36949206	36949228	-	Human (GRCh38)					72	71	28
GCTGGCTGCAGCCCGAGCAG	Avana	AATK	apoptosis associated tyrosine kinase	HGNC:21	GCTGGCTGCAGCCCGAGCAGCGG	1152571396	{0: 1, 1: 0, 2: 2, 3: 29, 4: 353}	seq_location_match	17	81122781	81122803	-	Human (GRCh38)	2.28664			0.787114	66	56	66		PF00069;Pkinase
CTACCTGCGGAGCTGCCGGG	Avana	AATK	apoptosis associated tyrosine kinase	HGNC:21	CTACCTGCGGAGCTGCCGGGTGG	1152572374	{0: 1, 1: 0, 2: 1, 3: 9, 4: 106}	seq_location_match	17	81126524	81126546	-	Human (GRCh38)	0.921493			0.716651	75	59	63		PF00069;Pkinase
GTACCTTCCCGAACCAGCCA	Avana	AATK	apoptosis associated tyrosine kinase	HGNC:21	GTACCTTCCCGAACCAGCCACGG	1152572948	{0: 1, 1: 0, 2: 0, 3: 2, 4: 61}	seq_location_match	17	81128466	81128488	+	Human (GRCh38)	1.18014			0.625195	83	62	18		PF00069;Pkinase
GCACGTCGTCGCCGTCCGCG	Avana	AATK	apoptosis associated tyrosine kinase	HGNC:21	GCACGTCGTCGCCGTCCGCGTGG	1152571335	{0: 1, 1: 0, 2: 0, 3: 2, 4: 21}	seq_location_match	17	81122540	81122562	+	Human (GRCh38)	-0.591525			0.325013	94	63	49
TGCAATTACGAAGAGAGCCG	Avana	ABAT	4-aminobutyrate aminotransferase	HGNC:23	TGCAATTACGAAGAGAGCCGAGG	1133754205	{0: 1, 1: 0, 2: 0, 3: 3, 4: 39}	seq_location_match	16	8750446	8750468	+	Human (GRCh38)	1.34574	0.603		0.582747	92	60	38		PF00202;Aminotran_3
CTGTTGGATGAGTTTCAGCA	Avana	ABAT	4-aminobutyrate aminotransferase	HGNC:23	CTGTTGGATGAGTTTCAGCAGGG	1133755259	{0: 1, 1: 0, 2: 2, 3: 16, 4: 172}	seq_location_match	16	8757772	8757794	-	Human (GRCh38)	0.864099			0.512651	66	65	55		PF00202;Aminotran_3
TGATGAAGACGGAAGTCCCA	Avana	ABAT	4-aminobutyrate aminotransferase	HGNC:23	TGATGAAGACGGAAGTCCCAGGG	1133753788	{0: 1, 1: 0, 2: 0, 3: 9, 4: 120}	seq_location_match	16	8746064	8746086	+	Human (GRCh38)	1.1791			0.497201	79	61	38
TTCTTTCTCCAAGAATGCAG	Avana	ABAT	4-aminobutyrate aminotransferase	HGNC:23	TTCTTTCTCCAAGAATGCAGAGG	1133754203	{0: 1, 1: 1, 2: 3, 3: 31, 4: 292}	seq_location_match	16	8750409	8750431	+	Human (GRCh38)	0.524653			0.429138	43	56	43		PF00202;Aminotran_3
GTGAATGGCTTTAGAGTGCG	Avana	ABAT	4-aminobutyrate aminotransferase	HGNC:23	GTGAATGGCTTTAGAGTGCGTGG	1133756920	{0: 1, 1: 0, 2: 0, 3: 7, 4: 81}	seq_location_match	16	8768837	8768859	-	Human (GRCh38)		0.6362			88	64	64		PF00202;Aminotran_3
TGATGGGCCTCTGATGAAGA	Avana	ABAT	4-aminobutyrate aminotransferase	HGNC:23	TGATGGGCCTCTGATGAAGACGG	1133753785	{0: 1, 1: 0, 2: 0, 3: 10, 4: 139}	seq_match	16	8746053	8746075	+	Human (GRCh38)					77	60	58
ATTGTCTGCGGGCATCCCGA	Avana	ABCA1	ATP binding cassette subfamily A member 1	HGNC:29	ATTGTCTGCGGGCATCCCGAGGG	1058421871	{0: 1, 1: 0, 2: 0, 3: 2, 4: 33}	seq_location_match	9	104840392	104840414	-	Human (GRCh38)	0.756255			0.637128	92	61	60
GACCATATCTCGCTTCATGG	Avana	ABCA1	ATP binding cassette subfamily A member 1	HGNC:29	GACCATATCTCGCTTCATGGAGG	1058420911	{0: 1, 1: 0, 2: 1, 3: 5, 4: 53}	seq_location_match	9	104832573	104832595	-	Human (GRCh38)	0.942832			0.608577	88	70	32
AGGATCTTCCCAACGAGCAG	Avana	ABCA1	ATP binding cassette subfamily A member 1	HGNC:29	AGGATCTTCCCAACGAGCAGCGG	1058421553	{0: 1, 1: 0, 2: 0, 3: 7, 4: 77}	seq_location_match	9	104837471	104837493	+	Human (GRCh38)	0.993944			0.410155	88	64	28
TGTCAAGTACAAGATCCGAA	Avana	ABCA1	ATP binding cassette subfamily A member 1	HGNC:29	TGTCAAGTACAAGATCCGAATGG	1058420836	{0: 1, 1: 0, 2: 0, 3: 4, 4: 62}	seq_location_match	9	104831662	104831684	-	Human (GRCh38)	1.43342			0.307032	90	66	23
GAGTCGGGTAACGGAAACAG	Avana	ABCA1	ATP binding cassette subfamily A member 1	HGNC:29	GAGTCGGGTAACGGAAACAGGGG	1058427079	{0: 1, 1: 0, 2: 0, 3: 1, 4: 57}	seq_location_match	9	104884470	104884492	+	Human (GRCh38)					90	67	94
TATTGTCTGCGGGCATCCCG	Avana	ABCA1	ATP binding cassette subfamily A member 1	HGNC:29	TATTGTCTGCGGGCATCCCGAGG	1058421872	{0: 1, 1: 0, 2: 0, 3: 0, 4: 34}	seq_match	9	104840393	104840415	-	Human (GRCh38)					94	53	54
TCTCCCTTAGAAATGAAAGG	Avana	ABCA10	ATP binding cassette subfamily A member 10	HGNC:30	TCTCCCTTAGAAATGAAAGGTGG	1150896698	{0: 1, 1: 0, 2: 0, 3: 17, 4: 257}	seq_location_match	17	69219686	69219708	+	Human (GRCh38)	0.585862			0.561551	53	66	18		PF12698;ABC2_membrane_3
ATACCACCTTTCATTTCTAA	Avana	ABCA10	ATP binding cassette subfamily A member 10	HGNC:30	ATACCACCTTTCATTTCTAAGGG	1150896699	{0: 1, 1: 0, 2: 3, 3: 20, 4: 223}	seq_location_match	17	69219689	69219711	-	Human (GRCh38)	1.22704			0.316432	52	54	23		PF12698;ABC2_membrane_3
GGGTATTTGCTAAAATAAAA	Avana	ABCA10	ATP binding cassette subfamily A member 10	HGNC:30	GGGTATTTGCTAAAATAAAAGGG	1150894380	{0: 1, 1: 0, 2: 3, 3: 37, 4: 415}	seq_location_match	17	69193841	69193863	-	Human (GRCh38)	1.1724			0.278047	35	49	21		PF00005;ABC_tran
GGAAAAGTAGAAGCATTGCA	Avana	ABCA10	ATP binding cassette subfamily A member 10	HGNC:30	GGAAAAGTAGAAGCATTGCAAGG	1150894806	{0: 1, 1: 0, 2: 2, 3: 29, 4: 267}	seq_location_match	17	69197063	69197085	-	Human (GRCh38)	0.889967			0.186939	61	67	32		PF00005;ABC_tran
AAAATAATGGAGAATCCCCA	Avana	ABCA10	ATP binding cassette subfamily A member 10	HGNC:30	AAAATAATGGAGAATCCCCATGG	1150895188	{0: 1, 1: 0, 2: 1, 3: 24, 4: 223}	seq_match	17	69201636	69201658	+	Human (GRCh38)					62	68	35
GCAAATGTATGTCAATCCCC	Avana	ABCA10	ATP binding cassette subfamily A member 10	HGNC:30	GCAAATGTATGTCAATCCCCAGG	1150896445	{0: 1, 1: 0, 2: 0, 3: 10, 4: 91}	seq_match	17	69216331	69216353	+	Human (GRCh38)					81	61	35		PF12698;ABC2_membrane_3
ACACAACCAGATCTATGGCA	Avana	ABCA12	ATP binding cassette subfamily A member 12	HGNC:14637	ACACAACCAGATCTATGGCAGGG	945850524	{0: 1, 1: 0, 2: 0, 3: 6, 4: 148}	seq_location_match	2	215000826	215000848	-	Human (GRCh38)	-0.700288			0.678335	78	68	42		PF12698;ABC2_membrane_3
GGTCTTGAGACTCATCCGGA	Avana	ABCA12	ATP binding cassette subfamily A member 12	HGNC:14637	GGTCTTGAGACTCATCCGGATGG	945850539	{0: 1, 1: 0, 2: 0, 3: 3, 4: 49}	seq_location_match	2	215000911	215000933	+	Human (GRCh38)	0.433791			0.532116	92	67	35		PF12698;ABC2_membrane_3
GGTGGTGTCATCCTGAACCG	Avana	ABCA12	ATP binding cassette subfamily A member 12	HGNC:14637	GGTGGTGTCATCCTGAACCGGGG	945849594	{0: 1, 1: 0, 2: 0, 3: 5, 4: 48}	seq_location_match	2	214989414	214989436	+	Human (GRCh38)	1.33372			0.470153	90	74	60		PF12698;ABC2_membrane_3
GATCTTTGTGACCCCATGCA	Avana	ABCA12	ATP binding cassette subfamily A member 12	HGNC:14637	GATCTTTGTGACCCCATGCAGGG	945849344	{0: 1, 1: 0, 2: 1, 3: 7, 4: 117}	seq_location_match	2	214986643	214986665	+	Human (GRCh38)	3.39776			0.235815	75	62	49
ATATTCTTCCTAAAACAAAT	Avana	ABCA12	ATP binding cassette subfamily A member 12	HGNC:14637	ATATTCTTCCTAAAACAAATGGG	945849677	{0: 1, 1: 0, 2: 3, 3: 34, 4: 429}	seq_match	2	214990894	214990916	-	Human (GRCh38)					41	52	12		PF12698;ABC2_membrane_3
GGAAGAATTGGAAAATACCA	Avana	ABCA12	ATP binding cassette subfamily A member 12	HGNC:14637	GGAAGAATTGGAAAATACCAGGG	945849450	{0: 1, 1: 0, 2: 5, 3: 32, 4: 327}	seq_match	2	214987751	214987773	+	Human (GRCh38)					49	71	35
GATGGATCTCAATAAGACCG	Avana	ABCA13	ATP binding cassette subfamily A member 13	HGNC:14638	GATGGATCTCAATAAGACCGAGG	1024337829	{0: 1, 1: 0, 2: 0, 3: 4, 4: 38}	seq_location_match	7	48227261	48227283	+	Human (GRCh38)	1.0608			0.605316	95	72	54
GTAGGAACTTCAGCTATGAA	Avana	ABCA13	ATP binding cassette subfamily A member 13	HGNC:14638	GTAGGAACTTCAGCTATGAAGGG	1024335050	{0: 1, 1: 0, 2: 1, 3: 9, 4: 104}	seq_location_match	7	48198318	48198340	+	Human (GRCh38)	0.465876			0.541401	72	64	40
CATATGCTGGAGTTTCCAGG	Avana	ABCA13	ATP binding cassette subfamily A member 13	HGNC:14638	CATATGCTGGAGTTTCCAGGCGG	1024339819	{0: 1, 1: 0, 2: 1, 3: 33, 4: 317}	seq_location_match	7	48245923	48245945	-	Human (GRCh38)	0.98544			0.49138	54	78	73
CATGCTGTAAGGCTCCTGCA	Avana	ABCA13	ATP binding cassette subfamily A member 13	HGNC:14638	CATGCTGTAAGGCTCCTGCAGGG	1024341979	{0: 1, 1: 0, 2: 1, 3: 6, 4: 135}	seq_location_match	7	48274920	48274942	+	Human (GRCh38)	1.39542			0.302081	73	64	65
AAGACAGCAGAGGTTCTTGG	Avana	ABCA13	ATP binding cassette subfamily A member 13	HGNC:14638	AAGACAGCAGAGGTTCTTGGGGG	1024341842	{0: 1, 1: 0, 2: 3, 3: 24, 4: 253}	seq_match	7	48272712	48272734	+	Human (GRCh38)					57	65	60
ACACACTGACATTTGCTGAG	Avana	ABCA13	ATP binding cassette subfamily A member 13	HGNC:14638	ACACACTGACATTTGCTGAGAGG	1024341863	{0: 1, 1: 0, 2: 2, 3: 23, 4: 188}	seq_match	7	48273056	48273078	-	Human (GRCh38)					61	65	30
GGATAAAGAACAGCACCAGG	Avana	ABCA2	ATP binding cassette subfamily A member 2	HGNC:32	GGATAAAGAACAGCACCAGGGGG	1062536693	{0: 1, 1: 0, 2: 1, 3: 17, 4: 186}	seq_location_match	9	137024188	137024210	+	Human (GRCh38)	0.843208			0.647559	62	74	54
GGTCTGGCTCAACATCTCGG	Avana	ABCA2	ATP binding cassette subfamily A member 2	HGNC:32	GGTCTGGCTCAACATCTCGGCGG	1062535452	{0: 1, 1: 0, 2: 0, 3: 5, 4: 57}	seq_location_match	9	137019237	137019259	-	Human (GRCh38)	1.30833			0.539365	91	76	50
GGTTGCCTTCCTCCACCACG	Avana	ABCA2	ATP binding cassette subfamily A member 2	HGNC:32	GGTTGCCTTCCTCCACCACGCGG	1062536369	{0: 1, 1: 0, 2: 0, 3: 11, 4: 111}	seq_location_match	9	137022816	137022838	+	Human (GRCh38)	0.900796			0.43082	78	75	35
CTACGGGCACGACATCCGCA	Avana	ABCA2	ATP binding cassette subfamily A member 2	HGNC:32	CTACGGGCACGACATCCGCACGG	1062534639	{0: 1, 1: 0, 2: 0, 3: 3, 4: 10}	seq_location_match	9	137016104	137016126	-	Human (GRCh38)	1.04869			0.297197	97	69	39		PF00005;ABC_tran
ACTGTGCCTGAGAGTCAGAA	Avana	ABCA2	ATP binding cassette subfamily A member 2	HGNC:32	ACTGTGCCTGAGAGTCAGAAGGG	1062536028	{0: 1, 1: 0, 2: 0, 3: 24, 4: 247}	seq_match	9	137021513	137021535	-	Human (GRCh38)					62	65	59
TCTGCCAGCCTTCTACACAG	Avana	ABCA2	ATP binding cassette subfamily A member 2	HGNC:32	TCTGCCAGCCTTCTACACAGCGG	1062536418	{0: 1, 1: 0, 2: 3, 3: 17, 4: 172}	seq_match	9	137023038	137023060	-	Human (GRCh38)					66	80	59
GCTCCGCTTGAAGATTCAGT	Avana	ABCA3	ATP binding cassette subfamily A member 3	HGNC:33	GCTCCGCTTGAAGATTCAGTCGG	1132913151	{0: 1, 1: 0, 2: 0, 3: 1, 4: 50}	seq_location_match	16	2326184	2326206	-	Human (GRCh38)	0.193535			0.557874	91	63	41
GCACTTGTGATCAACATGCG	Avana	ABCA3	ATP binding cassette subfamily A member 3	HGNC:33	GCACTTGTGATCAACATGCGAGG	1132913120	{0: 1, 1: 0, 2: 0, 3: 2, 4: 36}	seq_location_match	16	2326009	2326031	-	Human (GRCh38)	1.14576			0.520272	95	70	38
GCTGGTACTGGATGGCCACG	Avana	ABCA3	ATP binding cassette subfamily A member 3	HGNC:33	GCTGGTACTGGATGGCCACGAGG	1132912157	{0: 1, 1: 0, 2: 0, 3: 12, 4: 98}	seq_location_match	16	2319667	2319689	+	Human (GRCh38)	0.974189			0.520183	84	69	55		PF12698;ABC2_membrane_3
AGAGTCATCCAGTTGTACCG	Avana	ABCA3	ATP binding cassette subfamily A member 3	HGNC:33	AGAGTCATCCAGTTGTACCGAGG	1132910541	{0: 1, 1: 0, 2: 0, 3: 2, 4: 41}	seq_location_match	16	2308533	2308555	+	Human (GRCh38)	1.44662			0.423427					PF12698;ABC2_membrane_3
GCACCTTTATTTCTACGCCC	Avana	ABCA3	ATP binding cassette subfamily A member 3	HGNC:33	GCACCTTTATTTCTACGCCCAGG	1132908876	{0: 1, 1: 0, 2: 0, 3: 1, 4: 45}	seq_match	16	2298385	2298407	-	Human (GRCh38)					94	57	19		PF00005;ABC_tran
TTTCCGACTGAATCTTCAAG	Avana	ABCA3	ATP binding cassette subfamily A member 3	HGNC:33	TTTCCGACTGAATCTTCAAGCGG	1132913150	{0: 1, 1: 0, 2: 0, 3: 7, 4: 75}	seq_match	16	2326181	2326203	+	Human (GRCh38)					80	61	33
CGTCAGCCTGGCTTTCCCGA	Avana	ABCA4	ATP binding cassette subfamily A member 4	HGNC:34	CGTCAGCCTGGCTTTCCCGAGGG	911098812	{0: 1, 1: 0, 2: 1, 3: 6, 4: 87}	seq_location_match	1	94077767	94077789	+	Human (GRCh38)	1.6439			0.731425	81	56	51
GTATTGATTGACCAGGCGGA	Avana	ABCA4	ATP binding cassette subfamily A member 4	HGNC:34	GTATTGATTGACCAGGCGGAGGG	911098803	{0: 1, 1: 0, 2: 0, 3: 2, 4: 74}	seq_location_match	1	94077696	94077718	+	Human (GRCh38)	0.939673			0.575376	91	65	62
TTGTCCTTACAGCTTGGCAA	Avana	ABCA4	ATP binding cassette subfamily A member 4	HGNC:34	TTGTCCTTACAGCTTGGCAAGGG	911103013	{0: 1, 1: 0, 2: 2, 3: 10, 4: 115}	seq_location_match	1	94108706	94108728	-	Human (GRCh38)	1.07131			0.542992	78	54	44
CCTCCTGTGTGGCTACCCCG	Avana	ABCA4	ATP binding cassette subfamily A member 4	HGNC:34	CCTCCTGTGTGGCTACCCCGAGG	911099196	{0: 1, 1: 0, 2: 0, 3: 7, 4: 127}	seq_location_match	1	94080592	94080614	-	Human (GRCh38)	0.323139			0.383186	83	61	47
CGTGAAGTATAAGATCCGAA	Avana	ABCA4	ATP binding cassette subfamily A member 4	HGNC:34	CGTGAAGTATAAGATCCGAATGG	911097032	{0: 1, 1: 0, 2: 0, 3: 2, 4: 20}	seq_match	1	94063152	94063174	-	Human (GRCh38)					93	67	30
GAGCACCCAGAAGGAATACA	Avana	ABCA4	ATP binding cassette subfamily A member 4	HGNC:34	GAGCACCCAGAAGGAATACACGG	911095151	{0: 1, 1: 0, 2: 0, 3: 15, 4: 189}	seq_match	1	94048867	94048889	-	Human (GRCh38)					68	70	57
ATACAATATGTCGAGAACAG	Avana	ABCA5	ATP binding cassette subfamily A member 5	HGNC:35	ATACAATATGTCGAGAACAGGGG	1150901845	{0: 1, 1: 0, 2: 0, 3: 5, 4: 116}	seq_location_match	17	69287694	69287716	+	Human (GRCh38)	-4.18474			0.808413	80	72	52
GATCAAGATAGACAGCCAAG	Avana	ABCA5	ATP binding cassette subfamily A member 5	HGNC:35	GATCAAGATAGACAGCCAAGAGG	1150902870	{0: 1, 1: 0, 2: 1, 3: 13, 4: 203}	seq_location_match	17	69301151	69301173	+	Human (GRCh38)	0.395264			0.537774	61	72	28		PF12698;ABC2_membrane_3
GAAATAGATACCTTTCCCCG	Avana	ABCA5	ATP binding cassette subfamily A member 5	HGNC:35	GAAATAGATACCTTTCCCCGAGG	1150903235	{0: 1, 1: 0, 2: 0, 3: 6, 4: 70}	seq_location_match	17	69306857	69306879	-	Human (GRCh38)	2.31596	0.7402		0.488128	85	74	44		PF12698;ABC2_membrane_3
TATAAGCTCACAATACCATC	Avana	ABCA5	ATP binding cassette subfamily A member 5	HGNC:35	TATAAGCTCACAATACCATCAGG	1150903641	{0: 1, 1: 0, 2: 0, 3: 5, 4: 91}	seq_location_match	17	69313076	69313098	+	Human (GRCh38)	4.05106			0.27466	81	55	18		PF12698;ABC2_membrane_3
GATGAAGCTGACATTCTTGC	Avana	ABCA5	ATP binding cassette subfamily A member 5	HGNC:35	GATGAAGCTGACATTCTTGCAGG	1150901837	{0: 1, 1: 0, 2: 4, 3: 29, 4: 303}	seq_match	17	69287612	69287634	-	Human (GRCh38)					48	42	25
TAAAATACAGAAAAGCCAAT	Avana	ABCA5	ATP binding cassette subfamily A member 5	HGNC:35	TAAAATACAGAAAAGCCAATCGG	1150901841	{0: 1, 1: 0, 2: 3, 3: 50, 4: 632}	seq_match	17	69287662	69287684	-	Human (GRCh38)					40	45	29
GGTTCAAAATAATCATCAGA	Avana	ABCA6	ATP binding cassette subfamily A member 6	HGNC:36	GGTTCAAAATAATCATCAGAGGG	1150889036	{0: 1, 1: 0, 2: 0, 3: 17, 4: 226}	seq_location_match	17	69123275	69123297	+	Human (GRCh38)	0.557648			0.461402	53	61	29
GTACACCTACCTTTCAAAAG	Avana	ABCA6	ATP binding cassette subfamily A member 6	HGNC:36	GTACACCTACCTTTCAAAAGAGG	1150890004	{0: 1, 1: 0, 2: 0, 3: 6, 4: 110}	seq_location_match	17	69137286	69137308	+	Human (GRCh38)	0.623179			0.406048	73	55	23		PF12698;ABC2_membrane_3
ACATCAACTCCTCCATCACA	Avana	ABCA6	ATP binding cassette subfamily A member 6	HGNC:36	ACATCAACTCCTCCATCACAGGG	1150889715	{0: 1, 1: 0, 2: 2, 3: 20, 4: 156}	seq_location_match	17	69133831	69133853	+	Human (GRCh38)	1.2944			0.250532	66	65	31		PF12698;ABC2_membrane_3
ACAGTCCTAGAAGTATTGAG	Avana	ABCA6	ATP binding cassette subfamily A member 6	HGNC:36	ACAGTCCTAGAAGTATTGAGAGG	1150890022	{0: 1, 1: 0, 2: 0, 3: 13, 4: 106}	seq_location_match	17	69137470	69137492	+	Human (GRCh38)	1.68963			0.159308	77	70	40		PF12698;ABC2_membrane_3
GGAAAAGTGGAAGCATTGAA	Avana	ABCA6	ATP binding cassette subfamily A member 6	HGNC:36	GGAAAAGTGGAAGCATTGAAAGG	1150888603	{0: 1, 1: 0, 2: 4, 3: 30, 4: 368}	seq_match	17	69117897	69117919	-	Human (GRCh38)					52	60	41		PF00005;ABC_tran
GGCTCCTCAGAATCTGGGAA	Avana	ABCA6	ATP binding cassette subfamily A member 6	HGNC:36	GGCTCCTCAGAATCTGGGAAGGG	1150890012	{0: 1, 1: 0, 2: 2, 3: 17, 4: 262}	seq_match	17	69137398	69137420	-	Human (GRCh38)					57	62	50		PF12698;ABC2_membrane_3
GCAGCAGCTCCCAAATACCG	Avana	ABCA7	ATP binding cassette subfamily A member 7	HGNC:37	GCAGCAGCTCCCAAATACCGCGG	1160819528	{0: 1, 1: 0, 2: 1, 3: 7, 4: 96}	seq_location_match	19	1051549	1051571	-	Human (GRCh38)	0.947138			0.39664					PF13304;AAA_21
GCAGCCGTCCGCGTGCTCAG	Avana	ABCA7	ATP binding cassette subfamily A member 7	HGNC:37	GCAGCCGTCCGCGTGCTCAGCGG	1160818274	{0: 1, 1: 0, 2: 0, 3: 1, 4: 69}	seq_location_match	19	1046321	1046343	+	Human (GRCh38)	0.744931			0.389007	88	54	63
AGCCTAGCCAGAGCACCGCG	Avana	ABCA7	ATP binding cassette subfamily A member 7	HGNC:37	AGCCTAGCCAGAGCACCGCGCGG	1160818437	{0: 1, 1: 0, 2: 0, 3: 5, 4: 66}	seq_location_match	19	1046940	1046962	-	Human (GRCh38)	1.09633			0.352623	90	66	48		PF12698;ABC2_membrane_3
GCAGTGCCCGAAGCTCCACC	Avana	ABCA7	ATP binding cassette subfamily A member 7	HGNC:37	GCAGTGCCCGAAGCTCCACCAGG	1160817539	{0: 1, 1: 0, 2: 0, 3: 13, 4: 135}	seq_location_match	19	1043058	1043080	-	Human (GRCh38)	1.12468			0.249787	78	52	44
GCACTGCTGCAGAGACCCCG	Avana	ABCA7	ATP binding cassette subfamily A member 7	HGNC:37	GCACTGCTGCAGAGACCCCGAGG	1160817540	{0: 1, 1: 0, 2: 2, 3: 16, 4: 198}	seq_match	19	1043074	1043096	+	Human (GRCh38)					65	66	47
GCTGACGTCACTGCTGCGCA	Avana	ABCA7	ATP binding cassette subfamily A member 7	HGNC:37	GCTGACGTCACTGCTGCGCACGG	1160817373	{0: 1, 1: 0, 2: 0, 3: 8, 4: 85}	seq_match	19	1042376	1042398	+	Human (GRCh38)					84	60	55
GGGTACTGAAGAGGATCACG	Avana	ABCA8	ATP binding cassette subfamily A member 8	HGNC:38	GGGTACTGAAGAGGATCACGCGG	1150871609	{0: 1, 1: 0, 2: 0, 3: 6, 4: 105}	seq_location_match	17	68918077	68918099	+	Human (GRCh38)	0.968253			0.645384	83	74	43		PF13304;AAA_21
AAGCGCCTCCAGAATTCCAA	Avana	ABCA8	ATP binding cassette subfamily A member 8	HGNC:38	AAGCGCCTCCAGAATTCCAAGGG	1150872214	{0: 1, 1: 0, 2: 0, 3: 4, 4: 67}	seq_location_match	17	68924715	68924737	-	Human (GRCh38)	1.98807			0.582747	80	65	69
GCATTTCCTCATCCATCGGA	Avana	ABCA8	ATP binding cassette subfamily A member 8	HGNC:38	GCATTTCCTCATCCATCGGACGG	1150872436	{0: 1, 1: 0, 2: 0, 3: 20, 4: 189}	seq_location_match	17	68928008	68928030	-	Human (GRCh38)	1.62174			0.52413	77	61	43		PF12698;ABC2_membrane_3
GGAAAGTATTTCTCTCCCAA	Avana	ABCA8	ATP binding cassette subfamily A member 8	HGNC:38	GGAAAGTATTTCTCTCCCAAGGG	1150871556	{0: 1, 1: 0, 2: 6, 3: 35, 4: 234}	seq_location_match	17	68917426	68917448	-	Human (GRCh38)	-1.75806			0.305052	53	66	50
CCTGCAGCCTTATTACCTGA	Avana	ABCA8	ATP binding cassette subfamily A member 8	HGNC:38	CCTGCAGCCTTATTACCTGATGG	1150872208	{0: 1, 1: 0, 2: 0, 3: 10, 4: 137}	seq_match	17	68924685	68924707	+	Human (GRCh38)					82	53	28
GGATGAGGCCGACATCCTGG	Avana	ABCA8	ATP binding cassette subfamily A member 8	HGNC:38	GGATGAGGCCGACATCCTGGCGG	1150871602	{0: 1, 1: 0, 2: 0, 3: 21, 4: 151}	seq_match	17	68918047	68918069	-	Human (GRCh38)					72	68	44
CAGGCCATAGAGGAGAAAGA	Avana	ABCA9	ATP binding cassette subfamily A member 9	HGNC:39	CAGGCCATAGAGGAGAAAGAGGG	1150881630	{0: 1, 1: 0, 2: 3, 3: 32, 4: 421}	seq_location_match	17	69035666	69035688	+	Human (GRCh38)	0.70741			0.388212	35	66	57		PF12698;ABC2_membrane_3
GGAAGGTGTTCATATCCAAT	Avana	ABCA9	ATP binding cassette subfamily A member 9	HGNC:39	GGAAGGTGTTCATATCCAATGGG	1150880888	{0: 1, 1: 0, 2: 0, 3: 6, 4: 81}	seq_location_match	17	69026442	69026464	-	Human (GRCh38)	0.720684			0.32259	86	56	39
GAGAGAGTAGAAGCTTTGAA	Avana	ABCA9	ATP binding cassette subfamily A member 9	HGNC:39	GAGAGAGTAGAAGCTTTGAAAGG	1150881090	{0: 1, 1: 0, 2: 1, 3: 18, 4: 293}	seq_location_match	17	69029168	69029190	-	Human (GRCh38)	1.20629			0.302242	60	59	57		PF00005;ABC_tran
GATGAGGCTGACATTCTGGC	Avana	ABCA9	ATP binding cassette subfamily A member 9	HGNC:39	GATGAGGCTGACATTCTGGCGGG	1150880922	{0: 1, 1: 1, 2: 4, 3: 24, 4: 222}	seq_location_match	17	69026975	69026997	-	Human (GRCh38)	1.51168			0.118642	51	61	42
ACTGCCCTCCTTGGTCACAG	Avana	ABCA9	ATP binding cassette subfamily A member 9	HGNC:39	ACTGCCCTCCTTGGTCACAGTGG	1150881065	{0: 1, 1: 0, 2: 0, 3: 21, 4: 207}	seq_location_match	17	69028591	69028613	-	Human (GRCh38)					66	63	50		PF00005;ABC_tran
TGTCAATACCAAATACAGAA	Avana	ABCA9	ATP binding cassette subfamily A member 9	HGNC:39	TGTCAATACCAAATACAGAAGGG	1150881477	{0: 1, 1: 0, 2: 1, 3: 24, 4: 245}	seq_match	17	69033751	69033773	+	Human (GRCh38)					49	65	34		PF12698;ABC2_membrane_3
TTTATAGTAGGATTTACACG	Avana	ABCB1	ATP binding cassette subfamily B member 1	HGNC:40	TTTATAGTAGGATTTACACGTGG	1028168402	{0: 1, 1: 0, 2: 0, 3: 9, 4: 80}	seq_location_match	7	87566140	87566162	-	Human (GRCh38)	-5.97774	0.7608		0.781545	87	76	43		PF00664;ABC_membrane
GCTGCTGTCTGGGCAAAGGT	Avana	ABCB1	ATP binding cassette subfamily B member 1	HGNC:40	GCTGCTGTCTGGGCAAAGGTAGG	1028168391	{0: 1, 1: 0, 2: 2, 3: 31, 4: 318}	seq_location_match	7	87566065	87566087	-	Human (GRCh38)	0.15043			0.59744	63	60	48
ACTGATGGCCAAAATCACAA	Avana	ABCB1	ATP binding cassette subfamily B member 1	HGNC:40	ACTGATGGCCAAAATCACAAGGG	1028168399	{0: 1, 1: 0, 2: 1, 3: 18, 4: 178}	seq_location_match	7	87566106	87566128	+	Human (GRCh38)	2.29426			0.47974	61	75	39		PF00664;ABC_membrane
TTTGGCTGCCATCATCCATG	Avana	ABCB1	ATP binding cassette subfamily B member 1	HGNC:40	TTTGGCTGCCATCATCCATGGGG	1028170067	{0: 1, 1: 0, 2: 1, 3: 8, 4: 155}	seq_location_match	7	87585611	87585633	-	Human (GRCh38)	6.64368			0.149312	64	68	45		PF00664;ABC_membrane
CCAAACACCAGCATCATGAG	Avana	ABCB1	ATP binding cassette subfamily B member 1	HGNC:40	CCAAACACCAGCATCATGAGAGG	1028170062	{0: 1, 1: 0, 2: 3, 3: 9, 4: 191}	seq_match	7	87585580	87585602	+	Human (GRCh38)					74	63	36		PF00664;ABC_membrane
GTATTTGTCTTCCAGCTGCC	Avana	ABCB1	ATP binding cassette subfamily B member 1	HGNC:40	GTATTTGTCTTCCAGCTGCCAGG	1028168463	{0: 1, 1: 0, 2: 2, 3: 23, 4: 170}	seq_match	7	87566882	87566904	+	Human (GRCh38)					62	43	40		PF00664;ABC_membrane
GTGCAGTGTCTGATGAGAGG	Avana	ABCB10	ATP binding cassette subfamily B member 10	HGNC:41	GTGCAGTGTCTGATGAGAGGCGG	922949604	{0: 1, 1: 3, 2: 1, 3: 14, 4: 168}	seq_location_match	1	229547579	229547601	+	Human (GRCh38)	1.94949			0.896719	33	68	70		PF00664;ABC_membrane
GATCTTCCCCAGGAAGAAAG	Avana	ABCB10	ATP binding cassette subfamily B member 10	HGNC:41	GATCTTCCCCAGGAAGAAAGGGG	1123735699	{0: 2, 1: 2, 2: 1, 3: 26, 4: 261}	seq_match	15	23180400	23180422	-	Human (GRCh38)	2.11145			0.88393	0	66	65
GGTAGCCTGCGTGTGGGCCG	Avana	ABCB10	ATP binding cassette subfamily B member 10	HGNC:41	GGTAGCCTGCGTGTGGGCCGCGG	922951012	{0: 1, 1: 0, 2: 3, 3: 7, 4: 104}	seq_location_match	1	229558556	229558578	-	Human (GRCh38)	0.141438			0.617078	71	42	67
GCCGGCCTCAGGCCAGTGAA	Avana	ABCB10	ATP binding cassette subfamily B member 10	HGNC:41	GCCGGCCTCAGGCCAGTGAACGG	922950998	{0: 1, 1: 0, 2: 0, 3: 18, 4: 122}	seq_location_match	1	229558507	229558529	+	Human (GRCh38)	-0.384227			0.506457	72	54	59
CCGCGCGCCCGGTTCCCGGG	Avana	ABCB10	ATP binding cassette subfamily B member 10	HGNC:41	CCGCGCGCCCGGTTCCCGGGCGG	922950930	{0: 1, 1: 1, 2: 4, 3: 8, 4: 135}	seq_match	1	229558291	229558313	-	Human (GRCh38)					43	56	93
TCACTGGCCTGAGGCCGGCG	Avana	ABCB10	ATP binding cassette subfamily B member 10	HGNC:41	TCACTGGCCTGAGGCCGGCGCGG	922950997	{0: 1, 1: 0, 2: 0, 3: 12, 4: 143}	seq_match	1	229558503	229558525	-	Human (GRCh38)					75	72	68
CTAGTGACTTTGCAAAGCCA	Avana	ABCB11	ATP binding cassette subfamily B member 11	HGNC:42	CTAGTGACTTTGCAAAGCCAGGG	941735379	{0: 1, 1: 0, 2: 0, 3: 14, 4: 147}	seq_location_match	2	168969382	168969404	-	Human (GRCh38)	-0.234285			0.577431	67	62	47
GCCTCCTCCTTCTCCAACAA	Avana	ABCB11	ATP binding cassette subfamily B member 11	HGNC:42	GCCTCCTCCTTCTCCAACAAGGG	941735459	{0: 1, 1: 0, 2: 3, 3: 26, 4: 295}	seq_location_match	2	168970183	168970205	+	Human (GRCh38)	0.423661			0.563443	56	48	65		PF00005;ABC_tran
CATTTCATCAATGAGAACAG	Avana	ABCB11	ATP binding cassette subfamily B member 11	HGNC:42	CATTTCATCAATGAGAACAGTGG	941737142	{0: 1, 1: 0, 2: 4, 3: 24, 4: 370}	seq_location_match	2	168990835	168990857	-	Human (GRCh38)	1.35152			0.396963	52	69	46		PF00664;ABC_membrane
TGAAGGCCTATGCCAAAGCA	Avana	ABCB11	ATP binding cassette subfamily B member 11	HGNC:42	TGAAGGCCTATGCCAAAGCAGGG	941737148	{0: 1, 1: 0, 2: 0, 3: 6, 4: 127}	seq_location_match	2	168990875	168990897	-	Human (GRCh38)	2.90876			0.289987	77	63	50		PF00664;ABC_membrane
TTATGCAAAAGCAGGCGCCG	Avana	ABCB4	ATP binding cassette subfamily B member 4	HGNC:45	TTATGCAAAAGCAGGCGCCGTGG	1028157687	{0: 1, 1: 0, 2: 0, 3: 6, 4: 39}	seq_location_match	7	87450035	87450057	-	Human (GRCh38)	0.763285			0.593212	93	65	35		PF00664;ABC_membrane
GCTGATGGCCATTATCACAA	Avana	ABCB4	ATP binding cassette subfamily B member 4	HGNC:45	GCTGATGGCCATTATCACAAGGG	1028157841	{0: 1, 1: 0, 2: 1, 3: 10, 4: 128}	seq_location_match	7	87451659	87451681	+	Human (GRCh38)	0.9794			0.485811	77	68	43		PF00664;ABC_membrane
TTTAGTTTCGATACTCCGAT	Avana	ABCB4	ATP binding cassette subfamily B member 4	HGNC:45	TTTAGTTTCGATACTCCGATTGG	1028158810	{0: 1, 1: 0, 2: 0, 3: 4, 4: 45}	seq_location_match	7	87462891	87462913	-	Human (GRCh38)	1.25034			0.473376	93	54	47
ACACCACTGAACTCAATACG	Avana	ABCB4	ATP binding cassette subfamily B member 4	HGNC:45	ACACCACTGAACTCAATACGCGG	1028157933	{0: 1, 1: 0, 2: 0, 3: 33, 4: 1559}	seq_location_match	7	87452952	87452974	-	Human (GRCh38)	1.01606	0.7292		0.37195	59	73	48		PF00664;ABC_membrane
CATTTCGGACCGTAGACAGT	Avana	ABCB4	ATP binding cassette subfamily B member 4	HGNC:45	CATTTCGGACCGTAGACAGTCGG	1028156120	{0: 1, 1: 0, 2: 0, 3: 2, 4: 26}	seq_location_match	7	87431508	87431530	+	Human (GRCh38)		0.6789			96	68	57
TATGAATCCTGCAAAAAACG	Avana	ABCB4	ATP binding cassette subfamily B member 4	HGNC:45	TATGAATCCTGCAAAAAACGTGG	1028157847	{0: 1, 1: 0, 2: 0, 3: 12, 4: 105}	seq_match	7	87451710	87451732	+	Human (GRCh38)					81	70	33		PF00664;ABC_membrane
TTATCGAGACCATATTGGAG	Avana	ABCB5	ATP binding cassette subfamily B member 5	HGNC:46	TTATCGAGACCATATTGGAGTGG	1021438609	{0: 1, 1: 0, 2: 0, 3: 4, 4: 82}	seq_location_match	7	20651464	20651486	+	Human (GRCh38)	-0.35891			0.733478	82	65	26		PF00005;ABC_tran
AGAGATGGAGAGAGCAGCAA	Avana	ABCB5	ATP binding cassette subfamily B member 5	HGNC:46	AGAGATGGAGAGAGCAGCAAGGG	1021438619	{0: 1, 1: 1, 2: 6, 3: 91, 4: 959}	seq_location_match	7	20651563	20651585	+	Human (GRCh38)	-0.284133			0.672767	25	58	81		PF00005;ABC_tran
ACATCAGAGCTTTAAATGTG	Avana	ABCB5	ATP binding cassette subfamily B member 5	HGNC:46	ACATCAGAGCTTTAAATGTGCGG	1021438607	{0: 1, 1: 0, 2: 3, 3: 16, 4: 180}	seq_location_match	7	20651439	20651461	+	Human (GRCh38)	1.6005			0.496778	58	64	45		PF00005;ABC_tran
TTTGGATTGGCAGATCATGG	Avana	ABCB5	ATP binding cassette subfamily B member 5	HGNC:46	TTTGGATTGGCAGATCATGGTGG	1021438606	{0: 1, 1: 0, 2: 2, 3: 8, 4: 179}	seq_location_match	7	20651407	20651429	+	Human (GRCh38)	4.40982	0.6873		0.148154	74	69	51		PF00005;ABC_tran
ATGGTGGTCCCGAACAAAAC	Avana	ABCB5	ATP binding cassette subfamily B member 5	HGNC:46	ATGGTGGTCCCGAACAAAACAGG	1021438613	{0: 1, 1: 0, 2: 0, 3: 4, 4: 50}	seq_match	7	20651498	20651520	-	Human (GRCh38)					87	45	57		PF00005;ABC_tran
CTTGACTAACCACTCCAATA	Avana	ABCB5	ATP binding cassette subfamily B member 5	HGNC:46	CTTGACTAACCACTCCAATATGG	1021438610	{0: 1, 1: 0, 2: 0, 3: 7, 4: 67}	seq_match	7	20651473	20651495	-	Human (GRCh38)					82	40	36		PF00005;ABC_tran
TCACGCTCGTGCCCTCGACG	Avana	ABCB6	ATP binding cassette subfamily B member 6 (Langereis blood group)	HGNC:47	TCACGCTCGTGCCCTCGACGCGG	946360832	{0: 1, 1: 0, 2: 0, 3: 0, 4: 19}	seq_location_match	2	219218566	219218588	-	Human (GRCh38)	-0.878191			0.70498	97	64	49		PF16185;MTABC_N
GCAACTACTGCGAGGCCGAA	Avana	ABCB6	ATP binding cassette subfamily B member 6 (Langereis blood group)	HGNC:47	GCAACTACTGCGAGGCCGAAGGG	946360847	{0: 1, 1: 0, 2: 0, 3: 3, 4: 25}	seq_location_match	2	219218638	219218660	-	Human (GRCh38)	0.503773			0.521279	94	59	50		PF16185;MTABC_N
GCTTCTGGCCACACTTCAGG	Avana	ABCB6	ATP binding cassette subfamily B member 6 (Langereis blood group)	HGNC:47	GCTTCTGGCCACACTTCAGGCGG	946360799	{0: 1, 1: 0, 2: 1, 3: 15, 4: 167}	seq_location_match	2	219218421	219218443	-	Human (GRCh38)	1.62245			0.462993	68	59	46		PF16185;MTABC_N
GTAGTTGCCCACAGTCACCA	Avana	ABCB6	ATP binding cassette subfamily B member 6 (Langereis blood group)	HGNC:47	GTAGTTGCCCACAGTCACCATGG	946360850	{0: 1, 1: 0, 2: 0, 3: 10, 4: 144}	seq_location_match	2	219218653	219218675	+	Human (GRCh38)	2.49951			0.223745	67	68	33
ACGAGCGTGAAGAAGAAGCA	Avana	ABCB6	ATP binding cassette subfamily B member 6 (Langereis blood group)	HGNC:47	ACGAGCGTGAAGAAGAAGCAGGG	946360834	{0: 1, 1: 0, 2: 1, 3: 8, 4: 125}	seq_match	2	219218579	219218601	+	Human (GRCh38)					67	66	52		PF16185;MTABC_N
CTAGGTTCAGTTTAGCCTGT	Avana	ABCB6	ATP binding cassette subfamily B member 6 (Langereis blood group)	HGNC:47	CTAGGTTCAGTTTAGCCTGTGGG	946360678	{0: 1, 1: 0, 2: 1, 3: 4, 4: 110}	seq_match	2	219217789	219217811	-	Human (GRCh38)					73	47	42		PF16185;MTABC_N
GATGCATTCTTGGCGCTGGG	Avana	ABCB7	ATP binding cassette subfamily B member 7	HGNC:48	GATGCATTCTTGGCGCTGGGCGG	1192868001	{0: 1, 1: 0, 2: 0, 3: 5, 4: 106}	seq_match	X	75156236	75156258	-	Human (GRCh38)				0.971259	88	60	50
AGTTGATGTGGCCTCCACTG	Avana	ABCB7	ATP binding cassette subfamily B member 7	HGNC:48	AGTTGATGTGGCCTCCACTGCGG	1192867987	{0: 1, 1: 0, 2: 0, 3: 17, 4: 171}	seq_match	X	75156136	75156158	+	Human (GRCh38)				0.951693	64	68	67
GAGCCGCTAACAGAGACTAA	Avana	ABCB7	ATP binding cassette subfamily B member 7	HGNC:48	GAGCCGCTAACAGAGACTAAAGG	1192867991	{0: 1, 1: 0, 2: 0, 3: 8, 4: 49}	seq_match	X	75156163	75156185	+	Human (GRCh38)				0.877455	83	62	42
CCACACAGACCCAAAAGAAG	Avana	ABCB7	ATP binding cassette subfamily B member 7	HGNC:48	CCACACAGACCCAAAAGAAGGGG	1192864157	{0: 1, 1: 0, 2: 1, 3: 28, 4: 384}	seq_match	X	75112885	75112907	-	Human (GRCh38)				0.684599	47	65	30
GCTATTGACAGAGGAACAAG	Avana	ABCB7	ATP binding cassette subfamily B member 7	HGNC:48	GCTATTGACAGAGGAACAAGGGG	1192861340	{0: 1, 1: 0, 2: 1, 3: 13, 4: 163}	seq_match	X	75075441	75075463	-	Human (GRCh38)					65	68	40		PF00664;ABC_membrane
GTATGTACCAAGTGTTCCAA	Avana	ABCB7	ATP binding cassette subfamily B member 7	HGNC:48	GTATGTACCAAGTGTTCCAAGGG	1192861230	{0: 1, 1: 0, 2: 0, 3: 4, 4: 101}	seq_match	X	75073900	75073922	+	Human (GRCh38)					82	62	65		PF00664;ABC_membrane
CCTGCACGTCAGTTGTCAAG	Avana	ABCB8	ATP binding cassette subfamily B member 8	HGNC:49	CCTGCACGTCAGTTGTCAAGCGG	1034429645	{0: 1, 1: 0, 2: 0, 3: 3, 4: 51}	seq_location_match	7	151034772	151034794	-	Human (GRCh38)	0.483347			0.450014	89	68	47		PF00664;ABC_membrane
GGACTCCTTGCAGATCGCCA	Avana	ABCB8	ATP binding cassette subfamily B member 8	HGNC:49	GGACTCCTTGCAGATCGCCAGGG	1034429865	{0: 1, 1: 0, 2: 0, 3: 4, 4: 82}	seq_location_match	7	151035869	151035891	+	Human (GRCh38)	1.10457			0.43082	90	59	44		PF00664;ABC_membrane
TCTTTGACGCCAATAAGACA	Avana	ABCB8	ATP binding cassette subfamily B member 8	HGNC:49	TCTTTGACGCCAATAAGACAGGG	1034429642	{0: 1, 1: 0, 2: 0, 3: 9, 4: 82}	seq_location_match	7	151034738	151034760	+	Human (GRCh38)	1.10163	0.6839		0.353208	78	68	29		PF00664;ABC_membrane
GGTCGTGGCCAAGTACACAA	Avana	ABCB8	ATP binding cassette subfamily B member 8	HGNC:49	GGTCGTGGCCAAGTACACAAGGG	1034429557	{0: 1, 1: 0, 2: 0, 3: 4, 4: 72}	seq_location_match	7	151034335	151034357	+	Human (GRCh38)	1.03574			0.259283	86	77	52		PF00664;ABC_membrane
CATGGCTGTGGACATGCGGA	Avana	ABCB8	ATP binding cassette subfamily B member 8	HGNC:49	CATGGCTGTGGACATGCGGAGGG	1034429605	{0: 1, 1: 0, 2: 3, 3: 7, 4: 176}	seq_match	7	151034555	151034577	+	Human (GRCh38)					76	56	60		PF00664;ABC_membrane
CTTGGAACAAGGCGATGCCG	Avana	ABCB8	ATP binding cassette subfamily B member 8	HGNC:49	CTTGGAACAAGGCGATGCCGCGG	1034429919	{0: 1, 1: 0, 2: 0, 3: 1, 4: 40}	seq_location_match	7	151036124	151036146	-	Human (GRCh38)		0.6053			95	61	48		PF00664;ABC_membrane
AGTGGCGGATGTCCTCCAGG	Avana	ABCB9	ATP binding cassette subfamily B member 9	HGNC:50	AGTGGCGGATGTCCTCCAGGAGG	1103718434	{0: 1, 1: 0, 2: 0, 3: 5, 4: 108}	seq_location_match	12	122960115	122960137	+	Human (GRCh38)	1.66181			0.736199	77	76	70
GCCCACGAAGAGGCACACGA	Avana	ABCB9	ATP binding cassette subfamily B member 9	HGNC:50	GCCCACGAAGAGGCACACGAGGG	1103718400	{0: 1, 1: 0, 2: 0, 3: 4, 4: 68}	seq_location_match	12	122959954	122959976	+	Human (GRCh38)	0.786905			0.595265	92	73	47
TTTGCCGCAGGTATTCGGGG	Avana	ABCB9	ATP binding cassette subfamily B member 9	HGNC:50	TTTGCCGCAGGTATTCGGGGCGG	1103716813	{0: 1, 1: 0, 2: 0, 3: 3, 4: 34}	seq_location_match	12	122949892	122949914	-	Human (GRCh38)	0.8124	0.7098		0.541701	93	71	67		PF00664;ABC_membrane
GAGGGTGATGACCAGCCACG	Avana	ABCB9	ATP binding cassette subfamily B member 9	HGNC:50	GAGGGTGATGACCAGCCACGAGG	1103718403	{0: 1, 1: 0, 2: 0, 3: 12, 4: 115}	seq_location_match	12	122959972	122959994	+	Human (GRCh38)	1.03803			0.446286	75	77	67
GGTGGCTGCTGTCCACCGTG	Avana	ABCB9	ATP binding cassette subfamily B member 9	HGNC:50	GGTGGCTGCTGTCCACCGTGCGG	1103718374	{0: 1, 1: 0, 2: 0, 3: 15, 4: 174}	seq_match	12	122959813	122959835	-	Human (GRCh38)					74	76	66
TGACGATGCCATCAATGGCG	Avana	ABCB9	ATP binding cassette subfamily B member 9	HGNC:50	TGACGATGCCATCAATGGCGCGG	1103716971	{0: 1, 1: 0, 2: 0, 3: 2, 4: 39}	seq_location_match	12	122950515	122950537	+	Human (GRCh38)					92	64	41		PF00664;ABC_membrane
TATCTCTCCCGACATGACCG	Avana	ABCC1	ATP binding cassette subfamily C member 1	HGNC:51	TATCTCTCCCGACATGACCGAGG	1134664356	{0: 1, 1: 0, 2: 0, 3: 4, 4: 18}	seq_location_match	16	16007933	16007955	+	Human (GRCh38)	0.244145			0.567954	96	66	28
ATAGACAGCCCCAATGACAG	Avana	ABCC1	ATP binding cassette subfamily C member 1	HGNC:51	ATAGACAGCCCCAATGACAGCGG	1134669728	{0: 1, 1: 0, 2: 0, 3: 12, 4: 87}	seq_location_match	16	16045985	16046007	-	Human (GRCh38)	1.01077			0.439922	77	72	49		PF00664;ABC_membrane
TTACCCTGTGATCCACCAGA	Avana	ABCC1	ATP binding cassette subfamily C member 1	HGNC:51	TTACCCTGTGATCCACCAGAAGG	1134667942	{0: 1, 1: 0, 2: 2, 3: 13, 4: 134}	seq_location_match	16	16033152	16033174	-	Human (GRCh38)	1.14515			0.366681	68	65	45
ATAACACCTTAAACAGAGAG	Avana	ABCC1	ATP binding cassette subfamily C member 1	HGNC:51	ATAACACCTTAAACAGAGAGGGG	1134669534	{0: 1, 1: 0, 2: 0, 3: 16, 4: 186}	seq_location_match	16	16044570	16044592	-	Human (GRCh38)	1.28809			0.309402	63	68	43
CCTCTGGTCCTTAAACAAGG	Avana	ABCC1	ATP binding cassette subfamily C member 1	HGNC:51	CCTCTGGTCCTTAAACAAGGAGG	1134668373	{0: 1, 1: 0, 2: 0, 3: 5, 4: 96}	seq_match	16	16036514	16036536	+	Human (GRCh38)					82	75	52
GCCGAAAGAGAGTTCCAAGG	Avana	ABCC1	ATP binding cassette subfamily C member 1	HGNC:51	GCCGAAAGAGAGTTCCAAGGTGG	1134669521	{0: 1, 1: 0, 2: 0, 3: 8, 4: 104}	seq_match	16	16044492	16044514	+	Human (GRCh38)					71	70	75
ATAACGATGGAGATGACAAC	Avana	ABCC10	ATP binding cassette subfamily C member 10	HGNC:52	ATAACGATGGAGATGACAACCGG	1007653021	{0: 1, 1: 0, 2: 0, 3: 5, 4: 102}	seq_location_match	6	43434780	43434802	-	Human (GRCh38)	3.29169			0.785936	71	55	47		PF00664;ABC_membrane
GGAGACCATTGATCACCCAA	Avana	ABCC10	ATP binding cassette subfamily C member 10	HGNC:52	GGAGACCATTGATCACCCAAGGG	1007653188	{0: 1, 1: 0, 2: 0, 3: 6, 4: 60}	seq_location_match	6	43435804	43435826	-	Human (GRCh38)	1.12593			0.637097	86	71	63
ATAGGGCTAGAGGTGTTGGC	Avana	ABCC10	ATP binding cassette subfamily C member 10	HGNC:52	ATAGGGCTAGAGGTGTTGGCAGG	1007652508	{0: 1, 1: 0, 2: 0, 3: 13, 4: 159}	seq_location_match	6	43432272	43432294	+	Human (GRCh38)	0.458372			0.608205	73	47	44
GGAATGTGCCAACACCCACA	Avana	ABCC10	ATP binding cassette subfamily C member 10	HGNC:52	GGAATGTGCCAACACCCACAGGG	1007652520	{0: 1, 1: 0, 2: 1, 3: 12, 4: 133}	seq_location_match	6	43432333	43432355	-	Human (GRCh38)	-0.0445998			0.448884	73	68	38
ACTGGAAGAAGGTCTAGCAG	Avana	ABCC10	ATP binding cassette subfamily C member 10	HGNC:52	ACTGGAAGAAGGTCTAGCAGCGG	1007652490	{0: 1, 1: 0, 2: 2, 3: 13, 4: 194}	seq_match	6	43432218	43432240	-	Human (GRCh38)					75	69	55
GCTGCAGGATGAGCAAGCAT	Avana	ABCC10	ATP binding cassette subfamily C member 10	HGNC:52	GCTGCAGGATGAGCAAGCATAGG	1007652562	{0: 1, 1: 0, 2: 0, 3: 17, 4: 196}	seq_match	6	43432493	43432515	-	Human (GRCh38)					71	52	64
GTTGCACAAGATCAACCTGG	Avana	ABCC11	ATP binding cassette subfamily C member 11	HGNC:14639	GTTGCACAAGATCAACCTGGTGG	1137408834	{0: 1, 1: 0, 2: 0, 3: 7, 4: 113}	seq_location_match	16	48210956	48210978	-	Human (GRCh38)	-0.357684			0.642808	80	77	61		PF00005;ABC_tran
GCAGCATCATACTTCCCCCA	Avana	ABCC11	ATP binding cassette subfamily C member 11	HGNC:14639	GCAGCATCATACTTCCCCCACGG	1137411298	{0: 1, 1: 0, 2: 0, 3: 5, 4: 96}	seq_location_match	16	48230473	48230495	+	Human (GRCh38)	0.951115			0.367316	82	67	65
ACCTCTGTCATGTCTCCAAA	Avana	ABCC11	ATP binding cassette subfamily C member 11	HGNC:14639	ACCTCTGTCATGTCTCCAAAGGG	1137407730	{0: 1, 1: 0, 2: 1, 3: 13, 4: 167}	seq_location_match	16	48203226	48203248	+	Human (GRCh38)	2.11491			0.321609	65	53	41		PF00005;ABC_tran
GGAACGGGCATGCTTCTGAG	Avana	ABCC11	ATP binding cassette subfamily C member 11	HGNC:14639	GGAACGGGCATGCTTCTGAGGGG	1137408852	{0: 1, 1: 0, 2: 0, 3: 8, 4: 90}	seq_location_match	16	48211038	48211060	-	Human (GRCh38)	1.12981			0.249787	81	72	60
TAAGCTTTGGATCATGAGCG	Avana	ABCC11	ATP binding cassette subfamily C member 11	HGNC:14639	TAAGCTTTGGATCATGAGCGGGG	1137410973	{0: 1, 1: 0, 2: 0, 3: 4, 4: 57}	seq_location_match	16	48227877	48227899	+	Human (GRCh38)		0.6964			90	70	48
TGTCGATGCCACGATTCACG	Avana	ABCC11	ATP binding cassette subfamily C member 11	HGNC:14639	TGTCGATGCCACGATTCACGAGG	1137411458	{0: 1, 1: 0, 2: 0, 3: 0, 4: 15}	seq_match	16	48231855	48231877	+	Human (GRCh38)					99	70	29
TCTGGAATTTCCACACCACG	Avana	ABCC12	ATP binding cassette subfamily C member 12	HGNC:14640	TCTGGAATTTCCACACCACGTGG	1137399420	{0: 1, 1: 0, 2: 0, 3: 4, 4: 89}	seq_location_match	16	48141271	48141293	+	Human (GRCh38)	0.124793			0.528439	89	69	36
GCCAACCCAGACTTTCCCAG	Avana	ABCC12	ATP binding cassette subfamily C member 12	HGNC:14640	GCCAACCCAGACTTTCCCAGAGG	1137399362	{0: 1, 1: 0, 2: 2, 3: 16, 4: 181}	seq_location_match	16	48140858	48140880	+	Human (GRCh38)	0.642128	0.745		0.497744	64	75	43		PF00664;ABC_membrane
GCCCTTCTCCATCAAAGCAA	Avana	ABCC12	ATP binding cassette subfamily C member 12	HGNC:14640	GCCCTTCTCCATCAAAGCAATGG	1137398029	{0: 1, 1: 0, 2: 2, 3: 20, 4: 155}	seq_location_match	16	48130820	48130842	-	Human (GRCh38)	1.31047			0.238649	65	55	41
GCATCATCATGGCAGCCATA	Avana	ABCC12	ATP binding cassette subfamily C member 12	HGNC:14640	GCATCATCATGGCAGCCATAGGG	1137399411	{0: 1, 1: 0, 2: 0, 3: 13, 4: 131}	seq_location_match	16	48141209	48141231	-	Human (GRCh38)	2.01741			0.231641	73	59	38		PF00664;ABC_membrane
GAAGGCCTCTCTGAGCCACG	Avana	ABCC12	ATP binding cassette subfamily C member 12	HGNC:14640	GAAGGCCTCTCTGAGCCACGTGG	1137399423	{0: 1, 1: 0, 2: 2, 3: 10, 4: 200}	seq_match	16	48141286	48141308	-	Human (GRCh38)					66	69	59
GTAGTTGATGGCCCAGGCAA	Avana	ABCC12	ATP binding cassette subfamily C member 12	HGNC:14640	GTAGTTGATGGCCCAGGCAAGGG	1137399351	{0: 1, 1: 0, 2: 3, 3: 12, 4: 116}	seq_match	16	48140780	48140802	+	Human (GRCh38)					68	51	75		PF00664;ABC_membrane
GTAGGAGATGAAGAACAGGC	Avana	ABCC2	ATP binding cassette subfamily C member 2	HGNC:53	GTAGGAGATGAAGAACAGGCAGG	1072944067	{0: 1, 1: 0, 2: 1, 3: 49, 4: 886}	seq_location_match	10	99793917	99793939	-	Human (GRCh38)	-0.916845			0.764182	26	63	49
ACAGTTTGCTCAAAACAAAG	Avana	ABCC2	ATP binding cassette subfamily C member 2	HGNC:53	ACAGTTTGCTCAAAACAAAGTGG	1072943042	{0: 1, 1: 0, 2: 1, 3: 27, 4: 383}	seq_location_match	10	99784644	99784666	-	Human (GRCh38)	0.167305			0.510141	29	65	30
AGAGTCTTCTGTGAGTACAA	Avana	ABCC2	ATP binding cassette subfamily C member 2	HGNC:53	AGAGTCTTCTGTGAGTACAAGGG	1072943900	{0: 1, 1: 0, 2: 1, 3: 21, 4: 379}	seq_location_match	10	99792277	99792299	-	Human (GRCh38)	0.928136			0.430959	55	70	47
GTTCTGGTGTGGATTCCCTT	Avana	ABCC2	ATP binding cassette subfamily C member 2	HGNC:53	GTTCTGGTGTGGATTCCCTTGGG	1072943046	{0: 1, 1: 0, 2: 1, 3: 14, 4: 190}	seq_location_match	10	99784665	99784687	+	Human (GRCh38)	5.63052			0.224752	73	51	54
GAGCGGCTAGAGAAGTACTT	Avana	ABCC2	ATP binding cassette subfamily C member 2	HGNC:53	GAGCGGCTAGAGAAGTACTTGGG	1072945953	{0: 1, 1: 0, 2: 0, 3: 3, 4: 57}	seq_match	10	99810149	99810171	+	Human (GRCh38)					85	61	63
GTAGTTGACTAAAGGCCAGC	Avana	ABCC2	ATP binding cassette subfamily C member 2	HGNC:53	GTAGTTGACTAAAGGCCAGCAGG	1072945596	{0: 1, 1: 0, 2: 0, 3: 3, 4: 62}	seq_match	10	99807458	99807480	-	Human (GRCh38)					81	57	15		PF00664;ABC_membrane
GATGAGGGCAGAGAGTACCA	Avana	ABCC3	ATP binding cassette subfamily C member 3	HGNC:54	GATGAGGGCAGAGAGTACCAGGG	1148870845	{0: 1, 1: 0, 2: 2, 3: 30, 4: 318}	seq_location_match	17	50658131	50658153	-	Human (GRCh38)	12.0262			0.899841	65	72	59
ATACAGTATGAGCGGCTGCA	Avana	ABCC3	ATP binding cassette subfamily C member 3	HGNC:54	ATACAGTATGAGCGGCTGCAGGG	1148870640	{0: 1, 1: 0, 2: 0, 3: 1, 4: 60}	seq_location_match	17	50657064	50657086	+	Human (GRCh38)	-0.576028			0.616533	91	59	61
TGAACCACCAGAAAAACAGG	Avana	ABCC3	ATP binding cassette subfamily C member 3	HGNC:54	TGAACCACCAGAAAAACAGGCGG	1148870922	{0: 1, 1: 0, 2: 1, 3: 16, 4: 220}	seq_location_match	17	50658470	50658492	-	Human (GRCh38)	-0.0877205	0.7026		0.540161	55	70	34
CCGCTCATACTGTATCAGCA	Avana	ABCC3	ATP binding cassette subfamily C member 3	HGNC:54	CCGCTCATACTGTATCAGCAGGG	1148870636	{0: 1, 1: 0, 2: 0, 3: 3, 4: 28}	seq_location_match	17	50657056	50657078	-	Human (GRCh38)	-2.03494			0.426186	90	71	55
CACAGGGTCGACATTCTTTG	Avana	ABCC3	ATP binding cassette subfamily C member 3	HGNC:54	CACAGGGTCGACATTCTTTGCGG	1148870855	{0: 1, 1: 0, 2: 0, 3: 6, 4: 59}	seq_match	17	50658188	50658210	-	Human (GRCh38)					85	47	47
GGGGGTGACAAAGAAAACAG	Avana	ABCC3	ATP binding cassette subfamily C member 3	HGNC:54	GGGGGTGACAAAGAAAACAGGGG	1148870560	{0: 1, 1: 0, 2: 2, 3: 33, 4: 345}	seq_match	17	50656784	50656806	-	Human (GRCh38)					48	75	83
AATGGCTGAGGGGAAGAAGA	Avana	ABCC4	ATP binding cassette subfamily C member 4	HGNC:55	AATGGCTGAGGGGAAGAAGAGGG	1112000648	{0: 1, 1: 0, 2: 5, 3: 61, 4: 610}	seq_location_match	13	95206574	95206596	+	Human (GRCh38)	-1.28743			0.817556	31	64	69
AGAAGAACACGCGTGAGCAG	Avana	ABCC4	ATP binding cassette subfamily C member 4	HGNC:55	AGAAGAACACGCGTGAGCAGAGG	1112012100	{0: 1, 1: 0, 2: 0, 3: 5, 4: 110}	seq_location_match	13	95301242	95301264	+	Human (GRCh38)	1.24403			0.301942	79	63	48
GATGCTGCCCGTGTACCAGG	Avana	ABCC4	ATP binding cassette subfamily C member 4	HGNC:55	GATGCTGCCCGTGTACCAGGAGG	1112012109	{0: 1, 1: 0, 2: 0, 3: 5, 4: 72}	seq_location_match	13	95301293	95301315	-	Human (GRCh38)	1.52141			0.277049	88	72	64
GCGTCACTGCCACGAACACG	Avana	ABCC4	ATP binding cassette subfamily C member 4	HGNC:55	GCGTCACTGCCACGAACACGCGG	1112000654	{0: 1, 1: 0, 2: 0, 3: 1, 4: 39}	seq_location_match	13	95206624	95206646	+	Human (GRCh38)	1.34464	0.6427		0.215932	94	64	59		PF00664;ABC_membrane
CTTCCCCTCAGCCATTGAGA	Avana	ABCC4	ATP binding cassette subfamily C member 4	HGNC:55	CTTCCCCTCAGCCATTGAGAGGG	1112000645	{0: 1, 1: 0, 2: 2, 3: 5, 4: 230}	seq_match	13	95206567	95206589	-	Human (GRCh38)					77	54	38
GGAAGTTGTTCTCATCACTG	Avana	ABCC4	ATP binding cassette subfamily C member 4	HGNC:55	GGAAGTTGTTCTCATCACTGAGG	1112000943	{0: 1, 1: 0, 2: 0, 3: 17, 4: 186}	seq_location_match	13	95209433	95209455	-	Human (GRCh38)					63	70	41		PF00664;ABC_membrane
TTACTTGGAAGTAGTCCGGA	Avana	ABCC5	ATP binding cassette subfamily C member 5	HGNC:56	TTACTTGGAAGTAGTCCGGATGG	966828928	{0: 1, 1: 0, 2: 0, 3: 3, 4: 44}	seq_location_match	3	183989222	183989244	+	Human (GRCh38)	0.699194			0.47413	93	60	34
TCCTGGGTATAGAAGTGTGA	Avana	ABCC5	ATP binding cassette subfamily C member 5	HGNC:56	TCCTGGGTATAGAAGTGTGAGGG	966831576	{0: 1, 1: 0, 2: 1, 3: 14, 4: 176}	seq_location_match	3	184014329	184014351	-	Human (GRCh38)	0.896608			0.379461	61	63	57
CTGGATGAGGAGCATCCCAA	Avana	ABCC5	ATP binding cassette subfamily C member 5	HGNC:56	CTGGATGAGGAGCATCCCAAGGG	966828935	{0: 1, 1: 0, 2: 1, 3: 17, 4: 147}	seq_location_match	3	183989277	183989299	-	Human (GRCh38)	0.916897			0.377422	73	67	77
CCTTAGACACCAGCACCCAG	Avana	ABCC5	ATP binding cassette subfamily C member 5	HGNC:56	CCTTAGACACCAGCACCCAGTGG	966828860	{0: 1, 1: 0, 2: 0, 3: 15, 4: 141}	seq_location_match	3	183988711	183988733	-	Human (GRCh38)	1.86029			0.270471	63	69	43
GGAAACAGCAGCCCGAGCCG	Avana	ABCC5	ATP binding cassette subfamily C member 5	HGNC:56	GGAAACAGCAGCCCGAGCCGAGG	966828947	{0: 1, 1: 0, 2: 0, 3: 9, 4: 142}	seq_match	3	183989341	183989363	-	Human (GRCh38)					83	54	25
TCTGAGCTGAGAATGCATGG	Avana	ABCC5	ATP binding cassette subfamily C member 5	HGNC:56	TCTGAGCTGAGAATGCATGGAGG	966828941	{0: 1, 1: 0, 2: 0, 3: 25, 4: 227}	seq_match	3	183989303	183989325	+	Human (GRCh38)					71	77	53
GTGCTTCCTGAGAACAGCAG	Avana	ABCC6	ATP binding cassette subfamily C member 6	HGNC:57	GTGCTTCCTGAGAACAGCAGGGG	1134976236	{0: 3, 1: 0, 2: 2, 3: 23, 4: 299}	seq_location_match	16	18572927	18572949	+	Human (GRCh38)	0.753781			0.837848	26	60	79
AGATGGGACCAAGGACCCAG	Avana	ABCC6	ATP binding cassette subfamily C member 6	HGNC:57	AGATGGGACCAAGGACCCAGAGG	1134695581	{0: 3, 1: 0, 2: 1, 3: 29, 4: 253}	seq_location_match	16	16221717	16221739	+	Human (GRCh38)	0.870793			0.831484	27	72	60
CGCCTGCTGAGCCCTGCGCG	Avana	ABCC6	ATP binding cassette subfamily C member 6	HGNC:57	CGCCTGCTGAGCCCTGCGCGGGG	1134975953	{0: 3, 1: 0, 2: 1, 3: 10, 4: 141}	seq_location_match	16	18571283	18571305	+	Human (GRCh38)	0.302159			0.740871	28	55	68
TGTGCTTCCTGAGAACAGCA	Avana	ABCC6	ATP binding cassette subfamily C member 6	HGNC:57	TGTGCTTCCTGAGAACAGCAGGG	1134976235	{0: 3, 1: 0, 2: 2, 3: 36, 4: 339}	seq_location_match	16	18572926	18572948	+	Human (GRCh38)	-0.08876			0.613	24	65	36
AAGGACCCAGAGGTACATGG	Avana	ABCC6	ATP binding cassette subfamily C member 6	HGNC:57	AAGGACCCAGAGGTACATGGGGG	1134695586	{0: 3, 1: 0, 2: 0, 3: 13, 4: 221}	seq_location_match	16	16221727	16221749	+	Human (GRCh38)					29	73	63
AGGACCCAGAGGTACATGGG	Avana	ABCC6	ATP binding cassette subfamily C member 6	HGNC:57	AGGACCCAGAGGTACATGGGGGG	1134507886	{0: 3, 1: 0, 2: 1, 3: 16, 4: 183}	multiple_matches	16	14822965	14822987	+	Human (GRCh38)					29	68	83
TGATGACATTGACCTCCACG	Avana	ABCC8	ATP binding cassette subfamily C member 8	HGNC:59	TGATGACATTGACCTCCACGAGG	1079088417	{0: 1, 1: 0, 2: 0, 3: 4, 4: 90}	seq_location_match	11	17463446	17463468	+	Human (GRCh38)	-0.206203			0.636049	79	77	28
GTTGTGATAGTAGACCACGG	Avana	ABCC8	ATP binding cassette subfamily C member 8	HGNC:59	GTTGTGATAGTAGACCACGGAGG	1079089395	{0: 1, 1: 0, 2: 0, 3: 3, 4: 40}	seq_location_match	11	17470135	17470157	+	Human (GRCh38)	0.806412			0.478058	94	89	65
GGTCTTGGTGATGAAGGCCA	Avana	ABCC8	ATP binding cassette subfamily C member 8	HGNC:59	GGTCTTGGTGATGAAGGCCAGGG	1079088435	{0: 1, 1: 1, 2: 2, 3: 46, 4: 263}	seq_location_match	11	17463564	17463586	+	Human (GRCh38)	1.30364			0.317872	36	70	71
GGAGATGCAGAAGGTCTCAG	Avana	ABCC8	ATP binding cassette subfamily C member 8	HGNC:59	GGAGATGCAGAAGGTCTCAGGGG	1079082960	{0: 1, 1: 0, 2: 0, 3: 20, 4: 303}	seq_location_match	11	17427065	17427087	-	Human (GRCh38)	1.87604			0.164663	56	67	63		PF00005;ABC_tran
CAGACCAACGAGATGCTCCG	Avana	ABCC8	ATP binding cassette subfamily C member 8	HGNC:59	CAGACCAACGAGATGCTCCGCGG	1079085612	{0: 1, 1: 0, 2: 0, 3: 2, 4: 40}	seq_location_match	11	17442836	17442858	-	Human (GRCh38)		0.722			92	72	56		PF00664;ABC_membrane
GATGTTGTGATAGTAGACCA	Avana	ABCC8	ATP binding cassette subfamily C member 8	HGNC:59	GATGTTGTGATAGTAGACCACGG	1079089394	{0: 1, 1: 0, 2: 0, 3: 4, 4: 96}	seq_location_match	11	17470132	17470154	+	Human (GRCh38)		0.7467			84	75	57
CTACGTCTAACTTATCCATG	Avana	ABCC9	ATP binding cassette subfamily C member 9	HGNC:60	CTACGTCTAACTTATCCATGGGG	1093673841	{0: 1, 1: 0, 2: 0, 3: 4, 4: 45}	seq_location_match	12	21910259	21910281	-	Human (GRCh38)	-0.780243			0.791887	85	68	28		PF00664;ABC_membrane
ATACCAGCAGAGCTCCACGG	Avana	ABCC9	ATP binding cassette subfamily C member 9	HGNC:60	ATACCAGCAGAGCTCCACGGAGG	1093673864	{0: 1, 1: 0, 2: 0, 3: 6, 4: 84}	seq_location_match	12	21910822	21910844	+	Human (GRCh38)	-1.34153			0.66036	80	83	69		PF00664;ABC_membrane
ACTATTCCAGAAATACAAAG	Avana	ABCC9	ATP binding cassette subfamily C member 9	HGNC:60	ACTATTCCAGAAATACAAAGAGG	1093673994	{0: 1, 1: 0, 2: 7, 3: 158, 4: 1032}	seq_location_match	12	21912918	21912940	+	Human (GRCh38)	2.51187			0.345997	18	63	24		PF00664;ABC_membrane
CCAATGTCTGCATCTCACCG	Avana	ABCC9	ATP binding cassette subfamily C member 9	HGNC:60	CCAATGTCTGCATCTCACCGAGG	1093670772	{0: 1, 1: 0, 2: 0, 3: 9, 4: 100}	seq_location_match	12	21872647	21872669	+	Human (GRCh38)	4.14665			0.206827	83	72	49		PF00005;ABC_tran
ACAGCTATGAGCAATCAACA	Avana	ABCC9	ATP binding cassette subfamily C member 9	HGNC:60	ACAGCTATGAGCAATCAACACGG	1093671592	{0: 1, 1: 0, 2: 2, 3: 4, 4: 125}	seq_match	12	21882805	21882827	-	Human (GRCh38)					77	74	46
GTACTGCTCTTTCTAGGCGG	Avana	ABCC9	ATP binding cassette subfamily C member 9	HGNC:60	GTACTGCTCTTTCTAGGCGGCGG	1093674816	{0: 1, 1: 0, 2: 0, 3: 6, 4: 52}	seq_location_match	12	21926057	21926079	-	Human (GRCh38)					87	55	70
GGTGAGCCGCACCTTCCTGT	Avana	ABCD1	ATP binding cassette subfamily D member 1	HGNC:61	GGTGAGCCGCACCTTCCTGTCGG	1200108135	{0: 1, 1: 0, 2: 1, 3: 10, 4: 83}	seq_match	X	153725569	153725591	+	Human (GRCh38)				0.69913	77	58	46		PF06472;ABC_membrane_2
GGTAGGCGTGGGCCACCAGA	Avana	ABCD1	ATP binding cassette subfamily D member 1	HGNC:61	GGTAGGCGTGGGCCACCAGACGG	1200108177	{0: 1, 1: 0, 2: 0, 3: 5, 4: 113}	seq_match	X	153725758	153725780	-	Human (GRCh38)				0.664066	77	60	73		PF06472;ABC_membrane_2
TGGCCGTGAGGAACACCACG	Avana	ABCD1	ATP binding cassette subfamily D member 1	HGNC:61	TGGCCGTGAGGAACACCACGAGG	1200108237	{0: 1, 1: 0, 2: 1, 3: 6, 4: 48}	seq_match	X	153726010	153726032	-	Human (GRCh38)				0.586213	89	73	40		PF06472;ABC_membrane_2
GCTGCCAGCCAAAAGCCCGC	Avana	ABCD1	ATP binding cassette subfamily D member 1	HGNC:61	GCTGCCAGCCAAAAGCCCGCGGG	1200108155	{0: 1, 1: 0, 2: 1, 3: 16, 4: 116}	seq_match	X	153725644	153725666	-	Human (GRCh38)				0.271923	82	52	25		PF06472;ABC_membrane_2
CCAGGCACTGGCGCACCAAG	Avana	ABCD1	ATP binding cassette subfamily D member 1	HGNC:61	CCAGGCACTGGCGCACCAAGGGG	1200108072	{0: 1, 1: 0, 2: 1, 3: 11, 4: 117}	seq_match	X	153725365	153725387	-	Human (GRCh38)					87	58	70
TGTGGGCTCCATAGGCCGCG	Avana	ABCD1	ATP binding cassette subfamily D member 1	HGNC:61	TGTGGGCTCCATAGGCCGCGAGG	1200108067	{0: 1, 1: 0, 2: 0, 3: 5, 4: 66}	seq_match	X	153725335	153725357	-	Human (GRCh38)					89	63	46
TCAAACAGCTACTAGAACTT	Avana	ABCD2	ATP binding cassette subfamily D member 2	HGNC:66	TCAAACAGCTACTAGAACTTCGG	1095221290	{0: 1, 1: 0, 2: 0, 3: 11, 4: 157}	seq_location_match	12	39619340	39619362	-	Human (GRCh38)	0.333478			0.631398	76	48	35		PF06472;ABC_membrane_2
AATTTGATGATGAAAGTCCG	Avana	ABCD2	ATP binding cassette subfamily D member 2	HGNC:66	AATTTGATGATGAAAGTCCGAGG	1095221275	{0: 1, 1: 0, 2: 0, 3: 12, 4: 180}	seq_location_match	12	39619176	39619198	+	Human (GRCh38)	0.350697			0.546152	75	66	38		PF06472;ABC_membrane_2
GAGCATATGCCGCAGCCACC	Avana	ABCD2	ATP binding cassette subfamily D member 2	HGNC:66	GAGCATATGCCGCAGCCACCAGG	1095221307	{0: 1, 1: 0, 2: 0, 3: 6, 4: 85}	seq_location_match	12	39619519	39619541	+	Human (GRCh38)	0.988515			0.44545	82	46	58
CTTGCCAATGATGGGATAGA	Avana	ABCD2	ATP binding cassette subfamily D member 2	HGNC:66	CTTGCCAATGATGGGATAGAGGG	1095221305	{0: 1, 1: 0, 2: 0, 3: 14, 4: 120}	seq_location_match	12	39619490	39619512	+	Human (GRCh38)	3.64888			0.281822	74	58	61
AACTTGTGACCACTGAAACA	Avana	ABCD2	ATP binding cassette subfamily D member 2	HGNC:66	AACTTGTGACCACTGAAACAGGG	1095221287	{0: 1, 1: 0, 2: 0, 3: 6, 4: 127}	seq_match	12	39619301	39619323	-	Human (GRCh38)					75	63	36		PF06472;ABC_membrane_2
TTTCTGTGTTCTCTGCAGCA	Avana	ABCD2	ATP binding cassette subfamily D member 2	HGNC:66	TTTCTGTGTTCTCTGCAGCAGGG	1095221297	{0: 1, 1: 0, 2: 1, 3: 31, 4: 393}	seq_match	12	39619423	39619445	+	Human (GRCh38)					49	64	41
TGCTCTGCCTGCTCCACAAG	Avana	ABCD3	ATP binding cassette subfamily D member 3	HGNC:67	TGCTCTGCCTGCTCCACAAGCGG	911133849	{0: 1, 1: 0, 2: 0, 3: 18, 4: 199}	seq_location_match	1	94418543	94418565	+	Human (GRCh38)	2.2673			0.664186	70	50	48
GTACTTGCTGAAGGCCGCCA	Avana	ABCD3	ATP binding cassette subfamily D member 3	HGNC:67	GTACTTGCTGAAGGCCGCCATGG	911133841	{0: 1, 1: 0, 2: 0, 3: 6, 4: 109}	seq_location_match	1	94418477	94418499	-	Human (GRCh38)	1.5407			0.634369	85	59	56
CTTCTTACCCGTGCAGGCCG	Avana	ABCD3	ATP binding cassette subfamily D member 3	HGNC:67	CTTCTTACCCGTGCAGGCCGAGG	911133857	{0: 1, 1: 0, 2: 1, 3: 1, 4: 48}	seq_location_match	1	94418574	94418596	-	Human (GRCh38)	0.795198			0.587542	90	49	38
GGCCTTCAGCAAGTACTTGA	Avana	ABCD3	ATP binding cassette subfamily D member 3	HGNC:67	GGCCTTCAGCAAGTACTTGACGG	911133842	{0: 1, 1: 0, 2: 1, 3: 15, 4: 189}	seq_location_match	1	94418484	94418506	+	Human (GRCh38)	-1.27498			0.35913	70	49	40
ACCCGTGCAGGCCGAGGGCG	Avana	ABCD3	ATP binding cassette subfamily D member 3	HGNC:67	ACCCGTGCAGGCCGAGGGCGCGG	911133855	{0: 1, 1: 0, 2: 1, 3: 8, 4: 122}	seq_match	1	94418568	94418590	-	Human (GRCh38)					75	37	67
CCTCTTTACAAAATGTTCTA	Avana	ABCD3	ATP binding cassette subfamily D member 3	HGNC:67	CCTCTTTACAAAATGTTCTAGGG	911138106	{0: 1, 1: 0, 2: 0, 3: 17, 4: 248}	seq_match	1	94464852	94464874	-	Human (GRCh38)					59	45	12		PF06472;ABC_membrane_2
GGATGACATCGATAACCCGT	Avana	ABCD4	ATP binding cassette subfamily D member 4	HGNC:68	GGATGACATCGATAACCCGTAGG	1119392111	{0: 1, 1: 0, 2: 0, 3: 1, 4: 12}	seq_location_match	14	74297925	74297947	-	Human (GRCh38)	1.70842			0.772844	98	68	40
GTAGTAGACGAGGGTGAACG	Avana	ABCD4	ATP binding cassette subfamily D member 4	HGNC:68	GTAGTAGACGAGGGTGAACGGGG	1119391889	{0: 1, 1: 0, 2: 0, 3: 1, 4: 40}	seq_location_match	14	74296353	74296375	+	Human (GRCh38)	1.25547	0.6753		0.742614	92	68	49		PF06472;ABC_membrane_2
GAGACTCCTTCAGACCCAGA	Avana	ABCD4	ATP binding cassette subfamily D member 4	HGNC:68	GAGACTCCTTCAGACCCAGAGGG	1119391355	{0: 1, 1: 0, 2: 0, 3: 18, 4: 279}	seq_location_match	14	74293184	74293206	-	Human (GRCh38)	0.661201			0.565618	50	69	61		PF06472;ABC_membrane_2
GCTCATTGTTCTGAACTCCA	Avana	ABCD4	ATP binding cassette subfamily D member 4	HGNC:68	GCTCATTGTTCTGAACTCCACGG	1119392347	{0: 1, 1: 0, 2: 2, 3: 21, 4: 183}	seq_location_match	14	74299547	74299569	-	Human (GRCh38)	0.541568			0.539839	65	69	45		PF06472;ABC_membrane_2
CAGTAGGGTCAGGCACAAAA	Avana	ABCD4	ATP binding cassette subfamily D member 4	HGNC:68	CAGTAGGGTCAGGCACAAAAGGG	1119392449	{0: 1, 1: 0, 2: 0, 3: 26, 4: 189}	seq_match	14	74300151	74300173	+	Human (GRCh38)					66	56	66		PF06472;ABC_membrane_2
GTGCATCAGGAGAAGCTGGA	Avana	ABCD4	ATP binding cassette subfamily D member 4	HGNC:68	GTGCATCAGGAGAAGCTGGAGGG	1119391776	{0: 1, 1: 0, 2: 0, 3: 29, 4: 363}	seq_match	14	74295863	74295885	-	Human (GRCh38)					52	65	64		PF06472;ABC_membrane_2
CCAAAACTTCACCTGGACGA	Avana	ABCE1	ATP binding cassette subfamily E member 1	HGNC:69	CCAAAACTTCACCTGGACGAGGG	981469077	{0: 1, 1: 1, 2: 0, 3: 7, 4: 63}	seq_location_match	4	145109141	145109163	-	Human (GRCh38)	1.53105	0.6668		0.955933	48	67	40
GCAATTGTATGTCAGCAGCT	Avana	ABCE1	ATP binding cassette subfamily E member 1	HGNC:69	GCAATTGTATGTCAGCAGCTTGG	981469158	{0: 1, 1: 0, 2: 2, 3: 8, 4: 119}	seq_location_match	4	145110423	145110445	+	Human (GRCh38)	1.07918			0.938077	55	60	32		PF00005;ABC_tran
AATGTTGAAGATCTTTCAGG	Avana	ABCE1	ATP binding cassette subfamily E member 1	HGNC:69	AATGTTGAAGATCTTTCAGGAGG	919031386	{0: 3, 1: 0, 2: 2, 3: 19, 4: 179}	seq_location_match	1	192247592	192247614	+	Human (GRCh38)	2.55508			0.917071	0	64	42
ACAATTGATAAGGCGCCAAA	Avana	ABCE1	ATP binding cassette subfamily E member 1	HGNC:69	ACAATTGATAAGGCGCCAAAGGG	981468984	{0: 1, 1: 0, 2: 1, 3: 5, 4: 57}	seq_location_match	4	145108021	145108043	-	Human (GRCh38)	0.152247			0.644822	89	51	36		PF00037;Fer4
AGTTGTCCTGTAGTTCGAAT	Avana	ABCE1	ATP binding cassette subfamily E member 1	HGNC:69	AGTTGTCCTGTAGTTCGAATGGG	981468766	{0: 1, 1: 1, 2: 0, 3: 5, 4: 47}	seq_location_match	4	145104494	145104516	+	Human (GRCh38)		0.5201			70	52	49		PF04068;RLI
ATATAAACAGCAGATGAAGT	Avana	ABCE1	ATP binding cassette subfamily E member 1	HGNC:69	ATATAAACAGCAGATGAAGTCGG	919031394	{0: 2, 1: 1, 2: 0, 3: 22, 4: 271}	seq_match	1	192247803	192247825	-	Human (GRCh38)					0	67	31
GTACCCGCCCCAAAACCCCG	Avana	ABCF1	ATP binding cassette subfamily F member 1	HGNC:70	GTACCCGCCCCAAAACCCCGCGG	1005943416	{0: 1, 1: 0, 2: 0, 3: 4, 4: 43}	seq_location_match	6	30578347	30578369	+	Human (GRCh38)	1.1676			0.94136	91	78	42
GATGGAGTATGAGCGCCAAG	Avana	ABCF1	ATP binding cassette subfamily F member 1	HGNC:70	GATGGAGTATGAGCGCCAAGTGG	1005944058	{0: 1, 1: 0, 2: 1, 3: 6, 4: 87}	seq_location_match	6	30583065	30583087	+	Human (GRCh38)	1.12841	0.7118		0.903657	85	71	48
TGACTTCTCCGTGTCCCAGG	Avana	ABCF1	ATP binding cassette subfamily F member 1	HGNC:70	TGACTTCTCCGTGTCCCAGGCGG	1005944062	{0: 1, 1: 0, 2: 0, 3: 12, 4: 121}	seq_location_match	6	30583119	30583141	+	Human (GRCh38)	0.877242			0.890354	70	69	68
GAGATACCCGAAAAGGCAGG	Avana	ABCF1	ATP binding cassette subfamily F member 1	HGNC:70	GAGATACCCGAAAAGGCAGGCGG	1005943378	{0: 1, 1: 0, 2: 0, 3: 14, 4: 156}	seq_location_match	6	30578089	30578111	+	Human (GRCh38)	0.815449			0.870456	67	69	58
AAAAGGAGCCTCCCAAACAA	Avana	ABCF1	ATP binding cassette subfamily F member 1	HGNC:70	AAAAGGAGCCTCCCAAACAAGGG	1005943695	{0: 1, 1: 0, 2: 0, 3: 13, 4: 197}	seq_match	6	30580470	30580492	+	Human (GRCh38)					67	60	52
GGACAAGAAGATCAAAAAAA	Avana	ABCF1	ATP binding cassette subfamily F member 1	HGNC:70	GGACAAGAAGATCAAAAAAACGG	1005943277	{0: 1, 1: 0, 2: 3, 3: 49, 4: 689}	seq_match	6	30577434	30577456	+	Human (GRCh38)					35	52	43
GGAGCTCTACGAGCGCCTGG	Avana	ABCF2	ATP binding cassette subfamily F member 2	HGNC:71	GGAGCTCTACGAGCGCCTGGAGG	1034465181	{0: 1, 1: 0, 2: 0, 3: 7, 4: 74}	seq_location_match	7	151223808	151223830	-	Human (GRCh38)	1.35297			0.74506	86	66	45		PF00005;ABC_tran
CAGTCCATGCAAGATCCGCG	Avana	ABCF2	ATP binding cassette subfamily F member 2	HGNC:71	CAGTCCATGCAAGATCCGCGAGG	1034465172	{0: 1, 1: 0, 2: 0, 3: 3, 4: 27}	seq_location_match	7	151223755	151223777	+	Human (GRCh38)	1.06093	0.743		0.692062	95	74	36		PF00005;ABC_tran
AACCAATGAGGCCATAACGA	Avana	ABCF2	ATP binding cassette subfamily F member 2	HGNC:71	AACCAATGAGGCCATAACGACGG	1034465328	{0: 1, 1: 0, 2: 1, 3: 8, 4: 87}	seq_location_match	7	151224788	151224810	+	Human (GRCh38)	0.880757	0.666		0.533042	86	67	29		PF00005;ABC_tran
ACTTCCATCACACAATGCAA	Avana	ABCF2	ATP binding cassette subfamily F member 2	HGNC:71	ACTTCCATCACACAATGCAAGGG	1034465219	{0: 1, 1: 0, 2: 4, 3: 14, 4: 121}	seq_location_match	7	151223988	151224010	+	Human (GRCh38)	0.821967			0.405502	69	68	43		PF00005;ABC_tran
AGGCTGCCAAAGCTCGACAG	Avana	ABCF2	ATP binding cassette subfamily F member 2	HGNC:71	AGGCTGCCAAAGCTCGACAGCGG	1034465513	{0: 1, 1: 0, 2: 1, 3: 9, 4: 77}	seq_location_match	7	151226393	151226415	-	Human (GRCh38)					88	63	74
TGCTGGAGAAAGAGGCAGAG	Avana	ABCF2	ATP binding cassette subfamily F member 2	HGNC:71	TGCTGGAGAAAGAGGCAGAGCGG	1034465212	{0: 1, 1: 1, 2: 28, 3: 298, 4: 1088}	seq_match	7	151223948	151223970	-	Human (GRCh38)					12	65	57		PF00005;ABC_tran
TCAAAGATAACGGAGAACTA	Avana	ABCF3	ATP binding cassette subfamily F member 3	HGNC:72	TCAAAGATAACGGAGAACTACGG	966854864	{0: 1, 1: 0, 2: 0, 3: 14, 4: 153}	seq_location_match	3	184186854	184186876	+	Human (GRCh38)	-0.0582041			0.644822	76	63	35
GCGAGAGGATTTGCTACGGA	Avana	ABCF3	ATP binding cassette subfamily F member 3	HGNC:72	GCGAGAGGATTTGCTACGGAGGG	966855083	{0: 1, 1: 0, 2: 0, 3: 0, 4: 28}	seq_location_match	3	184188351	184188373	+	Human (GRCh38)	1.22511			0.385503	96	63	79		PF00005;ABC_tran
TGCCCAGGCGTCTTGCACAG	Avana	ABCF3	ATP binding cassette subfamily F member 3	HGNC:72	TGCCCAGGCGTCTTGCACAGCGG	966854796	{0: 1, 1: 0, 2: 1, 3: 19, 4: 132}	seq_location_match	3	184186500	184186522	+	Human (GRCh38)	0.883907			0.374103	70	58	76
GTTCCCCTACAGCTTCCACC	Avana	ABCF3	ATP binding cassette subfamily F member 3	HGNC:72	GTTCCCCTACAGCTTCCACCAGG	966854806	{0: 1, 1: 0, 2: 1, 3: 19, 4: 192}	seq_location_match	3	184186550	184186572	-	Human (GRCh38)	1.73114			0.371717	59	60	15
ACTATTGCAAGAGGTGTCCG	Avana	ABCF3	ATP binding cassette subfamily F member 3	HGNC:72	ACTATTGCAAGAGGTGTCCGGGG	966854810	{0: 1, 1: 0, 2: 0, 3: 2, 4: 59}	seq_location_match	3	184186571	184186593	+	Human (GRCh38)					88	70	46
CGTCTTGCACAGCGGCAGCG	Avana	ABCF3	ATP binding cassette subfamily F member 3	HGNC:72	CGTCTTGCACAGCGGCAGCGCGG	966854799	{0: 1, 1: 0, 2: 0, 3: 3, 4: 44}	seq_match	3	184186508	184186530	+	Human (GRCh38)					90	64	36
GGGAAGCCTCATGATCATGG	Avana	ABCG1	ATP binding cassette subfamily G member 1	HGNC:73	GGGAAGCCTCATGATCATGGTGG	1125314636	{0: 5, 1: 63, 2: 832, 3: 3730, 4: 3643}	seq_location_match	15	38418087	38418109	-	Human (GRCh38)	9.47195			0.98001	0	70	54
GTTCTGATCACCGTACTCGC	Avana	ABCG1	ATP binding cassette subfamily G member 1	HGNC:73	GTTCTGATCACCGTACTCGCCGG	1179572820	{0: 1, 1: 0, 2: 0, 3: 0, 4: 19}	seq_location_match	21	42287904	42287926	-	Human (GRCh38)	0.414741			0.744467	98	59	42
AGAAGCGCTGGGCTTCCGTG	Avana	ABCG1	ATP binding cassette subfamily G member 1	HGNC:73	AGAAGCGCTGGGCTTCCGTGAGG	1179562630	{0: 1, 1: 0, 2: 0, 3: 6, 4: 125}	seq_location_match	21	42225805	42225827	-	Human (GRCh38)	-0.822788			0.364093	82	72	66
CTACCTTTCTTCCTCCACCA	Avana	ABCG1	ATP binding cassette subfamily G member 1	HGNC:73	CTACCTTTCTTCCTCCACCAGGG	1179562650	{0: 1, 1: 0, 2: 3, 3: 44, 4: 301}	seq_location_match	21	42225896	42225918	-	Human (GRCh38)	-0.63113			0.297267	43	58	36
GATGCTCCTGACTTACCTGG	Avana	ABCG1	ATP binding cassette subfamily G member 1	HGNC:73	GATGCTCCTGACTTACCTGGTGG	1179571702	{0: 1, 1: 0, 2: 2, 3: 16, 4: 502}	seq_match	21	42282413	42282435	-	Human (GRCh38)					65	61	50		PF00005;ABC_tran
GGACCTGCGCTGCTTCCGGA	Avana	ABCG1	ATP binding cassette subfamily G member 1	HGNC:73	GGACCTGCGCTGCTTCCGGAAGG	1179570057	{0: 1, 1: 0, 2: 1, 3: 30, 4: 85}	seq_match	21	42273348	42273370	+	Human (GRCh38)					69	55	44		PF00005;ABC_tran
GTTGGAACTCAGTTTATCCG	Avana	ABCG2	ATP binding cassette subfamily G member 2 (Junior blood group)	HGNC:74	GTTGGAACTCAGTTTATCCGTGG	976715831	{0: 1, 1: 0, 2: 0, 3: 5, 4: 50}	seq_location_match	4	88121770	88121792	-	Human (GRCh38)	0.454441			0.556516	93	60	41		PF00005;ABC_tran
TGTCCAAGAAGAAGTCTGCA	Avana	ABCG2	ATP binding cassette subfamily G member 2 (Junior blood group)	HGNC:74	TGTCCAAGAAGAAGTCTGCAGGG	976715073	{0: 1, 1: 0, 2: 5, 3: 24, 4: 215}	seq_location_match	4	88115011	88115033	+	Human (GRCh38)	1.32377			0.217121	51	68	25
GGTCATTGGAAGCTGTCGCG	Avana	ABCG2	ATP binding cassette subfamily G member 2 (Junior blood group)	HGNC:74	GGTCATTGGAAGCTGTCGCGGGG	976717667	{0: 1, 1: 0, 2: 0, 3: 2, 4: 37}	seq_location_match	4	88139914	88139936	+	Human (GRCh38)	0.892782			0.19181	95	67	58
TTTCTCCTCCAGACACACCA	Avana	ABCG2	ATP binding cassette subfamily G member 2 (Junior blood group)	HGNC:74	TTTCTCCTCCAGACACACCACGG	976715828	{0: 1, 1: 0, 2: 3, 3: 22, 4: 254}	seq_location_match	4	88121753	88121775	+	Human (GRCh38)	1.18115			0.190916	63	65	39		PF00005;ABC_tran
AGGCTCATCCAAGAACAAGA	Avana	ABCG2	ATP binding cassette subfamily G member 2 (Junior blood group)	HGNC:74	AGGCTCATCCAAGAACAAGATGG	976715822	{0: 1, 1: 0, 2: 0, 3: 14, 4: 162}	seq_match	4	88121688	88121710	+	Human (GRCh38)					68	63	43		PF00005;ABC_tran
CGAATCATGAAAAAAACGAA	Avana	ABCG2	ATP binding cassette subfamily G member 2 (Junior blood group)	HGNC:74	CGAATCATGAAAAAAACGAACGG	976716770	{0: 1, 1: 0, 2: 1, 3: 13, 4: 175}	seq_match	4	88131112	88131134	-	Human (GRCh38)					61	63	33		PF00005;ABC_tran
TGATGCCAATCAGCTCCCGG	Avana	ABCG4	ATP binding cassette subfamily G member 4	HGNC:13884	TGATGCCAATCAGCTCCCGGCGG	1089534730	{0: 1, 1: 0, 2: 1, 3: 4, 4: 57}	seq_location_match	11	119154066	119154088	-	Human (GRCh38)	-0.119736			0.703692	85	73	63		PF00005;ABC_tran
TGGAGCTGTCCTATTCCGTG	Avana	ABCG4	ATP binding cassette subfamily G member 4	HGNC:13884	TGGAGCTGTCCTATTCCGTGCGG	1089534133	{0: 1, 1: 0, 2: 0, 3: 12, 4: 104}	seq_location_match	11	119150156	119150178	+	Human (GRCh38)	0.895351	0.7036		0.473082	85	70	62
TAGCGCCTCTTGTTTCCAAG	Avana	ABCG4	ATP binding cassette subfamily G member 4	HGNC:13884	TAGCGCCTCTTGTTTCCAAGTGG	1089535119	{0: 1, 1: 0, 2: 1, 3: 4, 4: 49}	seq_location_match	11	119156338	119156360	+	Human (GRCh38)	1.25592			0.342613	80	66	62
TCCTGGTTAATGGAAGGCCA	Avana	ABCG4	ATP binding cassette subfamily G member 4	HGNC:13884	TCCTGGTTAATGGAAGGCCACGG	1089534779	{0: 1, 1: 0, 2: 0, 3: 11, 4: 190}	seq_location_match	11	119154283	119154305	+	Human (GRCh38)	1.66592			0.222738	71	57	30		PF00005;ABC_tran
GCACAGCCCTGAACAACATG	Avana	ABCG4	ATP binding cassette subfamily G member 4	HGNC:13884	GCACAGCCCTGAACAACATGGGG	1089535240	{0: 1, 1: 0, 2: 0, 3: 15, 4: 179}	seq_match	11	119156909	119156931	-	Human (GRCh38)					68	68	33
TCATGGCTTCCAACACCGTG	Avana	ABCG4	ATP binding cassette subfamily G member 4	HGNC:13884	TCATGGCTTCCAACACCGTGAGG	1089534790	{0: 1, 1: 0, 2: 1, 3: 9, 4: 95}	seq_match	11	119154368	119154390	-	Human (GRCh38)					88	72	41		PF00005;ABC_tran
GGTGGGACATCACATCTTGC	Avana	ABCG5	ATP binding cassette subfamily G member 5	HGNC:13886	GGTGGGACATCACATCTTGCCGG	929666435	{0: 1, 1: 0, 2: 1, 3: 15, 4: 99}	seq_location_match	2	43837916	43837938	-	Human (GRCh38)	-0.733108			0.669392	79	42	26
GGAAGGAGCCGGGATTGCCG	Avana	ABCG5	ATP binding cassette subfamily G member 5	HGNC:13886	GGAAGGAGCCGGGATTGCCGCGG	929665613	{0: 1, 1: 0, 2: 1, 3: 17, 4: 162}	seq_location_match	2	43831777	43831799	+	Human (GRCh38)	0.573269			0.555225	79	60	44		PF00005;ABC_tran
ATGGGTCTCCAAGTAAACAG	Avana	ABCG5	ATP binding cassette subfamily G member 5	HGNC:13886	ATGGGTCTCCAAGTAAACAGAGG	929666601	{0: 1, 1: 0, 2: 3, 3: 21, 4: 271}	seq_location_match	2	43838621	43838643	-	Human (GRCh38)	1.50482			0.394028	60	72	71
TCTCATCTTTGACCCCCGGA	Avana	ABCG5	ATP binding cassette subfamily G member 5	HGNC:13886	TCTCATCTTTGACCCCCGGAGGG	929666609	{0: 1, 1: 0, 2: 0, 3: 5, 4: 88}	seq_location_match	2	43838647	43838669	-	Human (GRCh38)	2.49885			0.37046	87	61	48
GCGCTGCTGGCCATCCGCCG	Avana	ABCG5	ATP binding cassette subfamily G member 5	HGNC:13886	GCGCTGCTGGCCATCCGCCGCGG	929665617	{0: 1, 1: 0, 2: 0, 3: 5, 4: 73}	seq_match	2	43831794	43831816	-	Human (GRCh38)					89	55	83		PF00005;ABC_tran
GGACATGGCGTCCAGCAGCG	Avana	ABCG5	ATP binding cassette subfamily G member 5	HGNC:13886	GGACATGGCGTCCAGCAGCGTGG	929665683	{0: 1, 1: 0, 2: 1, 3: 10, 4: 107}	seq_location_match	2	43832049	43832071	+	Human (GRCh38)					77	72	47		PF00005;ABC_tran
TCAGCAGGATTGCTGTAGCG	Avana	ABCG8	ATP binding cassette subfamily G member 8	HGNC:13887	TCAGCAGGATTGCTGTAGCGAGG	929668691	{0: 1, 1: 0, 2: 0, 3: 3, 4: 161}	seq_location_match	2	43852838	43852860	-	Human (GRCh38)	1.07259			0.531611	80	68	44
GGAGGGAGATGAGCACCAGC	Avana	ABCG8	ATP binding cassette subfamily G member 8	HGNC:13887	GGAGGGAGATGAGCACCAGCCGG	929668663	{0: 1, 1: 0, 2: 1, 3: 37, 4: 349}	seq_location_match	2	43852690	43852712	-	Human (GRCh38)	0.763527			0.526636	58	57	53
GCACGTACATGTTGCCCACG	Avana	ABCG8	ATP binding cassette subfamily G member 8	HGNC:13887	GCACGTACATGTTGCCCACGCGG	929668593	{0: 1, 1: 0, 2: 0, 3: 4, 4: 35}	seq_location_match	2	43852401	43852423	-	Human (GRCh38)	0.732339			0.455713	92	65	58		PF00005;ABC_tran
CTAGATGTGATCACTGGCCG	Avana	ABCG8	ATP binding cassette subfamily G member 8	HGNC:13887	CTAGATGTGATCACTGGCCGAGG	929668431	{0: 1, 1: 0, 2: 0, 3: 1, 4: 54}	seq_location_match	2	43851604	43851626	+	Human (GRCh38)	1.75931			0.195437	91	58	43		PF00005;ABC_tran
GAGCCAGCTGCTCAAACCAA	Avana	ABCG8	ATP binding cassette subfamily G member 8	HGNC:13887	GAGCCAGCTGCTCAAACCAAGGG	929667709	{0: 1, 1: 0, 2: 0, 3: 11, 4: 125}	seq_location_match	2	43846175	43846197	-	Human (GRCh38)					73	65	77
TCACTCACCGAGGTATCCTG	Avana	ABCG8	ATP binding cassette subfamily G member 8	HGNC:13887	TCACTCACCGAGGTATCCTGGGG	929666715	{0: 1, 1: 0, 2: 0, 3: 2, 4: 62}	seq_match	2	43839102	43839124	-	Human (GRCh38)					91	70	61
GCTGTCGTGTTTAACAACCG	Avana	ABHD1	abhydrolase domain containing 1	HGNC:17553	GCTGTCGTGTTTAACAACCGGGG	927944814	{0: 1, 1: 0, 2: 0, 3: 0, 4: 19}	seq_location_match	2	27129317	27129339	+	Human (GRCh38)	0.478197	0.731		0.624137	98	73	61		PF00561;Abhydrolase_1
CGTTGGGTAGAAAGTCTCGG	Avana	ABHD1	abhydrolase domain containing 1	HGNC:17553	CGTTGGGTAGAAAGTCTCGGTGG	927944686	{0: 1, 1: 0, 2: 0, 3: 0, 4: 36}	seq_location_match	2	27128502	27128524	-	Human (GRCh38)	0.510894			0.549335	92	75	42
GGTTTGCCCTCAGACCCACA	Avana	ABHD1	abhydrolase domain containing 1	HGNC:17553	GGTTTGCCCTCAGACCCACAGGG	927944859	{0: 1, 1: 0, 2: 1, 3: 7, 4: 130}	seq_location_match	2	27129501	27129523	+	Human (GRCh38)	1.53566			0.343599	73	62	48		PF00561;Abhydrolase_1
GACATCCTCCAAACACCAGA	Avana	ABHD1	abhydrolase domain containing 1	HGNC:17553	GACATCCTCCAAACACCAGATGG	927944749	{0: 1, 1: 0, 2: 0, 3: 19, 4: 181}	seq_location_match	2	27128946	27128968	+	Human (GRCh38)	1.48449			0.309654	64	57	21
CCAGTAGTAGCCCAAGTAGA	Avana	ABHD1	abhydrolase domain containing 1	HGNC:17553	CCAGTAGTAGCCCAAGTAGAGGG	927944053	{0: 1, 1: 0, 2: 0, 3: 8, 4: 76}	seq_match	2	27124025	27124047	-	Human (GRCh38)					77	62	61
TCACCCGCAGTTCCTCCCCA	Avana	ABHD1	abhydrolase domain containing 1	HGNC:17553	TCACCCGCAGTTCCTCCCCACGG	927944822	{0: 1, 1: 0, 2: 1, 3: 8, 4: 134}	seq_match	2	27129343	27129365	-	Human (GRCh38)					70	68	56		PF00561;Abhydrolase_1
TCATATAAGAAAGATAGCCA	Avana	ABHD10	abhydrolase domain containing 10	HGNC:25656	TCATATAAGAAAGATAGCCAGGG	959930978	{0: 1, 1: 0, 2: 0, 3: 21, 4: 224}	seq_location_match	3	111981884	111981906	-	Human (GRCh38)	-1.22893	0.6572		0.755503	65	66	30		PF00561;Abhydrolase_1
GGATACCTCAGCGGGCGCCA	Avana	ABHD10	abhydrolase domain containing 10	HGNC:25656	GGATACCTCAGCGGGCGCCACGG	959930735	{0: 1, 1: 0, 2: 0, 3: 4, 4: 36}	seq_location_match	3	111979171	111979193	+	Human (GRCh38)	0.794563			0.521108	92	58	49
GTCCCCTTCGGTCCCCACCG	Avana	ABHD10	abhydrolase domain containing 10	HGNC:25656	GTCCCCTTCGGTCCCCACCGTGG	959930723	{0: 1, 1: 0, 2: 0, 3: 12, 4: 88}	seq_location_match	3	111979128	111979150	+	Human (GRCh38)	1.68205			0.32059	73	70	30
GGGGACAACTACGAAGATGG	Avana	ABHD10	abhydrolase domain containing 10	HGNC:25656	GGGGACAACTACGAAGATGGCGG	959930707	{0: 1, 1: 0, 2: 0, 3: 6, 4: 92}	seq_location_match	3	111979046	111979068	+	Human (GRCh38)	1.79909			0.231309	83	76	73
GCTTGCACGGATACCTCAGC	Avana	ABHD10	abhydrolase domain containing 10	HGNC:25656	GCTTGCACGGATACCTCAGCGGG	959930734	{0: 1, 1: 0, 2: 0, 3: 6, 4: 48}	seq_match	3	111979163	111979185	+	Human (GRCh38)					88	51	41
TGCTTGCACGGATACCTCAG	Avana	ABHD10	abhydrolase domain containing 10	HGNC:25656	TGCTTGCACGGATACCTCAGCGG	959930733	{0: 1, 1: 0, 2: 0, 3: 2, 4: 69}	seq_match	3	111979162	111979184	+	Human (GRCh38)					88	64	65
GTACCTTGTGAGATGCGAGC	Avana	ABHD11	abhydrolase domain containing 11	HGNC:16407	GTACCTTGTGAGATGCGAGCCGG	1026853511	{0: 1, 1: 0, 2: 0, 3: 5, 4: 51}	seq_location_match	7	73738787	73738809	-	Human (GRCh38)	1.52506			0.924392	89	62	39
CCACGGCCCTAGCTTCGCGA	Avana	ABHD11	abhydrolase domain containing 11	HGNC:16407	CCACGGCCCTAGCTTCGCGAGGG	1026853489	{0: 1, 1: 0, 2: 0, 3: 2, 4: 23}	seq_location_match	7	73738698	73738720	-	Human (GRCh38)	1.19707			0.888814	98	59	44
GAGCCCGTGCAAAAAGACGA	Avana	ABHD11	abhydrolase domain containing 11	HGNC:16407	GAGCCCGTGCAAAAAGACGACGG	1026853399	{0: 1, 1: 0, 2: 0, 3: 1, 4: 51}	seq_location_match	7	73738391	73738413	+	Human (GRCh38)	0.756414	0.6952		0.794999	90	70	47		PF00561;Abhydrolase_1
GCAAAAAGACGACGGCCGGG	Avana	ABHD11	abhydrolase domain containing 11	HGNC:16407	GCAAAAAGACGACGGCCGGGAGG	1026853404	{0: 1, 1: 0, 2: 0, 3: 4, 4: 44}	seq_location_match	7	73738399	73738421	+	Human (GRCh38)	0.614495			0.735826	92	64	38		PF00561;Abhydrolase_1
GCTGGGGCAGAAGGTCCTGC	Avana	ABHD11	abhydrolase domain containing 11	HGNC:16407	GCTGGGGCAGAAGGTCCTGCAGG	1026853230	{0: 1, 1: 0, 2: 5, 3: 49, 4: 461}	seq_match	7	73737636	73737658	+	Human (GRCh38)					47	51	32		PF00561;Abhydrolase_1
GGCCCAGCAGACAGGCCGTA	Avana	ABHD11	abhydrolase domain containing 11	HGNC:16407	GGCCCAGCAGACAGGCCGTAGGG	1026853392	{0: 1, 1: 0, 2: 2, 3: 11, 4: 130}	seq_match	7	73738327	73738349	-	Human (GRCh38)					79	57	58		PF00561;Abhydrolase_1
GCAGTCGGCGTCCAGCGCCG	Avana	ABHD12	abhydrolase domain containing 12	HGNC:15868	GCAGTCGGCGTCCAGCGCCGCGG	1171473558	{0: 1, 1: 0, 2: 0, 3: 5, 4: 73}	seq_location_match	20	25390602	25390624	+	Human (GRCh38)	0.569129			0.575165	84	57	63
GGTGACCACATGGTAACCAA	Avana	ABHD12	abhydrolase domain containing 12	HGNC:15868	GGTGACCACATGGTAACCAAGGG	1171463954	{0: 1, 1: 0, 2: 0, 3: 14, 4: 125}	seq_location_match	20	25314938	25314960	+	Human (GRCh38)	1.06616			0.487282	67	67	63		PF00561;Abhydrolase_1
GCAGGTACAGAATGATAGGG	Avana	ABHD12	abhydrolase domain containing 12	HGNC:15868	GCAGGTACAGAATGATAGGGTGG	1171464863	{0: 1, 1: 0, 2: 2, 3: 11, 4: 165}	seq_location_match	20	25320218	25320240	+	Human (GRCh38)	1.04692	0.6689		0.45106	73	67	73		PF00561;Abhydrolase_1
TCACCTTGTAAAGCTCCACG	Avana	ABHD12	abhydrolase domain containing 12	HGNC:15868	TCACCTTGTAAAGCTCCACGCGG	1171464299	{0: 1, 1: 0, 2: 1, 3: 4, 4: 64}	seq_location_match	20	25317044	25317066	+	Human (GRCh38)	1.09161			0.412059	86	84	40		PF00561;Abhydrolase_1
CCTACGCCTGACGGGCCCGG	Avana	ABHD12	abhydrolase domain containing 12	HGNC:15868	CCTACGCCTGACGGGCCCGGCGG	1171473550	{0: 1, 1: 0, 2: 0, 3: 8, 4: 45}	seq_location_match	20	25390565	25390587	-	Human (GRCh38)		0.6652			85	67	80
GGAGGAGGACGAGCCCGCGG	Avana	ABHD12	abhydrolase domain containing 12	HGNC:15868	GGAGGAGGACGAGCCCGCGGCGG	1171473568	{0: 1, 1: 0, 2: 1, 3: 76, 4: 623}	seq_match	20	25390635	25390657	+	Human (GRCh38)					66	55	86
GGACGCGCAGGACTGCCAGG	Avana	ABHD12B	abhydrolase domain containing 12B	HGNC:19837	GGACGCGCAGGACTGCCAGGCGG	1116950176	{0: 1, 1: 0, 2: 1, 3: 11, 4: 149}	seq_location_match	14	50872177	50872199	+	Human (GRCh38)	-2.05308			0.747387	69	70	55
AATTGGGTTCCCATCACGAA	Avana	ABHD12B	abhydrolase domain containing 12B	HGNC:19837	AATTGGGTTCCCATCACGAAGGG	1116951227	{0: 1, 1: 0, 2: 0, 3: 6, 4: 54}	seq_location_match	14	50880517	50880539	-	Human (GRCh38)	1.12829			0.584269	92	63	57
CACAGTCCCCAGCTGCCGGG	Avana	ABHD12B	abhydrolase domain containing 12B	HGNC:19837	CACAGTCCCCAGCTGCCGGGGGG	1116951214	{0: 1, 1: 0, 2: 1, 3: 26, 4: 266}	seq_location_match	14	50880455	50880477	+	Human (GRCh38)	0.438694			0.560595	66	67	77
GCACAGACTGAAGCTGGTAA	Avana	ABHD12B	abhydrolase domain containing 12B	HGNC:19837	GCACAGACTGAAGCTGGTAAAGG	1116951353	{0: 1, 1: 0, 2: 1, 3: 13, 4: 166}	seq_location_match	14	50881605	50881627	+	Human (GRCh38)	5.35213			0.236174	74	54	45		PF00326;Peptidase_S9
CTACGGGCTGGGGGCCCGGG	Avana	ABHD12B	abhydrolase domain containing 12B	HGNC:19837	CTACGGGCTGGGGGCCCGGGCGG	1116950183	{0: 1, 1: 0, 2: 2, 3: 18, 4: 302}	seq_match	14	50872214	50872236	-	Human (GRCh38)					50	35	100
GCCCCCAGCCCGTAGCTGCG	Avana	ABHD12B	abhydrolase domain containing 12B	HGNC:19837	GCCCCCAGCCCGTAGCTGCGTGG	1116950186	{0: 1, 1: 0, 2: 1, 3: 14, 4: 104}	seq_match	14	50872222	50872244	+	Human (GRCh38)					86	62	26
TTAATATTCATATCAATAGC	Avana	ABHD13	abhydrolase domain containing 13	HGNC:20293	TTAATATTCATATCAATAGCAGG	1113232495	{0: 1, 1: 0, 2: 0, 3: 19, 4: 259}	seq_location_match	13	108229360	108229382	+	Human (GRCh38)	2.21022			0.866488	64	49	15
GGGAACATAAAGACGTGAAG	Avana	ABHD13	abhydrolase domain containing 13	HGNC:20293	GGGAACATAAAGACGTGAAGAGG	1113232500	{0: 1, 1: 0, 2: 2, 3: 13, 4: 164}	seq_location_match	13	108229433	108229455	-	Human (GRCh38)	0.463941	0.6063		0.698013	77	61	47
TGTGGAATGCCAGTGGGCAT	Avana	ABHD13	abhydrolase domain containing 13	HGNC:20293	TGTGGAATGCCAGTGGGCATGGG	1113232502	{0: 1, 1: 0, 2: 1, 3: 20, 4: 185}	seq_location_match	13	108229453	108229475	-	Human (GRCh38)	-0.0256511			0.482881	61	58	68
ACATAAAGACGTGAAGAGGA	Avana	ABHD13	abhydrolase domain containing 13	HGNC:20293	ACATAAAGACGTGAAGAGGATGG	1113232499	{0: 1, 1: 0, 2: 1, 3: 21, 4: 252}	seq_match	13	108229429	108229451	-	Human (GRCh38)					48	61	46
TGTGGAACTTTGTTGAAAGA	Avana	ABHD13	abhydrolase domain containing 13	HGNC:20293	TGTGGAACTTTGTTGAAAGATGG	1113232485	{0: 1, 1: 0, 2: 2, 3: 17, 4: 213}	seq_match	13	108229238	108229260	+	Human (GRCh38)					58	54	41
TTAAAGGTAAAAGAGAAATA	Avana	ABHD13	abhydrolase domain containing 13	HGNC:20293	TTAAAGGTAAAAGAGAAATACGG	1113232491	{0: 1, 1: 0, 2: 5, 3: 84, 4: 970}	seq_match	13	108229296	108229318	-	Human (GRCh38)	1.47454				22	53	47
ACTCAACCAGGCACACAGGT	Avana	ABHD14A	abhydrolase domain containing 14A	HGNC:24538	ACTCAACCAGGCACACAGGTAGG	954617707	{0: 1, 1: 1, 2: 1, 3: 17, 4: 179}	seq_location_match	3	51978065	51978087	+	Human (GRCh38)	0.438144			0.616321	40	64	37
GGGAGACTCACCGGGCCCAA	Avana	ABHD14A	abhydrolase domain containing 14A	HGNC:24538	GGGAGACTCACCGGGCCCAACGG	954617205	{0: 1, 1: 0, 2: 1, 3: 9, 4: 70}	seq_location_match	3	51975193	51975215	-	Human (GRCh38)	0.669287			0.521863	86	53	76
GGTTGAGTGGGAGCACCTCG	Avana	ABHD14A	abhydrolase domain containing 14A	HGNC:24538	GGTTGAGTGGGAGCACCTCGCGG	954617702	{0: 1, 1: 0, 2: 0, 3: 2, 4: 99}	seq_location_match	3	51978050	51978072	-	Human (GRCh38)	1.62697			0.406579	83	67	47
CTGCAGCTACTGTCACAGAG	Avana	ABHD14A	abhydrolase domain containing 14A	HGNC:24538	CTGCAGCTACTGTCACAGAGGGG	954617764	{0: 1, 1: 0, 2: 0, 3: 20, 4: 261}	seq_location_match	3	51978323	51978345	+	Human (GRCh38)	1.30901			0.380256	61	77	58		PF00561;Abhydrolase_1
AGGCCTTTAACTCTCACACG	Avana	ABHD14A	abhydrolase domain containing 14A	HGNC:24538	AGGCCTTTAACTCTCACACGTGG	954617757	{0: 1, 1: 0, 2: 0, 3: 5, 4: 59}	seq_location_match	3	51978285	51978307	+	Human (GRCh38)		0.6691			89	67	33		PF00561;Abhydrolase_1
GCCATGGTCGGGGCGCTGTG	Avana	ABHD14A	abhydrolase domain containing 14A	HGNC:24538	GCCATGGTCGGGGCGCTGTGCGG	954617187	{0: 1, 1: 0, 2: 0, 3: 11, 4: 155}	seq_match	3	51975133	51975155	+	Human (GRCh38)					74	54	68
GCAAGCGTGGAGCAGCGCGA	Avana	ABHD14B	abhydrolase domain containing 14B	HGNC:28235	GCAAGCGTGGAGCAGCGCGAGGG	954616557	{0: 1, 1: 0, 2: 0, 3: 4, 4: 68}	seq_location_match	3	51971642	51971664	-	Human (GRCh38)	0.408754			0.574703	91	58	65
GCAGGTCAATGGCCACAGCC	Avana	ABHD14B	abhydrolase domain containing 14B	HGNC:28235	GCAGGTCAATGGCCACAGCCCGG	954616520	{0: 1, 1: 0, 2: 3, 3: 39, 4: 375}	seq_location_match	3	51971463	51971485	+	Human (GRCh38)	0.799986			0.481764	45	56	67		PF12697;Abhydrolase_6
CCAGGCCCTCTTCTTCCGAG	Avana	ABHD14B	abhydrolase domain containing 14B	HGNC:28235	CCAGGCCCTCTTCTTCCGAGAGG	954616549	{0: 1, 1: 0, 2: 2, 3: 13, 4: 136}	seq_location_match	3	51971601	51971623	-	Human (GRCh38)	1.28136			0.367448	77	66	42
ATGGACTGATCACAACCGGG	Avana	ABHD14B	abhydrolase domain containing 14B	HGNC:28235	ATGGACTGATCACAACCGGGGGG	954616247	{0: 1, 1: 0, 2: 0, 3: 2, 4: 43}	seq_location_match	3	51970065	51970087	+	Human (GRCh38)	1.34722			0.366381	93	78	67		PF12697;Abhydrolase_6
AGGCATCCACCACAGCCGCC	Avana	ABHD14B	abhydrolase domain containing 14B	HGNC:28235	AGGCATCCACCACAGCCGCCAGG	954616253	{0: 1, 1: 0, 2: 1, 3: 20, 4: 264}	seq_match	3	51970098	51970120	+	Human (GRCh38)					76	52	45		PF12697;Abhydrolase_6
TTCTCTGTACTGCTGCTGCA	Avana	ABHD14B	abhydrolase domain containing 14B	HGNC:28235	TTCTCTGTACTGCTGCTGCATGG	954616537	{0: 1, 1: 0, 2: 2, 3: 26, 4: 252}	seq_match	3	51971552	51971574	-	Human (GRCh38)					55	54	26		PF12697;Abhydrolase_6
GGACCCGTCCGACCTCAAGG	Avana	ABHD15	abhydrolase domain containing 15	HGNC:26971	GGACCCGTCCGACCTCAAGGAGG	1146052683	{0: 1, 1: 0, 2: 0, 3: 6, 4: 34}	seq_location_match	17	29566315	29566337	-	Human (GRCh38)	2.34202			0.709463	91	71	45		PF12146;Hydrolase_4
CATCCGCTTCCGACACCCGG	Avana	ABHD15	abhydrolase domain containing 15	HGNC:26971	CATCCGCTTCCGACACCCGGCGG	1146052676	{0: 1, 1: 0, 2: 0, 3: 2, 4: 28}	seq_location_match	17	29566282	29566304	-	Human (GRCh38)	1.94977			0.618771	94	73	61		PF12146;Hydrolase_4
CCGGTCATCTTCCATCGCCG	Avana	ABHD15	abhydrolase domain containing 15	HGNC:26971	CCGGTCATCTTCCATCGCCGCGG	1146052702	{0: 1, 1: 0, 2: 0, 3: 2, 4: 26}	seq_location_match	17	29566383	29566405	-	Human (GRCh38)	0.900784			0.571893	94	71	50
CAGCGCCTCTGAGCGCCGCA	Avana	ABHD15	abhydrolase domain containing 15	HGNC:26971	CAGCGCCTCTGAGCGCCGCAGGG	1146052782	{0: 1, 1: 0, 2: 0, 3: 14, 4: 99}	seq_location_match	17	29566688	29566710	+	Human (GRCh38)	-2.89369			0.25282	86	43	65
CCTTCGCTCACCGCGAACAG	Avana	ABHD15	abhydrolase domain containing 15	HGNC:26971	CCTTCGCTCACCGCGAACAGCGG	1146052670	{0: 1, 1: 0, 2: 0, 3: 1, 4: 20}	seq_location_match	17	29566257	29566279	+	Human (GRCh38)					98	48	55		PF12146;Hydrolase_4
GCACGGCCAAGATGAGCGCG	Avana	ABHD15	abhydrolase domain containing 15	HGNC:26971	GCACGGCCAAGATGAGCGCGAGG	1146052848	{0: 1, 1: 0, 2: 0, 3: 7, 4: 51}	seq_match	17	29566924	29566946	+	Human (GRCh38)					90	54	49
GGAAGATAAAAACAGAGCCG	Avana	ABHD16A	abhydrolase domain containing 16A	HGNC:13921	GGAAGATAAAAACAGAGCCGGGG	1006103630	{0: 1, 1: 2, 2: 0, 3: 12, 4: 288}	seq_location_match	6	31702739	31702761	+	Human (GRCh38)	8.02367			0.85392	42	64	39
ATACAGCATCCGGCGCCCTA	Avana	ABHD16A	abhydrolase domain containing 16A	HGNC:13921	ATACAGCATCCGGCGCCCTAGGG	1006102110	{0: 1, 1: 0, 2: 0, 3: 1, 4: 13}	seq_location_match	6	31691879	31691901	+	Human (GRCh38)	0.548002			0.626524	99	51	60
TGTTCCCCACAGCTACCTGG	Avana	ABHD16A	abhydrolase domain containing 16A	HGNC:13921	TGTTCCCCACAGCTACCTGGTGG	1006102118	{0: 1, 1: 0, 2: 2, 3: 15, 4: 183}	seq_location_match	6	31691908	31691930	-	Human (GRCh38)	1.17382			0.529023	65	68	44
ACATTGCTGCTACTTCTGGC	Avana	ABHD16A	abhydrolase domain containing 16A	HGNC:13921	ACATTGCTGCTACTTCTGGCAGG	1006103350	{0: 1, 1: 0, 2: 1, 3: 11, 4: 152}	seq_location_match	6	31700959	31700981	-	Human (GRCh38)	-5.18915			0.25456	72	54	29
CCATCTTGGAAGCAACACAT	Avana	ABHD16A	abhydrolase domain containing 16A	HGNC:13921	CCATCTTGGAAGCAACACATCGG	1006102889	{0: 1, 1: 0, 2: 0, 3: 13, 4: 149}	seq_location_match	6	31696969	31696991	-	Human (GRCh38)		0.6793			74	68	51
TATTCTGGAGAGCTGGCGGG	Avana	ABHD16A	abhydrolase domain containing 16A	HGNC:13921	TATTCTGGAGAGCTGGCGGGTGG	1006103600	{0: 1, 1: 0, 2: 0, 3: 12, 4: 141}	seq_match	6	31702614	31702636	-	Human (GRCh38)					72	65	74
AGCTACACCTACCCATTCCG	Avana	ABHD16B	abhydrolase domain containing 16B	HGNC:16128	AGCTACACCTACCCATTCCGCGG	1176201240	{0: 1, 1: 0, 2: 0, 3: 1, 4: 46}	seq_location_match	20	63861601	63861623	+	Human (GRCh38)	1.67716			0.651739	93	68	40
CGGCGCGCACGTCATCCCAG	Avana	ABHD16B	abhydrolase domain containing 16B	HGNC:16128	CGGCGCGCACGTCATCCCAGCGG	1176201252	{0: 1, 1: 0, 2: 0, 3: 3, 4: 25}	seq_location_match	20	63861639	63861661	-	Human (GRCh38)	2.11792			0.485056	94	72	72
CAGCAACCACACGCCCGCCG	Avana	ABHD16B	abhydrolase domain containing 16B	HGNC:16128	CAGCAACCACACGCCCGCCGCGG	1176201268	{0: 1, 1: 0, 2: 0, 3: 2, 4: 73}	seq_location_match	20	63861704	63861726	-	Human (GRCh38)	1.38942			0.459811	88	52	75
GGAAGGCCACGGGCCAGCCG	Avana	ABHD16B	abhydrolase domain containing 16B	HGNC:16128	GGAAGGCCACGGGCCAGCCGCGG	1176201246	{0: 1, 1: 0, 2: 1, 3: 23, 4: 173}	seq_location_match	20	63861618	63861640	-	Human (GRCh38)	-3.31767			0.29899	66	54	54
CATCTGCTGCGAAGGCAACG	Avana	ABHD16B	abhydrolase domain containing 16B	HGNC:16128	CATCTGCTGCGAAGGCAACGCGG	1176201336	{0: 1, 1: 0, 2: 1, 3: 3, 4: 61}	seq_location_match	20	63862062	63862084	+	Human (GRCh38)		0.6237			89	62	29		PF00561;Abhydrolase_1
TCAGCACGACGCCAACGCCA	Avana	ABHD16B	abhydrolase domain containing 16B	HGNC:16128	TCAGCACGACGCCAACGCCATGG	1176201359	{0: 1, 1: 0, 2: 0, 3: 0, 4: 39}	seq_location_match	20	63862188	63862210	+	Human (GRCh38)					93	56	38		PF00561;Abhydrolase_1
GCGCTGGCTGTACTGGAAGT	Avana	ABHD17A	abhydrolase domain containing 17A	HGNC:28756	GCGCTGGCTGTACTGGAAGTCGG	921390376	{0: 6, 1: 0, 2: 0, 3: 9, 4: 102}	seq_location_match	1	214608598	214608620	+	Human (GRCh38)	2.55289			0.962831	0	51	77
TACACGGTCCTCTTCTCGCA	Avana	ABHD17A	abhydrolase domain containing 17A	HGNC:28756	TACACGGTCCTCTTCTCGCACGG	914490177	{0: 3, 1: 1, 2: 1, 3: 2, 4: 23}	seq_location_match	1	148146728	148146750	+	Human (GRCh38)	2.23858	0.6694		0.942156	0	67	46
CTTCTCGCACGGCAATGCCG	Avana	ABHD17A	abhydrolase domain containing 17A	HGNC:28756	CTTCTCGCACGGCAATGCCGTGG	914490179	{0: 2, 1: 3, 2: 1, 3: 2, 4: 23}	seq_location_match	1	148146739	148146761	+	Human (GRCh38)	1.02926			0.830688	0	58	24
TGGTGCCTGAGCCCGAGCCG	Avana	ABHD17A	abhydrolase domain containing 17A	HGNC:28756	TGGTGCCTGAGCCCGAGCCGGGG	1160995782	{0: 2, 1: 3, 2: 1, 3: 10, 4: 154}	seq_location_match	19	1881435	1881457	-	Human (GRCh38)	-0.355603			0.403276	0	57	58
GCTTGGCAGCGATGCGGCCG	Avana	ABHD17A	abhydrolase domain containing 17A	HGNC:28756	GCTTGGCAGCGATGCGGCCGGGG	914490105	{0: 6, 1: 0, 2: 0, 3: 3, 4: 60}	multiple_matches	1	148146448	148146470	-	Human (GRCh38)					0	48	70
TCTCAGGGTCCCCAAGGGGG	Avana	ABHD17A	abhydrolase domain containing 17A	HGNC:28756	TCTCAGGGTCCCCAAGGGGGCGG	914490139	{0: 2, 1: 0, 2: 3, 3: 26, 4: 277}	seq_match	1	148146543	148146565	-	Human (GRCh38)					0	46	71
ACACTGATGTGTGATGAAAG	Avana	ABHD17B	abhydrolase domain containing 17B	HGNC:24278	ACACTGATGTGTGATGAAAGCGG	1055041178	{0: 1, 1: 0, 2: 3, 3: 17, 4: 203}	seq_location_match	9	71874953	71874975	-	Human (GRCh38)	0.27358			0.539223	62	75	58
GCAATCTTCCCTGGACAAGG	Avana	ABHD17B	abhydrolase domain containing 17B	HGNC:24278	GCAATCTTCCCTGGACAAGGTGG	1055041184	{0: 1, 1: 0, 2: 2, 3: 5, 4: 139}	seq_location_match	9	71875013	71875035	+	Human (GRCh38)	1.19396			0.197865	69	64	48
TCTGCTGTCCACCTTGTCCA	Avana	ABHD17B	abhydrolase domain containing 17B	HGNC:24278	TCTGCTGTCCACCTTGTCCAGGG	1055041185	{0: 1, 1: 0, 2: 1, 3: 18, 4: 184}	seq_location_match	9	71875021	71875043	-	Human (GRCh38)	1.20395			0.197028	60	54	41
TCACACATCAGTGTGTAAGT	Avana	ABHD17B	abhydrolase domain containing 17B	HGNC:24278	TCACACATCAGTGTGTAAGTTGG	1055041179	{0: 1, 1: 0, 2: 0, 3: 12, 4: 137}	seq_location_match	9	71874962	71874984	+	Human (GRCh38)	0.980199			0.184179	78	55	29
CAGACAGATGTAAAGTCCAA	Avana	ABHD17B	abhydrolase domain containing 17B	HGNC:24278	CAGACAGATGTAAAGTCCAACGG	1055041176	{0: 1, 1: 0, 2: 0, 3: 20, 4: 394}	seq_match	9	71874927	71874949	+	Human (GRCh38)					56	65	59
GAGTAAAGTGTATTTCGCAT	Avana	ABHD17B	abhydrolase domain containing 17B	HGNC:24278	GAGTAAAGTGTATTTCGCATTGG	1055041171	{0: 1, 1: 0, 2: 0, 3: 5, 4: 80}	seq_location_match	9	71874796	71874818	+	Human (GRCh38)		0.5342			89	53	51		PF12146;Hydrolase_4
CTTCTCGCACGGCAACGCCG	Avana	ABHD17C	abhydrolase domain containing 17C	HGNC:26925	CTTCTCGCACGGCAACGCCGTGG	1130076733	{0: 2, 1: 3, 2: 1, 3: 0, 4: 17}	seq_location_match	15	80695837	80695859	+	Human (GRCh38)	0.312733			0.736622	0	61	28		PF12146;Hydrolase_4
GCGCGAGAAGAAGACCTCGA	Avana	ABHD17C	abhydrolase domain containing 17C	HGNC:26925	GCGCGAGAAGAAGACCTCGACGG	1130076719	{0: 1, 1: 0, 2: 0, 3: 2, 4: 35}	seq_location_match	15	80695746	80695768	-	Human (GRCh38)	1.90515	0.7096		0.479067	93	71	81
GCGCTGCGAGTACTGCCAGT	Avana	ABHD17C	abhydrolase domain containing 17C	HGNC:26925	GCGCTGCGAGTACTGCCAGTCGG	1130076716	{0: 1, 1: 0, 2: 1, 3: 3, 4: 46}	seq_location_match	15	80695713	80695735	-	Human (GRCh38)	0.4294			0.471422	85	58	63
GTGCTGGCGCCGGAGCAGCG	Avana	ABHD17C	abhydrolase domain containing 17C	HGNC:26925	GTGCTGGCGCCGGAGCAGCGCGG	1130076673	{0: 1, 1: 0, 2: 2, 3: 10, 4: 198}	seq_location_match	15	80695559	80695581	+	Human (GRCh38)	0.916364			0.29476	62	60	65
GCAGCAGCCCGAGGAGGGCG	Avana	ABHD17C	abhydrolase domain containing 17C	HGNC:26925	GCAGCAGCCCGAGGAGGGCGCGG	1130076703	{0: 1, 1: 0, 2: 3, 3: 62, 4: 533}	seq_match	15	80695648	80695670	+	Human (GRCh38)					38	34	50
GCGAGAAGAGCAGCGTGTAG	Avana	ABHD17C	abhydrolase domain containing 17C	HGNC:26925	GCGAGAAGAGCAGCGTGTAGCGG	1130076731	{0: 1, 1: 0, 2: 0, 3: 5, 4: 147}	seq_match	15	80695822	80695844	-	Human (GRCh38)					85	60	72		PF12146;Hydrolase_4
TCTCTTGCACTGGCTAGAGA	Avana	ABHD18	abhydrolase domain containing 18	HGNC:26111	TCTCTTGCACTGGCTAGAGAGGG	980048743	{0: 1, 1: 0, 2: 0, 3: 10, 4: 161}	seq_location_match	4	128017432	128017454	+	Human (GRCh38)	0.650706			0.573958	73	62	32		PF09752;DUF2048
CTAACAATAAAGAAGCCATT	Avana	ABHD18	abhydrolase domain containing 18	HGNC:26111	CTAACAATAAAGAAGCCATTCGG	980047907	{0: 1, 1: 0, 2: 2, 3: 16, 4: 243}	seq_location_match	4	128009157	128009179	-	Human (GRCh38)	0.966579			0.341486	50	38	25		PF09752;DUF2048
GAGCTCCTCCCATCACAAAA	Avana	ABHD18	abhydrolase domain containing 18	HGNC:26111	GAGCTCCTCCCATCACAAAAAGG	980048740	{0: 1, 1: 0, 2: 0, 3: 8, 4: 206}	seq_location_match	4	128017390	128017412	-	Human (GRCh38)	2.08366			0.339897	75	46	50		PF09752;DUF2048
ATATTCCAGTCATTCCTAAA	Avana	ABHD18	abhydrolase domain containing 18	HGNC:26111	ATATTCCAGTCATTCCTAAAGGG	980048748	{0: 1, 1: 0, 2: 2, 3: 26, 4: 200}	seq_location_match	4	128017465	128017487	-	Human (GRCh38)	0.788632			0.313904	62	52	58		PF09752;DUF2048
GGAATGACTGGAATATCCAT	Avana	ABHD18	abhydrolase domain containing 18	HGNC:26111	GGAATGACTGGAATATCCATGGG	980048751	{0: 1, 1: 0, 2: 0, 3: 11, 4: 128}	seq_location_match	4	128017472	128017494	+	Human (GRCh38)					78	63	58		PF09752;DUF2048
TTTGAATTCAGAAAGATGAT	Avana	ABHD18	abhydrolase domain containing 18	HGNC:26111	TTTGAATTCAGAAAGATGATTGG	980045557	{0: 1, 1: 0, 2: 3, 3: 30, 4: 376}	seq_match	4	127984343	127984365	+	Human (GRCh38)					48	37	15		PF09752;DUF2048
ATAGGTGAACATGCGTGGCG	Avana	ABHD2	abhydrolase domain containing 2	HGNC:18717	ATAGGTGAACATGCGTGGCGAGG	1131027330	{0: 1, 1: 0, 2: 0, 3: 3, 4: 64}	seq_location_match	15	89155511	89155533	-	Human (GRCh38)	-0.827677			0.792682	94	66	52		PF00561;Abhydrolase_1
TTACCATAGGTGAACATGCG	Avana	ABHD2	abhydrolase domain containing 2	HGNC:18717	TTACCATAGGTGAACATGCGTGG	1131027332	{0: 1, 1: 0, 2: 0, 3: 0, 4: 35}	seq_location_match	15	89155516	89155538	-	Human (GRCh38)	1.20937			0.541401	94	65	38		PF00561;Abhydrolase_1
GGGCGTAGTCAACGAAAGTG	Avana	ABHD2	abhydrolase domain containing 2	HGNC:18717	GGGCGTAGTCAACGAAAGTGCGG	1131027316	{0: 1, 1: 0, 2: 0, 3: 3, 4: 23}	seq_location_match	15	89155425	89155447	-	Human (GRCh38)	0.968818	0.6816		0.489246	93	68	79		PF00561;Abhydrolase_1
GCTCAGCCAAGGGCTCGAAG	Avana	ABHD2	abhydrolase domain containing 2	HGNC:18717	GCTCAGCCAAGGGCTCGAAGAGG	1131027008	{0: 1, 1: 0, 2: 2, 3: 11, 4: 117}	seq_location_match	15	89151818	89151840	-	Human (GRCh38)	2.29311	0.6861		0.439833	86	69	36
TACAGAAACGTACTACCCGA	Avana	ABHD3	abhydrolase domain containing 3	HGNC:18718	TACAGAAACGTACTACCCGACGG	1155002783	{0: 1, 1: 0, 2: 0, 3: 0, 4: 24}	seq_location_match	18	21703660	21703682	-	Human (GRCh38)	-1.17952			0.748504	97	69	54
TTAACAACAGAGGAGTGGCG	Avana	ABHD3	abhydrolase domain containing 3	HGNC:18718	TTAACAACAGAGGAGTGGCGGGG	1155000732	{0: 1, 1: 0, 2: 0, 3: 9, 4: 141}	seq_location_match	18	21683932	21683954	-	Human (GRCh38)	0.0601252			0.627087	77	64	46		PF00561;Abhydrolase_1
CCTTCAAGACCACTGTCCCG	Avana	ABHD3	abhydrolase domain containing 3	HGNC:18718	CCTTCAAGACCACTGTCCCGTGG	1155002787	{0: 1, 1: 0, 2: 0, 3: 10, 4: 88}	seq_location_match	18	21703684	21703706	-	Human (GRCh38)	2.24291			0.348646	83	60	35
TTACTTCCTGTACTGCACCG	Avana	ABHD3	abhydrolase domain containing 3	HGNC:18718	TTACTTCCTGTACTGCACCGGGG	1155002768	{0: 1, 1: 0, 2: 0, 3: 4, 4: 64}	seq_location_match	18	21703580	21703602	+	Human (GRCh38)	2.27042			0.237854	89	69	41
GACAGTGGTCTTGAAGGAAG	Avana	ABHD3	abhydrolase domain containing 3	HGNC:18718	GACAGTGGTCTTGAAGGAAGCGG	1155002789	{0: 1, 1: 0, 2: 4, 3: 30, 4: 268}	seq_match	18	21703690	21703712	+	Human (GRCh38)					53	61	94
GGGGGCTTCGAAGTGATGAA	Avana	ABHD3	abhydrolase domain containing 3	HGNC:18718	GGGGGCTTCGAAGTGATGAAAGG	1155002772	{0: 1, 1: 0, 2: 0, 3: 5, 4: 100}	seq_location_match	18	21703599	21703621	+	Human (GRCh38)		0.6248			81	62	38
GATCATGCTGGGGATCCCCA	Avana	ABHD4	abhydrolase domain containing 4	HGNC:20154	GATCATGCTGGGGATCCCCATGG	1114423486	{0: 1, 1: 0, 2: 0, 3: 19, 4: 142}	seq_location_match	14	22603678	22603700	-	Human (GRCh38)	0.70417			0.55867	72	58	43		PF00561;Abhydrolase_1
GCATTCCCAAGGGACCCGGA	Avana	ABHD4	abhydrolase domain containing 4	HGNC:20154	GCATTCCCAAGGGACCCGGAGGG	1114423472	{0: 1, 1: 0, 2: 0, 3: 7, 4: 90}	seq_location_match	14	22603611	22603633	+	Human (GRCh38)	0.657533			0.544138	83	58	61		PF00561;Abhydrolase_1
AACCATGCACCATCACCAAG	Avana	ABHD4	abhydrolase domain containing 4	HGNC:20154	AACCATGCACCATCACCAAGGGG	1114423446	{0: 1, 1: 0, 2: 5, 3: 43, 4: 448}	seq_location_match	14	22603484	22603506	-	Human (GRCh38)	1.27829			0.306619	46	68	40		PF00561;Abhydrolase_1
CTCAAGGCCAGCATTCCCAA	Avana	ABHD4	abhydrolase domain containing 4	HGNC:20154	CTCAAGGCCAGCATTCCCAAGGG	1114423468	{0: 1, 1: 0, 2: 1, 3: 22, 4: 162}	seq_location_match	14	22603601	22603623	+	Human (GRCh38)	1.39509			0.159438	67	68	43		PF00561;Abhydrolase_1
AAACCAGAATAAGATCTGGA	Avana	ABHD4	abhydrolase domain containing 4	HGNC:20154	AAACCAGAATAAGATCTGGACGG	1114423436	{0: 1, 1: 0, 2: 2, 3: 23, 4: 269}	seq_match	14	22603430	22603452	+	Human (GRCh38)					59	69	29
TCACTGCTGCTCCAGATCAT	Avana	ABHD4	abhydrolase domain containing 4	HGNC:20154	TCACTGCTGCTCCAGATCATCGG	1114422750	{0: 1, 1: 0, 2: 2, 3: 14, 4: 171}	seq_match	14	22598311	22598333	-	Human (GRCh38)					71	63	43
TTAAGGTGTGATATAGACGT	Avana	ABHD5	abhydrolase domain containing 5	HGNC:21396	TTAAGGTGTGATATAGACGTAGG	953526947	{0: 1, 1: 0, 2: 0, 3: 4, 4: 44}	seq_location_match	3	43699313	43699335	-	Human (GRCh38)	-1.8492			0.836759	94	59	56
TTTCCATTAGATATACGAAC	Avana	ABHD5	abhydrolase domain containing 5	HGNC:21396	TTTCCATTAGATATACGAACAGG	953527205	{0: 1, 1: 0, 2: 0, 3: 7, 4: 92}	seq_location_match	3	43702241	43702263	-	Human (GRCh38)	-0.745245			0.650883	89	46	26
CAAGACCTCCTCCAAAACCA	Avana	ABHD5	abhydrolase domain containing 5	HGNC:21396	CAAGACCTCCTCCAAAACCATGG	953527213	{0: 1, 1: 0, 2: 2, 3: 12, 4: 161}	seq_location_match	3	43702324	43702346	-	Human (GRCh38)	2.69968			0.229451	68	62	31		PF00561;Abhydrolase_1
TCTGCATCACTGTCAAACCT	Avana	ABHD5	abhydrolase domain containing 5	HGNC:21396	TCTGCATCACTGTCAAACCTGGG	953527226	{0: 1, 1: 0, 2: 1, 3: 14, 4: 154}	seq_location_match	3	43702433	43702455	-	Human (GRCh38)	3.9859			0.207854	72	61	42		PF00561;Abhydrolase_1
ATAGACGTAGGGCACCATGT	Avana	ABHD5	abhydrolase domain containing 5	HGNC:21396	ATAGACGTAGGGCACCATGTGGG	953526944	{0: 1, 1: 0, 2: 1, 3: 1, 4: 85}	seq_match	3	43699301	43699323	-	Human (GRCh38)					78	64	64
TACTTCGTCCAAAACCCAAT	Avana	ABHD5	abhydrolase domain containing 5	HGNC:21396	TACTTCGTCCAAAACCCAATAGG	953527224	{0: 1, 1: 0, 2: 1, 3: 3, 4: 120}	seq_match	3	43702405	43702427	-	Human (GRCh38)					77	50	32		PF00561;Abhydrolase_1
GCAAGTTAAGAGGATACACC	Avana	ABHD6	abhydrolase domain containing 6	HGNC:21398	GCAAGTTAAGAGGATACACCAGG	955360441	{0: 1, 1: 0, 2: 0, 3: 6, 4: 82}	seq_location_match	3	58269413	58269435	+	Human (GRCh38)	0.222127	0.6482		0.665203	86	65	46		PF00561;Abhydrolase_1
GTATGCTGCTTACTACCCAT	Avana	ABHD6	abhydrolase domain containing 6	HGNC:21398	GTATGCTGCTTACTACCCATCGG	955360614	{0: 1, 1: 0, 2: 0, 3: 4, 4: 54}	seq_location_match	3	58271009	58271031	+	Human (GRCh38)	0.482617			0.528771	86	60	64		PF00561;Abhydrolase_1
ACAGGCTGGAGACATCCGAT	Avana	ABHD6	abhydrolase domain containing 6	HGNC:21398	ACAGGCTGGAGACATCCGATGGG	955360615	{0: 1, 1: 0, 2: 0, 3: 6, 4: 54}	seq_location_match	3	58271024	58271046	-	Human (GRCh38)	1.20693			0.419449	94	70	65		PF00561;Abhydrolase_1
CCCTCCATCCTCATGCTCCA	Avana	ABHD6	abhydrolase domain containing 6	HGNC:21398	CCCTCCATCCTCATGCTCCACGG	955360157	{0: 1, 1: 0, 2: 1, 3: 41, 4: 407}	seq_location_match	3	58267283	58267305	+	Human (GRCh38)	2.70924			0.167262	55	56	24		PF00561;Abhydrolase_1
CAGTTCTGTTATTCCTTCCG	Avana	ABHD6	abhydrolase domain containing 6	HGNC:21398	CAGTTCTGTTATTCCTTCCGGGG	955360149	{0: 1, 1: 0, 2: 0, 3: 5, 4: 103}	seq_match	3	58267244	58267266	+	Human (GRCh38)					81	62	51
CCGTGGAGCATGAGGATGGA	Avana	ABHD6	abhydrolase domain containing 6	HGNC:21398	CCGTGGAGCATGAGGATGGAGGG	955360156	{0: 1, 1: 0, 2: 0, 3: 9, 4: 232}	seq_match	3	58267283	58267305	-	Human (GRCh38)					56	58	50		PF00561;Abhydrolase_1
GATGAAAAAGAGCACCACGT	Avana	ABHD8	abhydrolase domain containing 8	HGNC:23759	GATGAAAAAGAGCACCACGTCGG	1163436831	{0: 1, 1: 0, 2: 0, 3: 4, 4: 142}	seq_location_match	19	17301074	17301096	+	Human (GRCh38)	-2.97562	0.7464		0.789712	80	75	48		PF12146;Hydrolase_4
CATGCTTCACCCGCAGCACG	Avana	ABHD8	abhydrolase domain containing 8	HGNC:23759	CATGCTTCACCCGCAGCACGCGG	1163436929	{0: 1, 1: 0, 2: 1, 3: 9, 4: 69}	seq_location_match	19	17301472	17301494	+	Human (GRCh38)	0.381645			0.598156	81	54	45
TCACCGTGTACCGCAATGGG	Avana	ABHD8	abhydrolase domain containing 8	HGNC:23759	TCACCGTGTACCGCAATGGGCGG	1163436897	{0: 1, 1: 0, 2: 0, 3: 1, 4: 21}	seq_location_match	19	17301350	17301372	-	Human (GRCh38)	1.86348	0.6438		0.379461	95	64	64
GCACGCCCCCCAACGCCGTG	Avana	ABHD8	abhydrolase domain containing 8	HGNC:23759	GCACGCCCCCCAACGCCGTGGGG	1163436947	{0: 1, 1: 0, 2: 0, 3: 4, 4: 30}	seq_location_match	19	17301551	17301573	-	Human (GRCh38)	4.24023			0.273071	93	66	39
CAGGCAACAGAAGATACCGT	Avana	ABHD8	abhydrolase domain containing 8	HGNC:23759	CAGGCAACAGAAGATACCGTCGG	1163436953	{0: 1, 1: 0, 2: 0, 3: 5, 4: 97}	seq_match	19	17301578	17301600	+	Human (GRCh38)					90	71	56
GAGAGCGTCGAGTCCAGCGA	Avana	ABHD8	abhydrolase domain containing 8	HGNC:23759	GAGAGCGTCGAGTCCAGCGATGG	1163436938	{0: 1, 1: 0, 2: 0, 3: 4, 4: 35}	seq_match	19	17301522	17301544	-	Human (GRCh38)					93	64	63
TGTCAGGCCGGGGAACACTG	Avana	ABI1	abl interactor 1	HGNC:11320	TGTCAGGCCGGGGAACACTGGGG	1065541251	{0: 1, 1: 0, 2: 0, 3: 13, 4: 166}	seq_location_match	10	26770244	26770266	-	Human (GRCh38)	-0.773422			0.640149	74	67	67
ATTCTTACCCCAGTGTTCCC	Avana	ABI1	abl interactor 1	HGNC:11320	ATTCTTACCCCAGTGTTCCCCGG	1065541250	{0: 1, 1: 0, 2: 1, 3: 20, 4: 382}	seq_location_match	10	26770237	26770259	+	Human (GRCh38)	1.22453			0.495358	59	54	23
TAGTCATTAGGAACTGTTGG	Avana	ABI1	abl interactor 1	HGNC:11320	TAGTCATTAGGAACTGTTGGGGG	1065541160	{0: 1, 1: 0, 2: 0, 3: 7, 4: 103}	seq_location_match	10	26768933	26768955	+	Human (GRCh38)	1.15854			0.477524	73	70	36
AGTCCTCCCATGTCAGGCCG	Avana	ABI1	abl interactor 1	HGNC:11320	AGTCCTCCCATGTCAGGCCGGGG	1065541257	{0: 1, 1: 0, 2: 0, 3: 9, 4: 77}	seq_location_match	10	26770254	26770276	-	Human (GRCh38)	1.62424			0.265325	87	55	55
ATCAGCGCCCTCTTGCCAGA	Avana	ABI1	abl interactor 1	HGNC:11320	ATCAGCGCCCTCTTGCCAGACGG	1065550027	{0: 1, 1: 0, 2: 0, 3: 7, 4: 90}	seq_match	10	26860805	26860827	+	Human (GRCh38)					83	52	40
GCTGCAGATGTTACTAGAGG	Avana	ABI1	abl interactor 1	HGNC:11320	GCTGCAGATGTTACTAGAGGAGG	1065550032	{0: 1, 1: 0, 2: 0, 3: 15, 4: 197}	seq_match	10	26860833	26860855	-	Human (GRCh38)					43	60	52
GCACTCCCCCTATCGCACAC	Avana	ABI2	abl interactor 2	HGNC:24011	GCACTCCCCCTATCGCACACTGG	944817644	{0: 1, 1: 0, 2: 0, 3: 1, 4: 43}	seq_location_match	2	203394703	203394725	+	Human (GRCh38)	-0.197957			0.678797	95	58	24
TGAGTTGGAGGTGTTGTACG	Avana	ABI2	abl interactor 2	HGNC:24011	TGAGTTGGAGGTGTTGTACGCGG	944817304	{0: 1, 1: 0, 2: 0, 3: 7, 4: 87}	seq_location_match	2	203391079	203391101	-	Human (GRCh38)	0.988785			0.4439	90	63	71
GCAGCAGTGGGAGTAGTGGA	Avana	ABI2	abl interactor 2	HGNC:24011	GCAGCAGTGGGAGTAGTGGAGGG	944817712	{0: 1, 1: 0, 2: 4, 3: 39, 4: 482}	seq_location_match	2	203395655	203395677	+	Human (GRCh38)	1.01006			0.399299	54	63	63
CCTGACATAGGGGGACTAGG	Avana	ABI2	abl interactor 2	HGNC:24011	CCTGACATAGGGGGACTAGGGGG	944817307	{0: 1, 1: 0, 2: 1, 3: 6, 4: 137}	seq_location_match	2	203391106	203391128	-	Human (GRCh38)	2.20143			0.258175	80	63	64
GAGTACCCAGAACATGAAGA	Avana	ABI2	abl interactor 2	HGNC:24011	GAGTACCCAGAACATGAAGATGG	944817298	{0: 1, 1: 0, 2: 2, 3: 16, 4: 181}	seq_location_match	2	203391048	203391070	+	Human (GRCh38)					62	54	42		PF07815;Abi_HHR
TGTCAGGGAAAGGGACACTT	Avana	ABI2	abl interactor 2	HGNC:24011	TGTCAGGGAAAGGGACACTTGGG	944817320	{0: 1, 1: 0, 2: 1, 3: 25, 4: 250}	seq_match	2	203391122	203391144	+	Human (GRCh38)					62	61	68
CTAAGGTGCCGATCTCCCTT	Avana	ABI3	ABI family member 3	HGNC:29859	CTAAGGTGCCGATCTCCCTTCGG	1148645498	{0: 1, 1: 0, 2: 0, 3: 5, 4: 34}	seq_location_match	17	49217768	49217790	-	Human (GRCh38)	1.17428			0.536837	90	38	45		PF07815;Abi_HHR
GTAGTCAGCGACCCGCAGCA	Avana	ABI3	ABI family member 3	HGNC:29859	GTAGTCAGCGACCCGCAGCAGGG	1148644369	{0: 1, 1: 0, 2: 0, 3: 5, 4: 42}	seq_location_match	17	49210798	49210820	-	Human (GRCh38)	3.54159			0.419238	87	67	51
GCGGGTCGCTGACTACTGCG	Avana	ABI3	ABI family member 3	HGNC:29859	GCGGGTCGCTGACTACTGCGAGG	1148644371	{0: 1, 1: 0, 2: 0, 3: 1, 4: 24}	seq_location_match	17	49210805	49210827	+	Human (GRCh38)	4.03689			0.302999	95	73	64
ACGGGCTTCCACCTGCCGCA	Avana	ABI3	ABI family member 3	HGNC:29859	ACGGGCTTCCACCTGCCGCAGGG	1148645285	{0: 1, 1: 0, 2: 0, 3: 7, 4: 67}	seq_match	17	49216658	49216680	-	Human (GRCh38)					85	60	52
GCACCTTAGCCACTGTCCAG	Avana	ABI3	ABI family member 3	HGNC:29859	GCACCTTAGCCACTGTCCAGCGG	1148645499	{0: 1, 1: 0, 2: 2, 3: 11, 4: 107}	seq_match	17	49217782	49217804	+	Human (GRCh38)	-10.1845				73	66	61		PF07815;Abi_HHR
GCAGATGGTGAACATGCATA	Avana	ABI3	ABI family member 3	HGNC:29859	GCAGATGGTGAACATGCATATGG	1148645491	{0: 1, 1: 0, 2: 0, 3: 14, 4: 169}	seq_match	17	49217735	49217757	+	Human (GRCh38)					69	52	50		PF07815;Abi_HHR
GCATCATTCCCCATGCGAGG	Avana	ABI3BP	ABI family member 3 binding protein	HGNC:17265	GCATCATTCCCCATGCGAGGTGG	959003581	{0: 1, 1: 0, 2: 0, 3: 6, 4: 69}	seq_location_match	3	100993395	100993417	-	Human (GRCh38)	0.49988			0.470153	91	66	37
CTATGACCAAGACCACACAG	Avana	ABI3BP	ABI family member 3 binding protein	HGNC:17265	CTATGACCAAGACCACACAGTGG	958994352	{0: 1, 1: 0, 2: 1, 3: 10, 4: 148}	seq_location_match	3	100885535	100885557	-	Human (GRCh38)	0.970892			0.303511	67	84	52
TTACCAGGTTTGGTTCTTGG	Avana	ABI3BP	ABI family member 3 binding protein	HGNC:17265	TTACCAGGTTTGGTTCTTGGCGG	958991286	{0: 1, 1: 0, 2: 1, 3: 10, 4: 148}	seq_location_match	3	100848797	100848819	+	Human (GRCh38)	1.09949			0.249787	65	52	57
ACTTCCCTCTTCCCGCTGAA	Avana	ABI3BP	ABI family member 3 binding protein	HGNC:17265	ACTTCCCTCTTCCCGCTGAAGGG	958997824	{0: 1, 1: 0, 2: 0, 3: 14, 4: 145}	seq_location_match	3	100926324	100926346	-	Human (GRCh38)	1.28896			0.190335	80	57	39
CCTAGTATCACTCCTCCCAG	Avana	ABI3BP	ABI family member 3 binding protein	HGNC:17265	CCTAGTATCACTCCTCCCAGTGG	958993564	{0: 1, 1: 0, 2: 2, 3: 12, 4: 93}	seq_match	3	100875507	100875529	+	Human (GRCh38)					68	67	56
TTAGCTGTAGGCACAATCCA	Avana	ABI3BP	ABI family member 3 binding protein	HGNC:17265	TTAGCTGTAGGCACAATCCATGG	958992413	{0: 1, 1: 0, 2: 1, 3: 7, 4: 104}	seq_match	3	100862349	100862371	+	Human (GRCh38)					80	58	30
GTATACTACAGCACTCTAAC	Avana	ABITRAM	actin binding transcription modulator	HGNC:1364	GTATACTACAGCACTCTAACCGG	1058843811	{0: 1, 1: 0, 2: 0, 3: 10, 4: 58}	seq_location_match	9	108935668	108935690	+	Human (GRCh38)	0.208404			0.626736	66	50	32
TAGAGTGCTGTAGTATACAG	Avana	ABITRAM	actin binding transcription modulator	HGNC:1364	TAGAGTGCTGTAGTATACAGTGG	1058843810	{0: 1, 1: 1, 2: 0, 3: 7, 4: 129}	seq_location_match	9	108935663	108935685	-	Human (GRCh38)	-0.864984	0.6826		0.615949	58	68	77
AGGTCTCTGGGAAATTTAAG	Avana	ABITRAM	actin binding transcription modulator	HGNC:1364	AGGTCTCTGGGAAATTTAAGTGG	1108034134	{0: 2, 1: 0, 2: 0, 3: 18, 4: 183}	seq_location_match	13	46270315	46270337	+	Human (GRCh38)	2.00514			0.371515	0	59	34
GGCTACCGAGCCCGAAGCCG	Avana	ABITRAM	actin binding transcription modulator	HGNC:1364	GGCTACCGAGCCCGAAGCCGCGG	1058843668	{0: 1, 1: 0, 2: 0, 3: 2, 4: 39}	seq_location_match	9	108934489	108934511	+	Human (GRCh38)	2.22434			0.371053	95	49	48
CTTCACTCGCTGGTACAAAC	Avana	ABITRAM	actin binding transcription modulator	HGNC:1364	CTTCACTCGCTGGTACAAACCGG	1058843679	{0: 1, 1: 0, 2: 0, 3: 2, 4: 60}	seq_match	9	108934543	108934565	+	Human (GRCh38)					83	44	33
TAGAATATGTGTCATCACAT	Avana	ABITRAM	actin binding transcription modulator	HGNC:1364	TAGAATATGTGTCATCACATTGG	1058843875	{0: 1, 1: 0, 2: 5, 3: 8, 4: 143}	seq_match	9	108936305	108936327	+	Human (GRCh38)					70	59	51
GAGCGTGGTGATGAGCCCGT	Avana	ABL1	ABL proto-oncogene 1, non-receptor tyrosine kinase	HGNC:76	GAGCGTGGTGATGAGCCCGTCGG	1061475447	{0: 1, 1: 0, 2: 0, 3: 4, 4: 58}	seq_location_match	9	130862830	130862852	-	Human (GRCh38)	-1.30583			0.756289	88	69	93
GCAAGGTACTCACAGCCCCA	Avana	ABL1	ABL proto-oncogene 1, non-receptor tyrosine kinase	HGNC:76	GCAAGGTACTCACAGCCCCACGG	1061477777	{0: 1, 1: 0, 2: 0, 3: 13, 4: 147}	seq_location_match	9	130880531	130880553	-	Human (GRCh38)	1.27923			0.453115	57	66	53
GCTGCTCAGCAGATACTCAG	Avana	ABL1	ABL proto-oncogene 1, non-receptor tyrosine kinase	HGNC:76	GCTGCTCAGCAGATACTCAGCGG	1061474467	{0: 1, 1: 0, 2: 2, 3: 14, 4: 200}	seq_location_match	9	130854954	130854976	-	Human (GRCh38)	1.12498			0.431644	65	75	61		PF00017;SH2
GCTAGAGAAGGACTACCGCA	Avana	ABL1	ABL proto-oncogene 1, non-receptor tyrosine kinase	HGNC:76	GCTAGAGAAGGACTACCGCATGG	1061477548	{0: 1, 1: 0, 2: 0, 3: 4, 4: 58}	seq_location_match	9	130878497	130878519	+	Human (GRCh38)	2.0932			0.335333	94	63	43		PF00069;Pkinase
GTTCGCTCTAAGAATGGGCA	Avana	ABL2	ABL proto-oncogene 2, non-receptor tyrosine kinase	HGNC:77	GTTCGCTCTAAGAATGGGCAGGG	917858944	{0: 1, 1: 0, 2: 0, 3: 5, 4: 53}	seq_location_match	1	179126600	179126622	-	Human (GRCh38)	0.753302			0.481079	82	65	50		PF00018;SH3_1
TGTACACCATCACTCCACAG	Avana	ABL2	ABL proto-oncogene 2, non-receptor tyrosine kinase	HGNC:77	TGTACACCATCACTCCACAGTGG	917858440	{0: 1, 1: 0, 2: 0, 3: 10, 4: 131}	seq_location_match	1	179121801	179121823	-	Human (GRCh38)	0.664758	0.7951		0.289312	70	80	58
CTGCTGCCCCGGATCCCGCG	Avana	ABL2	ABL proto-oncogene 2, non-receptor tyrosine kinase	HGNC:77	CTGCTGCCCCGGATCCCGCGGGG	917869509	{0: 1, 1: 0, 2: 0, 3: 12, 4: 135}	seq_location_match	1	179229321	179229343	+	Human (GRCh38)	1.66014			0.279436	84	65	83
GGTTCAACATCACAACCATA	Avana	ABL2	ABL proto-oncogene 2, non-receptor tyrosine kinase	HGNC:77	GGTTCAACATCACAACCATAGGG	917859392	{0: 1, 1: 0, 2: 1, 3: 9, 4: 92}	seq_location_match	1	179131445	179131467	+	Human (GRCh38)	1.1384	0.6384		0.14048	80	64	28
GCCGCGTCGGGGAAGCTCCG	Avana	ABL2	ABL proto-oncogene 2, non-receptor tyrosine kinase	HGNC:77	GCCGCGTCGGGGAAGCTCCGGGG	917869519	{0: 1, 1: 0, 2: 0, 3: 4, 4: 69}	seq_match	1	179229359	179229381	-	Human (GRCh38)					85	63	54
TCCATCTCGCTCAGGTACGA	Avana	ABL2	ABL proto-oncogene 2, non-receptor tyrosine kinase	HGNC:77	TCCATCTCGCTCAGGTACGAGGG	917858921	{0: 1, 1: 0, 2: 1, 3: 1, 4: 45}	seq_match	1	179126420	179126442	-	Human (GRCh38)					91	64	43		PF00017;SH2
TAAGCAATCTACGAAGACCG	Avana	ABLIM1	actin binding LIM protein 1	HGNC:78	TAAGCAATCTACGAAGACCGAGG	1074555760	{0: 1, 1: 0, 2: 0, 3: 0, 4: 18}	seq_location_match	10	114487969	114487991	-	Human (GRCh38)	0.134533	0.7376		0.669484	98	74	47		PF16182;AbLIM_anchor
CCTAGAATAAATACTTTCCG	Avana	ABLIM1	actin binding LIM protein 1	HGNC:78	CCTAGAATAAATACTTTCCGAGG	1074554245	{0: 1, 1: 0, 2: 0, 3: 4, 4: 95}	seq_location_match	10	114473921	114473943	+	Human (GRCh38)	-0.0360604			0.537985	84	62	35		PF16182;AbLIM_anchor
GTCTGATTCGACGCACAGGA	Avana	ABLIM1	actin binding LIM protein 1	HGNC:78	GTCTGATTCGACGCACAGGACGG	1074555501	{0: 1, 1: 0, 2: 0, 3: 0, 4: 30}	seq_location_match	10	114485312	114485334	-	Human (GRCh38)	2.97321			0.257956	94	61	35
CTTACAGTCGGGATGCCAAA	Avana	ABLIM1	actin binding LIM protein 1	HGNC:78	CTTACAGTCGGGATGCCAAACGG	1074555763	{0: 1, 1: 0, 2: 0, 3: 2, 4: 62}	seq_location_match	10	114487988	114488010	+	Human (GRCh38)	1.55309			0.252272	89	56	51		PF16182;AbLIM_anchor
AATTGCCTTGACCTTCGGAA	Avana	ABLIM1	actin binding LIM protein 1	HGNC:78	AATTGCCTTGACCTTCGGAATGG	1074554184	{0: 1, 1: 0, 2: 0, 3: 5, 4: 64}	seq_match	10	114473067	114473089	+	Human (GRCh38)					90	60	47		PF16182;AbLIM_anchor
CGAAGTGTAGAAAGGCTCAT	Avana	ABLIM1	actin binding LIM protein 1	HGNC:78	CGAAGTGTAGAAAGGCTCATAGG	1074554181	{0: 1, 1: 0, 2: 0, 3: 9, 4: 56}	seq_match	10	114473016	114473038	+	Human (GRCh38)					82	48	55		PF16182;AbLIM_anchor
GTAGTGCTGTGGTGACCGTG	Avana	ABLIM2	actin binding LIM protein family member 2	HGNC:19195	GTAGTGCTGTGGTGACCGTGAGG	969574588	{0: 1, 1: 0, 2: 0, 3: 11, 4: 93}	seq_location_match	4	8029666	8029688	+	Human (GRCh38)	0.397386			0.523877	82	71	70		PF16182;AbLIM_anchor
GGACAGGCAGAGCTACGGCG	Avana	ABLIM2	actin binding LIM protein family member 2	HGNC:19195	GGACAGGCAGAGCTACGGCGAGG	969575998	{0: 1, 1: 0, 2: 0, 3: 8, 4: 129}	seq_location_match	4	8036148	8036170	-	Human (GRCh38)	0.785512			0.480406	89	72	48		PF16182;AbLIM_anchor
CGTTGGCGAGAGCAACTGAG	Avana	ABLIM2	actin binding LIM protein family member 2	HGNC:19195	CGTTGGCGAGAGCAACTGAGGGG	969575218	{0: 1, 1: 0, 2: 0, 3: 3, 4: 60}	seq_location_match	4	8032657	8032679	+	Human (GRCh38)	1.28061			0.421062	80	73	49		PF16182;AbLIM_anchor
CCTGACTTACATAAATCACA	Avana	ABLIM2	actin binding LIM protein family member 2	HGNC:19195	CCTGACTTACATAAATCACACGG	969577505	{0: 1, 1: 0, 2: 0, 3: 9, 4: 145}	seq_location_match	4	8045154	8045176	+	Human (GRCh38)	1.40424			0.20285	73	67	21		PF16182;AbLIM_anchor
CTACATCAGCCACTCTGCAG	Avana	ABLIM2	actin binding LIM protein family member 2	HGNC:19195	CTACATCAGCCACTCTGCAGGGG	969576002	{0: 1, 1: 0, 2: 1, 3: 19, 4: 153}	seq_match	4	8036169	8036191	-	Human (GRCh38)					64	66	43		PF16182;AbLIM_anchor
GCAGGGGACAGGCAGAGCTA	Avana	ABLIM2	actin binding LIM protein family member 2	HGNC:19195	GCAGGGGACAGGCAGAGCTACGG	969575999	{0: 1, 1: 0, 2: 4, 3: 54, 4: 496}	seq_match	4	8036153	8036175	-	Human (GRCh38)					43	61	58		PF16182;AbLIM_anchor
ACATCTCTCCAGCATCTCGT	Avana	ABLIM3	actin binding LIM protein family member 3	HGNC:29132	ACATCTCTCCAGCATCTCGTCGG	999124543	{0: 1, 1: 0, 2: 0, 3: 12, 4: 104}	seq_location_match	5	149237569	149237591	-	Human (GRCh38)	0.129674			0.588569	84	64	31		PF16182;AbLIM_anchor
CCTTAATTACAAAGACCTGG	Avana	ABLIM3	actin binding LIM protein family member 3	HGNC:29132	CCTTAATTACAAAGACCTGGCGG	999124528	{0: 1, 1: 0, 2: 1, 3: 13, 4: 127}	seq_location_match	5	149237468	149237490	+	Human (GRCh38)	0.573262			0.464442	71	72	22		PF16182;AbLIM_anchor
CAGAATCCTTACAATCCACG	Avana	ABLIM3	actin binding LIM protein family member 3	HGNC:29132	CAGAATCCTTACAATCCACGGGG	999118182	{0: 1, 1: 0, 2: 0, 3: 10, 4: 191}	seq_location_match	5	149183463	149183485	+	Human (GRCh38)	1.23594			0.458996	82	74	47
ATGACATTGGAGCTGCCCCG	Avana	ABLIM3	actin binding LIM protein family member 3	HGNC:29132	ATGACATTGGAGCTGCCCCGTGG	999118184	{0: 1, 1: 0, 2: 1, 3: 5, 4: 99}	seq_location_match	5	149183478	149183500	-	Human (GRCh38)	2.44273			0.226516	77	70	58
GACCCAATGCTGGATCCAGG	Avana	ABLIM3	actin binding LIM protein family member 3	HGNC:29132	GACCCAATGCTGGATCCAGGGGG	999124025	{0: 1, 1: 0, 2: 1, 3: 5, 4: 155}	seq_match	5	149233259	149233281	-	Human (GRCh38)					75	69	53		PF16182;AbLIM_anchor
TTTCATTTCCATAGGCAGGA	Avana	ABLIM3	actin binding LIM protein family member 3	HGNC:29132	TTTCATTTCCATAGGCAGGAGGG	999122001	{0: 1, 1: 0, 2: 1, 3: 15, 4: 305}	seq_match	5	149216945	149216967	+	Human (GRCh38)					60	63	31		PF00412;LIM
GCAGCTGGACCCACAAACCG	Avana	ABR	ABR activator of RhoGEF and GTPase	HGNC:81	GCAGCTGGACCCACAAACCGTGG	1142592661	{0: 1, 1: 0, 2: 0, 3: 10, 4: 74}	seq_location_match	17	1013146	1013168	-	Human (GRCh38)	0.818302			0.527059	85	63	51		PF00168;C2
GGACGTGATTGAGATGAACG	Avana	ABR	ABR activator of RhoGEF and GTPase	HGNC:81	GGACGTGATTGAGATGAACGGGG	1142592652	{0: 1, 1: 0, 2: 0, 3: 6, 4: 57}	seq_location_match	17	1013104	1013126	-	Human (GRCh38)	0.469048			0.509639	87	74	44
GGAGACCAAGAACTGGCACA	Avana	ABR	ABR activator of RhoGEF and GTPase	HGNC:81	GGAGACCAAGAACTGGCACACGG	1142592656	{0: 1, 1: 0, 2: 1, 3: 19, 4: 198}	seq_location_match	17	1013125	1013147	-	Human (GRCh38)	1.23167			0.4724	68	69	46
CTTCGGTGTGAAGATCAGCG	Avana	ABR	ABR activator of RhoGEF and GTPase	HGNC:81	CTTCGGTGTGAAGATCAGCGTGG	1142592552	{0: 1, 1: 0, 2: 0, 3: 2, 4: 42}	seq_location_match	17	1012695	1012717	-	Human (GRCh38)	1.38104			0.370498	92	78	43
GATCTTCACACCGAAGACGC	Avana	ABR	ABR activator of RhoGEF and GTPase	HGNC:81	GATCTTCACACCGAAGACGCCGG	1142592553	{0: 1, 1: 0, 2: 0, 3: 2, 4: 35}	seq_location_match	17	1012702	1012724	+	Human (GRCh38)					93	65	39
GGAGAAGAGGGGTATCGAGG	Avana	ABR	ABR activator of RhoGEF and GTPase	HGNC:81	GGAGAAGAGGGGTATCGAGGAGG	1142592342	{0: 1, 1: 0, 2: 5, 3: 25, 4: 319}	seq_match	17	1011912	1011934	-	Human (GRCh38)									PF00620;RhoGAP
GGCTGTGCGTATCTTCCGGA	Avana	ABRA	actin binding Rho activating protein	HGNC:30655	GGCTGTGCGTATCTTCCGGAGGG	1045856430	{0: 1, 1: 0, 2: 0, 3: 2, 4: 50}	seq_location_match	8	106770122	106770144	+	Human (GRCh38)	-4.53423			0.742614	93	58	51
CCTCAGCCACAGGTACGAGA	Avana	ABRA	actin binding Rho activating protein	HGNC:30655	CCTCAGCCACAGGTACGAGAGGG	1045856364	{0: 1, 1: 0, 2: 0, 3: 14, 4: 116}	seq_location_match	8	106769791	106769813	-	Human (GRCh38)	-0.323118	0.6851		0.655366	89	69	48
CTGGTGTCTGAGCTAACCAA	Avana	ABRA	actin binding Rho activating protein	HGNC:30655	CTGGTGTCTGAGCTAACCAAGGG	1045856344	{0: 1, 1: 0, 2: 1, 3: 11, 4: 111}	seq_location_match	8	106769673	106769695	-	Human (GRCh38)	1.44234			0.549123	80	68	82
GCTCCGGGCGAAAAGGAAAG	Avana	ABRA	actin binding Rho activating protein	HGNC:30655	GCTCCGGGCGAAAAGGAAAGCGG	1045856440	{0: 1, 1: 0, 2: 1, 3: 8, 4: 99}	seq_location_match	8	106770165	106770187	-	Human (GRCh38)	9.17656			0.256173	71	61	46
AAGCTCAGAGAAAGCCCCTG	Avana	ABRA	actin binding Rho activating protein	HGNC:30655	AAGCTCAGAGAAAGCCCCTGAGG	1045856380	{0: 1, 1: 0, 2: 1, 3: 21, 4: 285}	seq_match	8	106769890	106769912	-	Human (GRCh38)					58	71	63
GACAGAATCCTCCACAGCCA	Avana	ABRA	actin binding Rho activating protein	HGNC:30655	GACAGAATCCTCCACAGCCACGG	1045856357	{0: 1, 1: 0, 2: 1, 3: 13, 4: 191}	seq_match	8	106769727	106769749	-	Human (GRCh38)					63	60	36
TCACGAGGTTAACCTCTTAG	Avana	ABRACL	ABRA C-terminal like	HGNC:21230	TCACGAGGTTAACCTCTTAGTGG	1016000251	{0: 1, 1: 0, 2: 0, 3: 3, 4: 31}	seq_location_match	6	139034172	139034194	+	Human (GRCh38)	0.338777			0.556305	89	51	45		PF14705;Costars
CGAGGTTAACCTCTTAGTGG	Avana	ABRACL	ABRA C-terminal like	HGNC:21230	CGAGGTTAACCTCTTAGTGGAGG	1016000252	{0: 1, 1: 0, 2: 0, 3: 2, 4: 32}	seq_location_match	6	139034175	139034197	+	Human (GRCh38)	-0.0201199	0.6514		0.509718	89	65	52		PF14705;Costars
GGTTGGCACATTTATCATCA	Avana	ABRACL	ABRA C-terminal like	HGNC:21230	GGTTGGCACATTTATCATCACGG	1016001170	{0: 1, 1: 0, 2: 0, 3: 8, 4: 103}	seq_location_match	6	139042759	139042781	-	Human (GRCh38)	2.16153	0.6226		0.238067	80	62	20		PF14705;Costars
GATGAATTTCCTCCACTAAG	Avana	ABRACL	ABRA C-terminal like	HGNC:21230	GATGAATTTCCTCCACTAAGAGG	1016000253	{0: 1, 1: 0, 2: 0, 3: 13, 4: 133}	seq_location_match	6	139034184	139034206	-	Human (GRCh38)	1.61409			0.204914	68	48	31		PF14705;Costars
AGCAATGAATGTGGATCACG	Avana	ABRACL	ABRA C-terminal like	HGNC:21230	AGCAATGAATGTGGATCACGAGG	1016000250	{0: 1, 1: 0, 2: 0, 3: 9, 4: 247}	seq_location_match	6	139034157	139034179	+	Human (GRCh38)		0.6816			40	68	40		PF14705;Costars
CTCCCAGGCAGCAATGAATG	Avana	ABRACL	ABRA C-terminal like	HGNC:21230	CTCCCAGGCAGCAATGAATGTGG	1016000247	{0: 1, 1: 0, 2: 3, 3: 22, 4: 208}	seq_match	6	139034148	139034170	+	Human (GRCh38)					54	59	46
AGATCATGACGTTTAGAGAG	Avana	ABRAXAS1	abraxas 1, BRCA1 A complex subunit	HGNC:25829	AGATCATGACGTTTAGAGAGAGG	976295791	{0: 2, 1: 1, 2: 1, 3: 1, 4: 127}	seq_location_match	4	83470334	83470356	-	Human (GRCh38)	0.985627			0.912408	0	62	36
TGATCTGATCTGAATGACGA	Avana	ABRAXAS1	abraxas 1, BRCA1 A complex subunit	HGNC:25829	TGATCTGATCTGAATGACGACGG	976295792	{0: 2, 1: 0, 2: 0, 3: 8, 4: 74}	seq_location_match	4	83470351	83470373	+	Human (GRCh38)	0.222044			0.712332	0	67	35
GGAGGGGGAGAGTACGTCGG	Avana	ABRAXAS1	abraxas 1, BRCA1 A complex subunit	HGNC:25829	GGAGGGGGAGAGTACGTCGGCGG	976297289	{0: 1, 1: 0, 2: 2, 3: 13, 4: 153}	seq_location_match	4	83485048	83485070	-	Human (GRCh38)	1.02692			0.517866	89	66	103
CCTTATATAAACCTCAAAAA	Avana	ABRAXAS1	abraxas 1, BRCA1 A complex subunit	HGNC:25829	CCTTATATAAACCTCAAAAAGGG	976295783	{0: 1, 1: 1, 2: 0, 3: 30, 4: 239}	seq_location_match	4	83470202	83470224	-	Human (GRCh38)	0.973084			0.345041	40	53	34
CGCTTTCCAGCACCTCAACA	Avana	ABRAXAS1	abraxas 1, BRCA1 A complex subunit	HGNC:25829	CGCTTTCCAGCACCTCAACACGG	976297285	{0: 1, 1: 0, 2: 1, 3: 5, 4: 74}	seq_match	4	83484997	83485019	-	Human (GRCh38)					82	61	23
GCCGAGCAGTACAAACACAC	Avana	ABRAXAS1	abraxas 1, BRCA1 A complex subunit	HGNC:25829	GCCGAGCAGTACAAACACACAGG	976295681	{0: 1, 1: 0, 2: 1, 3: 3, 4: 61}	seq_location_match	4	83469031	83469053	-	Human (GRCh38)		0.6996			83	70	53
CCACAGCGCCAACAGCAACG	Avana	ABRAXAS2	abraxas 2, BRISC complex subunit	HGNC:28975	CCACAGCGCCAACAGCAACGCGG	1075754748	{0: 1, 1: 0, 2: 0, 3: 12, 4: 84}	seq_location_match	10	124801874	124801896	+	Human (GRCh38)	2.13423			0.649696	80	75	33
AGCTGAAGAGAAGAAAGACG	Avana	ABRAXAS2	abraxas 2, BRISC complex subunit	HGNC:28975	AGCTGAAGAGAAGAAAGACGAGG	1075757585	{0: 1, 1: 0, 2: 6, 3: 42, 4: 555}	seq_location_match	10	124826699	124826721	-	Human (GRCh38)	0.366614			0.458008	39	73	36
GCTGGAGATTTCCATCATGG	Avana	ABRAXAS2	abraxas 2, BRISC complex subunit	HGNC:28975	GCTGGAGATTTCCATCATGGCGG	1075754741	{0: 1, 1: 0, 2: 0, 3: 10, 4: 144}	seq_location_match	10	124801814	124801836	+	Human (GRCh38)	0.771814			0.324356	74	72	61
ACTGGGAGAGGTAAGACAAG	Avana	ABRAXAS2	abraxas 2, BRISC complex subunit	HGNC:28975	ACTGGGAGAGGTAAGACAAGAGG	1075755323	{0: 1, 1: 0, 2: 1, 3: 37, 4: 354}	seq_location_match	10	124806842	124806864	+	Human (GRCh38)	1.06124	0.603		0.312224	55	60	53
AGACGAGGTCGGGCACGCCG	Avana	ABRAXAS2	abraxas 2, BRISC complex subunit	HGNC:28975	AGACGAGGTCGGGCACGCCGAGG	1075757582	{0: 1, 1: 0, 2: 0, 3: 8, 4: 52}	seq_match	10	124826684	124826706	-	Human (GRCh38)					91	64	56
TTTCCCATAGGTATAATCAG	Avana	ABRAXAS2	abraxas 2, BRISC complex subunit	HGNC:28975	TTTCCCATAGGTATAATCAGAGG	1075757796	{0: 1, 1: 0, 2: 1, 3: 10, 4: 152}	seq_location_match	10	124828746	124828768	+	Human (GRCh38)					72	62	45
CTACACCAAGGACTACACCG	Avana	ABT1	activator of basal transcription 1	HGNC:17369	CTACACCAAGGACTACACCGAGG	1005520659	{0: 1, 1: 0, 2: 0, 3: 4, 4: 55}	seq_location_match	6	26597972	26597994	+	Human (GRCh38)	2.13032			0.910183	92	79	24
GGAATCGGAGAAGGCCGCAA	Avana	ABT1	activator of basal transcription 1	HGNC:17369	GGAATCGGAGAAGGCCGCAACGG	1005520508	{0: 1, 1: 0, 2: 0, 3: 4, 4: 70}	seq_location_match	6	26596994	26597016	+	Human (GRCh38)	0.93776			0.73772	48	59	64
GCTCGTGTCAGTCAACATGG	Avana	ABT1	activator of basal transcription 1	HGNC:17369	GCTCGTGTCAGTCAACATGGAGG	1005520504	{0: 1, 1: 1, 2: 0, 3: 4, 4: 70}	seq_location_match	6	26596967	26596989	+	Human (GRCh38)	0.497544			0.712121	73	69	60
CAGCTGCCGGAGGAAAAAAG	Avana	ABT1	activator of basal transcription 1	HGNC:17369	CAGCTGCCGGAGGAAAAAAGCGG	1005520655	{0: 1, 1: 0, 2: 0, 3: 13, 4: 220}	seq_location_match	6	26597947	26597969	+	Human (GRCh38)	0.852952			0.614802	60	70	78
AGAAGGTTGCGGACGTGCAG	Avana	ABT1	activator of basal transcription 1	HGNC:17369	AGAAGGTTGCGGACGTGCAGGGG	1005520536	{0: 1, 1: 0, 2: 2, 3: 5, 4: 103}	seq_match	6	26597157	26597179	-	Human (GRCh38)					81	53	59
GCAGGAGGAATCCGAAGAAG	Avana	ABT1	activator of basal transcription 1	HGNC:17369	GCAGGAGGAATCCGAAGAAGCGG	1005520519	{0: 1, 1: 0, 2: 2, 3: 12, 4: 335}	seq_match	6	26597066	26597088	+	Human (GRCh38)					68	57	60
GCAGGGCCCCAAAGGCCACG	Avana	ABTB1	ankyrin repeat and BTB domain containing 1	HGNC:18275	GCAGGGCCCCAAAGGCCACGGGG	961552326	{0: 1, 1: 0, 2: 3, 3: 21, 4: 201}	seq_location_match	3	127676541	127676563	-	Human (GRCh38)	-0.352938			0.714246	66	72	52		PF00651;BTB
CTGCCCACAGATCAACCCCG	Avana	ABTB1	ankyrin repeat and BTB domain containing 1	HGNC:18275	CTGCCCACAGATCAACCCCGTGG	961552320	{0: 1, 1: 0, 2: 0, 3: 5, 4: 90}	seq_location_match	3	127676526	127676548	+	Human (GRCh38)	0.612544			0.444323	86	72	49		PF00651;BTB
GCTCTACGCCAATGTCCAGG	Avana	ABTB1	ankyrin repeat and BTB domain containing 1	HGNC:18275	GCTCTACGCCAATGTCCAGGCGG	961552438	{0: 1, 1: 0, 2: 0, 3: 6, 4: 57}	seq_location_match	3	127676968	127676990	-	Human (GRCh38)	1.29585			0.335383	81	75	44		PF00651;BTB
CCAACATGCTGGACACCAAA	Avana	ABTB1	ankyrin repeat and BTB domain containing 1	HGNC:18275	CCAACATGCTGGACACCAAATGG	961552294	{0: 1, 1: 0, 2: 0, 3: 15, 4: 165}	seq_location_match	3	127676373	127676395	+	Human (GRCh38)	2.62775			0.327166	70	46	39		PF00651;BTB
GCAGCGCCATGTCCTCCCGG	Avana	ABTB1	ankyrin repeat and BTB domain containing 1	HGNC:18275	GCAGCGCCATGTCCTCCCGGAGG	961552497	{0: 1, 1: 0, 2: 2, 3: 12, 4: 115}	seq_match	3	127677232	127677254	-	Human (GRCh38)					77	68	68
GGAAGCTGCAGCCAGCCACT	Avana	ABTB1	ankyrin repeat and BTB domain containing 1	HGNC:18275	GGAAGCTGCAGCCAGCCACTCGG	961552557	{0: 1, 1: 0, 2: 2, 3: 28, 4: 316}	seq_match	3	127677530	127677552	-	Human (GRCh38)					53	53	38		PF00651;BTB
GCATACTTCAGCCCCTACAA	Avana	ABTB2	ankyrin repeat and BTB domain containing 2	HGNC:23842	GCATACTTCAGCCCCTACAACGG	1080648542	{0: 1, 1: 0, 2: 0, 3: 7, 4: 84}	seq_location_match	11	34204651	34204673	-	Human (GRCh38)	0.237382			0.571932	80	62	39
AGCACCACCAGGCCGCCCCG	Avana	ABTB2	ankyrin repeat and BTB domain containing 2	HGNC:23842	AGCACCACCAGGCCGCCCCGCGG	1080668672	{0: 1, 1: 1, 2: 2, 3: 14, 4: 131}	seq_location_match	11	34357415	34357437	+	Human (GRCh38)	1.18154			0.32775	43	58	48
GCTGCGCCTCGCGGGCCACG	Avana	ABTB2	ankyrin repeat and BTB domain containing 2	HGNC:23842	GCTGCGCCTCGCGGGCCACGCGG	1080668609	{0: 1, 1: 0, 2: 0, 3: 14, 4: 110}	seq_location_match	11	34357151	34357173	+	Human (GRCh38)	1.09715			0.317086	77	56	53
GCACCGCCGCAGCCTCACCG	Avana	ABTB2	ankyrin repeat and BTB domain containing 2	HGNC:23842	GCACCGCCGCAGCCTCACCGTGG	1080643656	{0: 1, 1: 0, 2: 3, 3: 12, 4: 147}	seq_location_match	11	34173225	34173247	-	Human (GRCh38)	1.09655			0.279433	68	72	30
TCTTCGGCGCAGCAGCACCG	Avana	ABTB2	ankyrin repeat and BTB domain containing 2	HGNC:23842	TCTTCGGCGCAGCAGCACCGCGG	1080668678	{0: 1, 1: 0, 2: 0, 3: 4, 4: 36}	seq_location_match	11	34357432	34357454	-	Human (GRCh38)					86	56	43
TGTAGGGGCTGAAGTATGCG	Avana	ABTB2	ankyrin repeat and BTB domain containing 2	HGNC:23842	TGTAGGGGCTGAAGTATGCGGGG	1080648545	{0: 1, 1: 0, 2: 0, 3: 2, 4: 90}	seq_match	11	34204655	34204677	+	Human (GRCh38)					91	69	48
GCCTCACCTTGAAGCCGCCG	Avana	ACAA1	acetyl-CoA acyltransferase 1	HGNC:82	GCCTCACCTTGAAGCCGCCGCGG	952905437	{0: 1, 1: 0, 2: 1, 3: 11, 4: 79}	seq_location_match	3	38136858	38136880	+	Human (GRCh38)	-0.405778			0.655164	89	62	42		PF00108;Thiolase_N
ATTCACGTCCTTGAGAACCG	Avana	ACAA1	acetyl-CoA acyltransferase 1	HGNC:82	ATTCACGTCCTTGAGAACCGCGG	952905383	{0: 1, 1: 0, 2: 0, 3: 7, 4: 50}	seq_location_match	3	38136626	38136648	+	Human (GRCh38)	0.691428			0.513112	90	77	46		PF00108;Thiolase_N
TCTCTCGGCAGTCATGACCG	Avana	ACAA1	acetyl-CoA acyltransferase 1	HGNC:82	TCTCTCGGCAGTCATGACCGCGG	952905385	{0: 1, 1: 0, 2: 0, 3: 3, 4: 39}	seq_location_match	3	38136643	38136665	-	Human (GRCh38)				0.412462	93	74	59		PF00108;Thiolase_N
GCGCACGGCCATCTGCCGGG	Avana	ACAA1	acetyl-CoA acyltransferase 1	HGNC:82	GCGCACGGCCATCTGCCGGGCGG	952905445	{0: 1, 1: 0, 2: 0, 3: 2, 4: 66}	seq_location_match	3	38136882	38136904	-	Human (GRCh38)	3.64006			0.226134	88	53	76		PF00108;Thiolase_N
GGTTGACCTGCGCAATGCAG	Avana	ACAA1	acetyl-CoA acyltransferase 1	HGNC:82	GGTTGACCTGCGCAATGCAGAGG	952905484	{0: 1, 1: 0, 2: 0, 3: 2, 4: 75}	seq_match	3	38137027	38137049	-	Human (GRCh38)					88	56	63
GTGCACCACCACCACGTCCG	Avana	ACAA1	acetyl-CoA acyltransferase 1	HGNC:82	GTGCACCACCACCACGTCCGCGG	952905452	{0: 1, 1: 0, 2: 0, 3: 4, 4: 70}	seq_location_match	3	38136910	38136932	+	Human (GRCh38)					86	59	63
CCTTTACTCTACTAACCTGC	Avana	ACAA2	acetyl-CoA acyltransferase 2	HGNC:83	CCTTTACTCTACTAACCTGCAGG	1157705571	{0: 1, 1: 0, 2: 1, 3: 8, 4: 81}	seq_location_match	18	49802671	49802693	+	Human (GRCh38)	1.31717			0.703711	84	53	19		PF00108;Thiolase_N
TCAGCATGTCCAGCTCCCCA	Avana	ACAA2	acetyl-CoA acyltransferase 2	HGNC:83	TCAGCATGTCCAGCTCCCCATGG	1157704674	{0: 2, 1: 0, 2: 0, 3: 19, 4: 225}	seq_location_match	18	49794373	49794395	-	Human (GRCh38)	2.84747			0.661901	0	66	39		PF00108;Thiolase_N
TTTGCGTGTGGGAATCCCAA	Avana	ACAA2	acetyl-CoA acyltransferase 2	HGNC:83	TTTGCGTGTGGGAATCCCAAAGG	1157704896	{0: 2, 1: 0, 2: 0, 3: 8, 4: 85}	seq_location_match	18	49797534	49797556	-	Human (GRCh38)	1.54689			0.623491	0	65	65		PF00108;Thiolase_N
AGGCCTCCGTAAGCTCCAAA	Avana	ACAA2	acetyl-CoA acyltransferase 2	HGNC:83	AGGCCTCCGTAAGCTCCAAAGGG	1157705582	{0: 1, 1: 0, 2: 1, 3: 6, 4: 95}	seq_location_match	18	49802802	49802824	+	Human (GRCh38)	-3.43964			0.360951	78	60	59		PF00108;Thiolase_N
ACGCCCTTTGGAGCTTACGG	Avana	ACAA2	acetyl-CoA acyltransferase 2	HGNC:83	ACGCCCTTTGGAGCTTACGGAGG	1157705583	{0: 1, 1: 0, 2: 0, 3: 1, 4: 38}	seq_match	18	49802805	49802827	-	Human (GRCh38)					96	60	55		PF00108;Thiolase_N
TCTCTGCAGTCATTGCCATG	Avana	ACAA2	acetyl-CoA acyltransferase 2	HGNC:83	TCTCTGCAGTCATTGCCATGGGG	1157704672	{0: 2, 1: 0, 2: 0, 3: 22, 4: 243}	seq_match	18	49794358	49794380	+	Human (GRCh38)					0	75	45		PF00108;Thiolase_N
GTAATGATCAAGGCCTCAGA	Avana	ACACA	acetyl-CoA carboxylase alpha	HGNC:84	GTAATGATCAAGGCCTCAGAGGG	1146990846	{0: 1, 1: 0, 2: 1, 3: 4, 4: 113}	seq_location_match	17	37270815	37270837	-	Human (GRCh38)	1.74282			0.87821	70	59	46		PF02222;ATP-grasp
TCAATGGGAGAATCACCCCA	Avana	ACACA	acetyl-CoA carboxylase alpha	HGNC:84	TCAATGGGAGAATCACCCCAGGG	1146989714	{0: 1, 1: 0, 2: 0, 3: 9, 4: 91}	seq_location_match	17	37258291	37258313	+	Human (GRCh38)	1.18439			0.710157	78	71	62
TTACCTTTCAGATTGCCATG	Avana	ACACA	acetyl-CoA carboxylase alpha	HGNC:84	TTACCTTTCAGATTGCCATGGGG	1146989726	{0: 1, 1: 0, 2: 0, 3: 19, 4: 184}	seq_location_match	17	37258362	37258384	-	Human (GRCh38)	1.03102			0.678335	63	74	28		PF02786;CPSase_L_D2
GCAGGCTCACATCTGCCACG	Avana	ACACA	acetyl-CoA carboxylase alpha	HGNC:84	GCAGGCTCACATCTGCCACGTGG	1146989185	{0: 1, 1: 0, 2: 1, 3: 9, 4: 140}	seq_location_match	17	37252042	37252064	+	Human (GRCh38)	-0.389035			0.375817	76	68	46
ATAGACTTCTCCACATTGGG	Avana	ACACA	acetyl-CoA carboxylase alpha	HGNC:84	ATAGACTTCTCCACATTGGGGGG	1146988315	{0: 1, 1: 0, 2: 0, 3: 13, 4: 88}	seq_match	17	37243438	37243460	+	Human (GRCh38)					79	61	46		PF08326;ACC_central
TGACAGGCTGAACTTCACAC	Avana	ACACA	acetyl-CoA carboxylase alpha	HGNC:84	TGACAGGCTGAACTTCACACAGG	1146988467	{0: 1, 1: 0, 2: 1, 3: 14, 4: 109}	seq_match	17	37244718	37244740	-	Human (GRCh38)					76	72	51		PF08326;ACC_central
TGACCCTTCTAAAGTCCACC	Avana	ACACB	acetyl-CoA carboxylase beta	HGNC:85	TGACCCTTCTAAAGTCCACCCGG	1101954547	{0: 1, 1: 0, 2: 0, 3: 6, 4: 85}	seq_location_match	12	109201680	109201702	+	Human (GRCh38)	6.64548			0.795975	81	65	4		PF08326;ACC_central
AATGAGGTAGTCCAACCACC	Avana	ACACB	acetyl-CoA carboxylase beta	HGNC:85	AATGAGGTAGTCCAACCACCCGG	1101953127	{0: 1, 1: 0, 2: 0, 3: 6, 4: 77}	seq_location_match	12	109191726	109191748	-	Human (GRCh38)	4.88848			0.772049	87	65	55		PF02785;Biotin_carb_C
GCACGTTCTGAACATCGCAT	Avana	ACACB	acetyl-CoA carboxylase beta	HGNC:85	GCACGTTCTGAACATCGCATCGG	1101953157	{0: 1, 1: 0, 2: 0, 3: 3, 4: 27}	seq_location_match	12	109191899	109191921	-	Human (GRCh38)	-1.37964			0.501722	94	66	48
GTATGCCAGCAACATCACCT	Avana	ACACB	acetyl-CoA carboxylase beta	HGNC:85	GTATGCCAGCAACATCACCTCGG	1101955590	{0: 1, 1: 0, 2: 0, 3: 10, 4: 142}	seq_location_match	12	109209305	109209327	+	Human (GRCh38)	-9.17202			0.288557	67	72	29		PF08326;ACC_central
ACAACGACATCGACACCGGG	Avana	ACACB	acetyl-CoA carboxylase beta	HGNC:85	ACAACGACATCGACACCGGGTGG	1101953125	{0: 1, 1: 0, 2: 0, 3: 3, 4: 41}	seq_location_match	12	109191711	109191733	+	Human (GRCh38)		0.7024			92	70	57		PF02785;Biotin_carb_C
GGTTCAGTAGTGAATCCGCT	Avana	ACACB	acetyl-CoA carboxylase beta	HGNC:85	GGTTCAGTAGTGAATCCGCTGGG	1101953399	{0: 1, 1: 0, 2: 0, 3: 0, 4: 36}	seq_match	12	109193660	109193682	-	Human (GRCh38)					94	65	44
GTACTCCATCACATAGAAGG	Avana	ACAD10	acyl-CoA dehydrogenase family member 10	HGNC:21597	GTACTCCATCACATAGAAGGGGG	1102294780	{0: 1, 1: 0, 2: 0, 3: 8, 4: 68}	seq_location_match	12	111727973	111727995	-	Human (GRCh38)	0.341572			0.558107	83	72	62		PF01636;APH
GAGTTCTCATTCCTTCTCCA	Avana	ACAD10	acyl-CoA dehydrogenase family member 10	HGNC:21597	GAGTTCTCATTCCTTCTCCAGGG	1102290182	{0: 1, 1: 0, 2: 2, 3: 29, 4: 274}	seq_location_match	12	111692861	111692883	+	Human (GRCh38)	1.05167			0.45403	52	59	37		PF00702;Hydrolase
GCTCTCATAAATCTCATCCA	Avana	ACAD10	acyl-CoA dehydrogenase family member 10	HGNC:21597	GCTCTCATAAATCTCATCCAGGG	1102291278	{0: 1, 1: 0, 2: 1, 3: 13, 4: 111}	seq_location_match	12	111702233	111702255	-	Human (GRCh38)	1.04876			0.426821	74	65	30		PF00702;Hydrolase
TGGAGGCAGCACCTACAGAG	Avana	ACAD10	acyl-CoA dehydrogenase family member 10	HGNC:21597	TGGAGGCAGCACCTACAGAGCGG	1102290176	{0: 1, 1: 0, 2: 1, 3: 25, 4: 254}	seq_location_match	12	111692820	111692842	+	Human (GRCh38)	1.35715			0.205782	65	74	70		PF00702;Hydrolase
GCTCTTCTGGATGAAACACC	Avana	ACAD10	acyl-CoA dehydrogenase family member 10	HGNC:21597	GCTCTTCTGGATGAAACACCAGG	1102295575	{0: 1, 1: 0, 2: 1, 3: 3, 4: 107}	seq_match	12	111733932	111733954	-	Human (GRCh38)					80	58	55		PF01636;APH
TGTAGGCCACATCAGCAAGG	Avana	ACAD10	acyl-CoA dehydrogenase family member 10	HGNC:21597	TGTAGGCCACATCAGCAAGGGGG	1102295586	{0: 1, 1: 0, 2: 0, 3: 7, 4: 133}	seq_match	12	111734001	111734023	-	Human (GRCh38)					71	73	58		PF01636;APH
CTAACTGTACCTCTTTAGGG	Avana	ACAD11	acyl-CoA dehydrogenase family member 11	HGNC:30211	CTAACTGTACCTCTTTAGGGTGG	962127700	{0: 1, 1: 0, 2: 0, 3: 2, 4: 74}	seq_location_match	3	132639482	132639504	+	Human (GRCh38)	-0.292702			0.693561	83	67	37		PF01636;APH
TTAGGAAGAAGTGAACCTGG	Avana	ACAD11	acyl-CoA dehydrogenase family member 11	HGNC:30211	TTAGGAAGAAGTGAACCTGGTGG	962128183	{0: 1, 1: 0, 2: 2, 3: 20, 4: 189}	seq_location_match	3	132644807	132644829	+	Human (GRCh38)	-0.0073018			0.58598	61	72	61		PF01636;APH
ATACAGTCACTGCAGCTGGA	Avana	ACAD11	acyl-CoA dehydrogenase family member 11	HGNC:30211	ATACAGTCACTGCAGCTGGAAGG	962127930	{0: 1, 1: 0, 2: 1, 3: 13, 4: 155}	seq_location_match	3	132642006	132642028	-	Human (GRCh38)	1.89387			0.284791	64	61	26		PF01636;APH
CCTTGGCCAAAAGTAGAACA	Avana	ACAD11	acyl-CoA dehydrogenase family member 11	HGNC:30211	CCTTGGCCAAAAGTAGAACAGGG	962127048	{0: 1, 1: 0, 2: 2, 3: 17, 4: 167}	seq_location_match	3	132631384	132631406	+	Human (GRCh38)	2.63299	0.6687		0.21292	69	67	48		PF01636;APH
ATATGGCTGAACGTTCTGCT	Avana	ACAD11	acyl-CoA dehydrogenase family member 11	HGNC:30211	ATATGGCTGAACGTTCTGCTGGG	962127939	{0: 1, 1: 0, 2: 0, 3: 0, 4: 57}	seq_match	3	132642073	132642095	+	Human (GRCh38)					90	59	41		PF01636;APH
TGTAGTCCAGTTTCTGCCAG	Avana	ACAD11	acyl-CoA dehydrogenase family member 11	HGNC:30211	TGTAGTCCAGTTTCTGCCAGAGG	962126814	{0: 1, 1: 0, 2: 2, 3: 9, 4: 131}	seq_location_match	3	132628352	132628374	+	Human (GRCh38)					68	55	70
CTTAGCGGAGGTCAGAAGAG	Avana	ACAD8	acyl-CoA dehydrogenase family member 8	HGNC:87	CTTAGCGGAGGTCAGAAGAGAGG	1091264360	{0: 1, 1: 0, 2: 1, 3: 12, 4: 146}	seq_location_match	11	134259026	134259048	-	Human (GRCh38)	0.554914			0.345252	66	59	69		PF02770;Acyl-CoA_dh_M
GCTTCGGAAATGAGGAACAG	Avana	ACAD8	acyl-CoA dehydrogenase family member 8	HGNC:87	GCTTCGGAAATGAGGAACAGAGG	1091264302	{0: 1, 1: 0, 2: 1, 3: 11, 4: 113}	seq_location_match	11	134258538	134258560	+	Human (GRCh38)	1.17104	0.6839		0.259194	70	68	58		PF02771;Acyl-CoA_dh_N
CCTTCCGCATCACATCCACT	Avana	ACAD8	acyl-CoA dehydrogenase family member 8	HGNC:87	CCTTCCGCATCACATCCACTGGG	1091264097	{0: 1, 1: 0, 2: 0, 3: 9, 4: 112}	seq_location_match	11	134257096	134257118	-	Human (GRCh38)	1.26061			0.253755	75	64	24		PF02771;Acyl-CoA_dh_N
CAAGGCTTCAAAAATGACAG	Avana	ACAD8	acyl-CoA dehydrogenase family member 8	HGNC:87	CAAGGCTTCAAAAATGACAGAGG	1091264113	{0: 1, 1: 0, 2: 3, 3: 19, 4: 234}	seq_location_match	11	134257191	134257213	-	Human (GRCh38)	0.890448	0.6869		0.198821	53	69	34		PF02771;Acyl-CoA_dh_N
AACTTCTCCATGGTACAGAG	Avana	ACAD8	acyl-CoA dehydrogenase family member 8	HGNC:87	AACTTCTCCATGGTACAGAGCGG	1091264306	{0: 1, 1: 0, 2: 1, 3: 9, 4: 162}	seq_match	11	134258576	134258598	-	Human (GRCh38)					68	73	53		PF02771;Acyl-CoA_dh_N
TACATAGGAGCTGTTCCCAG	Avana	ACAD8	acyl-CoA dehydrogenase family member 8	HGNC:87	TACATAGGAGCTGTTCCCAGTGG	1091264095	{0: 1, 1: 0, 2: 2, 3: 8, 4: 128}	seq_location_match	11	134257081	134257103	+	Human (GRCh38)					68	63	75		PF02771;Acyl-CoA_dh_N
TGGTCTCTACCGCGAACCGG	Avana	ACAD9	acyl-CoA dehydrogenase family member 9	HGNC:21497	TGGTCTCTACCGCGAACCGGCGG	961719008	{0: 1, 1: 0, 2: 0, 3: 0, 4: 11}	seq_location_match	3	128879753	128879775	+	Human (GRCh38)	2.00141			0.831645	99	69	75
ACTAGGGGAGATCATCAGCA	Avana	ACAD9	acyl-CoA dehydrogenase family member 9	HGNC:21497	ACTAGGGGAGATCATCAGCATGG	961720888	{0: 1, 1: 0, 2: 0, 3: 10, 4: 104}	seq_location_match	3	128895344	128895366	+	Human (GRCh38)	1.40039			0.668899	77	64	53		PF02771;Acyl-CoA_dh_N
GCAGGCACGAGCCGCAGCCG	Avana	ACAD9	acyl-CoA dehydrogenase family member 9	HGNC:21497	GCAGGCACGAGCCGCAGCCGTGG	961718999	{0: 1, 1: 0, 2: 1, 3: 21, 4: 184}	seq_location_match	3	128879720	128879742	-	Human (GRCh38)	0.588164			0.660833	61	48	60
TGAACATCCTCAACAGCGGC	Avana	ACAD9	acyl-CoA dehydrogenase family member 9	HGNC:21497	TGAACATCCTCAACAGCGGCCGG	961721862	{0: 1, 1: 0, 2: 0, 3: 2, 4: 57}	seq_location_match	3	128902560	128902582	+	Human (GRCh38)	0.0329201			0.4699	92	56	33		PF00441;Acyl-CoA_dh_1
GCTGCGGCTCGTGCCTGCCG	Avana	ACAD9	acyl-CoA dehydrogenase family member 9	HGNC:21497	GCTGCGGCTCGTGCCTGCCGGGG	961719002	{0: 1, 1: 0, 2: 1, 3: 10, 4: 147}	seq_match	3	128879725	128879747	+	Human (GRCh38)					77	53	57
GGAACATCGGGCAGCATGAG	Avana	ACAD9	acyl-CoA dehydrogenase family member 9	HGNC:21497	GGAACATCGGGCAGCATGAGCGG	961718993	{0: 1, 1: 0, 2: 1, 3: 6, 4: 98}	seq_match	3	128879677	128879699	+	Human (GRCh38)					76	57	60
AAGATGTTCTCATTCCGGAG	Avana	ACADL	acyl-CoA dehydrogenase long chain	HGNC:88	AAGATGTTCTCATTCCGGAGGGG	945470242	{0: 1, 1: 0, 2: 0, 3: 9, 4: 106}	seq_location_match	2	210220783	210220805	-	Human (GRCh38)	-4.29541			0.714034	87	72	67
TAAGATGTTCTCATTCCGGA	Avana	ACADL	acyl-CoA dehydrogenase long chain	HGNC:88	TAAGATGTTCTCATTCCGGAGGG	945470243	{0: 1, 1: 0, 2: 0, 3: 10, 4: 90}	seq_location_match	2	210220784	210220806	-	Human (GRCh38)	-3.09279			0.653924	84	62	43
CTCCTCCCAGACAATAGCTG	Avana	ACADL	acyl-CoA dehydrogenase long chain	HGNC:88	CTCCTCCCAGACAATAGCTGCGG	945470033	{0: 1, 1: 0, 2: 1, 3: 12, 4: 151}	seq_location_match	2	210217967	210217989	+	Human (GRCh38)	3.99434	0.6616		0.48124	76	66	52		PF02771;Acyl-CoA_dh_N
CGCGCCAGCTGCCCGCCGCG	Avana	ACADL	acyl-CoA dehydrogenase long chain	HGNC:88	CGCGCCAGCTGCCCGCCGCGCGG	945470721	{0: 1, 1: 0, 2: 0, 3: 15, 4: 116}	seq_location_match	2	210225186	210225208	-	Human (GRCh38)	9.59073			0.306412	75	45	54
GGGTCCCTACGCGTCCTGGG	Avana	ACADL	acyl-CoA dehydrogenase long chain	HGNC:88	GGGTCCCTACGCGTCCTGGGCGG	945470728	{0: 1, 1: 0, 2: 0, 3: 10, 4: 66}	seq_match	2	210225220	210225242	-	Human (GRCh38)					79	65	76
TTAAGATGTTCTCATTCCGG	Avana	ACADL	acyl-CoA dehydrogenase long chain	HGNC:88	TTAAGATGTTCTCATTCCGGAGG	945470244	{0: 1, 1: 0, 2: 0, 3: 4, 4: 117}	seq_location_match	2	210220785	210220807	-	Human (GRCh38)					89	64	55
CAGAGAGGAAATCATCCCAG	Avana	ACADM	acyl-CoA dehydrogenase medium chain	HGNC:89	CAGAGAGGAAATCATCCCAGTGG	909444439	{0: 1, 1: 0, 2: 0, 3: 42, 4: 302}	seq_location_match	1	75732693	75732715	+	Human (GRCh38)	-4.71874			0.866488	49	72	79		PF02771;Acyl-CoA_dh_N
CAGAAGATGTGGATAACCAA	Avana	ACADM	acyl-CoA dehydrogenase medium chain	HGNC:89	CAGAAGATGTGGATAACCAACGG	909445102	{0: 1, 1: 0, 2: 2, 3: 13, 4: 147}	seq_location_match	1	75740073	75740095	+	Human (GRCh38)	0.951755			0.447555	76	65	80		PF02770;Acyl-CoA_dh_M
CCAACGGAGGAAAAGCTAAT	Avana	ACADM	acyl-CoA dehydrogenase medium chain	HGNC:89	CCAACGGAGGAAAAGCTAATTGG	909445105	{0: 1, 1: 0, 2: 0, 3: 6, 4: 97}	seq_location_match	1	75740089	75740111	+	Human (GRCh38)	4.06411			0.311258	79	34	29		PF02770;Acyl-CoA_dh_M
ATTGGCTTATGGATGTACAG	Avana	ACADM	acyl-CoA dehydrogenase medium chain	HGNC:89	ATTGGCTTATGGATGTACAGGGG	909444496	{0: 1, 1: 0, 2: 1, 3: 9, 4: 208}	seq_location_match	1	75733574	75733596	+	Human (GRCh38)	1.93312			0.294275	74	73	48		PF02771;Acyl-CoA_dh_N
CCCAGGCTCTTCTAATTAGG	Avana	ACADM	acyl-CoA dehydrogenase medium chain	HGNC:89	CCCAGGCTCTTCTAATTAGGGGG	909444449	{0: 1, 1: 0, 2: 0, 3: 7, 4: 104}	seq_match	1	75732861	75732883	-	Human (GRCh38)					81	58	61		PF02771;Acyl-CoA_dh_N
TATCATATTCTGCAGCCACT	Avana	ACADM	acyl-CoA dehydrogenase medium chain	HGNC:89	TATCATATTCTGCAGCCACTGGG	909444440	{0: 1, 1: 0, 2: 2, 3: 16, 4: 171}	seq_match	1	75732708	75732730	-	Human (GRCh38)					61	57	36		PF02771;Acyl-CoA_dh_N
TAAGGAACATCTCTTCCCAG	Avana	ACADS	acyl-CoA dehydrogenase short chain	HGNC:90	TAAGGAACATCTCTTCCCAGCGG	1103413228	{0: 1, 1: 0, 2: 1, 3: 6, 4: 159}	seq_location_match	12	120727162	120727184	+	Human (GRCh38)	1.40986	0.729		0.707881	64	73	58		PF02771;Acyl-CoA_dh_N
GCTGATCTCCTCCATGGCGA	Avana	ACADS	acyl-CoA dehydrogenase short chain	HGNC:90	GCTGATCTCCTCCATGGCGATGG	1103414829	{0: 1, 1: 0, 2: 2, 3: 9, 4: 97}	seq_location_match	12	120737071	120737093	-	Human (GRCh38)	1.5371			0.703721	78	53	34		PF02771;Acyl-CoA_dh_N
GCCATGGAGGAGATCAGCCG	Avana	ACADS	acyl-CoA dehydrogenase short chain	HGNC:90	GCCATGGAGGAGATCAGCCGTGG	1103414830	{0: 1, 1: 0, 2: 0, 3: 8, 4: 184}	seq_location_match	12	120737076	120737098	+	Human (GRCh38)	0.666914			0.573434	77	65	49		PF02771;Acyl-CoA_dh_N
GTCCGTGCTGGCAAAGACCA	Avana	ACADS	acyl-CoA dehydrogenase short chain	HGNC:90	GTCCGTGCTGGCAAAGACCACGG	1103415047	{0: 1, 1: 0, 2: 1, 3: 7, 4: 186}	seq_location_match	12	120737948	120737970	-	Human (GRCh38)	0.23258			0.489789	66	66	66		PF02770;Acyl-CoA_dh_M
CCTGGCCTACGCCATCGCCA	Avana	ACADS	acyl-CoA dehydrogenase short chain	HGNC:90	CCTGGCCTACGCCATCGCCATGG	1103414826	{0: 1, 1: 0, 2: 0, 3: 6, 4: 95}	seq_location_match	12	120737060	120737082	+	Human (GRCh38)					85	59	36		PF02771;Acyl-CoA_dh_N
GACGTGCCCGAGGAGCTTGG	Avana	ACADS	acyl-CoA dehydrogenase short chain	HGNC:90	GACGTGCCCGAGGAGCTTGGCGG	1103414819	{0: 1, 1: 0, 2: 0, 3: 9, 4: 76}	seq_match	12	120737022	120737044	+	Human (GRCh38)					78	59	60		PF02771;Acyl-CoA_dh_N
TATTGAGTAGAGCTTCTGAC	Avana	ACADSB	acyl-CoA dehydrogenase short/branched chain	HGNC:91	TATTGAGTAGAGCTTCTGACTGG	1075507175	{0: 1, 1: 0, 2: 0, 3: 8, 4: 73}	seq_location_match	10	123034421	123034443	-	Human (GRCh38)	15.2081			0.85535	82	49	22
TCATCTGTAAATGTTTGCAG	Avana	ACADSB	acyl-CoA dehydrogenase short/branched chain	HGNC:91	TCATCTGTAAATGTTTGCAGGGG	1075507177	{0: 1, 1: 0, 2: 1, 3: 33, 4: 249}	seq_location_match	10	123034470	123034492	-	Human (GRCh38)	0.441225			0.616201	56	66	53
CTGGCAGTGCGGTTGCTGCG	Avana	ACADSB	acyl-CoA dehydrogenase short/branched chain	HGNC:91	CTGGCAGTGCGGTTGCTGCGCGG	1075504365	{0: 1, 1: 0, 2: 0, 3: 8, 4: 99}	seq_location_match	10	123009039	123009061	+	Human (GRCh38)	-1.07078			0.511521	82	57	66
AGTGAGCTGAGGCAAATAGG	Avana	ACADSB	acyl-CoA dehydrogenase short/branched chain	HGNC:91	AGTGAGCTGAGGCAAATAGGTGG	1075507809	{0: 1, 1: 0, 2: 0, 3: 15, 4: 185}	seq_location_match	10	123040641	123040663	-	Human (GRCh38)	-5.31946			0.452588	73	69	56		PF02771;Acyl-CoA_dh_N
TCAGCAGTGCTGAGCACGCA	Avana	ACADSB	acyl-CoA dehydrogenase short/branched chain	HGNC:91	TCAGCAGTGCTGAGCACGCAGGG	1075507847	{0: 1, 1: 0, 2: 2, 3: 12, 4: 137}	seq_match	10	123041321	123041343	+	Human (GRCh38)					78	52	60		PF02770;Acyl-CoA_dh_M
TCATCCATGGTTGAAACCAA	Avana	ACADSB	acyl-CoA dehydrogenase short/branched chain	HGNC:91	TCATCCATGGTTGAAACCAAAGG	1075507522	{0: 1, 1: 0, 2: 1, 3: 14, 4: 180}	seq_location_match	10	123037776	123037798	-	Human (GRCh38)					68	55	64		PF02771;Acyl-CoA_dh_N
GAGAGATTCGGAGATGCAGG	Avana	ACADVL	acyl-CoA dehydrogenase very long chain	HGNC:92	GAGAGATTCGGAGATGCAGGCGG	1143479417	{0: 1, 1: 0, 2: 0, 3: 28, 4: 214}	seq_location_match	17	7219972	7219994	+	Human (GRCh38)	-1.28918			0.676643	57	67	66
TTATCCCTTCCCTTACCGGA	Avana	ACADVL	acyl-CoA dehydrogenase very long chain	HGNC:92	TTATCCCTTCCCTTACCGGACGG	1143479592	{0: 1, 1: 0, 2: 0, 3: 6, 4: 72}	seq_location_match	17	7220670	7220692	-	Human (GRCh38)	-0.0949057			0.593674	87	56	40
GCTGCGGTGACTTACCTGAG	Avana	ACADVL	acyl-CoA dehydrogenase very long chain	HGNC:92	GCTGCGGTGACTTACCTGAGCGG	1143479481	{0: 1, 1: 0, 2: 0, 3: 9, 4: 62}	seq_location_match	17	7220190	7220212	-	Human (GRCh38)	1.86355			0.457174	85	81	63
GCTGCATCTGACCCGCTTGA	Avana	ACADVL	acyl-CoA dehydrogenase very long chain	HGNC:92	GCTGCATCTGACCCGCTTGAGGG	1143479865	{0: 1, 1: 0, 2: 0, 3: 6, 4: 76}	seq_location_match	17	7221984	7222006	-	Human (GRCh38)	3.98324			0.180908	93	45	48		PF02770;Acyl-CoA_dh_M
GATGCTCTGATGGGCCCCCA	Avana	ACADVL	acyl-CoA dehydrogenase very long chain	HGNC:92	GATGCTCTGATGGGCCCCCAGGG	1143479782	{0: 1, 1: 0, 2: 2, 3: 10, 4: 121}	seq_match	17	7221590	7221612	-	Human (GRCh38)					71	59	74		PF02771;Acyl-CoA_dh_N
GGGCCCCCTGAGAAGAAGAT	Avana	ACADVL	acyl-CoA dehydrogenase very long chain	HGNC:92	GGGCCCCCTGAGAAGAAGATGGG	1143480001	{0: 1, 1: 0, 2: 1, 3: 16, 4: 157}	seq_match	17	7222668	7222690	+	Human (GRCh38)					71	59	74		PF02770;Acyl-CoA_dh_M
TGATGTGTACTGCTTCGCCG	Avana	ACAN	aggrecan	HGNC:319	TGATGTGTACTGCTTCGCCGAGG	1130985419	{0: 1, 1: 0, 2: 0, 3: 0, 4: 29}	seq_location_match	15	88841836	88841858	+	Human (GRCh38)	0.146936			0.606866	96	71	30
TGCCATGCATCACCTCGCAG	Avana	ACAN	aggrecan	HGNC:319	TGCCATGCATCACCTCGCAGCGG	1130985014	{0: 1, 1: 0, 2: 1, 3: 9, 4: 86}	seq_location_match	15	88838985	88839007	-	Human (GRCh38)	0.388828			0.514725	83	73	46		PF07686;V-set
CTACCTCTACCCTAACCAGA	Avana	ACAN	aggrecan	HGNC:319	CTACCTCTACCCTAACCAGACGG	1130986805	{0: 1, 1: 0, 2: 0, 3: 15, 4: 132}	seq_location_match	15	88849664	88849686	+	Human (GRCh38)	1.47761			0.418442	78	64	29		PF00193;Xlink
TCTAGGATCTCAGCTCCAGA	Avana	ACAN	aggrecan	HGNC:319	TCTAGGATCTCAGCTCCAGAGGG	1130987691	{0: 1, 1: 0, 2: 2, 3: 26, 4: 242}	seq_location_match	15	88855397	88855419	-	Human (GRCh38)	2.25375			0.302968	55	63	45
AGGTGTATACGGCTCTTCCG	Avana	ACAN	aggrecan	HGNC:319	AGGTGTATACGGCTCTTCCGAGG	1130987628	{0: 1, 1: 0, 2: 0, 3: 0, 4: 15}	seq_match	15	88855095	88855117	-	Human (GRCh38)					96	64	53
TCTGGAGCTGAGATCCTAGA	Avana	ACAN	aggrecan	HGNC:319	TCTGGAGCTGAGATCCTAGAGGG	1130987694	{0: 1, 1: 0, 2: 2, 3: 23, 4: 262}	seq_match	15	88855400	88855422	+	Human (GRCh38)					64	63	74
ACTTCTTCTGGTAAACCAGT	Avana	ACAP1	ArfGAP with coiled-coil, ankyrin repeat and PH domains 1	HGNC:16467	ACTTCTTCTGGTAAACCAGTTGG	1143502230	{0: 1, 1: 0, 2: 0, 3: 3, 4: 78}	seq_location_match	17	7346268	7346290	-	Human (GRCh38)	1.18159			0.683339	83	52	46		PF00169;PH
ACCTTCCCCTACTTACCGCA	Avana	ACAP1	ArfGAP with coiled-coil, ankyrin repeat and PH domains 1	HGNC:16467	ACCTTCCCCTACTTACCGCATGG	1143501550	{0: 1, 1: 0, 2: 0, 3: 4, 4: 73}	seq_location_match	17	7342322	7342344	-	Human (GRCh38)	1.07549			0.676994	94	55	43		PF16746;BAR_3
GTTCACACTTACCGGAAACG	Avana	ACAP1	ArfGAP with coiled-coil, ankyrin repeat and PH domains 1	HGNC:16467	GTTCACACTTACCGGAAACGGGG	1143500661	{0: 1, 1: 0, 2: 0, 3: 3, 4: 29}	seq_location_match	17	7336777	7336799	-	Human (GRCh38)	1.43466			0.593111	94	69	37		PF16746;BAR_3
TCTGCCCTGACTCAGAAAGG	Avana	ACAP1	ArfGAP with coiled-coil, ankyrin repeat and PH domains 1	HGNC:16467	TCTGCCCTGACTCAGAAAGGCGG	1143502264	{0: 1, 1: 0, 2: 1, 3: 8, 4: 185}	seq_location_match	17	7346440	7346462	+	Human (GRCh38)	-0.205886			0.51255	64	72	63		PF00169;PH
AAATGCCGACAACGAAGGCG	Avana	ACAP1	ArfGAP with coiled-coil, ankyrin repeat and PH domains 1	HGNC:16467	AAATGCCGACAACGAAGGCGCGG	1143501476	{0: 1, 1: 0, 2: 0, 3: 1, 4: 25}	seq_location_match	17	7342004	7342026	-	Human (GRCh38)					96	63	58		PF16746;BAR_3
CATCCACCACCACAGTCACA	Avana	ACAP1	ArfGAP with coiled-coil, ankyrin repeat and PH domains 1	HGNC:16467	CATCCACCACCACAGTCACAGGG	1143502260	{0: 1, 1: 0, 2: 3, 3: 28, 4: 275}	seq_match	17	7346393	7346415	-	Human (GRCh38)					55	65	24		PF00169;PH
CGTGCCGGTTACCTGAAGCG	Avana	ACAP2	ArfGAP with coiled-coil, ankyrin repeat and PH domains 2	HGNC:16469	CGTGCCGGTTACCTGAAGCGGGG	968025964	{0: 1, 1: 0, 2: 0, 3: 0, 4: 29}	seq_location_match	3	195442783	195442805	+	Human (GRCh38)	0.0851465			0.647208	94	68	51		PF16746;BAR_3
GCTACTGCTTATAGAGAGAA	Avana	ACAP2	ArfGAP with coiled-coil, ankyrin repeat and PH domains 2	HGNC:16469	GCTACTGCTTATAGAGAGAAGGG	968013734	{0: 1, 1: 0, 2: 1, 3: 14, 4: 153}	seq_location_match	3	195306524	195306546	-	Human (GRCh38)	1.02463			0.304256	67	57	49
GCAGCTTTGGAAGAAGTAGA	Avana	ACAP2	ArfGAP with coiled-coil, ankyrin repeat and PH domains 2	HGNC:16469	GCAGCTTTGGAAGAAGTAGAAGG	968021292	{0: 1, 1: 0, 2: 0, 3: 22, 4: 283}	seq_location_match	3	195392124	195392146	-	Human (GRCh38)	1.1541			0.281359	56	49	39		PF16746;BAR_3
TTAATGTTCTTCAATCAAAA	Avana	ACAP2	ArfGAP with coiled-coil, ankyrin repeat and PH domains 2	HGNC:16469	TTAATGTTCTTCAATCAAAAAGG	968016258	{0: 1, 1: 0, 2: 0, 3: 32, 4: 394}	seq_location_match	3	195336953	195336975	-	Human (GRCh38)	1.37866			0.25854	55	33	18		PF16746;BAR_3
GCAAATGGCATAGTTATGGA	Avana	ACAP2	ArfGAP with coiled-coil, ankyrin repeat and PH domains 2	HGNC:16469	GCAAATGGCATAGTTATGGAAGG	968014909	{0: 1, 1: 0, 2: 0, 3: 8, 4: 142}	seq_match	3	195320746	195320768	-	Human (GRCh38)					77	62	31		PF00169;PH
GCACCAAGATCCTTCATGTA	Avana	ACAP2	ArfGAP with coiled-coil, ankyrin repeat and PH domains 2	HGNC:16469	GCACCAAGATCCTTCATGTAGGG	968015956	{0: 1, 1: 0, 2: 0, 3: 4, 4: 82}	seq_match	3	195333032	195333054	+	Human (GRCh38)					86	57	42		PF16746;BAR_3
CTTTAGGGCGACCATTGACG	Avana	ACAP3	ArfGAP with coiled-coil, ankyrin repeat and PH domains 3	HGNC:16754	CTTTAGGGCGACCATTGACGAGG	900179242	{0: 1, 1: 0, 2: 0, 3: 1, 4: 22}	seq_location_match	1	1304127	1304149	-	Human (GRCh38)	3.70636			0.827898	97	60	48		PF16746;BAR_3
GGAGGTGGTGAACTACCACA	Avana	ACAP3	ArfGAP with coiled-coil, ankyrin repeat and PH domains 3	HGNC:16754	GGAGGTGGTGAACTACCACATGG	900178934	{0: 1, 1: 0, 2: 3, 3: 3, 4: 111}	seq_location_match	1	1302921	1302943	-	Human (GRCh38)	2.50226			0.714467	79	76	58		PF16746;BAR_3
GCACATAGTCCAGTGCCAGG	Avana	ACAP3	ArfGAP with coiled-coil, ankyrin repeat and PH domains 3	HGNC:16754	GCACATAGTCCAGTGCCAGGTGG	900178346	{0: 1, 1: 0, 2: 1, 3: 10, 4: 143}	seq_location_match	1	1300514	1300536	+	Human (GRCh38)	-1.05809			0.515499	72	70	38		PF16746;BAR_3
GACGCACTCCTCGAACTCCA	Avana	ACAP3	ArfGAP with coiled-coil, ankyrin repeat and PH domains 3	HGNC:16754	GACGCACTCCTCGAACTCCACGG	900180175	{0: 1, 1: 0, 2: 0, 3: 6, 4: 48}	seq_location_match	1	1307789	1307811	+	Human (GRCh38)	-0.718355			0.459227	86	64	42		PF16746;BAR_3
GCTCTGGAGCTGCTGCCGCA	Avana	ACAP3	ArfGAP with coiled-coil, ankyrin repeat and PH domains 3	HGNC:16754	GCTCTGGAGCTGCTGCCGCACGG	900178665	{0: 1, 1: 0, 2: 2, 3: 34, 4: 264}	seq_match	1	1301999	1302021	+	Human (GRCh38)					54	54	43		PF16746;BAR_3
GGTAGTTCACCACCTCCTGT	Avana	ACAP3	ArfGAP with coiled-coil, ankyrin repeat and PH domains 3	HGNC:16754	GGTAGTTCACCACCTCCTGTAGG	900178935	{0: 1, 1: 0, 2: 1, 3: 6, 4: 75}	seq_match	1	1302927	1302949	+	Human (GRCh38)					82	60	39		PF16746;BAR_3
GTTCCATATGTAATGAACAG	Avana	ACAT1	acetyl-CoA acetyltransferase 1	HGNC:93	GTTCCATATGTAATGAACAGAGG	1088281438	{0: 1, 1: 0, 2: 0, 3: 5, 4: 149}	seq_location_match	11	108138937	108138959	+	Human (GRCh38)	1.0733			0.414092	77	66	32		PF00108;Thiolase_N
GCACCAGCCTCCGGAGCAGG	Avana	ACAT1	acetyl-CoA acetyltransferase 1	HGNC:93	GCACCAGCCTCCGGAGCAGGGGG	1088279455	{0: 1, 1: 0, 2: 10, 3: 541, 4: 16729}	seq_location_match	11	108121654	108121676	-	Human (GRCh38)	0.596541			0.405129	2	54	74
TCTTGTGTCTTGCCAGGAAG	Avana	ACAT1	acetyl-CoA acetyltransferase 1	HGNC:93	TCTTGTGTCTTGCCAGGAAGTGG	1088280910	{0: 1, 1: 0, 2: 0, 3: 13, 4: 209}	seq_location_match	11	108133804	108133826	+	Human (GRCh38)	0.960075			0.299906	63	52	49
CTGCCTAAAAAAGATCCAAT	Avana	ACAT1	acetyl-CoA acetyltransferase 1	HGNC:93	CTGCCTAAAAAAGATCCAATGGG	1088280914	{0: 1, 1: 0, 2: 0, 3: 8, 4: 125}	seq_location_match	11	108133850	108133872	-	Human (GRCh38)	1.30333	0.5664		0.251407	81	57	44		PF00108;Thiolase_N
AATGGCTCCCTGAATTGCAA	Avana	ACAT1	acetyl-CoA acetyltransferase 1	HGNC:93	AATGGCTCCCTGAATTGCAATGG	1088280923	{0: 1, 1: 0, 2: 5, 3: 11, 4: 146}	seq_match	11	108133905	108133927	-	Human (GRCh38)					64	56	43		PF00108;Thiolase_N
AGTGCTACAAGAACACCCAT	Avana	ACAT1	acetyl-CoA acetyltransferase 1	HGNC:93	AGTGCTACAAGAACACCCATTGG	1088280912	{0: 1, 1: 0, 2: 1, 3: 7, 4: 93}	seq_location_match	11	108133835	108133857	+	Human (GRCh38)					70	61	37		PF00108;Thiolase_N
CATCAAAGAAGTCTTGAAGA	Avana	ACAT2	acetyl-CoA acetyltransferase 2	HGNC:94	CATCAAAGAAGTCTTGAAGAGGG	1018021170	{0: 1, 1: 0, 2: 4, 3: 21, 4: 279}	seq_location_match	6	159762974	159762996	+	Human (GRCh38)	0.571051			0.472751	54	67	33		PF00108;Thiolase_N
CAGAGTATACTGTCAGTCAG	Avana	ACAT2	acetyl-CoA acetyltransferase 2	HGNC:94	CAGAGTATACTGTCAGTCAGTGG	1018021855	{0: 1, 1: 0, 2: 1, 3: 6, 4: 96}	seq_location_match	6	159768559	159768581	-	Human (GRCh38)	1.57956			0.366946	81	65	74		PF00108;Thiolase_N
GATAGGAGACTCCAGCATTG	Avana	ACAT2	acetyl-CoA acetyltransferase 2	HGNC:94	GATAGGAGACTCCAGCATTGTGG	1018021693	{0: 1, 1: 0, 2: 0, 3: 11, 4: 117}	seq_location_match	6	159767135	159767157	+	Human (GRCh38)	0.817831			0.356137	76	65	38		PF00108;Thiolase_N
GCAGTCCAGTCAATAGGGAT	Avana	ACAT2	acetyl-CoA acetyltransferase 2	HGNC:94	GCAGTCCAGTCAATAGGGATAGG	1018021691	{0: 1, 1: 0, 2: 0, 3: 2, 4: 64}	seq_location_match	6	159767118	159767140	+	Human (GRCh38)	1.13197	0.5687		0.123509	88	57	42		PF00108;Thiolase_N
CAAGACTTCTTTGATGACAG	Avana	ACAT2	acetyl-CoA acetyltransferase 2	HGNC:94	CAAGACTTCTTTGATGACAGTGG	1018021168	{0: 1, 1: 0, 2: 1, 3: 15, 4: 186}	seq_match	6	159762967	159762989	-	Human (GRCh38)					65	53	52		PF00108;Thiolase_N
TCTATTGTAGGTTCCTTCAA	Avana	ACAT2	acetyl-CoA acetyltransferase 2	HGNC:94	TCTATTGTAGGTTCCTTCAATGG	1018021159	{0: 1, 1: 0, 2: 2, 3: 10, 4: 132}	seq_match	6	159762909	159762931	+	Human (GRCh38)					72	36	37		PF00108;Thiolase_N
GCAGCAGCCGGAGATGGCGG	Avana	ACBD3	acyl-CoA binding domain containing 3	HGNC:15453	GCAGCAGCCGGAGATGGCGGCGG	922513204	{0: 1, 1: 0, 2: 1, 3: 52, 4: 384}	seq_location_match	1	226186666	226186688	-	Human (GRCh38)	-0.21969			0.676583	60	47	65
GCTGAGCGTGAGGCCGTCGA	Avana	ACBD3	acyl-CoA binding domain containing 3	HGNC:15453	GCTGAGCGTGAGGCCGTCGACGG	922513200	{0: 1, 1: 0, 2: 0, 3: 2, 4: 49}	seq_location_match	1	226186616	226186638	+	Human (GRCh38)	0.374454			0.592345	95	58	71
GGGCCGCGACCGGATCCAGG	Avana	ACBD3	acyl-CoA binding domain containing 3	HGNC:15453	GGGCCGCGACCGGATCCAGGTGG	922513170	{0: 1, 1: 0, 2: 0, 3: 5, 4: 90}	seq_location_match	1	226186524	226186546	+	Human (GRCh38)	1.30575	0.7099		0.484122	84	71	59
TGCATACTGCTGGAACTGCA	Avana	ACBD3	acyl-CoA binding domain containing 3	HGNC:15453	TGCATACTGCTGGAACTGCACGG	922510183	{0: 1, 1: 0, 2: 2, 3: 6, 4: 133}	seq_location_match	1	226159301	226159323	+	Human (GRCh38)	3.17908			0.287562	73	64	52
GCTGAACGCAGAGCGACTCG	Avana	ACBD3	acyl-CoA binding domain containing 3	HGNC:15453	GCTGAACGCAGAGCGACTCGAGG	922513202	{0: 1, 1: 0, 2: 0, 3: 1, 4: 25}	seq_match	1	226186642	226186664	-	Human (GRCh38)					97	68	45
TATTCCTTACAGGAGAGAAT	Avana	ACBD3	acyl-CoA binding domain containing 3	HGNC:15453	TATTCCTTACAGGAGAGAATGGG	922510754	{0: 1, 1: 0, 2: 0, 3: 65, 4: 245}	seq_match	1	226164919	226164941	-	Human (GRCh38)					57	55	37		PF00887;ACBP
GCAGCATCTCTTCATAGGAG	Avana	ACBD4	acyl-CoA binding domain containing 4	HGNC:23337	GCAGCATCTCTTCATAGGAGGGG	1148109455	{0: 1, 1: 0, 2: 1, 3: 17, 4: 172}	seq_location_match	17	45136510	45136532	-	Human (GRCh38)	0.243534			0.667892	71	63	53		PF00887;ACBP
AGGTGATCCCTGACATGCCG	Avana	ACBD4	acyl-CoA binding domain containing 4	HGNC:23337	AGGTGATCCCTGACATGCCGAGG	1148109598	{0: 1, 1: 0, 2: 0, 3: 8, 4: 91}	seq_location_match	17	45137086	45137108	+	Human (GRCh38)	-0.93429	0.6222		0.64312	85	62	41
GCATCTCTTCATAGGAGGGG	Avana	ACBD4	acyl-CoA binding domain containing 4	HGNC:23337	GCATCTCTTCATAGGAGGGGCGG	1148109454	{0: 1, 1: 0, 2: 2, 3: 24, 4: 256}	seq_location_match	17	45136507	45136529	-	Human (GRCh38)	1.91596			0.409158	61	65	68		PF00887;ACBP
TCCTCTGCCACCTCACCCAG	Avana	ACBD4	acyl-CoA binding domain containing 4	HGNC:23337	TCCTCTGCCACCTCACCCAGGGG	1148109589	{0: 1, 1: 0, 2: 3, 3: 40, 4: 353}	seq_location_match	17	45137034	45137056	-	Human (GRCh38)	2.45581			0.169437	47	59	63
ACCCCATTGGACGATATAAG	Avana	ACBD4	acyl-CoA binding domain containing 4	HGNC:23337	ACCCCATTGGACGATATAAGTGG	1148109481	{0: 1, 1: 0, 2: 0, 3: 1, 4: 32}	seq_match	17	45136599	45136621	+	Human (GRCh38)					95	61	33		PF00887;ACBP
TCAGGGATCACCTGGTACAG	Avana	ACBD4	acyl-CoA binding domain containing 4	HGNC:23337	TCAGGGATCACCTGGTACAGGGG	1148109594	{0: 1, 1: 0, 2: 0, 3: 13, 4: 138}	seq_location_match	17	45137076	45137098	-	Human (GRCh38)					76	59	60
ACTGGGTGATATGACCAAAG	Avana	ACBD5	acyl-CoA binding domain containing 5	HGNC:23338	ACTGGGTGATATGACCAAAGAGG	1065587281	{0: 1, 1: 0, 2: 1, 3: 29, 4: 325}	seq_location_match	10	27231783	27231805	-	Human (GRCh38)	0.529868	0.6943		0.488794	58	69	75		PF00887;ACBP
ATTGTCGAGGACAAAAAGAG	Avana	ACBD5	acyl-CoA binding domain containing 5	HGNC:23338	ATTGTCGAGGACAAAAAGAGTGG	1065586479	{0: 1, 1: 0, 2: 0, 3: 19, 4: 133}	seq_location_match	10	27223361	27223383	-	Human (GRCh38)	1.06455			0.467415	67	67	54
GCACGAGACTAGGTTTGAGG	Avana	ACBD5	acyl-CoA binding domain containing 5	HGNC:23338	GCACGAGACTAGGTTTGAGGCGG	1065588117	{0: 1, 1: 0, 2: 0, 3: 2, 4: 55}	seq_location_match	10	27240352	27240374	-	Human (GRCh38)	0.817781			0.435149	85	67	48		PF00887;ACBP
CCAGGCCTTGAAAGTTTACA	Avana	ACBD5	acyl-CoA binding domain containing 5	HGNC:23338	CCAGGCCTTGAAAGTTTACAGGG	1065587639	{0: 1, 1: 0, 2: 0, 3: 14, 4: 151}	seq_location_match	10	27235122	27235144	+	Human (GRCh38)	1.82313			0.223748	73	57	30		PF00887;ACBP
GTTCTGATATAACCTCAGGT	Avana	ACBD5	acyl-CoA binding domain containing 5	HGNC:23338	GTTCTGATATAACCTCAGGTTGG	1065586476	{0: 1, 1: 1, 2: 1, 3: 10, 4: 79}	seq_match	10	27223333	27223355	-	Human (GRCh38)					59	60	13
TCTGCTGTTTGCATTCACCA	Avana	ACBD5	acyl-CoA binding domain containing 5	HGNC:23338	TCTGCTGTTTGCATTCACCAAGG	1065586020	{0: 1, 1: 0, 2: 0, 3: 20, 4: 235}	seq_match	10	27217979	27218001	-	Human (GRCh38)					65	68	25
GCTTCATCATTCCTGCCCGC	Avana	ACBD6	acyl-CoA binding domain containing 6	HGNC:23339	GCTTCATCATTCCTGCCCGCGGG	918001559	{0: 1, 1: 0, 2: 1, 3: 20, 4: 258}	seq_location_match	1	180502241	180502263	-	Human (GRCh38)	0.530238			0.556425	62	44	29
GATCGAGGAGACCAGTTGCC	Avana	ACBD6	acyl-CoA binding domain containing 6	HGNC:23339	GATCGAGGAGACCAGTTGCCTGG	918001532	{0: 1, 1: 0, 2: 0, 3: 5, 4: 61}	seq_location_match	1	180502140	180502162	-	Human (GRCh38)	1.20743			0.396888	86	46	31
CCACAGATACCAGAGAAGAA	Avana	ACBD6	acyl-CoA binding domain containing 6	HGNC:23339	CCACAGATACCAGAGAAGAAAGG	917995150	{0: 1, 1: 0, 2: 2, 3: 41, 4: 278}	seq_location_match	1	180430246	180430268	-	Human (GRCh38)	0.633028			0.358988	43	55	28
AATCAGGCCTTGCAGGTGCG	Avana	ACBD6	acyl-CoA binding domain containing 6	HGNC:23339	AATCAGGCCTTGCAGGTGCGCGG	918001526	{0: 1, 1: 0, 2: 0, 3: 10, 4: 89}	seq_location_match	1	180502096	180502118	+	Human (GRCh38)	1.9484			0.286382	80	58	61		PF00887;ACBP
GGCTTCATCATTCCTGCCCG	Avana	ACBD6	acyl-CoA binding domain containing 6	HGNC:23339	GGCTTCATCATTCCTGCCCGCGG	918001560	{0: 1, 1: 0, 2: 0, 3: 6, 4: 93}	seq_location_match	1	180502242	180502264	-	Human (GRCh38)					79	50	55
GTCGCCGGTGATGGCCCCCG	Avana	ACBD6	acyl-CoA binding domain containing 6	HGNC:23339	GTCGCCGGTGATGGCCCCCGCGG	918001553	{0: 1, 1: 0, 2: 0, 3: 3, 4: 49}	seq_match	1	180502225	180502247	+	Human (GRCh38)					87	59	92
ATAGTTGGAGACATTAATAT	Avana	ACBD7	acyl-CoA binding domain containing 7	HGNC:17715	ATAGTTGGAGACATTAATATTGG	1064407665	{0: 1, 1: 0, 2: 0, 3: 18, 4: 192}	seq_location_match	10	15078922	15078944	-	Human (GRCh38)	0.263946			0.471068	53	37	39		PF00887;ACBP
ACAGGGCTGCAGAAGATGTG	Avana	ACBD7	acyl-CoA binding domain containing 7	HGNC:17715	ACAGGGCTGCAGAAGATGTGAGG	1064407671	{0: 1, 1: 0, 2: 4, 3: 25, 4: 263}	seq_location_match	10	15079008	15079030	-	Human (GRCh38)	0.714682	0.6464		0.396912	54	65	62		PF00887;ACBP
CTGAAAGCAAGACCAGATGA	Avana	ACBD7	acyl-CoA binding domain containing 7	HGNC:17715	CTGAAAGCAAGACCAGATGATGG	1064407670	{0: 1, 1: 0, 2: 0, 3: 26, 4: 226}	seq_location_match	10	15078982	15079004	-	Human (GRCh38)	1.20992	0.541		0.318204	52	54	36		PF00887;ACBP
CCGCGCCCCGGGTACCTGCA	Avana	ACBD7	acyl-CoA binding domain containing 7	HGNC:17715	CCGCGCCCCGGGTACCTGCAGGG	1064408939	{0: 1, 1: 0, 2: 3, 3: 9, 4: 90}	seq_location_match	10	15088702	15088724	+	Human (GRCh38)	1.96226			0.282779	74	57	69		PF00887;ACBP
CCCGGGTACCTGCAGGGCCA	Avana	ACBD7	acyl-CoA binding domain containing 7	HGNC:17715	CCCGGGTACCTGCAGGGCCATGG	1064408942	{0: 1, 1: 0, 2: 1, 3: 16, 4: 239}	seq_match	10	15088708	15088730	+	Human (GRCh38)					52	44	52
GGGTACCTGCAGGGCCATGG	Avana	ACBD7	acyl-CoA binding domain containing 7	HGNC:17715	GGGTACCTGCAGGGCCATGGTGG	1064408944	{0: 1, 1: 1, 2: 0, 3: 23, 4: 262}	seq_match	10	15088711	15088733	+	Human (GRCh38)					46	59	74
GGACAGGTAGGAGGTATCAG	Avana	ACCS	1-aminocyclopropane-1-carboxylate synthase homolog (inactive)	HGNC:23989	GGACAGGTAGGAGGTATCAGAGG	1081545386	{0: 1, 1: 0, 2: 0, 3: 19, 4: 182}	seq_location_match	11	44067797	44067819	-	Human (GRCh38)	-0.0937443			0.578347	73	62	50
TCTTATCTTCAGCCTCCGGG	Avana	ACCS	1-aminocyclopropane-1-carboxylate synthase homolog (inactive)	HGNC:23989	TCTTATCTTCAGCCTCCGGGAGG	1081546335	{0: 1, 1: 0, 2: 0, 3: 9, 4: 95}	seq_location_match	11	44074600	44074622	+	Human (GRCh38)	0.342033			0.4396	84	67	50		PF00155;Aminotran_1_2
CCAGTCAGCATACTGCAGCA	Avana	ACCS	1-aminocyclopropane-1-carboxylate synthase homolog (inactive)	HGNC:23989	CCAGTCAGCATACTGCAGCAGGG	1081546165	{0: 1, 1: 0, 2: 0, 3: 13, 4: 198}	seq_location_match	11	44073481	44073503	-	Human (GRCh38)	1.97634			0.294551	66	68	48		PF00155;Aminotran_1_2
GCTCTTCTCTGCTCTGGCCA	Avana	ACCS	1-aminocyclopropane-1-carboxylate synthase homolog (inactive)	HGNC:23989	GCTCTTCTCTGCTCTGGCCACGG	1081546486	{0: 1, 1: 0, 2: 3, 3: 52, 4: 503}	seq_location_match	11	44075552	44075574	+	Human (GRCh38)	1.6971			0.29333	39	52	42		PF00155;Aminotran_1_2
ACTTGGCCACTTCCTCCCGG	Avana	ACCS	1-aminocyclopropane-1-carboxylate synthase homolog (inactive)	HGNC:23989	ACTTGGCCACTTCCTCCCGGAGG	1081546337	{0: 1, 1: 0, 2: 0, 3: 13, 4: 119}	seq_location_match	11	44074612	44074634	-	Human (GRCh38)					78	69	62		PF00155;Aminotran_1_2
CCCGGCCTCACACAGCACCG	Avana	ACCS	1-aminocyclopropane-1-carboxylate synthase homolog (inactive)	HGNC:23989	CCCGGCCTCACACAGCACCGTGG	1081546489	{0: 1, 1: 0, 2: 0, 3: 17, 4: 198}	seq_match	11	44075569	44075591	-	Human (GRCh38)					60	72	31		PF00155;Aminotran_1_2
TCACCCCTAGAGTCCTCAGA	Avana	ACCSL	1-aminocyclopropane-1-carboxylate synthase homolog (inactive) like	HGNC:34391	TCACCCCTAGAGTCCTCAGAAGG	1081542780	{0: 1, 1: 0, 2: 10, 3: 106, 4: 532}	seq_location_match	11	44048325	44048347	-	Human (GRCh38)	7.18101			0.760116	34	65	39
AGACAGAGATGTCAATCCCA	Avana	ACCSL	1-aminocyclopropane-1-carboxylate synthase homolog (inactive) like	HGNC:34391	AGACAGAGATGTCAATCCCACGG	1081542800	{0: 1, 1: 0, 2: 0, 3: 13, 4: 197}	seq_location_match	11	44048447	44048469	-	Human (GRCh38)	4.15017			0.711537	66	64	45
ATGGTTCTGTGTGATCCAGG	Avana	ACCSL	1-aminocyclopropane-1-carboxylate synthase homolog (inactive) like	HGNC:34391	ATGGTTCTGTGTGATCCAGGCGG	1081543312	{0: 1, 1: 0, 2: 0, 3: 15, 4: 179}	seq_location_match	11	44051698	44051720	+	Human (GRCh38)	0.395487			0.581762	64	73	80		PF00155;Aminotran_1_2
GTTCCTGACCTACTACTGCA	Avana	ACCSL	1-aminocyclopropane-1-carboxylate synthase homolog (inactive) like	HGNC:34391	GTTCCTGACCTACTACTGCAGGG	1081543246	{0: 1, 1: 1, 2: 0, 3: 6, 4: 104}	seq_location_match	11	44051356	44051378	+	Human (GRCh38)	-12.818			0.3303	71	65	34		PF00155;Aminotran_1_2
ACTCAACCTTTGCATACAGG	Avana	ACCSL	1-aminocyclopropane-1-carboxylate synthase homolog (inactive) like	HGNC:34391	ACTCAACCTTTGCATACAGGCGG	1081543448	{0: 1, 1: 0, 2: 0, 3: 7, 4: 96}	seq_match	11	44052711	44052733	-	Human (GRCh38)					83	63	47		PF00155;Aminotran_1_2
GCCTGGATCACACAGAACCA	Avana	ACCSL	1-aminocyclopropane-1-carboxylate synthase homolog (inactive) like	HGNC:34391	GCCTGGATCACACAGAACCATGG	1081543311	{0: 1, 1: 1, 2: 1, 3: 18, 4: 205}	seq_match	11	44051696	44051718	-	Human (GRCh38)					38	69	18		PF00155;Aminotran_1_2
GCAGCCGGCCCTCTGTCCCG	Avana	ACD	ACD shelterin complex subunit and telomerase recruitment factor	HGNC:25070	GCAGCCGGCCCTCTGTCCCGCGG	1139548225	{0: 1, 1: 0, 2: 3, 3: 11, 4: 135}	seq_location_match	16	67659752	67659774	+	Human (GRCh38)	2.07592			0.895127	73	61	63		PF10341;TPP1
TCAGGTACTACAGGACGCCG	Avana	ACD	ACD shelterin complex subunit and telomerase recruitment factor	HGNC:25070	TCAGGTACTACAGGACGCCGAGG	1139548294	{0: 1, 1: 0, 2: 0, 3: 4, 4: 72}	seq_location_match	16	67660027	67660049	-	Human (GRCh38)	1.15929			0.808805	91	73	51		PF10341;TPP1
TCCTCTTCCGAGGAAAGGCG	Avana	ACD	ACD shelterin complex subunit and telomerase recruitment factor	HGNC:25070	TCCTCTTCCGAGGAAAGGCGGGG	1139548368	{0: 1, 1: 0, 2: 1, 3: 9, 4: 87}	seq_location_match	16	67660277	67660299	-	Human (GRCh38)	0.754049			0.709927	80	54	42
GCTTCTGGATGAAATGCGGG	Avana	ACD	ACD shelterin complex subunit and telomerase recruitment factor	HGNC:25070	GCTTCTGGATGAAATGCGGGAGG	1139548073	{0: 1, 1: 0, 2: 1, 3: 6, 4: 101}	seq_location_match	16	67659041	67659063	-	Human (GRCh38)	0.184056	0.6831		0.58436	82	68	43
ACTACAGGACGCCGAGGCCG	Avana	ACD	ACD shelterin complex subunit and telomerase recruitment factor	HGNC:25070	ACTACAGGACGCCGAGGCCGCGG	1139548293	{0: 1, 1: 0, 2: 0, 3: 21, 4: 236}	seq_location_match	16	67660021	67660043	-	Human (GRCh38)					47	55	61		PF10341;TPP1
AGAATCAGCTCCCGAATCCA	Avana	ACD	ACD shelterin complex subunit and telomerase recruitment factor	HGNC:25070	AGAATCAGCTCCCGAATCCAGGG	1139548333	{0: 1, 1: 0, 2: 1, 3: 14, 4: 125}	seq_match	16	67660168	67660190	+	Human (GRCh38)					84	56	32		PF10341;TPP1
ATATGACCGGACATCCCAGG	Avana	ACE	angiotensin I converting enzyme	HGNC:2707	ATATGACCGGACATCCCAGGTGG	1150219002	{0: 1, 1: 0, 2: 1, 3: 3, 4: 46}	seq_location_match	17	63485279	63485301	+	Human (GRCh38)	1.93858			0.790296	81	76	75		PF01401;Peptidase_M2
GAGACCAGCAAGATTCTGGT	Avana	ACE	angiotensin I converting enzyme	HGNC:2707	GAGACCAGCAAGATTCTGGTGGG	1150219015	{0: 1, 1: 0, 2: 0, 3: 12, 4: 126}	seq_location_match	17	63485355	63485377	+	Human (GRCh38)	1.07074			0.692021	78	65	39		PF01401;Peptidase_M2
TGCAGAACACCACTATCAAG	Avana	ACE	angiotensin I converting enzyme	HGNC:2707	TGCAGAACACCACTATCAAGCGG	1150219206	{0: 1, 1: 0, 2: 0, 3: 5, 4: 115}	seq_location_match	17	63486633	63486655	+	Human (GRCh38)	1.21358			0.624238	70	62	40		PF01401;Peptidase_M2
GGTGTGGAACGAGTATGCCG	Avana	ACE	angiotensin I converting enzyme	HGNC:2707	GGTGTGGAACGAGTATGCCGAGG	1150219007	{0: 1, 1: 0, 2: 0, 3: 2, 4: 33}	seq_location_match	17	63485300	63485322	+	Human (GRCh38)	-0.791521	0.7092		0.448884	95	71	38		PF01401;Peptidase_M2
GCAGTACAACAAGATCCTGT	Avana	ACE	angiotensin I converting enzyme	HGNC:2707	GCAGTACAACAAGATCCTGTTGG	1150219277	{0: 1, 1: 0, 2: 0, 3: 10, 4: 90}	seq_match	17	63486982	63487004	+	Human (GRCh38)					77	55	22		PF01401;Peptidase_M2
TATGGAAACCACCTACAGCG	Avana	ACE	angiotensin I converting enzyme	HGNC:2707	TATGGAAACCACCTACAGCGTGG	1150219280	{0: 1, 1: 0, 2: 0, 3: 3, 4: 76}	seq_match	17	63487006	63487028	+	Human (GRCh38)					90	73	31		PF01401;Peptidase_M2
CATCTTCAATCAACTGGCCG	Avana	ACE2	angiotensin I converting enzyme 2	HGNC:13557	CATCTTCAATCAACTGGCCGCGG	1187040437	{0: 1, 1: 0, 2: 0, 3: 3, 4: 44}	seq_location_match	X	15589364	15589386	+	Human (GRCh38)				0.858542	92	64	25		PF01401;Peptidase_M2
GATGGCTATGACTACAGCCG	Avana	ACE2	angiotensin I converting enzyme 2	HGNC:13557	GATGGCTATGACTACAGCCGCGG	1187040438	{0: 1, 1: 0, 2: 0, 3: 7, 4: 117}	seq_location_match	X	15589381	15589403	-	Human (GRCh38)				0.583161	86	73	52		PF01401;Peptidase_M2
TTAAATATAGGTGATATGTG	Avana	ACE2	angiotensin I converting enzyme 2	HGNC:13557	TTAAATATAGGTGATATGTGGGG	1187040109	{0: 1, 1: 0, 2: 0, 3: 30, 4: 258}	seq_match	X	15585560	15585582	-	Human (GRCh38)				0.479377	60	70	48		PF01401;Peptidase_M2
ACATCTTCATGCCTATGTGA	Avana	ACE2	angiotensin I converting enzyme 2	HGNC:13557	ACATCTTCATGCCTATGTGAGGG	1187040294	{0: 1, 1: 0, 2: 0, 3: 4, 4: 134}	seq_match	X	15587819	15587841	-	Human (GRCh38)				0.246939	74	65	46		PF01401;Peptidase_M2
GAGCAGCAGTTACAGCAACA	Avana	ACE2	angiotensin I converting enzyme 2	HGNC:13557	GAGCAGCAGTTACAGCAACAAGG	1187041496	{0: 1, 1: 0, 2: 6, 3: 27, 4: 225}	seq_match	X	15600860	15600882	+	Human (GRCh38)					49	66	51
GTCATTTCAGAATAATGCTG	Avana	ACE2	angiotensin I converting enzyme 2	HGNC:13557	GTCATTTCAGAATAATGCTGGGG	1187040921	{0: 1, 1: 0, 2: 3, 3: 24, 4: 185}	seq_match	X	15594991	15595013	-	Human (GRCh38)					59	63	38		PF01401;Peptidase_M2
CAGTGGTGATGAAGACCAGG	Avana	ACER1	alkaline ceramidase 1	HGNC:18356	CAGTGGTGATGAAGACCAGGCGG	1161783593	{0: 1, 1: 0, 2: 2, 3: 28, 4: 311}	seq_location_match	19	6309800	6309822	+	Human (GRCh38)	0.891276			0.352623	60	77	69		PF05875;Ceramidase
CTTCGCCTATCAGAGCTCCG	Avana	ACER1	alkaline ceramidase 1	HGNC:18356	CTTCGCCTATCAGAGCTCCGAGG	1161787091	{0: 1, 1: 0, 2: 0, 3: 8, 4: 40}	seq_location_match	19	6333518	6333540	-	Human (GRCh38)	0.96183			0.350821	85	72	43		PF05875;Ceramidase
AGTGGCCCGAAGATGAAGAA	Avana	ACER1	alkaline ceramidase 1	HGNC:18356	AGTGGCCCGAAGATGAAGAAGGG	1161784125	{0: 1, 1: 0, 2: 1, 3: 17, 4: 130}	seq_location_match	19	6312465	6312487	+	Human (GRCh38)	1.4686			0.29757	66	58	49		PF05875;Ceramidase
GGTGGCCGAGTTCTACAACA	Avana	ACER1	alkaline ceramidase 1	HGNC:18356	GGTGGCCGAGTTCTACAACACGG	1161787082	{0: 1, 1: 0, 2: 0, 3: 6, 4: 40}	seq_location_match	19	6333458	6333480	-	Human (GRCh38)	0.91821	0.7571		0.256348	90	76	54		PF05875;Ceramidase
CTATTTCCCCTCCTTCCTTG	Avana	ACER1	alkaline ceramidase 1	HGNC:18356	CTATTTCCCCTCCTTCCTTGGGG	1161784065	{0: 1, 1: 0, 2: 4, 3: 25, 4: 320}	seq_match	19	6312156	6312178	-	Human (GRCh38)					44	52	33		PF05875;Ceramidase
GCTCTCACACCAGTCCACCT	Avana	ACER1	alkaline ceramidase 1	HGNC:18356	GCTCTCACACCAGTCCACCTCGG	1161787087	{0: 1, 1: 0, 2: 0, 3: 12, 4: 100}	seq_match	19	6333501	6333523	+	Human (GRCh38)					80	67	38		PF05875;Ceramidase
GCTGCAGGCTGGTAGCTCGG	Avana	ACER2	alkaline ceramidase 2	HGNC:23675	GCTGCAGGCTGGTAGCTCGGAGG	1051659074	{0: 1, 1: 1, 2: 0, 3: 9, 4: 177}	seq_location_match	9	19409111	19409133	+	Human (GRCh38)	-0.117252			0.636333	59	67	73		PF05875;Ceramidase
CATCTGACCCAAGAAACTAA	Avana	ACER2	alkaline ceramidase 2	HGNC:23675	CATCTGACCCAAGAAACTAAGGG	1051660808	{0: 1, 1: 1, 2: 0, 3: 11, 4: 137}	seq_location_match	9	19424727	19424749	-	Human (GRCh38)	1.34307	0.6848		0.351528	54	68	36		PF05875;Ceramidase
TATCGCCGAGTTCTACAACA	Avana	ACER2	alkaline ceramidase 2	HGNC:23675	TATCGCCGAGTTCTACAACACGG	1051659080	{0: 1, 1: 0, 2: 0, 3: 2, 4: 23}	seq_location_match	9	19409171	19409193	+	Human (GRCh38)	0.863813	0.7591		0.305475	89	76	45		PF05875;Ceramidase
ATACCTTCTGGGGAACCACA	Avana	ACER2	alkaline ceramidase 2	HGNC:23675	ATACCTTCTGGGGAACCACATGG	1051660816	{0: 1, 1: 0, 2: 2, 3: 13, 4: 103}	seq_location_match	9	19424793	19424815	-	Human (GRCh38)	1.49661	0.6468		0.186307	62	65	33		PF05875;Ceramidase
AACAAGCACATGCAGATGGG	Avana	ACER2	alkaline ceramidase 2	HGNC:23675	AACAAGCACATGCAGATGGGCGG	945116252	{0: 2, 1: 0, 2: 1, 3: 13, 4: 176}	seq_match	2	206410752	206410774	+	Human (GRCh38)					0	67	57
CAGCTGGTCCCACCAGTGCG	Avana	ACER2	alkaline ceramidase 2	HGNC:23675	CAGCTGGTCCCACCAGTGCGGGG	945116266	{0: 2, 1: 0, 2: 3, 3: 14, 4: 193}	seq_match	2	206410880	206410902	+	Human (GRCh38)					0	59	70
GCAGTTCAGAGTGTTAGAGA	Avana	ACER3	alkaline ceramidase 3	HGNC:16066	GCAGTTCAGAGTGTTAGAGACGG	1085491796	{0: 1, 1: 0, 2: 1, 3: 15, 4: 197}	seq_location_match	11	76926604	76926626	+	Human (GRCh38)	-0.0854788			0.616321	65	70	49		PF05875;Ceramidase
CTCGCACCAGTCCAGCGTGG	Avana	ACER3	alkaline ceramidase 3	HGNC:16066	CTCGCACCAGTCCAGCGTGGAGG	1085485684	{0: 1, 1: 0, 2: 0, 3: 1, 4: 82}	seq_location_match	11	76861020	76861042	-	Human (GRCh38)	0.634563			0.488371	80	66	63		PF05875;Ceramidase
TGAACTGCACCGAACATTGG	Avana	ACER3	alkaline ceramidase 3	HGNC:16066	TGAACTGCACCGAACATTGGAGG	1085491794	{0: 1, 1: 0, 2: 0, 3: 5, 4: 56}	seq_location_match	11	76926589	76926611	-	Human (GRCh38)	1.88415			0.315242	90	56	45		PF05875;Ceramidase
CCAGTAGCCCTCTCGGTCCG	Avana	ACER3	alkaline ceramidase 3	HGNC:16066	CCAGTAGCCCTCTCGGTCCGCGG	1085485674	{0: 1, 1: 0, 2: 1, 3: 5, 4: 44}	seq_location_match	11	76860987	76861009	-	Human (GRCh38)	1.43255			0.183175	89	59	46
ACAGAACTCGGCGATGTACC	Avana	ACER3	alkaline ceramidase 3	HGNC:16066	ACAGAACTCGGCGATGTACCAGG	1085485689	{0: 1, 1: 0, 2: 0, 3: 0, 4: 24}	seq_match	11	76861059	76861081	-	Human (GRCh38)					97	55	42		PF05875;Ceramidase
GCTCCGGCCGCGGACCGAGA	Avana	ACER3	alkaline ceramidase 3	HGNC:16066	GCTCCGGCCGCGGACCGAGAGGG	1085485672	{0: 1, 1: 0, 2: 5, 3: 6, 4: 59}	seq_match	11	76860980	76861002	+	Human (GRCh38)					85	56	57
ATAGATCCAGACGAGGACAG	Avana	ACHE	acetylcholinesterase (Cartwright blood group)	HGNC:108	ATAGATCCAGACGAGGACAGGGG	1029495442	{0: 1, 1: 0, 2: 0, 3: 14, 4: 110}	seq_location_match	7	100893783	100893805	+	Human (GRCh38)	1.14022			0.790709	75	73	73		PF00135;COesterase
GGTGTCCATGAACTACCGGG	Avana	ACHE	acetylcholinesterase (Cartwright blood group)	HGNC:108	GGTGTCCATGAACTACCGGGTGG	1029495417	{0: 1, 1: 0, 2: 0, 3: 3, 4: 29}	seq_location_match	7	100893680	100893702	-	Human (GRCh38)	0.577681	0.7336		0.732805	96	73	65		PF00135;COesterase
TCTCGGTGCCCTCAAAACCT	Avana	ACHE	acetylcholinesterase (Cartwright blood group)	HGNC:108	TCTCGGTGCCCTCAAAACCTGGG	1029495466	{0: 1, 1: 0, 2: 0, 3: 4, 4: 87}	seq_location_match	7	100893887	100893909	+	Human (GRCh38)	-1.13012			0.446671	79	66	37		PF00135;COesterase
AGTGGGGGCTGAGGGCCGGG	Avana	ACHE	acetylcholinesterase (Cartwright blood group)	HGNC:108	AGTGGGGGCTGAGGGCCGGGAGG	1029495525	{0: 1, 1: 0, 2: 11, 3: 88, 4: 921}	seq_match	7	100894127	100894149	-	Human (GRCh38)	3.97643				29	50	86
ATGTTGCTAATCTTGCCCCG	Avana	ACIN1	apoptotic chromatin condensation inducer 1	HGNC:17066	ATGTTGCTAATCTTGCCCCGGGG	1114486131	{0: 1, 1: 0, 2: 0, 3: 1, 4: 59}	seq_location_match	14	23062948	23062970	+	Human (GRCh38)	1.42511			0.946396	91	81	66
TGATGACTCTCGCATCTCTG	Avana	ACIN1	apoptotic chromatin condensation inducer 1	HGNC:17066	TGATGACTCTCGCATCTCTGAGG	1114486280	{0: 1, 1: 0, 2: 0, 3: 6, 4: 102}	seq_location_match	14	23064176	23064198	-	Human (GRCh38)	1.04691			0.914221	79	69	45
GGAAACAGTGACACAGAGGG	Avana	ACIN1	apoptotic chromatin condensation inducer 1	HGNC:17066	GGAAACAGTGACACAGAGGGGGG	1114486337	{0: 1, 1: 0, 2: 9, 3: 78, 4: 747}	seq_location_match	14	23064443	23064465	-	Human (GRCh38)	0.889075			0.857052	29	67	63
CTTCAACACTGCCCTCCGGG	Avana	ACIN1	apoptotic chromatin condensation inducer 1	HGNC:17066	CTTCAACACTGCCCTCCGGGCGG	1114487125	{0: 1, 1: 0, 2: 1, 3: 4, 4: 143}	seq_location_match	14	23069493	23069515	+	Human (GRCh38)	0.766941			0.84819	82	68	60
GCAGAGCATGAAGTAAAGAA	Avana	ACIN1	apoptotic chromatin condensation inducer 1	HGNC:17066	GCAGAGCATGAAGTAAAGAAAGG	1114486182	{0: 1, 1: 0, 2: 1, 3: 33, 4: 499}	seq_match	14	23063435	23063457	-	Human (GRCh38)					50	59	49
TGATAGGTAGTACCTGCAGA	Avana	ACIN1	apoptotic chromatin condensation inducer 1	HGNC:17066	TGATAGGTAGTACCTGCAGAGGG	1114486208	{0: 1, 1: 0, 2: 0, 3: 15, 4: 97}	seq_match	14	23063561	23063583	-	Human (GRCh38)					75	68	42
GTATGGCTCAGCCTTTGCCC	Avana	ACKR1	atypical chemokine receptor 1 (Duffy blood group)	HGNC:4035	GTATGGCTCAGCCTTTGCCCAGG	915839994	{0: 1, 1: 0, 2: 1, 3: 7, 4: 127}	seq_location_match	1	159205847	159205869	+	Human (GRCh38)	2.75198			0.82392	69	47	27
AATTCCCACAGTGAGCCCCA	Avana	ACKR1	atypical chemokine receptor 1 (Duffy blood group)	HGNC:4035	AATTCCCACAGTGAGCCCCAGGG	915840021	{0: 1, 1: 0, 2: 1, 3: 23, 4: 197}	seq_location_match	1	159205936	159205958	-	Human (GRCh38)	2.50859			0.715111	60	68	55
GCAGTGCAGAGTCATCCAGC	Avana	ACKR1	atypical chemokine receptor 1 (Duffy blood group)	HGNC:4035	GCAGTGCAGAGTCATCCAGCAGG	915839952	{0: 1, 1: 0, 2: 1, 3: 16, 4: 133}	seq_location_match	1	159205604	159205626	-	Human (GRCh38)	0.000294226			0.478783	72	61	29
ACACTGGTGAGGATGAAGAA	Avana	ACKR1	atypical chemokine receptor 1 (Duffy blood group)	HGNC:4035	ACACTGGTGAGGATGAAGAAGGG	915839953	{0: 1, 1: 0, 2: 3, 3: 37, 4: 340}	seq_location_match	1	159205626	159205648	-	Human (GRCh38)	-2.27864			0.40506	45	64	58
ACAGTAGCCCAGGCTACACA	Avana	ACKR1	atypical chemokine receptor 1 (Duffy blood group)	HGNC:4035	ACAGTAGCCCAGGCTACACAGGG	915839989	{0: 1, 1: 0, 2: 0, 3: 26, 4: 206}	seq_match	1	159205819	159205841	-	Human (GRCh38)					60	64	46
GTGCCAGGACAGGCCAGCCA	Avana	ACKR1	atypical chemokine receptor 1 (Duffy blood group)	HGNC:4035	GTGCCAGGACAGGCCAGCCAGGG	915839968	{0: 1, 1: 0, 2: 9, 3: 43, 4: 677}	seq_match	1	159205718	159205740	-	Human (GRCh38)					34	54	77
CAGACACATGAAAATCCCAA	Avana	ACKR2	atypical chemokine receptor 2	HGNC:1565	CAGACACATGAAAATCCCAAGGG	953434097	{0: 1, 1: 0, 2: 3, 3: 19, 4: 244}	seq_location_match	3	42865052	42865074	+	Human (GRCh38)	0.134493			0.550503	59	74	67		PF00001;7tm_1
GCAGTGTCACCAGAAACAGA	Avana	ACKR2	atypical chemokine receptor 2	HGNC:1565	GCAGTGTCACCAGAAACAGAAGG	953434053	{0: 1, 1: 1, 2: 2, 3: 26, 4: 222}	seq_location_match	3	42864778	42864800	-	Human (GRCh38)	0.405282			0.488198	40	73	36		PF00001;7tm_1
GCTCCTTGCTACCATAGTAT	Avana	ACKR2	atypical chemokine receptor 2	HGNC:1565	GCTCCTTGCTACCATAGTATGGG	953434085	{0: 1, 1: 0, 2: 0, 3: 7, 4: 52}	seq_location_match	3	42864988	42865010	+	Human (GRCh38)	1.87778			0.204986	86	56	44		PF00001;7tm_1
GCAAGACCATGAGAAGAAGG	Avana	ACKR2	atypical chemokine receptor 2	HGNC:1565	GCAAGACCATGAGAAGAAGGAGG	953434042	{0: 1, 1: 0, 2: 2, 3: 35, 4: 458}	seq_location_match	3	42864694	42864716	-	Human (GRCh38)	1.59063			0.0932879	38	66	65		PF00001;7tm_1
TCCGCCTGCGAGGCACGTAA	Avana	ACKR2	atypical chemokine receptor 2	HGNC:1565	TCCGCCTGCGAGGCACGTAACGG	953434046	{0: 1, 1: 0, 2: 0, 3: 2, 4: 20}	seq_match	3	42864718	42864740	-	Human (GRCh38)					94	60	58		PF00001;7tm_1
TTACGTGCCTCGCAGGCGGA	Avana	ACKR2	atypical chemokine receptor 2	HGNC:1565	TTACGTGCCTCGCAGGCGGATGG	953434047	{0: 1, 1: 0, 2: 0, 3: 0, 4: 19}	seq_match	3	42864721	42864743	+	Human (GRCh38)					94	53	60		PF00001;7tm_1
TCTTCGACTACTCAGAGCCA	Avana	ACKR3	atypical chemokine receptor 3	HGNC:23692	TCTTCGACTACTCAGAGCCAGGG	948257781	{0: 1, 1: 0, 2: 0, 3: 5, 4: 77}	seq_location_match	2	236580479	236580501	+	Human (GRCh38)	0.578152			0.430375	77	64	30
GGATGGTGAGGACAACCCAC	Avana	ACKR3	atypical chemokine receptor 3	HGNC:23692	GGATGGTGAGGACAACCCACAGG	948257813	{0: 1, 1: 0, 2: 0, 3: 6, 4: 116}	seq_location_match	2	236580735	236580757	-	Human (GRCh38)	0.850988			0.39517	84	62	64		PF00001;7tm_1
GATATTCACCCAGACCACCA	Avana	ACKR3	atypical chemokine receptor 3	HGNC:23692	GATATTCACCCAGACCACCACGG	948257801	{0: 1, 1: 0, 2: 1, 3: 20, 4: 288}	seq_location_match	2	236580653	236580675	-	Human (GRCh38)	1.21503			0.222738	42	72	48		PF00001;7tm_1
GGTGTTGGTGAAGTAGGTGA	Avana	ACKR3	atypical chemokine receptor 3	HGNC:23692	GGTGTTGGTGAAGTAGGTGATGG	948257835	{0: 1, 1: 0, 2: 3, 3: 71, 4: 1156}	seq_location_match	2	236580899	236580921	-	Human (GRCh38)	1.22379			0.108242	44	61	65		PF00001;7tm_1
AGTAGGTGATGGAGAGGTAG	Avana	ACKR3	atypical chemokine receptor 3	HGNC:23692	AGTAGGTGATGGAGAGGTAGCGG	948257833	{0: 1, 1: 1, 2: 1, 3: 68, 4: 1192}	seq_match	2	236580888	236580910	-	Human (GRCh38)					23	62	71		PF00001;7tm_1
CATGATTGCCAACTCCGTGG	Avana	ACKR3	atypical chemokine receptor 3	HGNC:23692	CATGATTGCCAACTCCGTGGTGG	948257797	{0: 1, 1: 0, 2: 0, 3: 0, 4: 66}	seq_match	2	236580639	236580661	+	Human (GRCh38)					89	67	61		PF00001;7tm_1
GGGCTGTTAATGCAGTTCAT	Avana	ACKR4	atypical chemokine receptor 4	HGNC:1611	GGGCTGTTAATGCAGTTCATGGG	962124421	{0: 2, 1: 0, 2: 0, 3: 7, 4: 81}	seq_location_match	3	132600687	132600709	+	Human (GRCh38)	0.446548			0.789118	0	54	58		PF00001;7tm_1
CTGGTTCTGTTCCAAAGCCA	Avana	ACKR4	atypical chemokine receptor 4	HGNC:1611	CTGGTTCTGTTCCAAAGCCATGG	962124399	{0: 2, 1: 0, 2: 3, 3: 22, 4: 213}	seq_location_match	3	132600396	132600418	-	Human (GRCh38)	0.39449			0.786369	0	50	57
TGGACTTGCAGGCAATTCCA	Avana	ACKR4	atypical chemokine receptor 4	HGNC:1611	TGGACTTGCAGGCAATTCCATGG	962124409	{0: 2, 1: 0, 2: 0, 3: 12, 4: 174}	seq_location_match	3	132600559	132600581	+	Human (GRCh38)	0.436895			0.782542	0	56	45		PF00001;7tm_1
CTATTGTGAGGAATACAGGG	Avana	ACKR4	atypical chemokine receptor 4	HGNC:1611	CTATTGTGAGGAATACAGGGAGG	962124403	{0: 2, 1: 0, 2: 0, 3: 18, 4: 181}	seq_location_match	3	132600526	132600548	-	Human (GRCh38)	-0.0051202			0.613351	0	78	39
ACTGCATTAACAGCCCAAAA	Avana	ACKR4	atypical chemokine receptor 4	HGNC:1611	ACTGCATTAACAGCCCAAAAAGG	962124419	{0: 2, 1: 0, 2: 0, 3: 12, 4: 157}	seq_location_match	3	132600680	132600702	-	Human (GRCh38)					0	41	49		PF00001;7tm_1
ACTGTATAAAAAACCAGCTG	Avana	ACKR4	atypical chemokine receptor 4	HGNC:1611	ACTGTATAAAAAACCAGCTGGGG	962124443	{0: 2, 1: 0, 2: 3, 3: 14, 4: 192}	seq_match	3	132600908	132600930	-	Human (GRCh38)					0	63	39		PF00001;7tm_1
AAGCACACCCAGTTACCAAG	Avana	ACLY	ATP citrate lyase	HGNC:115	AAGCACACCCAGTTACCAAGGGG	1147627393	{0: 1, 1: 0, 2: 2, 3: 19, 4: 188}	seq_location_match	17	41908973	41908995	+	Human (GRCh38)	1.56761			0.80221	68	74	55
GATACCATCTGTGATCTAGG	Avana	ACLY	ATP citrate lyase	HGNC:115	GATACCATCTGTGATCTAGGGGG	1147626794	{0: 1, 1: 0, 2: 0, 3: 10, 4: 104}	seq_location_match	17	41905635	41905657	-	Human (GRCh38)	0.787139			0.762452	77	75	58		PF16114;Citrate_bind
GGTGGCCCCAACTATCAGGA	Avana	ACLY	ATP citrate lyase	HGNC:115	GGTGGCCCCAACTATCAGGAGGG	1147626191	{0: 1, 1: 0, 2: 3, 3: 9, 4: 121}	seq_location_match	17	41901719	41901741	-	Human (GRCh38)	1.21384			0.745676	81	68	41		PF16114;Citrate_bind
TGACCTTGCTGAACCCCAAA	Avana	ACLY	ATP citrate lyase	HGNC:115	TGACCTTGCTGAACCCCAAAGGG	1147626945	{0: 1, 1: 0, 2: 2, 3: 11, 4: 133}	seq_location_match	17	41906575	41906597	-	Human (GRCh38)	0.429465			0.625829	71	52	39		PF16114;Citrate_bind
AGTTCCCTCCCCCCTTCGGG	Avana	ACLY	ATP citrate lyase	HGNC:115	AGTTCCCTCCCCCCTTCGGGCGG	1147627133	{0: 1, 1: 0, 2: 0, 3: 4, 4: 90}	seq_match	17	41907457	41907479	-	Human (GRCh38)					89	57	55
CTACGTCCTGTTCCACCACG	Avana	ACLY	ATP citrate lyase	HGNC:115	CTACGTCCTGTTCCACCACGAGG	1147627521	{0: 1, 1: 0, 2: 0, 3: 7, 4: 75}	seq_match	17	41909634	41909656	-	Human (GRCh38)					70	60	52
CGTTGTTTAAAAGCTGGCAC	Avana	ACMSD	aminocarboxymuconate semialdehyde decarboxylase	HGNC:19288	CGTTGTTTAAAAGCTGGCACAGG	938812145	{0: 1, 1: 0, 2: 0, 3: 7, 4: 96}	seq_location_match	2	134863418	134863440	-	Human (GRCh38)	0.828775			0.506397	76	53	43		PF04909;Amidohydro_2
GAAAGAGCTGGGCTTTCCCG	Avana	ACMSD	aminocarboxymuconate semialdehyde decarboxylase	HGNC:19288	GAAAGAGCTGGGCTTTCCCGGGG	938812174	{0: 1, 1: 0, 2: 1, 3: 4, 4: 147}	seq_location_match	2	134863544	134863566	+	Human (GRCh38)	-0.0380322			0.50272	78	62	68		PF04909;Amidohydro_2
CTTCTTTGAAGGCAGCCGAA	Avana	ACMSD	aminocarboxymuconate semialdehyde decarboxylase	HGNC:19288	CTTCTTTGAAGGCAGCCGAAAGG	938812612	{0: 1, 1: 0, 2: 2, 3: 8, 4: 117}	seq_location_match	2	134867568	134867590	+	Human (GRCh38)	1.1108			0.385474	77	55	46		PF04909;Amidohydro_2
GCAGCTCCAACACCACAGCA	Avana	ACMSD	aminocarboxymuconate semialdehyde decarboxylase	HGNC:19288	GCAGCTCCAACACCACAGCAAGG	938810129	{0: 1, 1: 0, 2: 1, 3: 24, 4: 212}	seq_location_match	2	134845256	134845278	+	Human (GRCh38)	2.2193			0.332644	60	65	36		PF04909;Amidohydro_2
CCAGACCCACGAACCTCCTG	Avana	ACMSD	aminocarboxymuconate semialdehyde decarboxylase	HGNC:19288	CCAGACCCACGAACCTCCTGGGG	938812154	{0: 1, 1: 0, 2: 1, 3: 8, 4: 116}	seq_match	2	134863466	134863488	-	Human (GRCh38)					74	62	50		PF04909;Amidohydro_2
TCTCCACCAGGCCAAACCTG	Avana	ACMSD	aminocarboxymuconate semialdehyde decarboxylase	HGNC:19288	TCTCCACCAGGCCAAACCTGAGG	938812140	{0: 1, 1: 0, 2: 0, 3: 17, 4: 203}	seq_match	2	134863385	134863407	+	Human (GRCh38)					68	66	50		PF04909;Amidohydro_2
GATCTATTACAAGATCAGCA	Avana	ACO1	aconitase 1	HGNC:117	GATCTATTACAAGATCAGCAGGG	1052742664	{0: 1, 1: 0, 2: 1, 3: 27, 4: 365}	seq_location_match	9	32408601	32408623	-	Human (GRCh38)	0.443192			0.47527	41	74	25		PF00330;Aconitase
GATGCTGTGAAAAAGTTAGG	Avana	ACO1	aconitase 1	HGNC:117	GATGCTGTGAAAAAGTTAGGAGG	1052742660	{0: 1, 1: 0, 2: 1, 3: 23, 4: 182}	seq_location_match	9	32408551	32408573	+	Human (GRCh38)	1.16638			0.262515	67	64	45		PF00330;Aconitase
AAACTCATCACAATTCCGAA	Avana	ACO1	aconitase 1	HGNC:117	AAACTCATCACAATTCCGAATGG	1052742556	{0: 1, 1: 0, 2: 0, 3: 5, 4: 115}	seq_location_match	9	32407300	32407322	-	Human (GRCh38)	1.20667			0.252969	86	65	18
GGTGGATGATTCCTGAGCCA	Avana	ACO1	aconitase 1	HGNC:117	GGTGGATGATTCCTGAGCCAGGG	1052743682	{0: 1, 1: 0, 2: 0, 3: 14, 4: 211}	seq_location_match	9	32418366	32418388	-	Human (GRCh38)	0.950336			0.247874	62	57	48		PF00330;Aconitase
GACCACAGAACCATGAGCAA	Avana	ACO1	aconitase 1	HGNC:117	GACCACAGAACCATGAGCAAGGG	1052744390	{0: 1, 1: 0, 2: 0, 3: 21, 4: 204}	seq_match	9	32425917	32425939	-	Human (GRCh38)					56	64	38		PF00330;Aconitase
TGCCCACTACCCCAACCTGG	Avana	ACO1	aconitase 1	HGNC:117	TGCCCACTACCCCAACCTGGCGG	1052743892	{0: 1, 1: 0, 2: 0, 3: 17, 4: 157}	seq_match	9	32420861	32420883	-	Human (GRCh38)					69	70	46		PF00330;Aconitase
GGTGCAATCGTGGAATACCA	Avana	ACO2	aconitase 2	HGNC:118	GGTGCAATCGTGGAATACCACGG	1183976600	{0: 2, 1: 0, 2: 0, 3: 2, 4: 48}	seq_location_match	22	41515866	41515888	+	Human (GRCh38)	1.76519			0.959648	42	69	30		PF00330;Aconitase
CCTGCAGCCGAGTCACCAGT	Avana	ACO2	aconitase 2	HGNC:118	CCTGCAGCCGAGTCACCAGTAGG	1183969923	{0: 1, 1: 0, 2: 1, 3: 7, 4: 118}	seq_location_match	22	41469161	41469183	-	Human (GRCh38)	0.861144			0.761486	73	65	51
TGCCAATCAGAAGAACACCA	Avana	ACO2	aconitase 2	HGNC:118	TGCCAATCAGAAGAACACCAGGG	1183976490	{0: 1, 1: 0, 2: 1, 3: 21, 4: 393}	seq_location_match	22	41515400	41515422	-	Human (GRCh38)	1.13886			0.680441	40	78	43		PF00330;Aconitase
CCTTGCCCACTTCTGCCACA	Avana	ACO2	aconitase 2	HGNC:118	CCTTGCCCACTTCTGCCACAGGG	1182972351	{0: 3, 1: 0, 2: 2, 3: 28, 4: 290}	seq_location_match	22	34590185	34590207	+	Human (GRCh38)	0.0931754			0.51695	0	57	44
GCAGGTGCCAAATATGGCGT	Avana	ACO2	aconitase 2	HGNC:118	GCAGGTGCCAAATATGGCGTGGG	1183975867	{0: 1, 1: 0, 2: 1, 3: 19, 4: 78}	seq_match	22	41511912	41511934	+	Human (GRCh38)					72	62	44		PF00330;Aconitase
GCCAGCCAGGAAATTGAGCG	Avana	ACO2	aconitase 2	HGNC:118	GCCAGCCAGGAAATTGAGCGAGG	1183975172	{0: 1, 1: 1, 2: 1, 3: 11, 4: 139}	seq_match	22	41507849	41507871	+	Human (GRCh38)					46	63	38		PF00330;Aconitase
ACTACCCAACGTTCCTACCA	Avana	ACOD1	aconitate decarboxylase 1	HGNC:33904	ACTACCCAACGTTCCTACCACGG	1110565858	{0: 1, 1: 0, 2: 1, 3: 2, 4: 37}	seq_location_match	13	76957024	76957046	-	Human (GRCh38)	-1.39031	0.6436		0.692905	89	64	26		PF03972;MmgE_PrpD
TGACAGATCGTGTTATTCAG	Avana	ACOD1	aconitate decarboxylase 1	HGNC:33904	TGACAGATCGTGTTATTCAGAGG	1110565385	{0: 1, 1: 0, 2: 0, 3: 9, 4: 63}	seq_location_match	13	76952541	76952563	+	Human (GRCh38)	-0.29496			0.672433	82	65	34		PF03972;MmgE_PrpD
GCAGCATTGCCAATGTGGAG	Avana	ACOD1	aconitate decarboxylase 1	HGNC:33904	GCAGCATTGCCAATGTGGAGGGG	1110565878	{0: 1, 1: 0, 2: 0, 3: 18, 4: 151}	seq_location_match	13	76957161	76957183	-	Human (GRCh38)	1.95034			0.41664	73	53	31		PF03972;MmgE_PrpD
GGTGTCCCACTTTCAAGCCA	Avana	ACOD1	aconitate decarboxylase 1	HGNC:33904	GGTGTCCCACTTTCAAGCCATGG	1110565383	{0: 1, 1: 0, 2: 2, 3: 32, 4: 243}	seq_location_match	13	76952518	76952540	-	Human (GRCh38)	4.42416			0.211389	38	51	29		PF03972;MmgE_PrpD
ACAAAAGCAGCATATGTGGG	Avana	ACOD1	aconitate decarboxylase 1	HGNC:33904	ACAAAAGCAGCATATGTGGGCGG	1110565499	{0: 1, 1: 0, 2: 2, 3: 27, 4: 297}	seq_location_match	13	76953654	76953676	-	Human (GRCh38)		0.6449			57	64	49		PF03972;MmgE_PrpD
GTGTTATTCAGAGGAGCAAG	Avana	ACOD1	aconitate decarboxylase 1	HGNC:33904	GTGTTATTCAGAGGAGCAAGAGG	1110565386	{0: 1, 1: 0, 2: 2, 3: 24, 4: 228}	seq_match	13	76952550	76952572	+	Human (GRCh38)					51	62	52		PF03972;MmgE_PrpD
ACGCTGATCCTGGAGCCCGC	Avana	ACOT1	acyl-CoA thioesterase 1	HGNC:33128	ACGCTGATCCTGGAGCCCGCGGG	1119306556	{0: 3, 1: 2, 2: 0, 3: 8, 4: 83}	seq_location_match	14	73612581	73612603	+	Human (GRCh38)	-0.359841			0.653551	0	59	54
GCTCGCCAAGGGTGTCGGCG	Avana	ACOT1	acyl-CoA thioesterase 1	HGNC:33128	GCTCGCCAAGGGTGTCGGCGCGG	1119296496	{0: 1, 1: 1, 2: 0, 3: 3, 4: 36}	seq_location_match	14	73537577	73537599	-	Human (GRCh38)	0.343492			0.515287	62	68	51		PF04775;Bile_Hydr_Trans
GCTCCAGGTCCAGCTCGCCA	Avana	ACOT1	acyl-CoA thioesterase 1	HGNC:33128	GCTCCAGGTCCAGCTCGCCAAGG	1119296501	{0: 1, 1: 2, 2: 2, 3: 22, 4: 170}	seq_location_match	14	73537589	73537611	-	Human (GRCh38)	2.04053			0.491635	31	53	37		PF04775;Bile_Hydr_Trans
CTCCAGGTCCAGCTCGCCAA	Avana	ACOT1	acyl-CoA thioesterase 1	HGNC:33128	CTCCAGGTCCAGCTCGCCAAGGG	1119296500	{0: 1, 1: 0, 2: 3, 3: 10, 4: 136}	seq_location_match	14	73537588	73537610	-	Human (GRCh38)	1.76294			0.252406	72	53	80		PF04775;Bile_Hydr_Trans
ACAATGCCAGGAAAGGGCCC	Avana	ACOT1	acyl-CoA thioesterase 1	HGNC:33128	ACAATGCCAGGAAAGGGCCCAGG	1119297048	{0: 1, 1: 1, 2: 2, 3: 23, 4: 295}	seq_location_match	14	73541495	73541517	-	Human (GRCh38)		0.583			41	58	31
CTTGGAGCCCGAGAAACCCT	Avana	ACOT1	acyl-CoA thioesterase 1	HGNC:33128	CTTGGAGCCCGAGAAACCCTTGG	1119296520	{0: 1, 1: 1, 2: 1, 3: 14, 4: 90}	seq_match	14	73537670	73537692	+	Human (GRCh38)					61	53	49		PF04775;Bile_Hydr_Trans
CGAGGGATACCGGAACCCCA	Avana	ACOT11	acyl-CoA thioesterase 11	HGNC:18156	CGAGGGATACCGGAACCCCACGG	907457456	{0: 1, 1: 0, 2: 0, 3: 1, 4: 36}	seq_location_match	1	54584735	54584757	+	Human (GRCh38)	0.778459			0.54859	92	64	59
AGCTGAAGCAGATCACGCCG	Avana	ACOT11	acyl-CoA thioesterase 11	HGNC:18156	AGCTGAAGCAGATCACGCCGCGG	907459092	{0: 1, 1: 0, 2: 0, 3: 2, 4: 60}	seq_location_match	1	54594560	54594582	+	Human (GRCh38)	0.799564	0.7606		0.539507	95	76	46
CGATGGCTTTGAGCACCAGA	Avana	ACOT11	acyl-CoA thioesterase 11	HGNC:18156	CGATGGCTTTGAGCACCAGACGG	907459914	{0: 1, 1: 0, 2: 0, 3: 10, 4: 106}	seq_location_match	1	54599371	54599393	-	Human (GRCh38)	0.693592			0.455672	74	66	48		PF03061;4HBT
GCTCAAGTGGATTGACACCA	Avana	ACOT11	acyl-CoA thioesterase 11	HGNC:18156	GCTCAAGTGGATTGACACCACGG	907457473	{0: 1, 1: 0, 2: 7, 3: 7, 4: 97}	seq_location_match	1	54584828	54584850	+	Human (GRCh38)	2.57234			0.267712	82	72	36		PF03061;4HBT
CTTACCGGACAGGCAAGCCG	Avana	ACOT11	acyl-CoA thioesterase 11	HGNC:18156	CTTACCGGACAGGCAAGCCGTGG	907457475	{0: 1, 1: 0, 2: 0, 3: 1, 4: 33}	seq_match	1	54584845	54584867	-	Human (GRCh38)					95	66	54		PF03061;4HBT
TCTCCAGGTGGGCATCCAGG	Avana	ACOT11	acyl-CoA thioesterase 11	HGNC:18156	TCTCCAGGTGGGCATCCAGGTGG	907458949	{0: 1, 1: 0, 2: 5, 3: 24, 4: 237}	seq_match	1	54593934	54593956	+	Human (GRCh38)					52	60	57		PF03061;4HBT
CATGAGCCAAGCCATCCAGC	Avana	ACOT12	acyl-CoA thioesterase 12	HGNC:24436	CATGAGCCAAGCCATCCAGCCGG	992910766	{0: 1, 1: 0, 2: 4, 3: 62, 4: 803}	seq_location_match	5	81394063	81394085	-	Human (GRCh38)	2.04435			0.876628	36	54	32
GTAGATATGTTTAAGTTCCG	Avana	ACOT12	acyl-CoA thioesterase 12	HGNC:24436	GTAGATATGTTTAAGTTCCGGGG	992905959	{0: 1, 1: 0, 2: 1, 3: 16, 4: 131}	seq_location_match	5	81345948	81345970	-	Human (GRCh38)	1.09633	0.6386		0.874604	70	64	42		PF03061;4HBT
ATATCTACGGACTTCAGAAA	Avana	ACOT12	acyl-CoA thioesterase 12	HGNC:24436	ATATCTACGGACTTCAGAAAGGG	992905964	{0: 1, 1: 0, 2: 0, 3: 5, 4: 87}	seq_location_match	5	81345963	81345985	+	Human (GRCh38)	0.866703			0.787164	75	55	51		PF03061;4HBT
ACATTTGTAGCCAAACCAGT	Avana	ACOT12	acyl-CoA thioesterase 12	HGNC:24436	ACATTTGTAGCCAAACCAGTTGG	992907825	{0: 1, 1: 0, 2: 0, 3: 16, 4: 123}	seq_location_match	5	81363798	81363820	-	Human (GRCh38)	0.0665406			0.567954	70	58	34
CAGTGGCTACTATTTCTGCA	Avana	ACOT12	acyl-CoA thioesterase 12	HGNC:24436	CAGTGGCTACTATTTCTGCAAGG	992906122	{0: 1, 1: 0, 2: 3, 3: 15, 4: 127}	seq_match	5	81347773	81347795	-	Human (GRCh38)					72	64	30		PF03061;4HBT
TGTTGAAGTTGGAGTTCGCG	Avana	ACOT12	acyl-CoA thioesterase 12	HGNC:24436	TGTTGAAGTTGGAGTTCGCGTGG	992905845	{0: 1, 1: 0, 2: 0, 3: 5, 4: 54}	seq_location_match	5	81345019	81345041	-	Human (GRCh38)					94	60	39		PF03061;4HBT
GCAATAGGCACTCTCCACGG	Avana	ACOT13	acyl-CoA thioesterase 13	HGNC:20999	GCAATAGGCACTCTCCACGGCGG	1005325645	{0: 1, 1: 0, 2: 0, 3: 4, 4: 42}	seq_location_match	6	24697952	24697974	+	Human (GRCh38)	0.974427			0.568339	89	77	77		PF03061;4HBT
GCTCTGCTATGCACGGAAAG	Avana	ACOT13	acyl-CoA thioesterase 13	HGNC:20999	GCTCTGCTATGCACGGAAAGGGG	1005325652	{0: 1, 1: 0, 2: 0, 3: 6, 4: 86}	seq_location_match	6	24698012	24698034	+	Human (GRCh38)	0.812227			0.511432	91	60	51		PF03061;4HBT
ACGTGGCTGTCAAACCGCCG	Avana	ACOT13	acyl-CoA thioesterase 13	HGNC:20999	ACGTGGCTGTCAAACCGCCGTGG	1005325646	{0: 1, 1: 0, 2: 0, 3: 1, 4: 23}	seq_location_match	6	24697966	24697988	-	Human (GRCh38)	0.846953	0.6732		0.474635	97	67	52		PF03061;4HBT
AATGCAATAGGCACTCTCCA	Avana	ACOT13	acyl-CoA thioesterase 13	HGNC:20999	AATGCAATAGGCACTCTCCACGG	1005325644	{0: 1, 1: 0, 2: 0, 3: 8, 4: 116}	seq_location_match	6	24697949	24697971	+	Human (GRCh38)	1.72363			0.27728	73	66	34		PF03061;4HBT
AACAATGGCTCTGCTATGCA	Avana	ACOT13	acyl-CoA thioesterase 13	HGNC:20999	AACAATGGCTCTGCTATGCACGG	1005325649	{0: 1, 1: 0, 2: 1, 3: 10, 4: 164}	seq_match	6	24698005	24698027	+	Human (GRCh38)					71	58	39		PF03061;4HBT
TGATATGTTATCTACTAACG	Avana	ACOT13	acyl-CoA thioesterase 13	HGNC:20999	TGATATGTTATCTACTAACGTGG	1005325647	{0: 1, 1: 0, 2: 0, 3: 10, 4: 67}	seq_match	6	24697983	24698005	-	Human (GRCh38)					88	72	43		PF03061;4HBT
GCTCGCCAAGAGTGTCGGCG	Avana	ACOT2	acyl-CoA thioesterase 2	HGNC:18431	GCTCGCCAAGAGTGTCGGCGCGG	1119300743	{0: 1, 1: 1, 2: 0, 3: 1, 4: 24}	seq_location_match	14	73569582	73569604	-	Human (GRCh38)	0.378414	0.7521		0.555024	63	75	50		PF04775;Bile_Hydr_Trans
AGATCATTAGGGTTCCTGCT	Avana	ACOT2	acyl-CoA thioesterase 2	HGNC:18431	AGATCATTAGGGTTCCTGCTCGG	1119300711	{0: 1, 1: 0, 2: 0, 3: 8, 4: 94}	seq_location_match	14	73569404	73569426	+	Human (GRCh38)	0.961256	0.6216		0.284392	80	62	52
CAGACCTGAGAACAACTGAA	Avana	ACOT2	acyl-CoA thioesterase 2	HGNC:18431	CAGACCTGAGAACAACTGAATGG	1119300689	{0: 1, 1: 1, 2: 5, 3: 18, 4: 252}	seq_location_match	14	73569270	73569292	-	Human (GRCh38)	1.77656			0.223748	43	54	36
ACGCTGATCCTGGAGCCTGC	Avana	ACOT2	acyl-CoA thioesterase 2	HGNC:18431	ACGCTGATCCTGGAGCCTGCGGG	1119300717	{0: 1, 1: 3, 2: 4, 3: 17, 4: 143}	seq_match	14	73569436	73569458	+	Human (GRCh38)					44	52	38
CGTCTGGCACAGCAGCCGCC	Avana	ACOT2	acyl-CoA thioesterase 2	HGNC:18431	CGTCTGGCACAGCAGCCGCCCGG	1119300789	{0: 1, 1: 0, 2: 1, 3: 6, 4: 116}	seq_match	14	73569773	73569795	-	Human (GRCh38)					74	37	49		PF04775;Bile_Hydr_Trans
TCTCAGGTCTGAATTCAAAA	Avana	ACOT2	acyl-CoA thioesterase 2	HGNC:18431	TCTCAGGTCTGAATTCAAAATGG	1119300690	{0: 1, 1: 0, 2: 1, 3: 22, 4: 243}	seq_match	14	73569282	73569304	+	Human (GRCh38)					61	34	13
GGCTTCTTCGAAGTACTCCA	Avana	ACOT4	acyl-CoA thioesterase 4	HGNC:19748	GGCTTCTTCGAAGTACTCCAGGG	1119304191	{0: 2, 1: 0, 2: 0, 3: 8, 4: 64}	seq_location_match	14	73593855	73593877	-	Human (GRCh38)	0.519429			0.811706	0	64	26		PF08840;BAAT_C
CAGCAGCCTGGCTCACCTGG	Avana	ACOT4	acyl-CoA thioesterase 4	HGNC:19748	CAGCAGCCTGGCTCACCTGGCGG	1119304024	{0: 1, 1: 0, 2: 5, 3: 43, 4: 422}	seq_location_match	14	73592410	73592432	-	Human (GRCh38)	2.19566			0.77072	48	64	93
GCTCCAGGTCCAGCTCGCCG	Avana	ACOT4	acyl-CoA thioesterase 4	HGNC:19748	GCTCCAGGTCCAGCTCGCCGCGG	1165533262	{0: 2, 1: 2, 2: 1, 3: 12, 4: 151}	seq_location_match	19	36421694	36421716	-	Human (GRCh38)	0.883654			0.580714	0	58	38
GGCTGGCTCGATATTCCAAG	Avana	ACOT4	acyl-CoA thioesterase 4	HGNC:19748	GGCTGGCTCGATATTCCAAGAGG	1119304177	{0: 1, 1: 1, 2: 0, 3: 2, 4: 49}	seq_location_match	14	73593751	73593773	-	Human (GRCh38)	0.269722			0.572526	65	70	34
GAGCCAACGTGGCAAAGCCA	Avana	ACOT4	acyl-CoA thioesterase 4	HGNC:19748	GAGCCAACGTGGCAAAGCCATGG	1119304184	{0: 1, 1: 1, 2: 0, 3: 13, 4: 160}	seq_match	14	73593784	73593806	-	Human (GRCh38)					40	56	55
TAGGACCTGGACCCTTCCCA	Avana	ACOT4	acyl-CoA thioesterase 4	HGNC:19748	TAGGACCTGGACCCTTCCCAGGG	1119304164	{0: 1, 1: 0, 2: 1, 3: 13, 4: 142}	seq_location_match	14	73593699	73593721	+	Human (GRCh38)					66	59	61
TGTTCCATTGGAAAAGGCGC	Avana	ACOT6	acyl-CoA thioesterase 6	HGNC:33159	TGTTCCATTGGAAAAGGCGCAGG	1119307501	{0: 1, 1: 0, 2: 0, 3: 2, 4: 75}	seq_location_match	14	73619497	73619519	+	Human (GRCh38)	-2.04743			0.75211	88	54	27		PF03959;FSH1
ACAGGCATTGATAAGTACAG	Avana	ACOT6	acyl-CoA thioesterase 6	HGNC:33159	ACAGGCATTGATAAGTACAGTGG	1119307485	{0: 1, 1: 0, 2: 1, 3: 9, 4: 144}	seq_location_match	14	73619322	73619344	-	Human (GRCh38)	0.221441	0.7212		0.623481	76	72	60		PF03959;FSH1
AGGTGACCTGTGTCTCTCAA	Avana	ACOT6	acyl-CoA thioesterase 6	HGNC:33159	AGGTGACCTGTGTCTCTCAATGG	1119307481	{0: 1, 1: 0, 2: 2, 3: 20, 4: 167}	seq_location_match	14	73619275	73619297	+	Human (GRCh38)	1.44185			0.525045	62	51	54		PF03959;FSH1
TCAATGGCTTCTTTCTTGAA	Avana	ACOT6	acyl-CoA thioesterase 6	HGNC:33159	TCAATGGCTTCTTTCTTGAAGGG	1119307484	{0: 1, 1: 0, 2: 0, 3: 28, 4: 264}	seq_location_match	14	73619291	73619313	+	Human (GRCh38)	5.05757			0.188744	54	47	44		PF03959;FSH1
GGACACTTGGAGCAATCCAC	Avana	ACOT6	acyl-CoA thioesterase 6	HGNC:33159	GGACACTTGGAGCAATCCACTGG	1119307495	{0: 1, 1: 0, 2: 1, 3: 9, 4: 127}	seq_location_match	14	73619452	73619474	+	Human (GRCh38)					82	50	40		PF03959;FSH1
TTTCCAATGGAACAAGACTT	Avana	ACOT6	acyl-CoA thioesterase 6	HGNC:33159	TTTCCAATGGAACAAGACTTTGG	1119307499	{0: 1, 1: 0, 2: 0, 3: 18, 4: 204}	seq_match	14	73619488	73619510	-	Human (GRCh38)					68	47	41		PF03959;FSH1
TGACCAATAAGGCCACCCTG	Avana	ACOT7	acyl-CoA thioesterase 7	HGNC:24157	TGACCAATAAGGCCACCCTGTGG	901035449	{0: 1, 1: 1, 2: 1, 3: 5, 4: 115}	seq_location_match	1	6333534	6333556	-	Human (GRCh38)	-0.325472			0.623443	57	77	43
GGTGCGCTCGACACGAGCCA	Avana	ACOT7	acyl-CoA thioesterase 7	HGNC:24157	GGTGCGCTCGACACGAGCCAGGG	901036585	{0: 1, 1: 0, 2: 0, 3: 1, 4: 27}	seq_location_match	1	6339551	6339573	+	Human (GRCh38)	0.740972			0.539949	95	59	55		PF03061;4HBT
GCATTGCAACAGCCAGAACG	Avana	ACOT7	acyl-CoA thioesterase 7	HGNC:24157	GCATTGCAACAGCCAGAACGGGG	901038373	{0: 1, 1: 0, 2: 0, 3: 5, 4: 78}	seq_location_match	1	6349748	6349770	-	Human (GRCh38)	1.32819			0.395049	84	70	50		PF03061;4HBT
TCTTCAGGATGGTCCCCCCG	Avana	ACOT7	acyl-CoA thioesterase 7	HGNC:24157	TCTTCAGGATGGTCCCCCCGTGG	901038385	{0: 1, 1: 0, 2: 0, 3: 4, 4: 69}	seq_location_match	1	6349805	6349827	+	Human (GRCh38)	2.11799			0.257177	90	68	67		PF03061;4HBT
GCCACCTCACCGATGCACAT	Avana	ACOT7	acyl-CoA thioesterase 7	HGNC:24157	GCCACCTCACCGATGCACATGGG	901036578	{0: 2, 1: 0, 2: 0, 3: 2, 4: 48}	seq_match	1	6339516	6339538	+	Human (GRCh38)					0	65	39		PF03061;4HBT
TGAGGTGGCGCATGTCAGCG	Avana	ACOT7	acyl-CoA thioesterase 7	HGNC:24157	TGAGGTGGCGCATGTCAGCGCGG	901036576	{0: 1, 1: 0, 2: 3, 3: 7, 4: 88}	seq_match	1	6339502	6339524	-	Human (GRCh38)					83	76	70		PF03061;4HBT
CAGGCCCCAGAAGATGGGCA	Avana	ACOT8	acyl-CoA thioesterase 8	HGNC:15919	CAGGCCCCAGAAGATGGGCAGGG	1173795577	{0: 1, 1: 1, 2: 2, 3: 51, 4: 389}	seq_location_match	20	45857281	45857303	-	Human (GRCh38)	-3.46			0.728243	33	60	68
AAGTGGAGCGGACACGAACA	Avana	ACOT8	acyl-CoA thioesterase 8	HGNC:15919	AAGTGGAGCGGACACGAACAGGG	1173794351	{0: 1, 1: 0, 2: 0, 3: 3, 4: 64}	seq_location_match	20	45848626	45848648	-	Human (GRCh38)	1.32565			0.554341	93	61	59		PF02551;Acyl_CoA_thio
GGTCCCCAGGGGGATCGCCG	Avana	ACOT8	acyl-CoA thioesterase 8	HGNC:15919	GGTCCCCAGGGGGATCGCCGCGG	1173795568	{0: 1, 1: 0, 2: 1, 3: 7, 4: 105}	seq_location_match	20	45857249	45857271	+	Human (GRCh38)	0.928917			0.482297	89	64	54
GCTGCCAGTACTGTACCAAG	Avana	ACOT8	acyl-CoA thioesterase 8	HGNC:15919	GCTGCCAGTACTGTACCAAGTGG	1173794356	{0: 1, 1: 0, 2: 1, 3: 4, 4: 80}	seq_location_match	20	45848643	45848665	-	Human (GRCh38)	4.69629			0.203294	82	67	47		PF02551;Acyl_CoA_thio
AGACGCTACGGAGGTCCCCA	Avana	ACOT8	acyl-CoA thioesterase 8	HGNC:15919	AGACGCTACGGAGGTCCCCAGGG	1173795565	{0: 1, 1: 0, 2: 0, 3: 0, 4: 59}	seq_match	20	45857237	45857259	+	Human (GRCh38)					83	59	41
CAGCGGCTCGAGGTTGAGCA	Avana	ACOT8	acyl-CoA thioesterase 8	HGNC:15919	CAGCGGCTCGAGGTTGAGCACGG	1173795560	{0: 1, 1: 0, 2: 1, 3: 6, 4: 122}	seq_match	20	45857205	45857227	+	Human (GRCh38)					79	61	68
TGACTGTTCAAAACACCGTA	Avana	ACOT9	acyl-CoA thioesterase 9	HGNC:17152	TGACTGTTCAAAACACCGTAAGG	1187866857	{0: 1, 1: 0, 2: 0, 3: 4, 4: 79}	seq_match	X	23730815	23730837	-	Human (GRCh38)				0.286735	88	56	24
AATTCAGGCTCACTGCCCAA	Avana	ACOT9	acyl-CoA thioesterase 9	HGNC:17152	AATTCAGGCTCACTGCCCAAAGG	1187866859	{0: 1, 1: 0, 2: 1, 3: 12, 4: 99}	seq_location_match	X	23730852	23730874	+	Human (GRCh38)				0.222738	73	67	61
TTTCAGTTCGAGATAAGTTG	Avana	ACOT9	acyl-CoA thioesterase 9	HGNC:17152	TTTCAGTTCGAGATAAGTTGCGG	1187867080	{0: 1, 1: 0, 2: 0, 3: 6, 4: 193}	seq_match	X	23733201	23733223	-	Human (GRCh38)				0.207291	76	58	44
CTTACCAATCTTATCCACCA	Avana	ACOT9	acyl-CoA thioesterase 9	HGNC:17152	CTTACCAATCTTATCCACCAGGG	1187865845	{0: 1, 1: 0, 2: 2, 3: 10, 4: 142}	seq_location_match	X	23722665	23722687	+	Human (GRCh38)		0.7259		0.177106	70	73	56
AATAGCACTGTGTTACCTTA	Avana	ACOT9	acyl-CoA thioesterase 9	HGNC:17152	AATAGCACTGTGTTACCTTACGG	1187866856	{0: 1, 1: 0, 2: 0, 3: 10, 4: 119}	seq_match	X	23730800	23730822	+	Human (GRCh38)					79	51	53
CAATGAGGCGGGCAGCACTG	Avana	ACOT9	acyl-CoA thioesterase 9	HGNC:17152	CAATGAGGCGGGCAGCACTGCGG	1187868238	{0: 1, 1: 0, 2: 2, 3: 10, 4: 167}	seq_match	X	23743124	23743146	-	Human (GRCh38)					63	61	67
TCTGTGGTAGGAATTACCGT	Avana	ACOX1	acyl-CoA oxidase 1	HGNC:119	TCTGTGGTAGGAATTACCGTTGG	1151737785	{0: 1, 1: 0, 2: 0, 3: 10, 4: 74}	seq_location_match	17	75955669	75955691	-	Human (GRCh38)	1.9561			0.794646	88	67	40		PF02770;Acyl-CoA_dh_M
AATGATCTCCAAGTTCCAGG	Avana	ACOX1	acyl-CoA oxidase 1	HGNC:119	AATGATCTCCAAGTTCCAGGCGG	1151738262	{0: 1, 1: 0, 2: 1, 3: 21, 4: 316}	seq_location_match	17	75960246	75960268	+	Human (GRCh38)	1.34993			0.65744	56	72	44		PF14749;Acyl-CoA_ox_N
TTTGGGGCCGATGTCACCAA	Avana	ACOX1	acyl-CoA oxidase 1	HGNC:119	TTTGGGGCCGATGTCACCAACGG	1151737783	{0: 1, 1: 0, 2: 1, 3: 3, 4: 87}	seq_location_match	17	75955653	75955675	+	Human (GRCh38)	0.97925			0.595498	87	66	86		PF02770;Acyl-CoA_dh_M
ACCAGTCTGAAATCAAGCCA	Avana	ACOX1	acyl-CoA oxidase 1	HGNC:119	ACCAGTCTGAAATCAAGCCAGGG	1151737480	{0: 1, 1: 0, 2: 0, 3: 21, 4: 145}	seq_location_match	17	75953450	75953472	-	Human (GRCh38)	-0.943632			0.290804	69	63	58
GAAGGACCTGACAAACACCA	Avana	ACOX1	acyl-CoA oxidase 1	HGNC:119	GAAGGACCTGACAAACACCATGG	1151737493	{0: 1, 1: 0, 2: 0, 3: 11, 4: 176}	seq_match	17	75953543	75953565	+	Human (GRCh38)					69	75	44
TAAGTCAGCTTGTTACTCAG	Avana	ACOX1	acyl-CoA oxidase 1	HGNC:119	TAAGTCAGCTTGTTACTCAGCGG	1151737498	{0: 1, 1: 0, 2: 0, 3: 9, 4: 117}	seq_match	17	75953571	75953593	+	Human (GRCh38)					80	64	57
AGCGTTATAAGGCTGCCATG	Avana	ACOX2	acyl-CoA oxidase 2	HGNC:120	AGCGTTATAAGGCTGCCATGCGG	955392945	{0: 1, 1: 0, 2: 0, 3: 2, 4: 61}	seq_location_match	3	58534437	58534459	-	Human (GRCh38)	0.909175			0.568428	82	74	52		PF14749;Acyl-CoA_ox_N
TTATAAGGCTGCCATGCGGA	Avana	ACOX2	acyl-CoA oxidase 2	HGNC:120	TTATAAGGCTGCCATGCGGAGGG	955392943	{0: 1, 1: 0, 2: 0, 3: 5, 4: 73}	seq_location_match	3	58534433	58534455	-	Human (GRCh38)	1.03809			0.509134	86	60	61		PF14749;Acyl-CoA_ox_N
GATGTGGAATGCCCTCCGCA	Avana	ACOX2	acyl-CoA oxidase 2	HGNC:120	GATGTGGAATGCCCTCCGCATGG	955392942	{0: 1, 1: 0, 2: 1, 3: 5, 4: 74}	seq_location_match	3	58534422	58534444	+	Human (GRCh38)	0.964279			0.487866	87	63	50		PF14749;Acyl-CoA_ox_N
TGATCTGCTCAGGAGCCAGG	Avana	ACOX2	acyl-CoA oxidase 2	HGNC:120	TGATCTGCTCAGGAGCCAGGCGG	955392518	{0: 1, 1: 0, 2: 1, 3: 23, 4: 229}	seq_location_match	3	58531751	58531773	-	Human (GRCh38)	1.08373			0.413419	57	56	45		PF02770;Acyl-CoA_dh_M
CCAGGCGCCGAGCTATCAAC	Avana	ACOX2	acyl-CoA oxidase 2	HGNC:120	CCAGGCGCCGAGCTATCAACCGG	955392938	{0: 1, 1: 0, 2: 0, 3: 5, 4: 38}	seq_match	3	58534400	58534422	+	Human (GRCh38)					96	50	57		PF14749;Acyl-CoA_ox_N
GCCGGAGCCGGGATTGGCGG	Avana	ACOX2	acyl-CoA oxidase 2	HGNC:120	GCCGGAGCCGGGATTGGCGGCGG	955392273	{0: 1, 1: 0, 2: 0, 3: 17, 4: 194}	seq_match	3	58530470	58530492	+	Human (GRCh38)					79	47	79
GCTCTGACCGAATTAAGCCA	Avana	ACOX3	acyl-CoA oxidase 3, pristanoyl	HGNC:121	GCTCTGACCGAATTAAGCCACGG	969643811	{0: 1, 1: 0, 2: 0, 3: 6, 4: 34}	seq_location_match	4	8414344	8414366	-	Human (GRCh38)	-1.1663			0.655849	90	70	49		PF02770;Acyl-CoA_dh_M
CCAGGCACTGAATCAAGGCG	Avana	ACOX3	acyl-CoA oxidase 3, pristanoyl	HGNC:121	CCAGGCACTGAATCAAGGCGGGG	969643997	{0: 1, 1: 0, 2: 1, 3: 10, 4: 114}	seq_location_match	4	8415813	8415835	+	Human (GRCh38)	-0.374434			0.605395	87	64	56
GCCCGAGGACAGGCTCCCCA	Avana	ACOX3	acyl-CoA oxidase 3, pristanoyl	HGNC:121	GCCCGAGGACAGGCTCCCCAGGG	969640746	{0: 1, 1: 0, 2: 2, 3: 26, 4: 204}	seq_location_match	4	8397072	8397094	+	Human (GRCh38)	2.44306			0.413075	55	59	52		PF00441;Acyl-CoA_dh_1
TCTGCTCCCAGAATTCCCCA	Avana	ACOX3	acyl-CoA oxidase 3, pristanoyl	HGNC:121	TCTGCTCCCAGAATTCCCCAGGG	969644099	{0: 1, 1: 0, 2: 3, 3: 33, 4: 302}	seq_location_match	4	8416467	8416489	-	Human (GRCh38)	2.96043			0.224329	54	55	27
ATACTTCTCCAAGGACAGAT	Avana	ACOX3	acyl-CoA oxidase 3, pristanoyl	HGNC:121	ATACTTCTCCAAGGACAGATCGG	969644005	{0: 1, 1: 0, 2: 1, 3: 12, 4: 146}	seq_match	4	8415922	8415944	+	Human (GRCh38)					69	55	37
GCGCTGTTCACGGAAGGGGA	Avana	ACOX3	acyl-CoA oxidase 3, pristanoyl	HGNC:121	GCGCTGTTCACGGAAGGGGAGGG	969644077	{0: 1, 1: 0, 2: 0, 3: 27, 4: 249}	seq_match	4	8416394	8416416	-	Human (GRCh38)					71	56	69
TGACAAGGTTCGGATACCCA	Avana	ACOXL	acyl-CoA oxidase like	HGNC:25621	TGACAAGGTTCGGATACCCAGGG	936242728	{0: 1, 1: 0, 2: 0, 3: 4, 4: 43}	seq_location_match	2	110801686	110801708	+	Human (GRCh38)	4.18662	0.629		0.808694	91	63	49
GACCCCTTCGAGATTAGCTG	Avana	ACOXL	acyl-CoA oxidase like	HGNC:25621	GACCCCTTCGAGATTAGCTGTGG	936243113	{0: 1, 1: 0, 2: 0, 3: 0, 4: 34}	seq_location_match	2	110805347	110805369	+	Human (GRCh38)	1.65627			0.745322	93	61	17		PF00441;Acyl-CoA_dh_1
TCAGAGAGTGAAGTTTGCCA	Avana	ACOXL	acyl-CoA oxidase like	HGNC:25621	TCAGAGAGTGAAGTTTGCCATGG	936238671	{0: 1, 1: 0, 2: 0, 3: 20, 4: 269}	seq_location_match	2	110768407	110768429	+	Human (GRCh38)	0.688374			0.587963	58	58	22
GTTCCTGTCCGGGATGAAAA	Avana	ACOXL	acyl-CoA oxidase like	HGNC:25621	GTTCCTGTCCGGGATGAAAACGG	936242371	{0: 1, 1: 0, 2: 1, 3: 4, 4: 72}	seq_location_match	2	110799031	110799053	+	Human (GRCh38)	-3.22054			0.272062	80	47	40		PF02770;Acyl-CoA_dh_M
CTTCTCCTATGACAAGGCTT	Avana	ACOXL	acyl-CoA oxidase like	HGNC:25621	CTTCTCCTATGACAAGGCTTCGG	936240544	{0: 1, 1: 0, 2: 0, 3: 14, 4: 120}	seq_match	2	110784758	110784780	-	Human (GRCh38)					77	53	56
GTACTGTCCATCTGGAGCCA	Avana	ACOXL	acyl-CoA oxidase like	HGNC:25621	GTACTGTCCATCTGGAGCCACGG	936243106	{0: 1, 1: 0, 2: 0, 3: 9, 4: 115}	seq_match	2	110805271	110805293	-	Human (GRCh38)					70	62	42
GCAGTGGAGGGTAGACAGCG	Avana	ACP1	acid phosphatase 1	HGNC:122	GCAGTGGAGGGTAGACAGCGCGG	924986184	{0: 1, 1: 0, 2: 0, 3: 15, 4: 209}	seq_location_match	2	272033	272055	+	Human (GRCh38)	0.431279			0.478764	69	72	71		PF01451;LMWPc
TCTGCCCTCGGTAGTCAGGG	Avana	ACP1	acid phosphatase 1	HGNC:122	TCTGCCCTCGGTAGTCAGGGGGG	924986192	{0: 1, 1: 0, 2: 2, 3: 6, 4: 101}	seq_location_match	2	272081	272103	-	Human (GRCh38)	0.537161			0.453819	77	66	62		PF01451;LMWPc
GTTTCTTCCCCTGCAGTGGA	Avana	ACP1	acid phosphatase 1	HGNC:122	GTTTCTTCCCCTGCAGTGGAGGG	924986180	{0: 1, 1: 0, 2: 1, 3: 22, 4: 188}	seq_location_match	2	272021	272043	+	Human (GRCh38)	2.10741			0.354217	58	52	59		PF01451;LMWPc
ACCCAGACACACAAACAGCA	Avana	ACP1	acid phosphatase 1	HGNC:122	ACCCAGACACACAAACAGCACGG	924985406	{0: 1, 1: 0, 2: 3, 3: 74, 4: 1093}	seq_location_match	2	264987	265009	-	Human (GRCh38)	1.28328	0.6649		0.228531	42	66	25		PF01451;LMWPc
GCAACTTCCGGGTATGAGAT	Avana	ACP1	acid phosphatase 1	HGNC:122	GCAACTTCCGGGTATGAGATAGG	924986187	{0: 1, 1: 0, 2: 1, 3: 2, 4: 59}	seq_location_match	2	272055	272077	+	Human (GRCh38)					86	36	36		PF01451;LMWPc
GGGGTTCCCTATCTCATACC	Avana	ACP1	acid phosphatase 1	HGNC:122	GGGGTTCCCTATCTCATACCCGG	924986189	{0: 1, 1: 1, 2: 0, 3: 5, 4: 81}	seq_location_match	2	272062	272084	-	Human (GRCh38)		0.6307			72	63	52		PF01451;LMWPc
GTTAACTGACCAAACCCCTG	Avana	ACP2	acid phosphatase 2, lysosomal	HGNC:123	GTTAACTGACCAAACCCCTGGGG	1081977993	{0: 1, 1: 0, 2: 0, 3: 3, 4: 84}	seq_location_match	11	47248042	47248064	+	Human (GRCh38)	1.51626			0.42242					PF00328;His_Phos_2
GGTTAACTGACCAAACCCCT	Avana	ACP2	acid phosphatase 2, lysosomal	HGNC:123	GGTTAACTGACCAAACCCCTGGG	1081977992	{0: 1, 1: 0, 2: 1, 3: 3, 4: 58}	seq_location_match	11	47248041	47248063	+	Human (GRCh38)	2.76528			0.236707	84	53	42		PF00328;His_Phos_2
GATATGTCTTCACTGGTGAA	Avana	ACP2	acid phosphatase 2, lysosomal	HGNC:123	GATATGTCTTCACTGGTGAACGG	1081978007	{0: 1, 1: 0, 2: 4, 3: 14, 4: 152}	seq_location_match	11	47248094	47248116	+	Human (GRCh38)	2.25597			0.207411	60	62	47		PF00328;His_Phos_2
ACCCCTATCAGGAAGAAGAA	Avana	ACP2	acid phosphatase 2, lysosomal	HGNC:123	ACCCCTATCAGGAAGAAGAATGG	1081978001	{0: 1, 1: 0, 2: 0, 3: 17, 4: 224}	seq_match	11	47248065	47248087	-	Human (GRCh38)					59	56	18		PF00328;His_Phos_2
GGAGCTGGAGGAGAGCCGCC	Avana	ACP2	acid phosphatase 2, lysosomal	HGNC:123	GGAGCTGGAGGAGAGCCGCCCGG	1081978127	{0: 1, 1: 0, 2: 6, 3: 37, 4: 433}	seq_match	11	47248741	47248763	+	Human (GRCh38)	-6.08199				54	57	56
TCACTGGTGAACGGTCTCCA	Avana	ACP2	acid phosphatase 2, lysosomal	HGNC:123	TCACTGGTGAACGGTCTCCATGG	1081978008	{0: 1, 1: 0, 2: 0, 3: 6, 4: 70}	seq_location_match	11	47248103	47248125	+	Human (GRCh38)					87	55	42		PF00328;His_Phos_2
GACTCAGGAAGGCCTCGTAG	Avana	ACP4	acid phosphatase 4	HGNC:14376	GACTCAGGAAGGCCTCGTAGCGG	1167660010	{0: 1, 1: 0, 2: 0, 3: 8, 4: 140}	seq_location_match	19	50790818	50790840	-	Human (GRCh38)	-0.302341			0.692554	84	71	55		PF00328;His_Phos_2
CCAGGTGTACATCCGCAGCA	Avana	ACP4	acid phosphatase 4	HGNC:14376	CCAGGTGTACATCCGCAGCACGG	1167660154	{0: 1, 1: 0, 2: 3, 3: 14, 4: 93}	seq_location_match	19	50791652	50791674	+	Human (GRCh38)	1.01006			0.303884	84	70	48		PF00328;His_Phos_2
GCAGCAGGAGAGGTCCAGCA	Avana	ACP4	acid phosphatase 4	HGNC:14376	GCAGCAGGAGAGGTCCAGCAGGG	1167659893	{0: 1, 1: 0, 2: 1, 3: 38, 4: 422}	seq_location_match	19	50790441	50790463	-	Human (GRCh38)	1.57337			0.261934	56	63	76
CCTCCTTGTGTGGGTCCATG	Avana	ACP4	acid phosphatase 4	HGNC:14376	CCTCCTTGTGTGGGTCCATGGGG	1167659954	{0: 1, 1: 0, 2: 1, 3: 11, 4: 153}	seq_location_match	19	50790632	50790654	-	Human (GRCh38)	1.23293			0.160306	74	59	56		PF00328;His_Phos_2
CTTCCTGAGGAGCCGCTACG	Avana	ACP4	acid phosphatase 4	HGNC:14376	CTTCCTGAGGAGCCGCTACGAGG	1167660008	{0: 1, 1: 0, 2: 0, 3: 6, 4: 81}	seq_match	19	50790806	50790828	+	Human (GRCh38)					91	60	39		PF00328;His_Phos_2
TGTTTCCCGAGGCTGCTCCA	Avana	ACP4	acid phosphatase 4	HGNC:14376	TGTTTCCCGAGGCTGCTCCAGGG	1167660168	{0: 1, 1: 0, 2: 3, 3: 12, 4: 144}	seq_match	19	50791720	50791742	+	Human (GRCh38)					60	56	47		PF00328;His_Phos_2
GTGGGATCTTGAAGTGCAGG	Avana	ACP5	acid phosphatase 5, tartrate resistant	HGNC:124	GTGGGATCTTGAAGTGCAGGCGG	1162588570	{0: 1, 1: 0, 2: 0, 3: 12, 4: 204}	seq_location_match	19	11576545	11576567	+	Human (GRCh38)	0.395164			0.475366	68	66	75		PF00149;Metallophos
TTTCCGGCTAGCACGTACCA	Avana	ACP5	acid phosphatase 5, tartrate resistant	HGNC:124	TTTCCGGCTAGCACGTACCAGGG	1162588616	{0: 1, 1: 0, 2: 0, 3: 1, 4: 20}	seq_location_match	19	11576776	11576798	+	Human (GRCh38)	1.05007			0.438119	96	69	47		PF00149;Metallophos
CCCCAATGCCCCATTCCACA	Avana	ACP5	acid phosphatase 5, tartrate resistant	HGNC:124	CCCCAATGCCCCATTCCACACGG	1162588705	{0: 1, 1: 0, 2: 2, 3: 23, 4: 241}	seq_location_match	19	11577185	11577207	-	Human (GRCh38)	0.92971			0.363021	59	57	19		PF00149;Metallophos
GCTCGGACTGTGCAGATCCT	Avana	ACP5	acid phosphatase 5, tartrate resistant	HGNC:124	GCTCGGACTGTGCAGATCCTGGG	1162588688	{0: 1, 1: 0, 2: 0, 3: 3, 4: 83}	seq_location_match	19	11577133	11577155	-	Human (GRCh38)	1.66549			0.304629	80	45	43		PF00149;Metallophos
GCAGGCGGTAGAAAGGGCTG	Avana	ACP5	acid phosphatase 5, tartrate resistant	HGNC:124	GCAGGCGGTAGAAAGGGCTGGGG	1162588575	{0: 1, 1: 0, 2: 1, 3: 18, 4: 267}	seq_match	19	11576560	11576582	+	Human (GRCh38)					60	66	57		PF00149;Metallophos
TGAAGTGCAGGCGGTAGAAA	Avana	ACP5	acid phosphatase 5, tartrate resistant	HGNC:124	TGAAGTGCAGGCGGTAGAAAGGG	1162588572	{0: 1, 1: 0, 2: 0, 3: 6, 4: 166}	seq_match	19	11576554	11576576	+	Human (GRCh38)					74	53	59		PF00149;Metallophos
TGACTCACAAGACCTCCTGT	Avana	ACP6	acid phosphatase 6, lysophosphatidic	HGNC:29609	TGACTCACAAGACCTCCTGTGGG	914435945	{0: 1, 1: 0, 2: 6, 3: 101, 4: 2684}	seq_location_match	1	147659388	147659410	+	Human (GRCh38)	9.38673			0.863536	17	69	24		PF00328;His_Phos_2
GCTGAAGTTGAAAATGGTGC	Avana	ACP6	acid phosphatase 6, lysophosphatidic	HGNC:29609	GCTGAAGTTGAAAATGGTGCAGG	914437057	{0: 1, 1: 0, 2: 2, 3: 26, 4: 215}	seq_location_match	1	147669886	147669908	-	Human (GRCh38)	1.27954			0.657317	61	59	35		PF00328;His_Phos_2
ATACCATGAGACCACCCTGA	Avana	ACP6	acid phosphatase 6, lysophosphatidic	HGNC:29609	ATACCATGAGACCACCCTGAAGG	914435988	{0: 1, 1: 0, 2: 1, 3: 12, 4: 148}	seq_location_match	1	147659646	147659668	-	Human (GRCh38)	-0.224004			0.552094	69	65	51		PF00328;His_Phos_2
GCAGGTCGTGTTTCGACACG	Avana	ACP6	acid phosphatase 6, lysophosphatidic	HGNC:29609	GCAGGTCGTGTTTCGACACGGGG	914437054	{0: 1, 1: 0, 2: 0, 3: 0, 4: 18}	seq_location_match	1	147669868	147669890	-	Human (GRCh38)	-4.55335	0.6316		0.356339	98	63	65		PF00328;His_Phos_2
CAGCCTGCTGAAGTTGAAAA	Avana	ACP6	acid phosphatase 6, lysophosphatidic	HGNC:29609	CAGCCTGCTGAAGTTGAAAATGG	914437059	{0: 1, 1: 0, 2: 0, 3: 36, 4: 333}	seq_match	1	147669892	147669914	-	Human (GRCh38)					58	38	57		PF00328;His_Phos_2
GTGCAGGTCGTGTTTCGACA	Avana	ACP6	acid phosphatase 6, lysophosphatidic	HGNC:29609	GTGCAGGTCGTGTTTCGACACGG	914437056	{0: 1, 1: 0, 2: 0, 3: 1, 4: 24}	seq_match	1	147669870	147669892	-	Human (GRCh38)					96	54	48		PF00328;His_Phos_2
TATTCTCCTTGGGAGTCCAG	Avana	ACP7	acid phosphatase 7, tartrate resistant (putative)	HGNC:33781	TATTCTCCTTGGGAGTCCAGGGG	1165886997	{0: 1, 1: 0, 2: 0, 3: 10, 4: 133}	seq_location_match	19	39085316	39085338	+	Human (GRCh38)	-0.830752			0.78236	76	63	62
GCAGCTTGCGAAGCGTGACT	Avana	ACP7	acid phosphatase 7, tartrate resistant (putative)	HGNC:33781	GCAGCTTGCGAAGCGTGACTCGG	1165888801	{0: 1, 1: 0, 2: 0, 3: 4, 4: 30}	seq_location_match	19	39098618	39098640	-	Human (GRCh38)	-0.438911			0.667892	95	54	51		PF16656;Pur_ac_phosph_N
GGTCTCCAAACACAGCCAGA	Avana	ACP7	acid phosphatase 7, tartrate resistant (putative)	HGNC:33781	GGTCTCCAAACACAGCCAGACGG	1165888912	{0: 1, 1: 0, 2: 0, 3: 26, 4: 216}	seq_location_match	19	39099039	39099061	-	Human (GRCh38)	1.97098			0.392189	58	61	28		PF00149;Metallophos
CCTGGGGGCTGACAACCCGA	Avana	ACP7	acid phosphatase 7, tartrate resistant (putative)	HGNC:33781	CCTGGGGGCTGACAACCCGAAGG	1165888918	{0: 1, 1: 0, 2: 1, 3: 6, 4: 80}	seq_location_match	19	39099060	39099082	+	Human (GRCh38)	4.23454			0.384568	89	65	66		PF00149;Metallophos
CCAGTGGGCCCCATTCTTGA	Avana	ACP7	acid phosphatase 7, tartrate resistant (putative)	HGNC:33781	CCAGTGGGCCCCATTCTTGAGGG	1165888903	{0: 1, 1: 0, 2: 1, 3: 15, 4: 130}	seq_match	19	39099011	39099033	-	Human (GRCh38)					76	44	36
CTATTCTCCTTGGGAGTCCA	Avana	ACP7	acid phosphatase 7, tartrate resistant (putative)	HGNC:33781	CTATTCTCCTTGGGAGTCCAGGG	1165886996	{0: 1, 1: 0, 2: 0, 3: 9, 4: 185}	seq_match	19	39085315	39085337	+	Human (GRCh38)					61	43	45
GCAGCCCTGTTTCCCCCAGA	Avana	ACPP	acid phosphatase, prostate	HGNC:125	GCAGCCCTGTTTCCCCCAGAAGG	962100011	{0: 1, 1: 0, 2: 1, 3: 21, 4: 214}	seq_location_match	3	132332249	132332271	+	Human (GRCh38)	0.568871			0.521813	59	50	68		PF00328;His_Phos_2
TCAGTGGGAAAGGTGTCAAT	Avana	ACPP	acid phosphatase, prostate	HGNC:125	TCAGTGGGAAAGGTGTCAATGGG	962099622	{0: 1, 1: 0, 2: 1, 3: 7, 4: 155}	seq_location_match	3	132328291	132328313	-	Human (GRCh38)	1.23005			0.387416	75	51	61		PF00328;His_Phos_2
GACACCTTCTGGGGGAAACA	Avana	ACPP	acid phosphatase, prostate	HGNC:125	GACACCTTCTGGGGGAAACAGGG	962100012	{0: 1, 1: 2, 2: 0, 3: 12, 4: 161}	seq_location_match	3	132332253	132332275	-	Human (GRCh38)	1.05027			0.364698	42	56	44		PF00328;His_Phos_2
ACTCCTTGGCTAGTACACTT	Avana	ACPP	acid phosphatase, prostate	HGNC:125	ACTCCTTGGCTAGTACACTTCGG	962098589	{0: 1, 1: 0, 2: 0, 3: 9, 4: 73}	seq_location_match	3	132317537	132317559	-	Human (GRCh38)		0.6225			87	62	40
AGGATTTGGCCAACTCACCC	Avana	ACPP	acid phosphatase, prostate	HGNC:125	AGGATTTGGCCAACTCACCCAGG	962099636	{0: 1, 1: 0, 2: 1, 3: 17, 4: 240}	seq_match	3	132328341	132328363	+	Human (GRCh38)					70	62	27		PF00328;His_Phos_2
TCTCAAGTTCTTGAAAACGA	Avana	ACPP	acid phosphatase, prostate	HGNC:125	TCTCAAGTTCTTGAAAACGAGGG	962100523	{0: 1, 1: 0, 2: 1, 3: 9, 4: 159}	seq_location_match	3	132337482	132337504	-	Human (GRCh38)					73	69	54		PF00328;His_Phos_2
CAGCTTGCTGAATTCACGAT	Avana	ACR	acrosin	HGNC:126	CAGCTTGCTGAATTCACGATGGG	1185421905	{0: 1, 1: 0, 2: 0, 3: 5, 4: 66}	seq_location_match	22	50739418	50739440	+	Human (GRCh38)	1.08314			0.681446	92	61	76		PF00089;Trypsin
TCACCCCTCCCATTTCGTGT	Avana	ACR	acrosin	HGNC:126	TCACCCCTCCCATTTCGTGTGGG	1185421973	{0: 1, 1: 0, 2: 1, 3: 5, 4: 95}	seq_location_match	22	50739855	50739877	+	Human (GRCh38)	1.21671			0.624488	87	61	27		PF00089;Trypsin
GGGAGGGGTGATCTCCACGA	Avana	ACR	acrosin	HGNC:126	GGGAGGGGTGATCTCCACGAGGG	1185421970	{0: 1, 1: 0, 2: 0, 3: 11, 4: 99}	seq_location_match	22	50739843	50739865	-	Human (GRCh38)	0.87654			0.603482	88	70	100		PF00089;Trypsin
GCAGCTTGCTGAATTCACGA	Avana	ACR	acrosin	HGNC:126	GCAGCTTGCTGAATTCACGATGG	1185421904	{0: 1, 1: 0, 2: 1, 3: 2, 4: 75}	seq_location_match	22	50739417	50739439	+	Human (GRCh38)	0.885774			0.53581	89	68	18		PF00089;Trypsin
GCCTGAACCGTAACCCACAG	Avana	ACR	acrosin	HGNC:126	GCCTGAACCGTAACCCACAGGGG	1185421875	{0: 1, 1: 0, 2: 0, 3: 2, 4: 58}	seq_match	22	50739274	50739296	-	Human (GRCh38)					87	68	47
GCTGGTCTTGGCAGTGTCCG	Avana	ACR	acrosin	HGNC:126	GCTGGTCTTGGCAGTGTCCGTGG	1185421630	{0: 1, 1: 0, 2: 2, 3: 14, 4: 137}	seq_match	22	50738265	50738287	+	Human (GRCh38)					79	58	76
GCAAGAAGAGGAACAGGAAG	Avana	ACRBP	acrosin binding protein	HGNC:17195	GCAAGAAGAGGAACAGGAAGAGG	1092210672	{0: 1, 1: 2, 2: 46, 3: 586, 4: 3005}	seq_location_match	12	6644396	6644418	-	Human (GRCh38)	-0.044277			0.615153	9	47	44		PF07222;PBP_sp32
TTGCTGAGCCTCTCAGGCCA	Avana	ACRBP	acrosin binding protein	HGNC:17195	TTGCTGAGCCTCTCAGGCCAGGG	1092210700	{0: 1, 1: 0, 2: 1, 3: 21, 4: 223}	seq_location_match	12	6644560	6644582	+	Human (GRCh38)	0.826744			0.524	60	43	73		PF07222;PBP_sp32
GCAGAAAGACTCAAACCAGG	Avana	ACRBP	acrosin binding protein	HGNC:17195	GCAGAAAGACTCAAACCAGGAGG	1092210994	{0: 1, 1: 0, 2: 4, 3: 21, 4: 223}	seq_location_match	12	6646528	6646550	+	Human (GRCh38)	1.18895			0.47413	51	75	45		PF01549;ShK
TGAGAGGCTCAGCAACAACG	Avana	ACRBP	acrosin binding protein	HGNC:17195	TGAGAGGCTCAGCAACAACGTGG	1092210697	{0: 1, 1: 0, 2: 0, 3: 12, 4: 106}	seq_location_match	12	6644552	6644574	-	Human (GRCh38)	1.99719			0.358918	84	72	45		PF07222;PBP_sp32
AGTAGACGTGGTTGGAGCAA	Avana	ACRBP	acrosin binding protein	HGNC:17195	AGTAGACGTGGTTGGAGCAACGG	1092210991	{0: 1, 1: 0, 2: 0, 3: 9, 4: 118}	seq_match	12	6646491	6646513	+	Human (GRCh38)					74	56	72		PF07222;PBP_sp32
TTCCTTCCCTCACTCCTGAA	Avana	ACRBP	acrosin binding protein	HGNC:17195	TTCCTTCCCTCACTCCTGAAGGG	1092211177	{0: 1, 1: 0, 2: 2, 3: 34, 4: 312}	seq_match	12	6647323	6647345	-	Human (GRCh38)									PF07222;PBP_sp32
CCTGAAGGCTGTTCTCCTGA	Avana	ACRV1	acrosomal vesicle protein 1	HGNC:127	CCTGAAGGCTGTTCTCCTGAAGG	1090304371	{0: 1, 1: 0, 2: 4, 3: 25, 4: 280}	seq_location_match	11	125677988	125678010	+	Human (GRCh38)	1.41173			0.374012	45	52	36
TATCTGCTTGGATCTGCCAG	Avana	ACRV1	acrosomal vesicle protein 1	HGNC:127	TATCTGCTTGGATCTGCCAGAGG	1090304647	{0: 1, 1: 0, 2: 0, 3: 10, 4: 134}	seq_location_match	11	125680728	125680750	-	Human (GRCh38)	0.551169			0.339683	70	60	67
CCTGACTCAAGCTCACTCAA	Avana	ACRV1	acrosomal vesicle protein 1	HGNC:127	CCTGACTCAAGCTCACTCAAAGG	1090304365	{0: 1, 1: 0, 2: 1, 3: 11, 4: 118}	seq_location_match	11	125677943	125677965	+	Human (GRCh38)	1.33978	0.6207		0.325142	76	62	51
CCTTCAGGTGAACATGGCTC	Avana	ACRV1	acrosomal vesicle protein 1	HGNC:127	CCTTCAGGTGAACATGGCTCCGG	1090304359	{0: 1, 1: 0, 2: 0, 3: 13, 4: 145}	seq_location_match	11	125677898	125677920	-	Human (GRCh38)	0.672588			0.22295	72	57	61
CCTGAAGCGTGCTCACCTGA	Avana	ACRV1	acrosomal vesicle protein 1	HGNC:127	CCTGAAGCGTGCTCACCTGAAGG	1090304350	{0: 1, 1: 0, 2: 0, 3: 8, 4: 101}	seq_match	11	125677838	125677860	+	Human (GRCh38)					77	54	48
CCTTCAGGAGAACAGCCTTC	Avana	ACRV1	acrosomal vesicle protein 1	HGNC:127	CCTTCAGGAGAACAGCCTTCAGG	1090304370	{0: 1, 1: 0, 2: 3, 3: 19, 4: 229}	seq_match	11	125677988	125678010	-	Human (GRCh38)					58	42	45
CCACAGGTCGTAGATCTGGG	Avana	ACSBG1	acyl-CoA synthetase bubblegum family member 1	HGNC:29567	CCACAGGTCGTAGATCTGGGCGG	1129767921	{0: 1, 1: 0, 2: 0, 3: 3, 4: 80}	seq_location_match	15	78182023	78182045	+	Human (GRCh38)	0.674834			0.556071	84	72	58		PF00501;AMP-binding
TGTGCATCGGATGTTCTACG	Avana	ACSBG1	acyl-CoA synthetase bubblegum family member 1	HGNC:29567	TGTGCATCGGATGTTCTACGAGG	1129769607	{0: 1, 1: 0, 2: 0, 3: 1, 4: 35}	seq_location_match	15	78194625	78194647	-	Human (GRCh38)	0.906326	0.7957		0.446286	96	80	42
TATCCAGCTCCAGAATTGCG	Avana	ACSBG1	acyl-CoA synthetase bubblegum family member 1	HGNC:29567	TATCCAGCTCCAGAATTGCGTGG	1129775617	{0: 1, 1: 0, 2: 0, 3: 1, 4: 87}	seq_location_match	15	78234476	78234498	+	Human (GRCh38)	0.984082			0.395955	87	67	32
CAGTGGGCACAGTATTTGCA	Avana	ACSBG1	acyl-CoA synthetase bubblegum family member 1	HGNC:29567	CAGTGGGCACAGTATTTGCAGGG	1129769443	{0: 1, 1: 0, 2: 2, 3: 20, 4: 197}	seq_location_match	15	78193931	78193953	-	Human (GRCh38)	1.65394			0.154059	64	64	47		PF00501;AMP-binding
CCTGCTGGACTTCTGCCGGC	Avana	ACSBG1	acyl-CoA synthetase bubblegum family member 1	HGNC:29567	CCTGCTGGACTTCTGCCGGCCGG	1129767932	{0: 1, 1: 0, 2: 1, 3: 9, 4: 139}	seq_match	15	78182082	78182104	+	Human (GRCh38)					80	51	69		PF00501;AMP-binding
GCAGCTGGAAAAGATCCTGA	Avana	ACSBG1	acyl-CoA synthetase bubblegum family member 1	HGNC:29567	GCAGCTGGAAAAGATCCTGAAGG	1129769330	{0: 1, 1: 1, 2: 0, 3: 22, 4: 293}	seq_match	15	78193505	78193527	-	Human (GRCh38)					56	66	32		PF00501;AMP-binding
GTACTATGAGGCTTGTCGGA	Avana	ACSBG2	acyl-CoA synthetase bubblegum family member 2	HGNC:24174	GTACTATGAGGCTTGTCGGAAGG	1161757863	{0: 1, 1: 0, 2: 2, 3: 2, 4: 63}	seq_location_match	19	6147633	6147655	+	Human (GRCh38)	-5.67251			0.853125	86	60	55		PF00501;AMP-binding
GGGACCACAGGCATACCCAA	Avana	ACSBG2	acyl-CoA synthetase bubblegum family member 2	HGNC:24174	GGGACCACAGGCATACCCAAGGG	1161760253	{0: 1, 1: 2, 2: 0, 3: 26, 4: 172}	seq_location_match	19	6165971	6165993	+	Human (GRCh38)	-0.829223	0.6887		0.585507	59	69	76		PF00501;AMP-binding
TTATGCCACCAACTCTGCCG	Avana	ACSBG2	acyl-CoA synthetase bubblegum family member 2	HGNC:24174	TTATGCCACCAACTCTGCCGAGG	1161758920	{0: 1, 1: 0, 2: 0, 3: 3, 4: 83}	seq_location_match	19	6156449	6156471	+	Human (GRCh38)	3.30606			0.373183	82	64	32		PF00501;AMP-binding
GATGACATATTGACAAACCT	Avana	ACSBG2	acyl-CoA synthetase bubblegum family member 2	HGNC:24174	GATGACATATTGACAAACCTCGG	1161758923	{0: 1, 1: 0, 2: 2, 3: 9, 4: 138}	seq_location_match	19	6156466	6156488	-	Human (GRCh38)	6.242			0.285334	72	64	41		PF00501;AMP-binding
ACAGTTACAGAAAATCCTTT	Avana	ACSBG2	acyl-CoA synthetase bubblegum family member 2	HGNC:24174	ACAGTTACAGAAAATCCTTTCGG	1161758926	{0: 1, 1: 0, 2: 3, 3: 35, 4: 303}	seq_match	19	6156530	6156552	+	Human (GRCh38)					47	51	21		PF00501;AMP-binding
ATACCAACACAAAGACCCCT	Avana	ACSBG2	acyl-CoA synthetase bubblegum family member 2	HGNC:24174	ATACCAACACAAAGACCCCTGGG	1161758918	{0: 1, 1: 0, 2: 0, 3: 7, 4: 125}	seq_match	19	6156426	6156448	-	Human (GRCh38)					75	61	29
ACGTAGCTGAGGCCTCCGAT	Avana	ACSF2	acyl-CoA synthetase family member 2	HGNC:26101	ACGTAGCTGAGGCCTCCGATGGG	1148834860	{0: 1, 1: 0, 2: 0, 3: 1, 4: 27}	seq_location_match	17	50460708	50460730	-	Human (GRCh38)	2.15262	0.6167		0.793891	94	62	70
TCAACCTGACGTCTTCATGG	Avana	ACSF2	acyl-CoA synthetase family member 2	HGNC:26101	TCAACCTGACGTCTTCATGGAGG	1148834881	{0: 1, 1: 0, 2: 1, 3: 5, 4: 92}	seq_location_match	17	50460827	50460849	-	Human (GRCh38)	2.07423			0.777144	74	74	30		PF00501;AMP-binding
CATCAACATCCAGTTCACCT	Avana	ACSF2	acyl-CoA synthetase family member 2	HGNC:26101	CATCAACATCCAGTTCACCTCGG	1148835251	{0: 1, 1: 0, 2: 0, 3: 17, 4: 196}	seq_location_match	17	50462564	50462586	+	Human (GRCh38)	0.438934			0.54727	69	72	29		PF00501;AMP-binding
GCTCCTGGATGAAGTGGTGG	Avana	ACSF2	acyl-CoA synthetase family member 2	HGNC:26101	GCTCCTGGATGAAGTGGTGGCGG	1148835237	{0: 1, 1: 0, 2: 4, 3: 26, 4: 265}	seq_location_match	17	50462474	50462496	+	Human (GRCh38)	-1.69212			0.28617	53	60	67		PF00501;AMP-binding
GAATTGCTTGGGGAACACAA	Avana	ACSF2	acyl-CoA synthetase family member 2	HGNC:26101	GAATTGCTTGGGGAACACAAGGG	1148835169	{0: 1, 1: 1, 2: 0, 3: 20, 4: 172}	seq_match	17	50462197	50462219	-	Human (GRCh38)					40	69	58		PF00501;AMP-binding
GCCTGGAGACCACAGCACAG	Avana	ACSF2	acyl-CoA synthetase family member 2	HGNC:26101	GCCTGGAGACCACAGCACAGAGG	1148834871	{0: 1, 1: 0, 2: 2, 3: 38, 4: 323}	seq_location_match	17	50460778	50460800	+	Human (GRCh38)					47	76	36		PF00501;AMP-binding
CCTCTACAGGAAGCATCCCG	Avana	ACSF3	acyl-CoA synthetase family member 3	HGNC:27288	CCTCTACAGGAAGCATCCCGCGG	1142273061	{0: 1, 1: 0, 2: 0, 3: 22, 4: 160}	seq_location_match	16	89101053	89101075	+	Human (GRCh38)	-2.53534			0.690168	74	64	52		PF00501;AMP-binding
GCCATAAAGACATTGATCCG	Avana	ACSF3	acyl-CoA synthetase family member 3	HGNC:27288	GCCATAAAGACATTGATCCGCGG	1142274758	{0: 1, 1: 0, 2: 0, 3: 2, 4: 35}	seq_location_match	16	89112122	89112144	-	Human (GRCh38)	-0.768569			0.614408	91	71	35		PF00501;AMP-binding
TCTACACCAGTGGGACCACG	Avana	ACSF3	acyl-CoA synthetase family member 3	HGNC:27288	TCTACACCAGTGGGACCACGGGG	1142273112	{0: 1, 1: 0, 2: 0, 3: 5, 4: 70}	seq_location_match	16	89101280	89101302	+	Human (GRCh38)	1.94366			0.404918	84	73	56		PF00501;AMP-binding
TCTTAAGTTCTGAAACGCCG	Avana	ACSF3	acyl-CoA synthetase family member 3	HGNC:27288	TCTTAAGTTCTGAAACGCCGCGG	1142274756	{0: 1, 1: 0, 2: 0, 3: 2, 4: 27}	seq_location_match	16	89112105	89112127	+	Human (GRCh38)	7.01008	0.7221		0.361567	97	72	35		PF00501;AMP-binding
GAGCAGGGATGGAGGAACAA	Avana	ACSF3	acyl-CoA synthetase family member 3	HGNC:27288	GAGCAGGGATGGAGGAACAAGGG	1142273106	{0: 1, 1: 0, 2: 6, 3: 71, 4: 686}	seq_match	16	89101246	89101268	+	Human (GRCh38)					34	60	80		PF00501;AMP-binding
GATTCTGTCCCCAAAGGCCA	Avana	ACSF3	acyl-CoA synthetase family member 3	HGNC:27288	GATTCTGTCCCCAAAGGCCAGGG	1142273010	{0: 1, 1: 0, 2: 3, 3: 28, 4: 200}	seq_match	16	89100830	89100852	-	Human (GRCh38)					52	57	44		PF00501;AMP-binding
TCAACCCACTGTCTTCCCCG	Avana	ACSL1	acyl-CoA synthetase long chain family member 1	HGNC:3569	TCAACCCACTGTCTTCCCCGTGG	984921519	{0: 1, 1: 0, 2: 1, 3: 9, 4: 167}	seq_location_match	4	184768348	184768370	-	Human (GRCh38)	-0.157952			0.621306	70	67	42		PF00501;AMP-binding
AAGCCCATAAGCGTGTTGGT	Avana	ACSL1	acyl-CoA synthetase long chain family member 1	HGNC:3569	AAGCCCATAAGCGTGTTGGTCGG	984925566	{0: 1, 1: 0, 2: 0, 3: 1, 4: 27}	seq_location_match	4	184803417	184803439	+	Human (GRCh38)	0.86331			0.592455	95	68	51
GTTTCCGAGAGCCTAAACAA	Avana	ACSL1	acyl-CoA synthetase long chain family member 1	HGNC:3569	GTTTCCGAGAGCCTAAACAAGGG	984923220	{0: 1, 1: 0, 2: 0, 3: 3, 4: 61}	seq_location_match	4	184783962	184783984	+	Human (GRCh38)	2.02877	0.754		0.43967	92	75	50
TCAGCAGTCTTGGAACCACG	Avana	ACSL1	acyl-CoA synthetase long chain family member 1	HGNC:3569	TCAGCAGTCTTGGAACCACGGGG	984921516	{0: 1, 1: 0, 2: 1, 3: 13, 4: 103}	seq_location_match	4	184768333	184768355	+	Human (GRCh38)	1.17975			0.313079	78	77	59		PF00501;AMP-binding
ACCTGGGAAGAGCCAACAGA	Avana	ACSL1	acyl-CoA synthetase long chain family member 1	HGNC:3569	ACCTGGGAAGAGCCAACAGACGG	984922060	{0: 1, 1: 1, 2: 1, 3: 19, 4: 223}	seq_match	4	184773852	184773874	-	Human (GRCh38)					48	60	51		PF00501;AMP-binding
ATAGTTGTCATGGATGCCTA	Avana	ACSL1	acyl-CoA synthetase long chain family member 1	HGNC:3569	ATAGTTGTCATGGATGCCTACGG	984922327	{0: 1, 1: 0, 2: 2, 3: 6, 4: 112}	seq_match	4	184776548	184776570	-	Human (GRCh38)					75	61	63		PF00501;AMP-binding
ACCTGGTCCGAGTTCCCCAA	Avana	ACSL3	acyl-CoA synthetase long chain family member 3	HGNC:3570	ACCTGGTCCGAGTTCCCCAAGGG	946753553	{0: 1, 1: 0, 2: 0, 3: 5, 4: 76}	seq_location_match	2	222919124	222919146	+	Human (GRCh38)	0.872632			0.766429	79	61	83		PF00501;AMP-binding
GCAGTAATCATGTACACAAG	Avana	ACSL3	acyl-CoA synthetase long chain family member 3	HGNC:3570	GCAGTAATCATGTACACAAGTGG	946753757	{0: 1, 1: 0, 2: 0, 3: 9, 4: 85}	seq_location_match	2	222921318	222921340	+	Human (GRCh38)	1.0251			0.758193	79	58	37		PF00501;AMP-binding
GGATCCACAGGACTTCCAAA	Avana	ACSL3	acyl-CoA synthetase long chain family member 3	HGNC:3570	GGATCCACAGGACTTCCAAAGGG	946753760	{0: 1, 1: 0, 2: 2, 3: 9, 4: 112}	seq_location_match	2	222921339	222921361	+	Human (GRCh38)	1.01717			0.672877	71	60	34		PF00501;AMP-binding
TCTGTGAGACCAGGGCCGAG	Avana	ACSL3	acyl-CoA synthetase long chain family member 3	HGNC:3570	TCTGTGAGACCAGGGCCGAGTGG	946753347	{0: 1, 1: 1, 2: 0, 3: 13, 4: 151}	seq_location_match	2	222916434	222916456	+	Human (GRCh38)	1.01692			0.670279	56	67	60		PF00501;AMP-binding
CTGTGCAGCTATCATCCACT	Avana	ACSL3	acyl-CoA synthetase long chain family member 3	HGNC:3570	CTGTGCAGCTATCATCCACTCGG	946753349	{0: 1, 1: 0, 2: 0, 3: 10, 4: 105}	seq_match	2	222916449	222916471	-	Human (GRCh38)					83	61	35		PF00501;AMP-binding
TGTGAGATCATGACTCCCTT	Avana	ACSL3	acyl-CoA synthetase long chain family member 3	HGNC:3570	TGTGAGATCATGACTCCCTTTGG	946753762	{0: 1, 1: 0, 2: 1, 3: 14, 4: 170}	seq_match	2	222921354	222921376	-	Human (GRCh38)					69	44	44		PF00501;AMP-binding
CTAGCTGTAATAGACATCCC	Avana	ACSL4	acyl-CoA synthetase long chain family member 4	HGNC:3571	CTAGCTGTAATAGACATCCCTGG	1195890021	{0: 1, 1: 0, 2: 0, 3: 8, 4: 53}	seq_match	X	109683263	109683285	-	Human (GRCh38)				0.83244	84	57	25
TGATGCATCATCACTCCCTT	Avana	ACSL4	acyl-CoA synthetase long chain family member 4	HGNC:3571	TGATGCATCATCACTCCCTTAGG	1195889644	{0: 1, 1: 0, 2: 0, 3: 8, 4: 100}	seq_match	X	109678319	109678341	+	Human (GRCh38)				0.39081	77	49	39		PF00501;AMP-binding
TCTGTGAGACCAGGGCCGAA	Avana	ACSL4	acyl-CoA synthetase long chain family member 4	HGNC:3571	TCTGTGAGACCAGGGCCGAATGG	1195889985	{0: 1, 1: 1, 2: 1, 3: 3, 4: 125}	seq_match	X	109682759	109682781	-	Human (GRCh38)				0.360017	61	59	52		PF00501;AMP-binding
GGTCTCACAGAAGATGGCAA	Avana	ACSL4	acyl-CoA synthetase long chain family member 4	HGNC:3571	GGTCTCACAGAAGATGGCAATGG	1195889989	{0: 1, 1: 0, 2: 2, 3: 14, 4: 212}	seq_match	X	109682771	109682793	+	Human (GRCh38)				0.276696	64	66	43		PF00501;AMP-binding
GGGTGTGTCACAGATCACCA	Avana	ACSL5	acyl-CoA synthetase long chain family member 5	HGNC:16526	GGGTGTGTCACAGATCACCATGG	1074321709	{0: 1, 1: 0, 2: 0, 3: 5, 4: 140}	seq_location_match	10	112409516	112409538	-	Human (GRCh38)	-0.0191545			0.588679	81	73	39		PF00501;AMP-binding
GCTTCCAGCTGATATCGCCA	Avana	ACSL5	acyl-CoA synthetase long chain family member 5	HGNC:16526	GCTTCCAGCTGATATCGCCATGG	1074321707	{0: 1, 1: 0, 2: 0, 3: 3, 4: 72}	seq_location_match	10	112409499	112409521	+	Human (GRCh38)	0.906697			0.333319	93	62	21		PF00501;AMP-binding
CAGGATGCAGATCAACGCCG	Avana	ACSL5	acyl-CoA synthetase long chain family member 5	HGNC:16526	CAGGATGCAGATCAACGCCGGGG	1074320230	{0: 1, 1: 0, 2: 0, 3: 3, 4: 58}	seq_location_match	10	112394987	112395009	-	Human (GRCh38)	1.17873			0.332201	94	75	68
GCTTCAGGTCATCATCAAAG	Avana	ACSL5	acyl-CoA synthetase long chain family member 5	HGNC:16526	GCTTCAGGTCATCATCAAAGGGG	1074321725	{0: 1, 1: 0, 2: 0, 3: 7, 4: 108}	seq_location_match	10	112409613	112409635	-	Human (GRCh38)	1.76286			0.190666	78	69	49		PF00501;AMP-binding
GGTCCCAAGGTGTCATACAG	Avana	ACSL5	acyl-CoA synthetase long chain family member 5	HGNC:16526	GGTCCCAAGGTGTCATACAGAGG	1074321641	{0: 1, 1: 0, 2: 0, 3: 9, 4: 82}	seq_match	10	112408470	112408492	-	Human (GRCh38)					85	68	47		PF00501;AMP-binding
TGATGACCTGAAGCAAAGAG	Avana	ACSL5	acyl-CoA synthetase long chain family member 5	HGNC:16526	TGATGACCTGAAGCAAAGAGGGG	1074321730	{0: 1, 1: 0, 2: 3, 3: 39, 4: 260}	seq_match	10	112409622	112409644	+	Human (GRCh38)					53	71	58		PF00501;AMP-binding
TGATGTAGCGGATAGCCCCA	Avana	ACSL6	acyl-CoA synthetase long chain family member 6	HGNC:16496	TGATGTAGCGGATAGCCCCAGGG	997197328	{0: 1, 1: 0, 2: 0, 3: 3, 4: 41}	seq_location_match	5	131988814	131988836	+	Human (GRCh38)	-1.16673			0.701567	88	67	50		PF00501;AMP-binding
CCAGTGGCTGTCCTACCAGG	Avana	ACSL6	acyl-CoA synthetase long chain family member 6	HGNC:16496	CCAGTGGCTGTCCTACCAGGAGG	997197579	{0: 1, 1: 0, 2: 1, 3: 16, 4: 166}	seq_location_match	5	131990099	131990121	-	Human (GRCh38)	1.52666			0.466809	72	72	68		PF00501;AMP-binding
GCCGCTTGTGAAACACACAA	Avana	ACSL6	acyl-CoA synthetase long chain family member 6	HGNC:16496	GCCGCTTGTGAAACACACAATGG	997196736	{0: 1, 1: 0, 2: 1, 3: 4, 4: 73}	seq_location_match	5	131985414	131985436	+	Human (GRCh38)	0.823215			0.452651	79	70	42		PF00501;AMP-binding
TCAGCAGTCGTGGGACCACA	Avana	ACSL6	acyl-CoA synthetase long chain family member 6	HGNC:16496	TCAGCAGTCGTGGGACCACAGGG	997194970	{0: 1, 1: 0, 2: 0, 3: 9, 4: 87}	seq_location_match	5	131973283	131973305	+	Human (GRCh38)	2.11711			0.340479	68	59	57		PF00501;AMP-binding
CTACACATATTCCATGGTGG	Avana	ACSL6	acyl-CoA synthetase long chain family member 6	HGNC:16496	CTACACATATTCCATGGTGGTGG	997197339	{0: 1, 1: 0, 2: 0, 3: 7, 4: 102}	seq_match	5	131988859	131988881	-	Human (GRCh38)					75	56	38		PF00501;AMP-binding
TGGCTTGTAGGACAGTGGCG	Avana	ACSL6	acyl-CoA synthetase long chain family member 6	HGNC:16496	TGGCTTGTAGGACAGTGGCGGGG	997197751	{0: 1, 1: 0, 2: 0, 3: 12, 4: 111}	seq_match	5	131990955	131990977	-	Human (GRCh38)					74	68	65
AGATGGCAAAACACTCCCAT	Avana	ACSM1	acyl-CoA synthetase medium chain family member 1	HGNC:18049	AGATGGCAAAACACTCCCATGGG	1135227242	{0: 1, 1: 0, 2: 2, 3: 16, 4: 154}	seq_location_match	16	20671560	20671582	-	Human (GRCh38)	0.181365			0.606866	72	61	64		PF00501;AMP-binding
CTACAGTTGTCTAAAGCCAA	Avana	ACSM1	acyl-CoA synthetase medium chain family member 1	HGNC:18049	CTACAGTTGTCTAAAGCCAAGGG	1135228467	{0: 1, 1: 0, 2: 0, 3: 11, 4: 112}	seq_location_match	16	20682385	20682407	-	Human (GRCh38)	0.563642			0.444111	74	64	61		PF00501;AMP-binding
TGATGTCTCCTGGTGCCTGT	Avana	ACSM1	acyl-CoA synthetase medium chain family member 1	HGNC:18049	TGATGTCTCCTGGTGCCTGTCGG	1135227040	{0: 1, 1: 0, 2: 1, 3: 28, 4: 209}	seq_location_match	16	20669937	20669959	-	Human (GRCh38)	1.74893			0.241468	55	56	30		PF00501;AMP-binding
CAGACCTGTGGCCTACAACA	Avana	ACSM1	acyl-CoA synthetase medium chain family member 1	HGNC:18049	CAGACCTGTGGCCTACAACAGGG	1135228758	{0: 1, 1: 0, 2: 1, 3: 7, 4: 144}	seq_location_match	16	20685264	20685286	-	Human (GRCh38)	1.45959			0.231703	76	65	60		PF00501;AMP-binding
TGAAGACGTTGGCTACACGG	Avana	ACSM1	acyl-CoA synthetase medium chain family member 1	HGNC:18049	TGAAGACGTTGGCTACACGGCGG	1135228763	{0: 1, 1: 0, 2: 2, 3: 5, 4: 37}	seq_location_match	16	20685289	20685311	+	Human (GRCh38)					90	72	68		PF00501;AMP-binding
TTGGTGGGTGAATGGCCAAG	Avana	ACSM1	acyl-CoA synthetase medium chain family member 1	HGNC:18049	TTGGTGGGTGAATGGCCAAGGGG	1135228770	{0: 1, 1: 0, 2: 1, 3: 41, 4: 226}	seq_match	16	20685352	20685374	-	Human (GRCh38)					63	62	93		PF00501;AMP-binding
ACAGGCTCCCGAGAGGACGT	Avana	ACSM2A	acyl-CoA synthetase medium chain family member 2A	HGNC:32017	ACAGGCTCCCGAGAGGACGTTGG	1135203891	{0: 1, 1: 1, 2: 0, 3: 9, 4: 107}	seq_location_match	16	20465620	20465642	-	Human (GRCh38)	-2.02669	0.6256		0.800739	70	63	52		PF00501;AMP-binding
TTACAGGCCTGAATATGCAT	Avana	ACSM2A	acyl-CoA synthetase medium chain family member 2A	HGNC:32017	TTACAGGCCTGAATATGCATTGG	1135203366	{0: 1, 1: 1, 2: 1, 3: 8, 4: 100}	seq_location_match	16	20460101	20460123	+	Human (GRCh38)	1.15649			0.354657	70	51	36
AGAGGACGTTGGCTGCCTGC	Avana	ACSM2A	acyl-CoA synthetase medium chain family member 2A	HGNC:32017	AGAGGACGTTGGCTGCCTGCTGG	1135203888	{0: 1, 1: 1, 2: 0, 3: 16, 4: 173}	seq_location_match	16	20465609	20465631	-	Human (GRCh38)	1.18775			0.319732	44	44	35		PF00501;AMP-binding
GCAGGCAGCCAACGTCCTCT	Avana	ACSM2A	acyl-CoA synthetase medium chain family member 2A	HGNC:32017	GCAGGCAGCCAACGTCCTCTCGG	1135203889	{0: 1, 1: 1, 2: 1, 3: 8, 4: 151}	seq_location_match	16	20465612	20465634	+	Human (GRCh38)	2.99399			0.3074	74	51	33		PF00501;AMP-binding
GCGTGGGGATCGTGTGGCAG	Avana	ACSM2A	acyl-CoA synthetase medium chain family member 2A	HGNC:32017	GCGTGGGGATCGTGTGGCAGTGG	1135203900	{0: 1, 1: 0, 2: 1, 3: 10, 4: 151}	seq_match	16	20465651	20465673	+	Human (GRCh38)					40	54	80		PF00501;AMP-binding
TGTCTGAGAAAAGCTGTGAT	Avana	ACSM2A	acyl-CoA synthetase medium chain family member 2A	HGNC:32017	TGTCTGAGAAAAGCTGTGATGGG	1135204286	{0: 1, 1: 2, 2: 0, 3: 19, 4: 253}	seq_location_match	16	20469671	20469693	+	Human (GRCh38)		0.632			33	63	43		PF00501;AMP-binding
GCAGGCAGCCAACATCCTCT	Avana	ACSM2B	acyl-CoA synthetase medium chain family member 2B	HGNC:30931	GCAGGCAGCCAACATCCTCTCGG	1135215115	{0: 1, 1: 1, 2: 3, 3: 24, 4: 201}	seq_location_match	16	20559330	20559352	-	Human (GRCh38)	1.59991			0.475914	59	53	30		PF00501;AMP-binding
TTACAGGCCTGAACATGCAT	Avana	ACSM2B	acyl-CoA synthetase medium chain family member 2B	HGNC:30931	TTACAGGCCTGAACATGCATTGG	1135215637	{0: 1, 1: 1, 2: 1, 3: 5, 4: 90}	seq_location_match	16	20564837	20564859	-	Human (GRCh38)	0.442966			0.346521	73	50	38
GGTTGGATACTGAACATCTT	Avana	ACSM2B	acyl-CoA synthetase medium chain family member 2B	HGNC:30931	GGTTGGATACTGAACATCTTGGG	1135214381	{0: 1, 1: 0, 2: 0, 3: 6, 4: 120}	seq_location_match	16	20552226	20552248	-	Human (GRCh38)	1.06506			0.239908	72	53	33		PF00501;AMP-binding
TGTCTGAGAAAAGCTGCGAT	Avana	ACSM2B	acyl-CoA synthetase medium chain family member 2B	HGNC:30931	TGTCTGAGAAAAGCTGCGATGGG	1135214710	{0: 1, 1: 1, 2: 1, 3: 10, 4: 138}	seq_location_match	16	20555295	20555317	-	Human (GRCh38)	0.920647	0.6487		0.135442	62	65	50		PF00501;AMP-binding
AGAGGATGTTGGCTGCCTGC	Avana	ACSM2B	acyl-CoA synthetase medium chain family member 2B	HGNC:30931	AGAGGATGTTGGCTGCCTGCTGG	1135215116	{0: 1, 1: 1, 2: 3, 3: 20, 4: 262}	seq_match	16	20559333	20559355	+	Human (GRCh38)					40	43	31		PF00501;AMP-binding
CTTCCCATTCACCCACCACA	Avana	ACSM2B	acyl-CoA synthetase medium chain family member 2B	HGNC:30931	CTTCCCATTCACCCACCACAGGG	1135203880	{0: 2, 1: 0, 2: 2, 3: 13, 4: 246}	multiple_matches	16	20465542	20465564	-	Human (GRCh38)					37	54	37
ATAGTTGGAGAAATTCTGAG	Avana	ACSM3	acyl-CoA synthetase medium chain family member 3	HGNC:10522	ATAGTTGGAGAAATTCTGAGGGG	1135237354	{0: 1, 1: 0, 2: 3, 3: 21, 4: 236}	seq_location_match	16	20770141	20770163	-	Human (GRCh38)	1.83215			0.713128	51	73	48
GAAGCCTGTTCCCTACAAAG	Avana	ACSM3	acyl-CoA synthetase medium chain family member 3	HGNC:10522	GAAGCCTGTTCCCTACAAAGAGG	1135237939	{0: 1, 1: 0, 2: 0, 3: 12, 4: 109}	seq_location_match	16	20775956	20775978	+	Human (GRCh38)	2.68227	0.6353		0.666301	77	64	45		PF00501;AMP-binding
GGTAATTCTGATTCTGCCCA	Avana	ACSM3	acyl-CoA synthetase medium chain family member 3	HGNC:10522	GGTAATTCTGATTCTGCCCAGGG	1135237946	{0: 1, 1: 0, 2: 0, 3: 15, 4: 149}	seq_location_match	16	20775985	20776007	+	Human (GRCh38)	0.765407			0.566272	65	59	37		PF00501;AMP-binding
ATTTCTGTTGATCCACCAGA	Avana	ACSM3	acyl-CoA synthetase medium chain family member 3	HGNC:10522	ATTTCTGTTGATCCACCAGAAGG	1135237931	{0: 1, 1: 1, 2: 2, 3: 18, 4: 134}	seq_location_match	16	20775864	20775886	-	Human (GRCh38)	-2.47493	0.5898		0.354799	42	59	51		PF00501;AMP-binding
GTATCAGAGAACTCCAGAGA	Avana	ACSM3	acyl-CoA synthetase medium chain family member 3	HGNC:10522	GTATCAGAGAACTCCAGAGAGGG	1135238097	{0: 1, 1: 0, 2: 0, 3: 13, 4: 261}	seq_match	16	20777531	20777553	+	Human (GRCh38)					56	61	46		PF00501;AMP-binding
TATCAGAGAACTCCAGAGAG	Avana	ACSM3	acyl-CoA synthetase medium chain family member 3	HGNC:10522	TATCAGAGAACTCCAGAGAGGGG	1135238098	{0: 1, 1: 0, 2: 0, 3: 18, 4: 244}	seq_location_match	16	20777532	20777554	+	Human (GRCh38)					59	70	55		PF00501;AMP-binding
AGAGGGTGAACCCAATGCCG	Avana	ACSM4	acyl-CoA synthetase medium chain family member 4	HGNC:32016	AGAGGGTGAACCCAATGCCGAGG	1092307573	{0: 1, 1: 0, 2: 1, 3: 2, 4: 80}	seq_location_match	12	7317251	7317273	-	Human (GRCh38)	-0.080132	0.6375		0.579789	89	64	51		PF00501;AMP-binding
ATGTGTCCCTGGTCAGACAG	Avana	ACSM4	acyl-CoA synthetase medium chain family member 4	HGNC:32016	ATGTGTCCCTGGTCAGACAGGGG	1092306517	{0: 1, 1: 0, 2: 0, 3: 18, 4: 170}	seq_location_match	12	7306517	7306539	+	Human (GRCh38)	0.628335			0.501924	73	68	83
TCTCCTCTCTGCAGGCCACA	Avana	ACSM4	acyl-CoA synthetase medium chain family member 4	HGNC:32016	TCTCCTCTCTGCAGGCCACAGGG	1092306543	{0: 1, 1: 0, 2: 2, 3: 57, 4: 399}	seq_location_match	12	7306653	7306675	-	Human (GRCh38)	1.71234			0.323633	42	55	38		PF00501;AMP-binding
TTTGCCATTCACCCACCACA	Avana	ACSM4	acyl-CoA synthetase medium chain family member 4	HGNC:32016	TTTGCCATTCACCCACCACAGGG	1092306527	{0: 1, 1: 1, 2: 2, 3: 23, 4: 152}	seq_location_match	12	7306558	7306580	-	Human (GRCh38)	1.49426			0.169982	53	55	44		PF00501;AMP-binding
GTGGTGGGTGAATGGCAAAG	Avana	ACSM4	acyl-CoA synthetase medium chain family member 4	HGNC:32016	GTGGTGGGTGAATGGCAAAGGGG	1092306531	{0: 1, 1: 0, 2: 2, 3: 31, 4: 272}	seq_match	12	7306562	7306584	+	Human (GRCh38)					49	68	95		PF00501;AMP-binding
TCTTCCCTACCTTCCGCAGA	Avana	ACSM4	acyl-CoA synthetase medium chain family member 4	HGNC:32016	TCTTCCCTACCTTCCGCAGAGGG	1092307578	{0: 1, 1: 1, 2: 2, 3: 11, 4: 141}	seq_match	12	7317268	7317290	-	Human (GRCh38)					69	53	38		PF00501;AMP-binding
CCAGGCACTGAGGAACTCCA	Avana	ACSM5	acyl-CoA synthetase medium chain family member 5	HGNC:26060	CCAGGCACTGAGGAACTCCAGGG	1135198127	{0: 2, 1: 0, 2: 1, 3: 22, 4: 313}	seq_location_match	16	20411514	20411536	+	Human (GRCh38)	-0.150503			0.476214	39	68	63
CTGGCCATCTACTTTACCAG	Avana	ACSM5	acyl-CoA synthetase medium chain family member 5	HGNC:26060	CTGGCCATCTACTTTACCAGCGG	1135199107	{0: 1, 1: 0, 2: 1, 3: 7, 4: 91}	seq_location_match	16	20421307	20421329	+	Human (GRCh38)	1.01181			0.47531	81	68	65		PF00501;AMP-binding
TGTGCCATTGACCCACCAGA	Avana	ACSM5	acyl-CoA synthetase medium chain family member 5	HGNC:26060	TGTGCCATTGACCCACCAGAAGG	1135198692	{0: 1, 1: 0, 2: 0, 3: 8, 4: 118}	seq_location_match	16	20418084	20418106	-	Human (GRCh38)	0.861367			0.389752	74	64	54		PF00501;AMP-binding
GGAGTGCTCGACCATCTTGG	Avana	ACSM5	acyl-CoA synthetase medium chain family member 5	HGNC:26060	GGAGTGCTCGACCATCTTGGGGG	1135199116	{0: 1, 1: 0, 2: 0, 3: 4, 4: 51}	seq_location_match	16	20421341	20421363	-	Human (GRCh38)	1.09139			0.2474	87	64	48		PF00501;AMP-binding
CTTTACCAGCGGAACCACCG	Avana	ACSM5	acyl-CoA synthetase medium chain family member 5	HGNC:26060	CTTTACCAGCGGAACCACCGGGG	1135199111	{0: 1, 1: 1, 2: 0, 3: 1, 4: 31}	seq_location_match	16	20421318	20421340	+	Human (GRCh38)		0.7549			48	75	57		PF00501;AMP-binding
GCATGCACCCCCCAGCACAT	Avana	ACSM5	acyl-CoA synthetase medium chain family member 5	HGNC:26060	GCATGCACCCCCCAGCACATTGG	1135198707	{0: 1, 1: 0, 2: 1, 3: 12, 4: 193}	seq_match	16	20418162	20418184	-	Human (GRCh38)					64	57	42		PF00501;AMP-binding
GGTGTCTGAGAGGATGCTGG	Avana	ACSM6	acyl-CoA synthetase medium chain family member 6	HGNC:31665	GGTGTCTGAGAGGATGCTGGCGG	1072411008	{0: 1, 1: 0, 2: 3, 3: 35, 4: 366}	seq_location_match	10	95202085	95202107	-	Human (GRCh38)	-0.987653			0.713339	51	70	50		PF00501;AMP-binding
CATGTAGGTCTGCTTTGGAG	Avana	ACSM6	acyl-CoA synthetase medium chain family member 6	HGNC:31665	CATGTAGGTCTGCTTTGGAGGGG	1072411903	{0: 1, 1: 0, 2: 0, 3: 20, 4: 202}	seq_location_match	10	95210655	95210677	-	Human (GRCh38)	1.16291			0.593796	60	58	61		PF00501;AMP-binding
TTTGGCACTAACCTTCCAGA	Avana	ACSM6	acyl-CoA synthetase medium chain family member 6	HGNC:31665	TTTGGCACTAACCTTCCAGAGGG	1072410999	{0: 1, 1: 0, 2: 0, 3: 13, 4: 113}	seq_location_match	10	95202010	95202032	-	Human (GRCh38)	0.498451			0.573785	72	66	41
ATGGCCATATTCTTCACCAA	Avana	ACSM6	acyl-CoA synthetase medium chain family member 6	HGNC:31665	ATGGCCATATTCTTCACCAAGGG	1072411914	{0: 1, 1: 1, 2: 2, 3: 10, 4: 157}	seq_location_match	10	95210699	95210721	+	Human (GRCh38)	4.00356			0.208329	49	65	73		PF00501;AMP-binding
ACTAGGCACCTGGAGTCAGG	Avana	ACSM6	acyl-CoA synthetase medium chain family member 6	HGNC:31665	ACTAGGCACCTGGAGTCAGGGGG	1072410171	{0: 1, 1: 0, 2: 1, 3: 18, 4: 164}	seq_match	10	95194588	95194610	-	Human (GRCh38)					60	60	59
GGGGCAAGATTATCATCAGC	Avana	ACSM6	acyl-CoA synthetase medium chain family member 6	HGNC:31665	GGGGCAAGATTATCATCAGCCGG	1072411017	{0: 1, 1: 0, 2: 0, 3: 6, 4: 74}	seq_match	10	95202128	95202150	-	Human (GRCh38)					78	59	45		PF00501;AMP-binding
GTTTGCGCCCCAGAGAGCAT	Avana	ACSS1	acyl-CoA synthetase short chain family member 1	HGNC:16091	GTTTGCGCCCCAGAGAGCATGGG	1171421879	{0: 1, 1: 0, 2: 0, 3: 3, 4: 71}	seq_location_match	20	25023049	25023071	-	Human (GRCh38)	0.980944			0.493435	82	58	51		PF00501;AMP-binding
TCAGTTCTATGGCGCCCCAA	Avana	ACSS1	acyl-CoA synthetase short chain family member 1	HGNC:16091	TCAGTTCTATGGCGCCCCAACGG	1171421377	{0: 1, 1: 0, 2: 0, 3: 1, 4: 38}	seq_location_match	20	25020088	25020110	-	Human (GRCh38)	0.777178			0.416589	96	60	87		PF00501;AMP-binding
GGGAGCACCGGAATGCCCAA	Avana	ACSS1	acyl-CoA synthetase short chain family member 1	HGNC:16091	GGGAGCACCGGAATGCCCAAGGG	1171421869	{0: 1, 1: 0, 2: 0, 3: 4, 4: 83}	seq_location_match	20	25022992	25023014	-	Human (GRCh38)	1.31136			0.3522	86	63	68		PF00501;AMP-binding
GGTGGAGCTGAAGAAAATAG	Avana	ACSS1	acyl-CoA synthetase short chain family member 1	HGNC:16091	GGTGGAGCTGAAGAAAATAGTGG	1171421960	{0: 1, 1: 0, 2: 2, 3: 36, 4: 296}	seq_location_match	20	25023567	25023589	-	Human (GRCh38)	0.989543			0.28617	55	57	57		PF00501;AMP-binding
GCATTGCTGCCACAGCCAAT	Avana	ACSS1	acyl-CoA synthetase short chain family member 1	HGNC:16091	GCATTGCTGCCACAGCCAATGGG	1171422918	{0: 1, 1: 0, 2: 0, 3: 12, 4: 119}	seq_match	20	25030843	25030865	+	Human (GRCh38)					73	43	42		PF00501;AMP-binding
GCGATCATACTTCTTCACCC	Avana	ACSS1	acyl-CoA synthetase short chain family member 1	HGNC:16091	GCGATCATACTTCTTCACCCAGG	1171421368	{0: 1, 1: 0, 2: 0, 3: 1, 4: 57}	seq_match	20	25020035	25020057	+	Human (GRCh38)					85	69	33		PF00501;AMP-binding
TTACCTGCAGGCATTCAGAA	Avana	ACSS2	acyl-CoA synthetase short chain family member 2	HGNC:15814	TTACCTGCAGGCATTCAGAAGGG	1172433652	{0: 1, 1: 0, 2: 1, 3: 21, 4: 135}	seq_location_match	20	34913383	34913405	+	Human (GRCh38)	0.0292025			0.55436	67	59	33		PF00501;AMP-binding
GCCAGTCCCCCCCAATTAAG	Avana	ACSS2	acyl-CoA synthetase short chain family member 2	HGNC:15814	GCCAGTCCCCCCCAATTAAGAGG	1172433832	{0: 1, 1: 0, 2: 1, 3: 4, 4: 51}	seq_location_match	20	34914397	34914419	+	Human (GRCh38)	1.34308			0.408242	86	49	47		PF00501;AMP-binding
CGCTCCGTGGAGGAGCCGCG	Avana	ACSS2	acyl-CoA synthetase short chain family member 2	HGNC:15814	CGCTCCGTGGAGGAGCCGCGGGG	1172429343	{0: 1, 1: 0, 2: 0, 3: 9, 4: 90}	seq_location_match	20	34876802	34876824	+	Human (GRCh38)	1.11156			0.306604	81	68	60		PF16177;ACAS_N
CTTCTCCTGACACTTCTGCA	Avana	ACSS2	acyl-CoA synthetase short chain family member 2	HGNC:15814	CTTCTCCTGACACTTCTGCAGGG	1172433786	{0: 1, 1: 0, 2: 1, 3: 23, 4: 243}	seq_location_match	20	34914150	34914172	-	Human (GRCh38)	1.09768			0.272276	60	60	27		PF00501;AMP-binding
GGCGCTCCGTGGAGGAGCCG	Avana	ACSS2	acyl-CoA synthetase short chain family member 2	HGNC:15814	GGCGCTCCGTGGAGGAGCCGCGG	1172429341	{0: 1, 1: 0, 2: 0, 3: 11, 4: 173}	seq_match	20	34876800	34876822	+	Human (GRCh38)					67	50	53		PF16177;ACAS_N
TGATGGGGCTTCCTGAGGAG	Avana	ACSS2	acyl-CoA synthetase short chain family member 2	HGNC:15814	TGATGGGGCTTCCTGAGGAGCGG	1172429302	{0: 1, 1: 0, 2: 5, 3: 38, 4: 339}	seq_match	20	34876644	34876666	+	Human (GRCh38)					47	56	59
TTAGTGGTCCCGGGCCCGCG	Avana	ACSS3	acyl-CoA synthetase short chain family member 3	HGNC:24723	TTAGTGGTCCCGGGCCCGCGGGG	1099315521	{0: 1, 1: 0, 2: 0, 3: 2, 4: 40}	seq_location_match	12	81078229	81078251	+	Human (GRCh38)	0.467964			0.575165	89	61	79
GTAAAGTCACCAGCGCCGGG	Avana	ACSS3	acyl-CoA synthetase short chain family member 3	HGNC:24723	GTAAAGTCACCAGCGCCGGGGGG	1099315490	{0: 1, 1: 0, 2: 1, 3: 1, 4: 55}	seq_location_match	12	81078146	81078168	+	Human (GRCh38)	0.840215			0.505157	93	67	55
TTTACACATCTGGCACAACG	Avana	ACSS3	acyl-CoA synthetase short chain family member 3	HGNC:24723	TTTACACATCTGGCACAACGGGG	1099320584	{0: 1, 1: 0, 2: 0, 3: 8, 4: 141}	seq_location_match	12	81143216	81143238	+	Human (GRCh38)	1.70916			0.312846	82	72	46		PF00501;AMP-binding
TTACGACACTGCAGCCAAGA	Avana	ACSS3	acyl-CoA synthetase short chain family member 3	HGNC:24723	TTACGACACTGCAGCCAAGACGG	1099315485	{0: 1, 1: 0, 2: 0, 3: 3, 4: 91}	seq_location_match	12	81078127	81078149	-	Human (GRCh38)	1.10074			0.29389	76	64	52
AACACTCGCCCTCTACCAGG	Avana	ACSS3	acyl-CoA synthetase short chain family member 3	HGNC:24723	AACACTCGCCCTCTACCAGGTGG	1099315561	{0: 1, 1: 0, 2: 0, 3: 4, 4: 63}	seq_match	12	81078410	81078432	+	Human (GRCh38)					86	72	43		PF16177;ACAS_N
GCTGGTGTCTTGGTCAAGCA	Avana	ACSS3	acyl-CoA synthetase short chain family member 3	HGNC:24723	GCTGGTGTCTTGGTCAAGCATGG	1099320026	{0: 1, 1: 0, 2: 1, 3: 11, 4: 147}	seq_match	12	81134828	81134850	+	Human (GRCh38)					77	50	65		PF00501;AMP-binding
GGTCAGAAAGATTCCTACGT	Avana	ACTA1	actin alpha 1, skeletal muscle	HGNC:129	GGTCAGAAAGATTCCTACGTGGG	922937385	{0: 1, 1: 0, 2: 7, 3: 13, 4: 78}	seq_location_match	1	229432840	229432862	-	Human (GRCh38)	3.20359			0.813578	77	66	23		PF00022;Actin
GGTGAAAGCCGGCTTCGCCG	Avana	ACTA1	actin alpha 1, skeletal muscle	HGNC:129	GGTGAAAGCCGGCTTCGCCGGGG	922937440	{0: 1, 1: 0, 2: 0, 3: 0, 4: 39}	seq_location_match	1	229433040	229433062	-	Human (GRCh38)	2.24681	0.6673		0.767045	96	67	51		PF00022;Actin
GGAGCCATTGTCGCACACGA	Avana	ACTA1	actin alpha 1, skeletal muscle	HGNC:129	GGAGCCATTGTCGCACACGAGGG	922937449	{0: 1, 1: 0, 2: 0, 3: 2, 4: 39}	seq_location_match	1	229433068	229433090	+	Human (GRCh38)	-0.399316			0.525882	96	70	56		PF00022;Actin
GCACCCCACCCTGCTCACCG	Avana	ACTA1	actin alpha 1, skeletal muscle	HGNC:129	GCACCCCACCCTGCTCACCGAGG	922937364	{0: 1, 1: 2, 2: 8, 3: 25, 4: 241}	seq_location_match	1	229432682	229432704	-	Human (GRCh38)	-0.746067			0.495238	43	71	28		PF00022;Actin
CTTCTACAACGAGCTTCGCG	Avana	ACTA1	actin alpha 1, skeletal muscle	HGNC:129	CTTCTACAACGAGCTTCGCGTGG	922937368	{0: 1, 1: 1, 2: 5, 3: 11, 4: 36}	seq_location_match	1	229432715	229432737	-	Human (GRCh38)		0.6569			81	66	27		PF00022;Actin
GCCATTGTCGCACACGAGGG	Avana	ACTA1	actin alpha 1, skeletal muscle	HGNC:129	GCCATTGTCGCACACGAGGGCGG	922937450	{0: 1, 1: 0, 2: 2, 3: 0, 4: 23}	seq_match	1	229433071	229433093	+	Human (GRCh38)					92	57	67		PF00022;Actin
GGACAAAAAGACAGCTACGT	Avana	ACTA2	actin alpha 2, smooth muscle	HGNC:130	GGACAAAAAGACAGCTACGTGGG	1071790380	{0: 1, 1: 0, 2: 0, 3: 8, 4: 117}	seq_location_match	10	88947346	88947368	-	Human (GRCh38)	-0.0823648			0.663511	86	67	34		PF00022;Actin
CATGTATGTGGCTATCCAGG	Avana	ACTA2	actin alpha 2, smooth muscle	HGNC:130	CATGTATGTGGCTATCCAGGCGG	1071789806	{0: 1, 1: 0, 2: 0, 3: 8, 4: 111}	seq_location_match	10	88941818	88941840	-	Human (GRCh38)	0.503004	0.7119		0.490464	76	71	62		PF00022;Actin
AGAGCCATTGTCACACACCA	Avana	ACTA2	actin alpha 2, smooth muscle	HGNC:130	AGAGCCATTGTCACACACCAAGG	1071790502	{0: 1, 1: 0, 2: 1, 3: 18, 4: 151}	seq_location_match	10	88948883	88948905	+	Human (GRCh38)	1.92358			0.227723	66	67	49		PF00022;Actin
GGGACAAAAAGACAGCTACG	Avana	ACTA2	actin alpha 2, smooth muscle	HGNC:130	GGGACAAAAAGACAGCTACGTGG	1071790381	{0: 1, 1: 0, 2: 0, 3: 8, 4: 132}	seq_location_match	10	88947347	88947369	-	Human (GRCh38)	1.54992			0.212608	83	75	31		PF00022;Actin
CCTACCAGTTGTGCGTCCAG	Avana	ACTA2	actin alpha 2, smooth muscle	HGNC:130	CCTACCAGTTGTGCGTCCAGAGG	1071789802	{0: 1, 1: 0, 2: 0, 3: 0, 4: 44}	seq_location_match	10	88941780	88941802	+	Human (GRCh38)					96	62	67		PF00022;Actin
GCATCCCACCCTGCTCACGG	Avana	ACTA2	actin alpha 2, smooth muscle	HGNC:130	GCATCCCACCCTGCTCACGGAGG	1071790053	{0: 1, 1: 0, 2: 4, 3: 11, 4: 116}	seq_match	10	88943838	88943860	-	Human (GRCh38)					70	73	48		PF00022;Actin
GATAGCAACGTACATGGCTG	Avana	ACTB	actin beta	HGNC:132	GATAGCAACGTACATGGCTGGGG	1020125009	{0: 1, 1: 0, 2: 8, 3: 21, 4: 73}	seq_location_match	7	5528675	5528697	+	Human (GRCh38)	1.38484			0.917232	56	57	56		PF00022;Actin
ACACTGTGCCCATCTACGAG	Avana	ACTB	actin beta	HGNC:132	ACACTGTGCCCATCTACGAGGGG	992543297	{0: 3, 1: 9, 2: 6, 3: 3, 4: 74}	seq_location_match	5	77785368	77785390	+	Human (GRCh38)	1.21486			0.845804	0	73	45
GCCGTTGTCGACGACGAGCG	Avana	ACTB	actin beta	HGNC:132	GCCGTTGTCGACGACGAGCGCGG	1020125202	{0: 1, 1: 0, 2: 1, 3: 7, 4: 10}	seq_location_match	7	5529619	5529641	+	Human (GRCh38)	0.779011			0.757498	86	61	59		PF00022;Actin
GCCGCGCTCGTCGTCGACAA	Avana	ACTB	actin beta	HGNC:132	GCCGCGCTCGTCGTCGACAACGG	1020125203	{0: 1, 1: 0, 2: 0, 3: 14, 4: 14}	seq_location_match	7	5529620	5529642	-	Human (GRCh38)	0.633539			0.658608	91	57	64		PF00022;Actin
GGAGTCCATCACGATGCCAG	Avana	ACTB	actin beta	HGNC:132	GGAGTCCATCACGATGCCAGTGG	1020124996	{0: 1, 1: 5, 2: 10, 3: 8, 4: 69}	seq_match	7	5528618	5528640	+	Human (GRCh38)					15	69	52		PF00022;Actin
GGATTCCTATGTGGGCGACG	Avana	ACTB	actin beta	HGNC:132	GGATTCCTATGTGGGCGACGAGG	1020125121	{0: 2, 1: 3, 2: 6, 3: 11, 4: 52}	seq_location_match	7	5529352	5529374	-	Human (GRCh38)		0.6727			0	67	40		PF00022;Actin
GATGCTCATCTGGTGCCACA	Avana	ACTBL2	actin beta like 2	HGNC:17780	GATGCTCATCTGGTGCCACACGG	990613391	{0: 1, 1: 0, 2: 1, 3: 6, 4: 103}	seq_location_match	5	57482401	57482423	+	Human (GRCh38)	0.554342			0.541168	79	64	45		PF00022;Actin
ATAGGGCGTCCTCGACACCA	Avana	ACTBL2	actin beta like 2	HGNC:17780	ATAGGGCGTCCTCGACACCAGGG	990613417	{0: 1, 1: 0, 2: 0, 3: 1, 4: 33}	seq_location_match	5	57482580	57482602	-	Human (GRCh38)	1.02825			0.501652	94	74	60		PF00022;Actin
GCATCCCATCCTCCTCACCG	Avana	ACTBL2	actin beta like 2	HGNC:17780	GCATCCCATCCTCCTCACCGAGG	990613389	{0: 1, 1: 0, 2: 0, 3: 16, 4: 146}	seq_location_match	5	57482383	57482405	-	Human (GRCh38)	1.03076			0.412662	71	77	32		PF00022;Actin
TGTCCCTCTATGCCTCAGGA	Avana	ACTBL2	actin beta like 2	HGNC:17780	TGTCCCTCTATGCCTCAGGACGG	990613367	{0: 1, 1: 0, 2: 1, 3: 13, 4: 346}	seq_location_match	5	57482264	57482286	-	Human (GRCh38)	1.26864	0.6784		0.284791	53	68	36		PF00022;Actin
CCATGCCTACCATAACGCCC	Avana	ACTBL2	actin beta like 2	HGNC:17780	CCATGCCTACCATAACGCCCTGG	990613413	{0: 1, 1: 0, 2: 4, 3: 17, 4: 68}	seq_match	5	57482563	57482585	+	Human (GRCh38)					85	60	28		PF00022;Actin
TGGAGGGGAACACAGCCCGG	Avana	ACTBL2	actin beta like 2	HGNC:17780	TGGAGGGGAACACAGCCCGGGGG	990613428	{0: 1, 1: 3, 2: 12, 3: 18, 4: 205}	seq_match	5	57482605	57482627	+	Human (GRCh38)					24	54	92		PF00022;Actin
GTTGGCCTTGGGGTTCAGCG	Avana	ACTC1	actin alpha cardiac muscle 1	HGNC:143	GTTGGCCTTGGGGTTCAGCGGGG	1125003254	{0: 1, 1: 9, 2: 9, 3: 19, 4: 145}	seq_location_match	15	34793348	34793370	+	Human (GRCh38)	-2.22167			0.84242	19	63	55		PF00022;Actin
CGATGGACGGGAAGACAGCG	Avana	ACTC1	actin alpha cardiac muscle 1	HGNC:143	CGATGGACGGGAAGACAGCGCGG	1125003430	{0: 1, 1: 0, 2: 7, 3: 8, 4: 86}	seq_location_match	15	34794700	34794722	+	Human (GRCh38)	1.48399	0.6631		0.299445	62	66	34		PF00022;Actin
GGTACGGCCAGAAGCATACA	Avana	ACTC1	actin alpha cardiac muscle 1	HGNC:143	GGTACGGCCAGAAGCATACAGGG	1125003235	{0: 1, 1: 0, 2: 4, 3: 8, 4: 49}	seq_location_match	15	34793249	34793271	+	Human (GRCh38)	1.5051	0.6227		0.25146	89	62	43		PF00022;Actin
GGTGCTCCTCGGGAGCCACA	Avana	ACTC1	actin alpha cardiac muscle 1	HGNC:143	GGTGCTCCTCGGGAGCCACACGG	1125003264	{0: 1, 1: 0, 2: 1, 3: 11, 4: 117}	seq_location_match	15	34793389	34793411	+	Human (GRCh38)	1.42153			0.242043	70	60	49		PF00022;Actin
AGAGCCGTTGTCGCACACCA	Avana	ACTC1	actin alpha cardiac muscle 1	HGNC:143	AGAGCCGTTGTCGCACACCAGGG	1125003442	{0: 1, 1: 0, 2: 2, 3: 2, 4: 33}	seq_match	15	34794761	34794783	+	Human (GRCh38)					87	68	60		PF00022;Actin
GCCGTTGTCGCACACCAGGG	Avana	ACTC1	actin alpha cardiac muscle 1	HGNC:143	GCCGTTGTCGCACACCAGGGCGG	1125003443	{0: 1, 1: 0, 2: 1, 3: 2, 4: 39}	seq_match	15	34794764	34794786	+	Human (GRCh38)					88	73	76		PF00022;Actin
AGAGTCCATGACAATGCCAG	Avana	ACTG1	actin gamma 1	HGNC:144	AGAGTCCATGACAATGCCAGTGG	1152653982	{0: 2, 1: 5, 2: 7, 3: 12, 4: 149}	seq_location_match	17	81511525	81511547	+	Human (GRCh38)	1.99569			0.93707	0	70	65		PF00022;Actin
GTTTGAGACCTTCAACACCC	Avana	ACTG1	actin gamma 1	HGNC:144	GTTTGAGACCTTCAACACCCCGG	1152654000	{0: 1, 1: 8, 2: 3, 3: 5, 4: 93}	seq_location_match	17	81511599	81511621	-	Human (GRCh38)	1.14653			0.774596	11	65	33		PF00022;Actin
GCCATTGTCAATGACCAGCG	Avana	ACTG1	actin gamma 1	HGNC:144	GCCATTGTCAATGACCAGCGCGG	1152654141	{0: 1, 1: 0, 2: 6, 3: 18, 4: 80}	seq_location_match	17	81512316	81512338	+	Human (GRCh38)	0.853467			0.635064	74	76	55		PF00022;Actin
GATGGCCACGTACATGGCCG	Avana	ACTG1	actin gamma 1	HGNC:144	GATGGCCACGTACATGGCCGGGG	1152653997	{0: 4, 1: 11, 2: 13, 3: 14, 4: 66}	seq_location_match	17	81511582	81511604	+	Human (GRCh38)	-0.000581574			0.605345	0	52	58		PF00022;Actin
CACACGGTGCCCATCTACGA	Avana	ACTG1	actin gamma 1	HGNC:144	CACACGGTGCCCATCTACGAGGG	1152653973	{0: 3, 1: 6, 2: 15, 3: 13, 4: 77}	multiple_matches	17	81511487	81511509	-	Human (GRCh38)					0	66	42		PF00022;Actin
TGACGATGCCATGCTCAATG	Avana	ACTG1	actin gamma 1	HGNC:144	TGACGATGCCATGCTCAATGGGG	923864661	{0: 2, 1: 3, 2: 10, 3: 11, 4: 79}	seq_match	1	237927036	237927058	-	Human (GRCh38)					0	78	46
ATTGTCACACACGAGCGCGG	Avana	ACTG2	actin gamma 2, smooth muscle	HGNC:145	ATTGTCACACACGAGCGCGGTGG	932689644	{0: 1, 1: 0, 2: 1, 3: 0, 4: 23}	seq_location_match	2	73901328	73901350	-	Human (GRCh38)	-0.432791			0.632888	97	72	47		PF00022;Actin
GGTGGTCTCCTCTTCACACA	Avana	ACTG2	actin gamma 2, smooth muscle	HGNC:145	GGTGGTCTCCTCTTCACACATGG	932689643	{0: 1, 1: 0, 2: 1, 3: 12, 4: 145}	seq_location_match	2	73901310	73901332	-	Human (GRCh38)	0.708477			0.377869	73	56	54
CCTAAATCCCAAGGCCAACA	Avana	ACTG2	actin gamma 2, smooth muscle	HGNC:145	CCTAAATCCCAAGGCCAACAGGG	932690478	{0: 1, 1: 0, 2: 0, 3: 7, 4: 109}	seq_location_match	2	73908747	73908769	+	Human (GRCh38)	1.52633			0.358988	75	59	42		PF00022;Actin
GCCATTGTCACACACGAGCG	Avana	ACTG2	actin gamma 2, smooth muscle	HGNC:145	GCCATTGTCACACACGAGCGCGG	932689646	{0: 1, 1: 0, 2: 2, 3: 5, 4: 40}	seq_location_match	2	73901331	73901353	-	Human (GRCh38)	1.72838			0.187734	87	66	46		PF00022;Actin
GGAGGGGAAGACAGCCCGGG	Avana	ACTG2	actin gamma 2, smooth muscle	HGNC:145	GGAGGGGAAGACAGCCCGGGGGG	932689654	{0: 1, 1: 10, 2: 3, 3: 34, 4: 401}	seq_match	2	73901391	73901413	-	Human (GRCh38)					10	53	96		PF00022;Actin
TCTTCATGAGGTAGTCCGTG	Avana	ACTG2	actin gamma 2, smooth muscle	HGNC:145	TCTTCATGAGGTAGTCCGTGAGG	932690990	{0: 1, 1: 1, 2: 8, 3: 17, 4: 60}	seq_match	2	73913588	73913610	-	Human (GRCh38)					61	72	48		PF00022;Actin
AGATGTGTGATGGCCTTGCG	Avana	ACTL10	actin like 10	HGNC:16127	AGATGTGTGATGGCCTTGCGGGG	1172273537	{0: 1, 1: 0, 2: 0, 3: 6, 4: 84}	seq_location_match	20	33667714	33667736	-	Human (GRCh38)	0.546147	0.6886		0.486162	87	69	65		PF00022;Actin
TTACCCACGCTGAAACTGGC	Avana	ACTL10	actin like 10	HGNC:16127	TTACCCACGCTGAAACTGGCCGG	1172273558	{0: 1, 1: 0, 2: 0, 3: 2, 4: 58}	seq_location_match	20	33667804	33667826	-	Human (GRCh38)	0.637413			0.482891	86	56	37		PF00022;Actin
CCATCCGGCCAGTTTCAGCG	Avana	ACTL10	actin like 10	HGNC:16127	CCATCCGGCCAGTTTCAGCGTGG	1172273556	{0: 1, 1: 0, 2: 0, 3: 2, 4: 35}	seq_location_match	20	33667800	33667822	+	Human (GRCh38)	1.40504			0.19681	93	63	35		PF00022;Actin
CCGCCACCAGCAGATCCCGC	Avana	ACTL10	actin like 10	HGNC:16127	CCGCCACCAGCAGATCCCGCAGG	1172273528	{0: 1, 1: 0, 2: 0, 3: 7, 4: 119}	seq_match	20	33667662	33667684	-	Human (GRCh38)					86	60	51		PF00022;Actin
GGAGCAGAGCGCCAGCAACG	Avana	ACTL10	actin like 10	HGNC:16127	GGAGCAGAGCGCCAGCAACGCGG	1172273494	{0: 1, 1: 0, 2: 0, 3: 15, 4: 116}	seq_match	20	33667508	33667530	-	Human (GRCh38)	1.37886				82	66	45		PF00022;Actin
GTGACCCGCGTAGATGGGCG	Avana	ACTL10	actin like 10	HGNC:16127	GTGACCCGCGTAGATGGGCGTGG	1172273511	{0: 1, 1: 0, 2: 0, 3: 4, 4: 32}	seq_match	20	33667583	33667605	-	Human (GRCh38)					91	57	60		PF00022;Actin
GGTGCCTCTGACATGAGAAC	Avana	ACTL6A	actin like 6A	HGNC:24124	GGTGCCTCTGACATGAGAACAGG	966403761	{0: 1, 1: 0, 2: 1, 3: 9, 4: 131}	seq_location_match	3	179573446	179573468	-	Human (GRCh38)	1.42384			0.976033	72	53	45		PF00022;Actin
TCACCTCTAAAAAATGGGAT	Avana	ACTL6A	actin like 6A	HGNC:24124	TCACCTCTAAAAAATGGGATGGG	966403443	{0: 1, 1: 0, 2: 1, 3: 17, 4: 233}	seq_location_match	3	179570220	179570242	+	Human (GRCh38)	1.11545			0.952911	54	60	27		PF00022;Actin
CTAATGCTCTGCGTGTTCCG	Avana	ACTL6A	actin like 6A	HGNC:24124	CTAATGCTCTGCGTGTTCCGAGG	966403434	{0: 1, 1: 0, 2: 0, 3: 1, 4: 33}	seq_location_match	3	179570179	179570201	+	Human (GRCh38)	0.901208			0.945177	94	57	34		PF00022;Actin
ATGGTGGTAGAAAGAGATGA	Avana	ACTL6A	actin like 6A	HGNC:24124	ATGGTGGTAGAAAGAGATGACGG	966403425	{0: 1, 1: 0, 2: 1, 3: 39, 4: 445}	seq_location_match	3	179570091	179570113	+	Human (GRCh38)	0.526191			0.922539	40	60	63		PF00022;Actin
CCATCCTGTTCTCATGTCAG	Avana	ACTL6A	actin like 6A	HGNC:24124	CCATCCTGTTCTCATGTCAGAGG	966403760	{0: 1, 1: 0, 2: 8, 3: 104, 4: 322}	seq_match	3	179573442	179573464	+	Human (GRCh38)					16	56	48		PF00022;Actin
GGCGATAAAGGCAAACAAGG	Avana	ACTL6A	actin like 6A	HGNC:24124	GGCGATAAAGGCAAACAAGGCGG	966403430	{0: 1, 1: 0, 2: 0, 3: 5, 4: 101}	seq_location_match	3	179570136	179570158	+	Human (GRCh38)					77	69	54		PF00022;Actin
GCAGCGGGCACTATGAGCGG	Avana	ACTL6B	actin like 6B	HGNC:160	GCAGCGGGCACTATGAGCGGGGG	1029453672	{0: 1, 1: 0, 2: 0, 3: 2, 4: 63}	seq_location_match	7	100656344	100656366	-	Human (GRCh38)	-1.89756			0.82392	93	60	83
TTACTCATGCCATTCTTGAG	Avana	ACTL6B	actin like 6B	HGNC:160	TTACTCATGCCATTCTTGAGGGG	1029453423	{0: 1, 1: 0, 2: 1, 3: 12, 4: 123}	seq_location_match	7	100655417	100655439	+	Human (GRCh38)	0.906358			0.407516	75	61	37		PF00022;Actin
AGATGAAGTCCCCTGCCAGA	Avana	ACTL6B	actin like 6B	HGNC:160	AGATGAAGTCCCCTGCCAGAGGG	1029452425	{0: 1, 1: 0, 2: 3, 3: 14, 4: 187}	seq_location_match	7	100648627	100648649	+	Human (GRCh38)	1.71189			0.392985	68	61	30		PF00022;Actin
ATGCCAGCTTTGCAAACGGG	Avana	ACTL6B	actin like 6B	HGNC:160	ATGCCAGCTTTGCAAACGGGCGG	1029452467	{0: 1, 1: 0, 2: 0, 3: 4, 4: 75}	seq_location_match	7	100648808	100648830	-	Human (GRCh38)	2.04281	0.661		0.239949	89	66	79		PF00022;Actin
GCACCCAGTGCTCATGTCCG	Avana	ACTL6B	actin like 6B	HGNC:160	GCACCCAGTGCTCATGTCCGAGG	1029453326	{0: 1, 1: 0, 2: 1, 3: 10, 4: 87}	seq_location_match	7	100655024	100655046	-	Human (GRCh38)					82	58	39		PF00022;Actin
GCTGTAGGTGTGATCCAGGA	Avana	ACTL6B	actin like 6B	HGNC:160	GCTGTAGGTGTGATCCAGGATGG	1029453331	{0: 1, 1: 0, 2: 3, 3: 19, 4: 199}	seq_match	7	100655073	100655095	+	Human (GRCh38)					64	61	68		PF00022;Actin
GCAGGAGGTGACCAAAGCAG	Avana	ACTL7A	actin like 7A	HGNC:161	GCAGGAGGTGACCAAAGCAGTGG	1058836499	{0: 1, 1: 0, 2: 5, 3: 22, 4: 296}	seq_location_match	9	108862517	108862539	+	Human (GRCh38)	3.18492			0.823689	57	67	73		PF00022;Actin
GCGATTATCCCCAGTCTTGG	Avana	ACTL7A	actin like 7A	HGNC:161	GCGATTATCCCCAGTCTTGGCGG	1058836524	{0: 1, 1: 0, 2: 0, 3: 4, 4: 95}	seq_location_match	9	108862639	108862661	-	Human (GRCh38)	0.697533			0.658697	81	49	53		PF00022;Actin
ACAAGAGATGAAGATCGCCC	Avana	ACTL7A	actin like 7A	HGNC:161	ACAAGAGATGAAGATCGCCCCGG	1058836542	{0: 1, 1: 0, 2: 0, 3: 12, 4: 594}	seq_location_match	9	108862787	108862809	+	Human (GRCh38)	0.279083			0.600088	55	61	48		PF00022;Actin
GTAGGCGATGTGCATTGCAG	Avana	ACTL7A	actin like 7A	HGNC:161	GTAGGCGATGTGCATTGCAGGGG	1058836556	{0: 1, 1: 0, 2: 1, 3: 2, 4: 66}	seq_location_match	9	108862900	108862922	-	Human (GRCh38)	0.814466			0.577039	83	69	72		PF00022;Actin
CCTTAAAGAGGCAGTCTGGA	Avana	ACTL7A	actin like 7A	HGNC:161	CCTTAAAGAGGCAGTCTGGAGGG	1058836472	{0: 1, 1: 0, 2: 1, 3: 22, 4: 157}	seq_match	9	108862402	108862424	-	Human (GRCh38)					64	61	23		PF16840;ACTL7A_N
GGGCGATCTTCATCTCTTGT	Avana	ACTL7A	actin like 7A	HGNC:161	GGGCGATCTTCATCTCTTGTCGG	1058836541	{0: 1, 1: 0, 2: 0, 3: 7, 4: 42}	seq_match	9	108862784	108862806	-	Human (GRCh38)					85	50	46		PF00022;Actin
GAAGGTGCACAAGATCAAGG	Avana	ACTL7B	actin like 7B	HGNC:162	GAAGGTGCACAAGATCAAGGCGG	1058835489	{0: 1, 1: 0, 2: 1, 3: 21, 4: 161}	seq_location_match	9	108855777	108855799	-	Human (GRCh38)	1.11466			0.608328	69	79	61		PF00022;Actin
GCCGTGTTCCTGCCTCTCCA	Avana	ACTL7B	actin like 7B	HGNC:162	GCCGTGTTCCTGCCTCTCCAGGG	1058835509	{0: 1, 1: 0, 2: 1, 3: 19, 4: 214}	seq_location_match	9	108855861	108855883	+	Human (GRCh38)	-1.43597			0.436651	50	53	28
GTACTGCAAGTGCGGCTACG	Avana	ACTL7B	actin like 7B	HGNC:162	GTACTGCAAGTGCGGCTACGCGG	1058835482	{0: 1, 1: 0, 2: 0, 3: 1, 4: 18}	seq_location_match	9	108855732	108855754	-	Human (GRCh38)	-2.2105			0.365936	97	58	47		PF00022;Actin
CTACTCCTACGGCAAGACCT	Avana	ACTL7B	actin like 7B	HGNC:162	CTACTCCTACGGCAAGACCTCGG	1058835414	{0: 1, 1: 0, 2: 0, 3: 3, 4: 46}	seq_match	9	108855351	108855373	-	Human (GRCh38)					88	55	36		PF00022;Actin
GCGGCTACGCGGGAGAGCCG	Avana	ACTL7B	actin like 7B	HGNC:162	GCGGCTACGCGGGAGAGCCGAGG	1058835480	{0: 1, 1: 0, 2: 0, 3: 3, 4: 83}	seq_match	9	108855721	108855743	-	Human (GRCh38)					82	57	45		PF00022;Actin
GCTCTCCACCACCAGCCCCG	Avana	ACTL7B	actin like 7B	HGNC:162	GCTCTCCACCACCAGCCCCGAGG	1058835407	{0: 1, 1: 0, 2: 3, 3: 30, 4: 288}	seq_match	9	108855334	108855356	+	Human (GRCh38)	11.1744				50	66	38		PF00022;Actin
TGTGTTGGAGAACCACAGAC	Avana	ACTL8	actin like 8	HGNC:24018	TGTGTTGGAGAACCACAGACGGG	902648827	{0: 1, 1: 0, 2: 0, 3: 24, 4: 169}	seq_location_match	1	17823260	17823282	+	Human (GRCh38)	-1.18043			0.664468	62	60	49		PF00022;Actin
TGTCTCCGTGATGATCACAG	Avana	ACTL8	actin like 8	HGNC:24018	TGTCTCCGTGATGATCACAGGGG	902648833	{0: 1, 1: 0, 2: 0, 3: 3, 4: 144}	seq_location_match	1	17823295	17823317	-	Human (GRCh38)	0.454587	0.8065		0.542538	75	81	59		PF00022;Actin
GAGACTCTTGAGGAGATAGG	Avana	ACTL8	actin like 8	HGNC:24018	GAGACTCTTGAGGAGATAGGCGG	902649244	{0: 1, 1: 0, 2: 0, 3: 10, 4: 160}	seq_location_match	1	17825960	17825982	-	Human (GRCh38)	1.64639	0.6892		0.448673	72	69	74		PF00022;Actin
TCTCCAACACAAATGACCAG	Avana	ACTL8	actin like 8	HGNC:24018	TCTCCAACACAAATGACCAGAGG	902648825	{0: 1, 1: 0, 2: 2, 3: 16, 4: 179}	seq_location_match	1	17823248	17823270	-	Human (GRCh38)	2.87749			0.407216	64	74	36		PF00022;Actin
CCTTTAGCTACCCCATCGAG	Avana	ACTL8	actin like 8	HGNC:24018	CCTTTAGCTACCCCATCGAGCGG	902648811	{0: 1, 1: 0, 2: 0, 3: 4, 4: 30}	seq_match	1	17823193	17823215	+	Human (GRCh38)					94	69	41		PF00022;Actin
TTTAGCTACCCCATCGAGCG	Avana	ACTL8	actin like 8	HGNC:24018	TTTAGCTACCCCATCGAGCGGGG	902648813	{0: 1, 1: 0, 2: 0, 3: 1, 4: 13}	seq_location_match	1	17823195	17823217	+	Human (GRCh38)		0.6122			98	61	43		PF00022;Actin
GGTGGGTCGGAGAACAGCAG	Avana	ACTL9	actin like 9	HGNC:28494	GGTGGGTCGGAGAACAGCAGCGG	1162159036	{0: 1, 1: 0, 2: 3, 3: 20, 4: 209}	seq_location_match	19	8698247	8698269	+	Human (GRCh38)	-0.0989024			0.678134	58	60	73		PF00022;Actin
GCTGCAGACGTTCATCGGCG	Avana	ACTL9	actin like 9	HGNC:28494	GCTGCAGACGTTCATCGGCGAGG	1162159063	{0: 1, 1: 0, 2: 0, 3: 2, 4: 25}	seq_location_match	19	8698401	8698423	-	Human (GRCh38)	1.07555			0.484122	97	66	52		PF00022;Actin
GCTGGAGCACGACCTCCGAG	Avana	ACTL9	actin like 9	HGNC:28494	GCTGGAGCACGACCTCCGAGTGG	1162159044	{0: 1, 1: 0, 2: 0, 3: 6, 4: 77}	seq_location_match	19	8698284	8698306	-	Human (GRCh38)	1.11579			0.403276	89	70	42		PF00022;Actin
CTGCAGCCCGGACTGCCCCG	Avana	ACTL9	actin like 9	HGNC:28494	CTGCAGCCCGGACTGCCCCGAGG	1162159066	{0: 1, 1: 0, 2: 1, 3: 21, 4: 248}	seq_location_match	19	8698417	8698439	+	Human (GRCh38)	1.52489			0.271812	68	68	66		PF00022;Actin
ACGACGATGCCGCTGCGCAG	Avana	ACTL9	actin like 9	HGNC:28494	ACGACGATGCCGCTGCGCAGGGG	1162159056	{0: 1, 1: 0, 2: 0, 3: 1, 4: 34}	seq_location_match	19	8698343	8698365	+	Human (GRCh38)					89	60	77		PF00022;Actin
GGCCAGCCCCACCTACACCG	Avana	ACTL9	actin like 9	HGNC:28494	GGCCAGCCCCACCTACACCGTGG	1162159089	{0: 1, 1: 0, 2: 0, 3: 16, 4: 164}	seq_match	19	8698476	8698498	-	Human (GRCh38)					82	71	34		PF00022;Actin
TCTGGGCTCCAGAGAAGGCG	Avana	ACTN1	actinin alpha 1	HGNC:163	TCTGGGCTCCAGAGAAGGCGTGG	1118764796	{0: 1, 1: 0, 2: 1, 3: 18, 4: 253}	seq_location_match	14	68902479	68902501	+	Human (GRCh38)	5.77772			0.834032	67	63	53		PF00307;CH
GTGTAACTCCCACCTCCGGA	Avana	ACTN1	actinin alpha 1	HGNC:163	GTGTAACTCCCACCTCCGGAAGG	1118768425	{0: 1, 1: 0, 2: 1, 3: 5, 4: 49}	seq_location_match	14	68925636	68925658	-	Human (GRCh38)	4.54579			0.764889	88	64	35		PF00307;CH
GCAGGGCCTTGATCTCCGAG	Avana	ACTN1	actinin alpha 1	HGNC:163	GCAGGGCCTTGATCTCCGAGAGG	1118761971	{0: 1, 1: 0, 2: 1, 3: 2, 4: 108}	seq_location_match	14	68885510	68885532	+	Human (GRCh38)	-2.72087	0.7161		0.444433	85	72	56		PF00435;Spectrin
GGATCCGCCGCACAATCCCG	Avana	ACTN1	actinin alpha 1	HGNC:163	GGATCCGCCGCACAATCCCGTGG	1118763032	{0: 1, 1: 0, 2: 0, 3: 2, 4: 21}	seq_location_match	14	68892251	68892273	-	Human (GRCh38)	-3.25247	0.6298		0.424557	96	63	39		PF00435;Spectrin
GATGGTCCAGATCATGCCCA	Avana	ACTN1	actinin alpha 1	HGNC:163	GATGGTCCAGATCATGCCCAGGG	1084043102	{0: 2, 1: 2, 2: 0, 3: 10, 4: 124}	seq_match	11	66554072	66554094	-	Human (GRCh38)					0	68	67		PF00307;CH
GGATCAAAGCACAGAAGCCG	Avana	ACTN1	actinin alpha 1	HGNC:163	GGATCAAAGCACAGAAGCCGAGG	1118765931	{0: 1, 1: 0, 2: 0, 3: 10, 4: 152}	seq_location_match	14	68909362	68909384	+	Human (GRCh38)					71	60	29		PF00307;CH
GTACAACTACGTGTACGACG	Avana	ACTN2	actinin alpha 2	HGNC:164	GTACAACTACGTGTACGACGAGG	923744375	{0: 1, 1: 0, 2: 0, 3: 3, 4: 3}	seq_location_match	1	236686700	236686722	+	Human (GRCh38)	-2.74015			0.688043	98	70	47
GGATGAGTACATGATCCAGG	Avana	ACTN2	actinin alpha 2	HGNC:164	GGATGAGTACATGATCCAGGAGG	923744377	{0: 1, 1: 0, 2: 0, 3: 14, 4: 143}	seq_location_match	1	236686721	236686743	+	Human (GRCh38)	-0.639815			0.605979	68	76	49
GATGGTCCAGATCATACCCA	Avana	ACTN2	actinin alpha 2	HGNC:164	GATGGTCCAGATCATACCCAGGG	923747942	{0: 1, 1: 3, 2: 1, 3: 4, 4: 133}	seq_location_match	1	236720132	236720154	-	Human (GRCh38)	2.27921			0.468562	57	69	59		PF00307;CH
GCTCCGCGCCCGCAAAAGCG	Avana	ACTN2	actinin alpha 2	HGNC:164	GCTCCGCGCCCGCAAAAGCGTGG	923749652	{0: 1, 1: 0, 2: 0, 3: 0, 4: 28}	seq_location_match	1	236735696	236735718	-	Human (GRCh38)	5.82196			0.395987	98	57	36		PF00307;CH
GCAGGCTGAGAAGGGTTACG	Avana	ACTN2	actinin alpha 2	HGNC:164	GCAGGCTGAGAAGGGTTACGAGG	923750608	{0: 1, 1: 1, 2: 0, 3: 22, 4: 157}	seq_match	1	236742925	236742947	+	Human (GRCh38)					70	65	52		PF00435;Spectrin
GCTGCAGAAGGATTACGAGT	Avana	ACTN2	actinin alpha 2	HGNC:164	GCTGCAGAAGGATTACGAGTCGG	923750798	{0: 1, 1: 0, 2: 0, 3: 5, 4: 78}	seq_match	1	236744642	236744664	+	Human (GRCh38)					91	68	48		PF00435;Spectrin
GATGGTCCAGATCATTCCCA	Avana	ACTN4	actinin alpha 4	HGNC:166	GATGGTCCAGATCATTCCCAGGG	1165825766	{0: 1, 1: 3, 2: 0, 3: 19, 4: 122}	seq_location_match	19	38704961	38704983	-	Human (GRCh38)	0.550082			0.595849	53	68	58		PF00307;CH
GCAGGCTGAGAAGGGCTACG	Avana	ACTN4	actinin alpha 4	HGNC:166	GCAGGCTGAGAAGGGCTACGAGG	1165828275	{0: 1, 1: 1, 2: 0, 3: 15, 4: 177}	seq_location_match	19	38717956	38717978	+	Human (GRCh38)	0.981648			0.451394	70	68	57		PF00435;Spectrin
CGGAATGGTGGACTACCACG	Avana	ACTN4	actinin alpha 4	HGNC:166	CGGAATGGTGGACTACCACGCGG	1165816831	{0: 1, 1: 0, 2: 0, 3: 1, 4: 17}	seq_location_match	19	38647742	38647764	+	Human (GRCh38)	1.19739			0.422963	96	75	66
GGTACGACTGGTTCGCCGCG	Avana	ACTN4	actinin alpha 4	HGNC:166	GGTACGACTGGTTCGCCGCGTGG	1165816832	{0: 1, 1: 0, 2: 0, 3: 1, 4: 7}	seq_location_match	19	38647757	38647779	-	Human (GRCh38)	1.10253			0.373892	97	70	41
CTGTGTGCAGAGATTGTGGA	Avana	ACTN4	actinin alpha 4	HGNC:166	CTGTGTGCAGAGATTGTGGACGG	1165825762	{0: 1, 1: 0, 2: 2, 3: 33, 4: 350}	seq_match	19	38704924	38704946	+	Human (GRCh38)					56	68	65		PF00307;CH
GGTTACCTAAGCCGGAGCGG	Avana	ACTN4	actinin alpha 4	HGNC:166	GGTTACCTAAGCCGGAGCGGGGG	1165825060	{0: 1, 1: 0, 2: 0, 3: 4, 4: 41}	seq_location_match	19	38701008	38701030	+	Human (GRCh38)					93	65	53		PF00307;CH
ACTACCATGCCGCTCTACGA	Avana	ACTR10	actin related protein 10	HGNC:17372	ACTACCATGCCGCTCTACGAGGG	1117680715	{0: 1, 1: 0, 2: 0, 3: 2, 4: 15}	seq_location_match	14	58200212	58200234	+	Human (GRCh38)	1.40815			0.957795	98	65	37
ATTCGATAATCACAACTCGG	Avana	ACTR10	actin related protein 10	HGNC:17372	ATTCGATAATCACAACTCGGCGG	1117681652	{0: 1, 1: 0, 2: 0, 3: 0, 4: 25}	seq_location_match	14	58209023	58209045	-	Human (GRCh38)	1.87487	0.7912		0.950575	94	79	47		PF00022;Actin
CCGAGTTGTGATTATCGAAT	Avana	ACTR10	actin related protein 10	HGNC:17372	CCGAGTTGTGATTATCGAATCGG	1117681654	{0: 1, 1: 0, 2: 0, 3: 2, 4: 34}	seq_location_match	14	58209026	58209048	+	Human (GRCh38)	0.571614			0.796922	94	51	60		PF00022;Actin
GTATGTGGATGAATTCCTTT	Avana	ACTR10	actin related protein 10	HGNC:17372	GTATGTGGATGAATTCCTTTAGG	1117681585	{0: 1, 1: 2, 2: 79, 3: 86, 4: 199}	seq_location_match	14	58207986	58208008	-	Human (GRCh38)	0.185852			0.662324	41	38	30		PF00022;Actin
ATATCCACAATCTAGGACCA	Avana	ACTR10	actin related protein 10	HGNC:17372	ATATCCACAATCTAGGACCATGG	1117681825	{0: 1, 1: 0, 2: 0, 3: 10, 4: 97}	seq_location_match	14	58211356	58211378	-	Human (GRCh38)					77	60	39		PF00022;Actin
TTATACTGAACAACTCTGAC	Avana	ACTR10	actin related protein 10	HGNC:17372	TTATACTGAACAACTCTGACAGG	1117681582	{0: 1, 1: 0, 2: 0, 3: 8, 4: 118}	seq_location_match	14	58207936	58207958	-	Human (GRCh38)					79	55	19		PF00022;Actin
CCAGCTGCAGACTTTCTCAG	Avana	ACTR1A	actin related protein 1A	HGNC:167	CCAGCTGCAGACTTTCTCAGAGG	936171907	{0: 2, 1: 1, 2: 2, 3: 17, 4: 167}	seq_location_match	2	110184346	110184368	+	Human (GRCh38)	1.05749			0.931552	0	69	46
GATCACATCGTAGGACTCCA	Avana	ACTR1A	actin related protein 1A	HGNC:167	GATCACATCGTAGGACTCCATGG	1073305809	{0: 1, 1: 0, 2: 0, 3: 8, 4: 57}	seq_location_match	10	102502627	102502649	+	Human (GRCh38)	1.06996			0.917393	83	60	35
GAAGGTCTCGAAGAAAACTT	Avana	ACTR1A	actin related protein 1A	HGNC:167	GAAGGTCTCGAAGAAAACTTCGG	1073303566	{0: 1, 1: 0, 2: 1, 3: 17, 4: 261}	seq_location_match	10	102485653	102485675	+	Human (GRCh38)	0.946405	0.6361		0.866488	46	64	62		PF00022;Actin
GCTTTCAATCCGCTATCCCA	Avana	ACTR1A	actin related protein 1A	HGNC:167	GCTTTCAATCCGCTATCCCATGG	1073303950	{0: 1, 1: 0, 2: 0, 3: 5, 4: 50}	seq_location_match	10	102488239	102488261	-	Human (GRCh38)	0.918367			0.842622	90	55	28		PF00022;Actin
GCCATGACACGAACGTGCTT	Avana	ACTR1A	actin related protein 1A	HGNC:167	GCCATGACACGAACGTGCTTGGG	1073304089	{0: 1, 1: 0, 2: 0, 3: 1, 4: 28}	seq_match	10	102489106	102489128	+	Human (GRCh38)					93	44	22		PF00022;Actin
TTGCATGGAGATGAAAAGAG	Avana	ACTR1A	actin related protein 1A	HGNC:167	TTGCATGGAGATGAAAAGAGCGG	1073303563	{0: 1, 1: 0, 2: 1, 3: 27, 4: 394}	seq_match	10	102485623	102485645	+	Human (GRCh38)					43	68	68		PF00022;Actin
TCAGCTGCAGACCTTCTCGG	Avana	ACTR1B	actin related protein 1B	HGNC:168	TCAGCTGCAGACCTTCTCGGAGG	934845493	{0: 1, 1: 0, 2: 1, 3: 30, 4: 121}	seq_location_match	2	97659354	97659376	-	Human (GRCh38)	3.92264			0.957262	23	75	53		PF00022;Actin
GCTCAACCCGAGTAAGAACC	Avana	ACTR1B	actin related protein 1B	HGNC:168	GCTCAACCCGAGTAAGAACCGGG	934845412	{0: 1, 1: 0, 2: 0, 3: 3, 4: 46}	seq_location_match	2	97658955	97658977	-	Human (GRCh38)	0.741037			0.806137	88	57	45		PF00022;Actin
TCCGTCCTAACAGTGTCGGG	Avana	ACTR1B	actin related protein 1B	HGNC:168	TCCGTCCTAACAGTGTCGGGCGG	934845787	{0: 1, 1: 0, 2: 0, 3: 1, 4: 25}	seq_location_match	2	97660637	97660659	-	Human (GRCh38)	0.82023	0.6674		0.740227	94	67	58		PF00022;Actin
GTTCTTACTCGGGTTGAGCG	Avana	ACTR1B	actin related protein 1B	HGNC:168	GTTCTTACTCGGGTTGAGCGGGG	934845416	{0: 1, 1: 0, 2: 0, 3: 2, 4: 19}	seq_location_match	2	97658959	97658981	+	Human (GRCh38)	-0.606436			0.453756	96	62	35		PF00022;Actin
GCACCACGCCGTGCTCCATG	Avana	ACTR1B	actin related protein 1B	HGNC:168	GCACCACGCCGTGCTCCATGGGG	934845502	{0: 1, 1: 1, 2: 1, 3: 13, 4: 80}	seq_match	2	97659426	97659448	+	Human (GRCh38)					48	70	52		PF00022;Actin
GCTGACCATCCGCTACCCCA	Avana	ACTR1B	actin related protein 1B	HGNC:168	GCTGACCATCCGCTACCCCATGG	934845507	{0: 1, 1: 0, 2: 0, 3: 3, 4: 76}	seq_match	2	97659441	97659463	-	Human (GRCh38)					88	56	39		PF00022;Actin
GTAGTGGTAGACTCTGGAGA	Avana	ACTR2	actin related protein 2	HGNC:169	GTAGTGGTAGACTCTGGAGATGG	1163917906	{0: 2, 1: 0, 2: 0, 3: 17, 4: 175}	seq_location_match	19	20258696	20258718	+	Human (GRCh38)	1.15619			0.961662	0	64	57
GGATGACATGAAACACCTGT	Avana	ACTR2	actin related protein 2	HGNC:169	GGATGACATGAAACACCTGTGGG	931741183	{0: 1, 1: 1, 2: 1, 3: 7, 4: 119}	seq_location_match	2	65246610	65246632	+	Human (GRCh38)	1.09959	0.7051		0.958057	51	71	35		PF00022;Actin
GGTGTGCGACAACGGCACCG	Avana	ACTR2	actin related protein 2	HGNC:169	GGTGTGCGACAACGGCACCGGGG	931739324	{0: 1, 1: 0, 2: 0, 3: 1, 4: 21}	seq_location_match	2	65227936	65227958	+	Human (GRCh38)	1.05486			0.944271	97	74	52		PF00022;Actin
GGGCGGACGATGGACAGCCA	Avana	ACTR2	actin related protein 2	HGNC:169	GGGCGGACGATGGACAGCCAGGG	931739315	{0: 1, 1: 0, 2: 0, 3: 6, 4: 92}	seq_location_match	2	65227901	65227923	+	Human (GRCh38)	0.380472			0.833236	57	63	80
CCAGTCTCCTGGTAAGATGA	Avana	ACTR2	actin related protein 2	HGNC:169	CCAGTCTCCTGGTAAGATGAGGG	931741950	{0: 3, 1: 0, 2: 3, 3: 15, 4: 143}	multiple_matches	2	65253804	65253826	-	Human (GRCh38)					0	60	54		PF00022;Actin
GTTAGAAGTTAACTACCCTA	Avana	ACTR2	actin related protein 2	HGNC:169	GTTAGAAGTTAACTACCCTATGG	931741176	{0: 2, 1: 0, 2: 1, 3: 0, 4: 56}	seq_location_match	2	65246565	65246587	+	Human (GRCh38)					0	51	42		PF00022;Actin
GTAGGAGAACGGACGTTGAC	Avana	ACTR3	actin related protein 3	HGNC:170	GTAGGAGAACGGACGTTGACCGG	936604357	{0: 1, 1: 0, 2: 0, 3: 1, 4: 27}	seq_location_match	2	113934318	113934340	+	Human (GRCh38)	2.10263			0.960444	96	50	49		PF00022;Actin
ACCGGTACGGTAATAGACAG	Avana	ACTR3	actin related protein 3	HGNC:170	ACCGGTACGGTAATAGACAGTGG	936604359	{0: 1, 1: 0, 2: 1, 3: 1, 4: 20}	seq_location_match	2	113934336	113934358	+	Human (GRCh38)	1.69894	0.6805		0.860486	91	68	56		PF00022;Actin
GATGACCTAGACTTCTTCAT	Avana	ACTR3	actin related protein 3	HGNC:170	GATGACCTAGACTTCTTCATTGG	936602888	{0: 1, 1: 1, 2: 2, 3: 4, 4: 90}	seq_location_match	2	113916949	113916971	+	Human (GRCh38)	0.453631			0.724354	43	42	50		PF00022;Actin
TTTCCCCTCTCTAGGCTGAA	Avana	ACTR3	actin related protein 3	HGNC:170	TTTCCCCTCTCTAGGCTGAAGGG	936604822	{0: 1, 1: 0, 2: 2, 3: 22, 4: 169}	seq_location_match	2	113939945	113939967	+	Human (GRCh38)	-0.560336			0.229898	69	51	44		PF00022;Actin
AATCTTCAACTATACCATGG	Avana	ACTR3	actin related protein 3	HGNC:170	AATCTTCAACTATACCATGGCGG	936603811	{0: 1, 1: 0, 2: 2, 3: 13, 4: 110}	seq_match	2	113927353	113927375	-	Human (GRCh38)					74	77	53		PF00022;Actin
TCTTGGACCTCAAGACAAGT	Avana	ACTR3	actin related protein 3	HGNC:170	TCTTGGACCTCAAGACAAGTAGG	936604354	{0: 1, 1: 1, 2: 0, 3: 13, 4: 97}	seq_match	2	113934300	113934322	+	Human (GRCh38)					58	61	22		PF00022;Actin
CATGAAGGAATAATGAACTG	Avana	ACTR3B	actin related protein 3B	HGNC:17256	CATGAAGGAATAATGAACTGGGG	1034288707	{0: 2, 1: 0, 2: 3, 3: 26, 4: 299}	seq_location_match	7	149909649	149909671	+	Human (GRCh38)	-1.28901			0.7938	36	69	42
CATCTCCTATGAAAAAGTCA	Avana	ACTR3B	actin related protein 3B	HGNC:17256	CATCTCCTATGAAAAAGTCAAGG	1034287058	{0: 2, 1: 0, 2: 0, 3: 16, 4: 177}	seq_location_match	7	149892306	149892328	+	Human (GRCh38)	0.592748			0.441191	39	62	29
GCTCAAAGGAGAGTGTTGAG	Avana	ACTR3B	actin related protein 3B	HGNC:17256	GCTCAAAGGAGAGTGTTGAGGGG	1034664062	{0: 1, 1: 1, 2: 2, 3: 17, 4: 177}	seq_location_match	7	152800569	152800591	+	Human (GRCh38)	1.707			0.34625	41	72	49		PF00022;Actin
TCAACACTCTCCTTTGAGCT	Avana	ACTR3B	actin related protein 3B	HGNC:17256	TCAACACTCTCCTTTGAGCTTGG	1034664059	{0: 1, 1: 1, 2: 1, 3: 17, 4: 143}	seq_location_match	7	152800565	152800587	-	Human (GRCh38)	2.38976			0.194846	57	46	31		PF00022;Actin
ACGGGGATAGTCATTGACAG	Avana	ACTR3C	actin related protein 3C	HGNC:37282	ACGGGGATAGTCATTGACAGCGG	1034665750	{0: 2, 1: 0, 2: 0, 3: 6, 4: 73}	seq_location_match	7	152816538	152816560	+	Human (GRCh38)	2.35948			0.687882	45	76	72		PF00022;Actin
TGGGTGAACGTACATTAACG	Avana	ACTR3C	actin related protein 3C	HGNC:37282	TGGGTGAACGTACATTAACGGGG	1034332286	{0: 1, 1: 1, 2: 0, 3: 0, 4: 17}	seq_location_match	7	150293357	150293379	-	Human (GRCh38)	0.828734	0.7798		0.68327	85	78	38		PF00022;Actin
AGTCACCCATGTTATCCCAG	Avana	ACTR3C	actin related protein 3C	HGNC:37282	AGTCACCCATGTTATCCCAGTGG	1034665752	{0: 2, 1: 0, 2: 0, 3: 8, 4: 114}	seq_location_match	7	152816567	152816589	+	Human (GRCh38)	1.68917			0.654508	43	73	45		PF00022;Actin
AGTGGGTGAACGTACATTAA	Avana	ACTR3C	actin related protein 3C	HGNC:37282	AGTGGGTGAACGTACATTAACGG	1034332288	{0: 1, 1: 1, 2: 0, 3: 5, 4: 52}	seq_location_match	7	150293359	150293381	-	Human (GRCh38)	-1.91319			0.329089	78	50	40		PF00022;Actin
GCTTACCACTGGGATAACAT	Avana	ACTR3C	actin related protein 3C	HGNC:37282	GCTTACCACTGGGATAACATGGG	1034332282	{0: 2, 1: 0, 2: 0, 3: 5, 4: 77}	seq_location_match	7	150293306	150293328	+	Human (GRCh38)		0.6872			46	69	43		PF00022;Actin
TCTCCAGTGACTGCTCAGGA	Avana	ACTR3C	actin related protein 3C	HGNC:37282	TCTCCAGTGACTGCTCAGGAGGG	1034331841	{0: 2, 1: 7, 2: 2, 3: 21, 4: 218}	seq_match	7	150289467	150289489	+	Human (GRCh38)					24	63	51		PF00022;Actin
CTGAGGAGAAACAAGAAAGG	Avana	ACTR5	actin related protein 5	HGNC:14671	CTGAGGAGAAACAAGAAAGGCGG	1172955490	{0: 2, 1: 0, 2: 5, 3: 71, 4: 826}	seq_location_match	20	38755053	38755075	+	Human (GRCh38)	1.0858			0.906417	0	67	75
TGAGTGCTACGGGATTCCCA	Avana	ACTR5	actin related protein 5	HGNC:14671	TGAGTGCTACGGGATTCCCAAGG	1172955005	{0: 1, 1: 0, 2: 0, 3: 5, 4: 72}	seq_location_match	20	38750093	38750115	+	Human (GRCh38)	1.71077			0.85672	82	63	54		PF00022;Actin
TCATTTGCCGTGAATACAGT	Avana	ACTR5	actin related protein 5	HGNC:14671	TCATTTGCCGTGAATACAGTGGG	1172955001	{0: 1, 1: 0, 2: 0, 3: 13, 4: 85}	seq_location_match	20	38750054	38750076	-	Human (GRCh38)	0.928844	0.6074		0.683693	76	61	42		PF00022;Actin
GCCGCGCCTGCAGTTCCGCG	Avana	ACTR5	actin related protein 5	HGNC:14671	GCCGCGCCTGCAGTTCCGCGCGG	1172954821	{0: 1, 1: 0, 2: 1, 3: 6, 4: 74}	seq_location_match	20	38748646	38748668	+	Human (GRCh38)	0.573856			0.5886	89	63	67		PF00022;Actin
CATGCAGAATCTCCTCCATG	Avana	ACTR5	actin related protein 5	HGNC:14671	CATGCAGAATCTCCTCCATGCGG	1172955244	{0: 1, 1: 0, 2: 2, 3: 16, 4: 142}	seq_match	20	38752245	38752267	-	Human (GRCh38)					69	75	50
GTACCGCTGGTGCTGGACAA	Avana	ACTR5	actin related protein 5	HGNC:14671	GTACCGCTGGTGCTGGACAACGG	1172954803	{0: 1, 1: 0, 2: 0, 3: 1, 4: 72}	seq_match	20	38748569	38748591	+	Human (GRCh38)					82	50	65		PF00022;Actin
TGAGATGACGACCTTAGTGC	Avana	ACTR6	actin related protein 6	HGNC:24025	TGAGATGACGACCTTAGTGCTGG	1100985834	{0: 1, 1: 0, 2: 0, 3: 4, 4: 51}	seq_location_match	12	100200848	100200870	+	Human (GRCh38)	1.81316			0.991622	92	57	20		PF00022;Actin
GGATGTAAAAGAGTCCAGAA	Avana	ACTR6	actin related protein 6	HGNC:24025	GGATGTAAAAGAGTCCAGAAGGG	1100986371	{0: 1, 1: 0, 2: 3, 3: 13, 4: 204}	seq_location_match	12	100205021	100205043	-	Human (GRCh38)	1.27867	0.7056		0.946506	66	71	51		PF00022;Actin
GGATGTTCAGAGACAAGTTT	Avana	ACTR6	actin related protein 6	HGNC:24025	GGATGTTCAGAGACAAGTTTGGG	1100986408	{0: 1, 1: 0, 2: 0, 3: 18, 4: 187}	seq_location_match	12	100205693	100205715	+	Human (GRCh38)	0.662514			0.808694	65	38	51		PF00022;Actin
CTGGGGCTCTCAGTGCACAT	Avana	ACTR6	actin related protein 6	HGNC:24025	CTGGGGCTCTCAGTGCACATAGG	1100986843	{0: 1, 1: 0, 2: 0, 3: 18, 4: 219}	seq_location_match	12	100210073	100210095	+	Human (GRCh38)	0.36328			0.676514	72	60	67		PF00022;Actin
GGAGCTTACAACGCCAAAAT	Avana	ACTR6	actin related protein 6	HGNC:24025	GGAGCTTACAACGCCAAAATCGG	1100985837	{0: 1, 1: 0, 2: 0, 3: 1, 4: 54}	seq_match	12	100200876	100200898	+	Human (GRCh38)					91	45	41		PF00022;Actin
TTAGGGCTACTTGGTGAATT	Avana	ACTR6	actin related protein 6	HGNC:24025	TTAGGGCTACTTGGTGAATTGGG	1100986406	{0: 1, 1: 0, 2: 0, 3: 9, 4: 103}	seq_match	12	100205672	100205694	+	Human (GRCh38)					81	35	71		PF00022;Actin
GAGAACGGAAAGGAGAAGGG	Avana	ACTR8	actin related protein 8	HGNC:14672	GAGAACGGAAAGGAGAAGGGCGG	954886804	{0: 1, 1: 0, 2: 11, 3: 180, 4: 1554}	seq_location_match	3	53882052	53882074	-	Human (GRCh38)	1.99123			0.975821	18	67	72
GAGAAGGAGAAGGAGCAGCG	Avana	ACTR8	actin related protein 8	HGNC:14672	GAGAAGGAGAAGGAGCAGCGCGG	954886801	{0: 1, 1: 1, 2: 15, 3: 183, 4: 1522}	seq_location_match	3	53882028	53882050	-	Human (GRCh38)	1.54662			0.960977	24	70	70
CCCGAAGACACAAACAACAA	Avana	ACTR8	actin related protein 8	HGNC:14672	CCCGAAGACACAAACAACAAGGG	954886522	{0: 1, 1: 0, 2: 0, 3: 8, 4: 163}	seq_location_match	3	53879984	53880006	-	Human (GRCh38)	0.294166			0.754888	63	68	49		PF00022;Actin
ATAATGACCCAGGCTGAGAA	Avana	ACTR8	actin related protein 8	HGNC:14672	ATAATGACCCAGGCTGAGAAGGG	954886812	{0: 1, 1: 0, 2: 1, 3: 21, 4: 228}	seq_location_match	3	53882082	53882104	-	Human (GRCh38)	0.358253			0.712544	55	59	44
AGGCTTTGTCTGGCATACGG	Avana	ACTR8	actin related protein 8	HGNC:14672	AGGCTTTGTCTGGCATACGGAGG	954885984	{0: 1, 1: 0, 2: 1, 3: 10, 4: 70}	seq_match	3	53874344	53874366	-	Human (GRCh38)					89	63	67		PF00022;Actin
GGTCAGTTAAATATTCACCC	Avana	ACTR8	actin related protein 8	HGNC:14672	GGTCAGTTAAATATTCACCCAGG	954886304	{0: 1, 1: 0, 2: 1, 3: 3, 4: 105}	seq_location_match	3	53877311	53877333	-	Human (GRCh38)					78	71	2		PF00022;Actin
CTACCTGTCTAATCATGCGG	Avana	ACTRT1	actin related protein T1	HGNC:24027	CTACCTGTCTAATCATGCGGTGG	1197563440	{0: 1, 1: 0, 2: 1, 3: 1, 4: 31}	seq_match	X	128051780	128051802	-	Human (GRCh38)				0.6417	93	62	50		PF00022;Actin
AATGGGGTAGTGCAAATGTA	Avana	ACTRT1	actin related protein T1	HGNC:24027	AATGGGGTAGTGCAAATGTAGGG	1197563469	{0: 1, 1: 0, 2: 0, 3: 5, 4: 121}	seq_match	X	128051985	128052007	+	Human (GRCh38)				0.263967	77	60	67		PF00022;Actin
ATTTCCCTAGGATTCAAAGA	Avana	ACTRT1	actin related protein T1	HGNC:24027	ATTTCCCTAGGATTCAAAGAGGG	1197563447	{0: 1, 1: 0, 2: 3, 3: 29, 4: 281}	seq_match	X	128051854	128051876	+	Human (GRCh38)				0.251378	55	67	42		PF00022;Actin
TTACCAGTCCACGCTCAATG	Avana	ACTRT1	actin related protein T1	HGNC:24027	TTACCAGTCCACGCTCAATGGGG	1197563465	{0: 1, 1: 0, 2: 0, 3: 1, 4: 36}	seq_location_match	X	128051969	128051991	+	Human (GRCh38)				0.228504	92	74	43		PF00022;Actin
TAGGGCCTCATACTTGTACA	Avana	ACTRT1	actin related protein T1	HGNC:24027	TAGGGCCTCATACTTGTACAGGG	1197563471	{0: 1, 1: 0, 2: 0, 3: 1, 4: 58}	seq_match	X	128052003	128052025	+	Human (GRCh38)					89	67	49		PF00022;Actin
TTTCTACCTGTCTAATCATG	Avana	ACTRT1	actin related protein T1	HGNC:24027	TTTCTACCTGTCTAATCATGCGG	1197563441	{0: 1, 1: 0, 2: 0, 3: 11, 4: 226}	seq_match	X	128051783	128051805	-	Human (GRCh38)					67	64	49		PF00022;Actin
TTTCTACCTGTCGGACCAGG	Avana	ACTRT2	actin related protein T2	HGNC:24026	TTTCTACCTGTCGGACCAGGCGG	900504396	{0: 1, 1: 0, 2: 0, 3: 2, 4: 71}	seq_location_match	1	3022091	3022113	+	Human (GRCh38)	0.902839			0.42104	93	66	69		PF00022;Actin
TGATGTCCCTGCCCGCCACG	Avana	ACTRT2	actin related protein T2	HGNC:24026	TGATGTCCCTGCCCGCCACGTGG	900504429	{0: 1, 1: 0, 2: 0, 3: 5, 4: 76}	seq_location_match	1	3022232	3022254	-	Human (GRCh38)	0.584051			0.391141	90	60	39		PF00022;Actin
GGAGCCCTCCCTGAACCCCA	Avana	ACTRT2	actin related protein T2	HGNC:24026	GGAGCCCTCCCTGAACCCCAGGG	900504381	{0: 1, 1: 0, 2: 7, 3: 47, 4: 316}	seq_location_match	1	3022016	3022038	+	Human (GRCh38)	1.15723			0.301942	41	61	56		PF00022;Actin
ATGGAGCTGACCATGTGCCG	Avana	ACTRT2	actin related protein T2	HGNC:24026	ATGGAGCTGACCATGTGCCGGGG	900504331	{0: 1, 1: 0, 2: 2, 3: 10, 4: 140}	seq_location_match	1	3021777	3021799	-	Human (GRCh38)	1.23575			0.271216	80	61	62		PF00022;Actin
ATTGTCAAAAATCACAGCCG	Avana	ACTRT2	actin related protein T2	HGNC:24026	ATTGTCAAAAATCACAGCCGGGG	900504315	{0: 1, 1: 0, 2: 0, 3: 11, 4: 118}	seq_match	1	3021712	3021734	-	Human (GRCh38)					77	68	54		PF00022;Actin
TGATCAGGCCACGCTCGAAA	Avana	ACTRT2	actin related protein T2	HGNC:24026	TGATCAGGCCACGCTCGAAAGGG	900504360	{0: 1, 1: 0, 2: 0, 3: 3, 4: 32}	seq_match	1	3021905	3021927	-	Human (GRCh38)					96	49	44		PF00022;Actin
CTACCGGTGGTGATCGACAA	Avana	ACTRT3	actin related protein T3	HGNC:24022	CTACCGGTGGTGATCGACAACGG	965530984	{0: 1, 1: 0, 2: 0, 3: 0, 4: 10}	seq_location_match	3	169769483	169769505	-	Human (GRCh38)	-1.77278			0.675848	98	65	71		PF00022;Actin
GGGCGGGCTAGAACTCTGCG	Avana	ACTRT3	actin related protein T3	HGNC:24022	GGGCGGGCTAGAACTCTGCGTGG	965530952	{0: 1, 1: 0, 2: 0, 3: 1, 4: 55}	seq_location_match	3	169769361	169769383	-	Human (GRCh38)	0.0381213			0.589907	89	67	32		PF00022;Actin
CTAGCCCGCCCTGGGCCGCG	Avana	ACTRT3	actin related protein T3	HGNC:24022	CTAGCCCGCCCTGGGCCGCGCGG	965530955	{0: 1, 1: 0, 2: 0, 3: 14, 4: 107}	seq_location_match	3	169769373	169769395	+	Human (GRCh38)	2.05227			0.367931	76	62	61		PF00022;Actin
CTTTCCTTACAGTTACCCAG	Avana	ACTRT3	actin related protein T3	HGNC:24022	CTTTCCTTACAGTTACCCAGTGG	965530779	{0: 1, 1: 0, 2: 1, 3: 9, 4: 147}	seq_location_match	3	169768340	169768362	-	Human (GRCh38)	3.50159			0.190919	70	66	39		PF00022;Actin
GGCGGGCTAGAACTCTGCGT	Avana	ACTRT3	actin related protein T3	HGNC:24022	GGCGGGCTAGAACTCTGCGTGGG	965530951	{0: 1, 1: 0, 2: 0, 3: 5, 4: 32}	seq_location_match	3	169769360	169769382	-	Human (GRCh38)		0.6257			92	63	58		PF00022;Actin
TCCAGTTGCTGCACACCATG	Avana	ACTRT3	actin related protein T3	HGNC:24022	TCCAGTTGCTGCACACCATGAGG	965530733	{0: 1, 1: 0, 2: 1, 3: 14, 4: 170}	seq_match	3	169768018	169768040	+	Human (GRCh38)					74	65	58		PF00022;Actin
AGAGCAATCATGATAAGCAC	Avana	ACVR1	activin A receptor type 1	HGNC:171	AGAGCAATCATGATAAGCACAGG	940766919	{0: 1, 1: 0, 2: 0, 3: 14, 4: 127}	seq_location_match	2	157799447	157799469	+	Human (GRCh38)	0.025572			0.632655	70	59	45
TTACCTTCCATACTAGGGGA	Avana	ACVR1	activin A receptor type 1	HGNC:171	TTACCTTCCATACTAGGGGAGGG	940766915	{0: 1, 1: 0, 2: 0, 3: 11, 4: 117}	seq_location_match	2	157799423	157799445	+	Human (GRCh38)	0.80526			0.329341	76	61	44
GCCGTCCCCTGGCCAAGCCG	Avana	ACVR1	activin A receptor type 1	HGNC:171	GCCGTCCCCTGGCCAAGCCGTGG	940764964	{0: 1, 1: 0, 2: 0, 3: 23, 4: 165}	seq_location_match	2	157780394	157780416	-	Human (GRCh38)	2.15154			0.302749	69	53	50		PF01064;Activin_recp
TGGAACACAGAATTTCCACT	Avana	ACVR1	activin A receptor type 1	HGNC:171	TGGAACACAGAATTTCCACTTGG	940764761	{0: 1, 1: 0, 2: 2, 3: 19, 4: 272}	seq_location_match	2	157778307	157778329	-	Human (GRCh38)	1.1357			0.198288	56	63	26
AGCCGTGGAGTGCTGCCAAG	Avana	ACVR1	activin A receptor type 1	HGNC:171	AGCCGTGGAGTGCTGCCAAGGGG	940764956	{0: 1, 1: 0, 2: 11, 3: 6, 4: 85}	seq_match	2	157780379	157780401	-	Human (GRCh38)					56	66	65		PF01064;Activin_recp
TGGAGTATGGCACTATCGAA	Avana	ACVR1	activin A receptor type 1	HGNC:171	TGGAGTATGGCACTATCGAAGGG	940764742	{0: 1, 1: 0, 2: 0, 3: 3, 4: 52}	seq_location_match	2	157778167	157778189	-	Human (GRCh38)					95	65	62
GTAGTCAGTGTAGCAGCAGT	Avana	ACVR1B	activin A receptor type 1B	HGNC:172	GTAGTCAGTGTAGCAGCAGTGGG	1096485171	{0: 1, 1: 0, 2: 1, 3: 23, 4: 157}	seq_location_match	12	51975451	51975473	-	Human (GRCh38)	0.909152			0.707367	56	58	67		PF01064;Activin_recp
ACTGTGCGCTGGACAAAGAG	Avana	ACVR1B	activin A receptor type 1B	HGNC:172	ACTGTGCGCTGGACAAAGAGGGG	1096485891	{0: 1, 1: 0, 2: 1, 3: 8, 4: 128}	seq_location_match	12	51980974	51980996	-	Human (GRCh38)	1.05973			0.632405	71	63	64		PF08515;TGF_beta_GS
GGAAGCAGAGATATACCAGA	Avana	ACVR1B	activin A receptor type 1B	HGNC:172	GGAAGCAGAGATATACCAGACGG	1096485921	{0: 1, 1: 0, 2: 1, 3: 23, 4: 249}	seq_location_match	12	51981126	51981148	+	Human (GRCh38)	1.27293			0.574581	68	70	43		PF00069;Pkinase
TCCGAGCTCAGGCAGTAGAA	Avana	ACVR1B	activin A receptor type 1B	HGNC:172	TCCGAGCTCAGGCAGTAGAAGGG	1096485166	{0: 1, 1: 0, 2: 1, 3: 29, 4: 174}	seq_location_match	12	51975414	51975436	-	Human (GRCh38)	0.820421			0.28592	69	62	51		PF01064;Activin_recp
AATAATCTCTTGTAAAACGA	Avana	ACVR1B	activin A receptor type 1B	HGNC:172	AATAATCTCTTGTAAAACGATGG	1096485898	{0: 1, 1: 0, 2: 0, 3: 9, 4: 167}	seq_match	12	51981005	51981027	-	Human (GRCh38)					76	60	34
TGATGCCTACCAGCTCCACC	Avana	ACVR1B	activin A receptor type 1B	HGNC:172	TGATGCCTACCAGCTCCACCGGG	1096485320	{0: 1, 1: 0, 2: 1, 3: 16, 4: 133}	seq_match	12	51976364	51976386	-	Human (GRCh38)					68	61	28
GCATCAGTCATGCTAACCAA	Avana	ACVR1C	activin A receptor type 1C	HGNC:18123	GCATCAGTCATGCTAACCAATGG	940747669	{0: 1, 1: 0, 2: 0, 3: 7, 4: 87}	seq_location_match	2	157587327	157587349	-	Human (GRCh38)	1.80672			0.45106	81	61	53		PF01064;Activin_recp
GCTCTGCTCAGCGCTCCGCC	Avana	ACVR1C	activin A receptor type 1C	HGNC:18123	GCTCTGCTCAGCGCTCCGCCAGG	940751148	{0: 1, 1: 0, 2: 0, 3: 25, 4: 159}	seq_location_match	2	157628611	157628633	-	Human (GRCh38)	4.94565			0.361074	66	44	37
ATAACACTGCACCTTCCAAC	Avana	ACVR1C	activin A receptor type 1C	HGNC:18123	ATAACACTGCACCTTCCAACAGG	940747659	{0: 1, 1: 0, 2: 0, 3: 9, 4: 96}	seq_location_match	2	157587186	157587208	-	Human (GRCh38)	2.20346			0.254401	78	49	30
CGAGCAGCAGGAGAGCCTGG	Avana	ACVR1C	activin A receptor type 1C	HGNC:18123	CGAGCAGCAGGAGAGCCTGGCGG	940751147	{0: 1, 1: 0, 2: 4, 3: 52, 4: 426}	seq_match	2	157628596	157628618	+	Human (GRCh38)	-8.97619				36	63	62
GGCTCTCCTGCTGCTCGCAG	Avana	ACVR1C	activin A receptor type 1C	HGNC:18123	GGCTCTCCTGCTGCTCGCAGCGG	940751145	{0: 1, 1: 0, 2: 1, 3: 16, 4: 188}	seq_match	2	157628590	157628612	-	Human (GRCh38)					75	57	64
GTATCTGAATATCATGAACA	Avana	ACVR1C	activin A receptor type 1C	HGNC:18123	GTATCTGAATATCATGAACAGGG	940743832	{0: 1, 1: 0, 2: 1, 3: 15, 4: 178}	seq_match	2	157544561	157544583	-	Human (GRCh38)					60	68	33		PF00069;Pkinase
TGCCACTTATGTTAATTGCG	Avana	ACVR2A	activin A receptor type 2A	HGNC:173	TGCCACTTATGTTAATTGCGGGG	939904847	{0: 1, 1: 0, 2: 0, 3: 4, 4: 46}	seq_location_match	2	147899804	147899826	+	Human (GRCh38)	-2.53374			0.813578	93	63	15
GTTATTAGAAGTGAAAGCAA	Avana	ACVR2A	activin A receptor type 2A	HGNC:173	GTTATTAGAAGTGAAAGCAAGGG	939905955	{0: 1, 1: 0, 2: 0, 3: 19, 4: 312}	seq_location_match	2	147915241	147915263	+	Human (GRCh38)	1.43191			0.576506	51	62	52		PF07714;Pkinase_Tyr
TTATTAGAAGTGAAAGCAAG	Avana	ACVR2A	activin A receptor type 2A	HGNC:173	TTATTAGAAGTGAAAGCAAGGGG	939905956	{0: 1, 1: 0, 2: 1, 3: 40, 4: 322}	seq_location_match	2	147915242	147915264	+	Human (GRCh38)	0.572374			0.475471	43	66	57		PF07714;Pkinase_Tyr
GAGTTGGAACAAGTACAGGA	Avana	ACVR2A	activin A receptor type 2A	HGNC:173	GAGTTGGAACAAGTACAGGAGGG	939904854	{0: 1, 1: 0, 2: 0, 3: 18, 4: 202}	seq_location_match	2	147899874	147899896	-	Human (GRCh38)	4.5209			0.230605	66	73	58
AGTAATGGAGAAGGTGGGGG	Avana	ACVR2A	activin A receptor type 2A	HGNC:173	AGTAATGGAGAAGGTGGGGGTGG	939905945	{0: 1, 1: 1, 2: 3, 3: 78, 4: 787}	seq_match	2	147915200	147915222	-	Human (GRCh38)					25	54	61
ATATGCCAATCCTCTAGCCA	Avana	ACVR2A	activin A receptor type 2A	HGNC:173	ATATGCCAATCCTCTAGCCATGG	939906161	{0: 1, 1: 0, 2: 0, 3: 6, 4: 65}	seq_location_match	2	147918514	147918536	-	Human (GRCh38)					87	61	24		PF00069;Pkinase
GCGAAGGCGAGCAGGACAAG	Avana	ACVR2B	activin A receptor type 2B	HGNC:174	GCGAAGGCGAGCAGGACAAGCGG	952945816	{0: 1, 1: 0, 2: 1, 3: 7, 4: 237}	seq_location_match	3	38477380	38477402	+	Human (GRCh38)	1.13053			0.391677	65	57	73		PF01064;Activin_recp
CGGTCATGTGGACATCCATG	Avana	ACVR2B	activin A receptor type 2B	HGNC:174	CGGTCATGTGGACATCCATGAGG	952946013	{0: 1, 1: 0, 2: 0, 3: 5, 4: 64}	seq_location_match	3	38478271	38478293	+	Human (GRCh38)	0.755803			0.374103	84	72	52
ACAGCAGCAGAAGTACACCT	Avana	ACVR2B	activin A receptor type 2B	HGNC:174	ACAGCAGCAGAAGTACACCTGGG	952945925	{0: 1, 1: 0, 2: 1, 3: 12, 4: 165}	seq_location_match	3	38477890	38477912	-	Human (GRCh38)	0.764101			0.316401	76	66	47		PF01064;Activin_recp
GCGATGCCGGTACATCCAAA	Avana	ACVR2B	activin A receptor type 2B	HGNC:174	GCGATGCCGGTACATCCAAAAGG	952946004	{0: 1, 1: 0, 2: 0, 3: 0, 4: 14}	seq_location_match	3	38478237	38478259	-	Human (GRCh38)	1.5603			0.30882	95	57	49
GCACAGCGATCCCCAGAGGA	Avana	ACVR2B	activin A receptor type 2B	HGNC:174	GCACAGCGATCCCCAGAGGAGGG	952942379	{0: 1, 1: 1, 2: 3, 3: 13, 4: 151}	seq_match	3	38454348	38454370	-	Human (GRCh38)					53	60	49
GCATCTACTACAACGCCAAC	Avana	ACVR2B	activin A receptor type 2B	HGNC:174	GCATCTACTACAACGCCAACTGG	952945805	{0: 1, 1: 0, 2: 0, 3: 3, 4: 21}	seq_match	3	38477320	38477342	+	Human (GRCh38)					97	34			PF01064;Activin_recp
TGTGAGAGCCCACATTGCAA	Avana	ACVRL1	activin A receptor like type 1	HGNC:175	TGTGAGAGCCCACATTGCAAGGG	1096476680	{0: 1, 1: 0, 2: 2, 3: 11, 4: 112}	seq_location_match	12	51913143	51913165	+	Human (GRCh38)	-0.0652703			0.614983	74	57	28
TGGACAGTGACTGCACCACA	Avana	ACVRL1	activin A receptor like type 1	HGNC:175	TGGACAGTGACTGCACCACAGGG	1096476900	{0: 1, 1: 0, 2: 1, 3: 54, 4: 842}	seq_location_match	12	51913981	51914003	+	Human (GRCh38)	1.31178	0.653		0.3763	61	65	68		PF08515;TGF_beta_GS
GGACGTACCCTCCAGCACCA	Avana	ACVRL1	activin A receptor like type 1	HGNC:175	GGACGTACCCTCCAGCACCAGGG	1096476730	{0: 1, 1: 0, 2: 0, 3: 4, 4: 58}	seq_location_match	12	51913336	51913358	-	Human (GRCh38)	1.06535			0.358988	83	69	33
CCTCGAGGAGAAGATCTTGA	Avana	ACVRL1	activin A receptor like type 1	HGNC:175	CCTCGAGGAGAAGATCTTGACGG	1096477023	{0: 1, 1: 0, 2: 1, 3: 6, 4: 100}	seq_location_match	12	51914493	51914515	-	Human (GRCh38)	1.18581			0.229576	78	57	35		PF00069;Pkinase
CGCAGCCCCGATGTTCCTGG	Avana	ACVRL1	activin A receptor like type 1	HGNC:175	CGCAGCCCCGATGTTCCTGGGGG	1096476706	{0: 1, 1: 0, 2: 0, 3: 7, 4: 60}	seq_match	12	51913223	51913245	-	Human (GRCh38)					82	65	63
GTAGTGGTTGACGAACTCGG	Avana	ACVRL1	activin A receptor like type 1	HGNC:175	GTAGTGGTTGACGAACTCGGTGG	1096476720	{0: 1, 1: 0, 2: 0, 3: 1, 4: 31}	seq_location_match	12	51913279	51913301	-	Human (GRCh38)					96	75	64
AGACAGGCACCACATCCGTG	Avana	ACY1	aminoacylase 1	HGNC:177	AGACAGGCACCACATCCGTGTGG	954619049	{0: 1, 1: 0, 2: 0, 3: 7, 4: 113}	seq_location_match	3	51985438	51985460	-	Human (GRCh38)	-0.00299368			0.590422	82	69	36		PF01546;Peptidase_M20
AATCCTTGAAGGCCTCAAAG	Avana	ACY1	aminoacylase 1	HGNC:177	AATCCTTGAAGGCCTCAAAGGGG	954619150	{0: 1, 1: 0, 2: 0, 3: 14, 4: 167}	seq_location_match	3	51985869	51985891	-	Human (GRCh38)	0.540055			0.514561	59	74	43		PF01546;Peptidase_M20
CATCTTGCTCAACTCCCACA	Avana	ACY1	aminoacylase 1	HGNC:177	CATCTTGCTCAACTCCCACACGG	954619046	{0: 1, 1: 0, 2: 0, 3: 13, 4: 156}	seq_location_match	3	51985423	51985445	+	Human (GRCh38)	1.32037			0.296471	73	64	50		PF01546;Peptidase_M20
CCAAGCTCATACTTACACCA	Avana	ACY1	aminoacylase 1	HGNC:177	CCAAGCTCATACTTACACCAGGG	954619325	{0: 1, 1: 0, 2: 0, 3: 8, 4: 132}	seq_location_match	3	51986655	51986677	-	Human (GRCh38)	2.42172			0.225339	78	72	40		PF01546;Peptidase_M20
CCATGCCTCACGCTTCATGG	Avana	ACY1	aminoacylase 1	HGNC:177	CCATGCCTCACGCTTCATGGAGG	954619418	{0: 1, 1: 0, 2: 0, 3: 3, 4: 91}	seq_location_match	3	51987019	51987041	+	Human (GRCh38)		0.6856			71	69	28		PF01546;Peptidase_M20
CCTGGGCTGTCAGAAAGTAG	Avana	ACY1	aminoacylase 1	HGNC:177	CCTGGGCTGTCAGAAAGTAGAGG	954619003	{0: 1, 1: 0, 2: 0, 3: 17, 4: 208}	seq_match	3	51985250	51985272	+	Human (GRCh38)					72	66	62
GGTCATGGTCCACGTAGCGG	Avana	ACY3	aminoacylase 3	HGNC:24104	GGTCATGGTCCACGTAGCGGCGG	1084215925	{0: 1, 1: 0, 2: 0, 3: 4, 4: 41}	seq_location_match	11	67646839	67646861	+	Human (GRCh38)	-1.37618			0.778786	94	65	59		PF04952;AstE_AspA
GTTGGCCAGCACAGGCACAG	Avana	ACY3	aminoacylase 3	HGNC:24104	GTTGGCCAGCACAGGCACAGCGG	1084215935	{0: 1, 1: 0, 2: 1, 3: 30, 4: 295}	seq_location_match	11	67646882	67646904	+	Human (GRCh38)	0.471407			0.49847	44	72	66		PF04952;AstE_AspA
CCTTGACCTGCACAACACCA	Avana	ACY3	aminoacylase 3	HGNC:24104	CCTTGACCTGCACAACACCACGG	1084215692	{0: 1, 1: 0, 2: 1, 3: 11, 4: 152}	seq_location_match	11	67645766	67645788	-	Human (GRCh38)	4.15422			0.481293	66	66	49		PF04952;AstE_AspA
GCAGGTGCCCATGTTGGCCG	Avana	ACY3	aminoacylase 3	HGNC:24104	GCAGGTGCCCATGTTGGCCGTGG	1084215688	{0: 1, 1: 0, 2: 10, 3: 9, 4: 188}	seq_location_match	11	67645749	67645771	+	Human (GRCh38)	1.26925			0.391072	61	55	59		PF04952;AstE_AspA
CCACAGTTCCAGGCCCACCC	Avana	ACY3	aminoacylase 3	HGNC:24104	CCACAGTTCCAGGCCCACCCCGG	1084215718	{0: 1, 1: 0, 2: 6, 3: 29, 4: 395}	seq_match	11	67645871	67645893	-	Human (GRCh38)					40	65	43		PF04952;AstE_AspA
GGGCTCTTGTCACCTCATAT	Avana	ACY3	aminoacylase 3	HGNC:24104	GGGCTCTTGTCACCTCATATGGG	1084215710	{0: 1, 1: 0, 2: 1, 3: 4, 4: 86}	seq_match	11	67645844	67645866	+	Human (GRCh38)					79	49	37		PF04952;AstE_AspA
ACAGGTTTGAGCATGGCAGA	Avana	ACYP1	acylphosphatase 1	HGNC:179	ACAGGTTTGAGCATGGCAGAAGG	1119494031	{0: 1, 1: 0, 2: 1, 3: 20, 4: 243}	seq_location_match	14	75063543	75063565	-	Human (GRCh38)	0.523392			0.604278	54	61	52
AGGAAACACCCTGATATCAG	Avana	ACYP1	acylphosphatase 1	HGNC:179	AGGAAACACCCTGATATCAGTGG	1119494030	{0: 1, 1: 0, 2: 2, 3: 8, 4: 144}	seq_location_match	14	75063523	75063545	-	Human (GRCh38)	0.463003			0.582236	74	64	40		PF00708;Acylphosphatase
TTCATAATCCACTGATATCA	Avana	ACYP1	acylphosphatase 1	HGNC:179	TTCATAATCCACTGATATCAGGG	1119494029	{0: 1, 1: 0, 2: 0, 3: 18, 4: 178}	seq_location_match	14	75063515	75063537	+	Human (GRCh38)	1.35969			0.498792	73	55	32		PF00708;Acylphosphatase
TTTCATAATCCACTGATATC	Avana	ACYP1	acylphosphatase 1	HGNC:179	TTTCATAATCCACTGATATCAGG	1119494028	{0: 1, 1: 0, 2: 0, 3: 15, 4: 161}	seq_location_match	14	75063514	75063536	+	Human (GRCh38)	1.88774			0.433558	72	26	16		PF00708;Acylphosphatase
CACATACCTGAGTATGCTTA	Avana	ACYP1	acylphosphatase 1	HGNC:179	CACATACCTGAGTATGCTTACGG	1119494020	{0: 1, 1: 0, 2: 2, 3: 10, 4: 98}	seq_match	14	75063463	75063485	+	Human (GRCh38)					78	52	45		PF00708;Acylphosphatase
TAACTGGTAGCAAAGCTAAC	Avana	ACYP1	acylphosphatase 1	HGNC:179	TAACTGGTAGCAAAGCTAACTGG	1119493805	{0: 1, 1: 0, 2: 1, 3: 16, 4: 172}	seq_match	14	75061689	75061711	+	Human (GRCh38)					70	40	26
TGAAGCTAGGAAAATAGGAG	Avana	ACYP2	acylphosphatase 2	HGNC:180	TGAAGCTAGGAAAATAGGAGTGG	930669980	{0: 1, 1: 0, 2: 2, 3: 31, 4: 366}	seq_location_match	2	54138650	54138672	+	Human (GRCh38)	0.704644	0.6445		0.436689	54	64	39		PF00708;Acylphosphatase
ACTCAAATCCGTGGACTACG	Avana	ACYP2	acylphosphatase 2	HGNC:180	ACTCAAATCCGTGGACTACGAGG	930667680	{0: 1, 1: 0, 2: 1, 3: 2, 4: 26}	seq_location_match	2	54115716	54115738	+	Human (GRCh38)	1.2174			0.372493	95	70	47		PF00708;Acylphosphatase
GAGGTGTTCGGAAGAGTGCA	Avana	ACYP2	acylphosphatase 2	HGNC:180	GAGGTGTTCGGAAGAGTGCAGGG	930667684	{0: 1, 1: 0, 2: 0, 3: 10, 4: 124}	seq_location_match	2	54115735	54115757	+	Human (GRCh38)	0.883386	0.6274		0.275787	80	63	46		PF00708;Acylphosphatase
CGCCCAGTCACTCAAATCCG	Avana	ACYP2	acylphosphatase 2	HGNC:180	CGCCCAGTCACTCAAATCCGTGG	930667677	{0: 1, 1: 0, 2: 0, 3: 1, 4: 25}	seq_location_match	2	54115707	54115729	+	Human (GRCh38)	1.1426	0.6097		0.258396	94	61	28		PF00708;Acylphosphatase
TACAGGTGTTTGCTTCAGAA	Avana	ACYP2	acylphosphatase 2	HGNC:180	TACAGGTGTTTGCTTCAGAATGG	930669677	{0: 1, 1: 0, 2: 2, 3: 30, 4: 336}	seq_match	2	54135448	54135470	+	Human (GRCh38)					48	47	41		PF00708;Acylphosphatase
TCCGAACACCTCGTAGTCCA	Avana	ACYP2	acylphosphatase 2	HGNC:180	TCCGAACACCTCGTAGTCCACGG	930667682	{0: 1, 1: 0, 2: 0, 3: 2, 4: 32}	seq_match	2	54115724	54115746	-	Human (GRCh38)					94	55	49		PF00708;Acylphosphatase
GTAGAGATGAAGGCCAAAGA	Avana	ADA	adenosine deaminase	HGNC:186	GTAGAGATGAAGGCCAAAGAGGG	1173644775	{0: 1, 1: 0, 2: 3, 3: 20, 4: 269}	seq_location_match	20	44626537	44626559	-	Human (GRCh38)	0.45269			0.633239	53	62	58		PF00962;A_deaminase
ATAGCCTCCCGGCAGCCCCT	Avana	ADA	adenosine deaminase	HGNC:186	ATAGCCTCCCGGCAGCCCCTGGG	1173644782	{0: 1, 1: 0, 2: 0, 3: 10, 4: 132}	seq_location_match	20	44626582	44626604	+	Human (GRCh38)	0.747055			0.562183	67	47	56		PF00962;A_deaminase
GATGAAGGCCAAAGAGGGCG	Avana	ADA	adenosine deaminase	HGNC:186	GATGAAGGCCAAAGAGGGCGTGG	1173644774	{0: 1, 1: 0, 2: 0, 3: 16, 4: 215}	seq_location_match	20	44626532	44626554	-	Human (GRCh38)	1.22302			0.469357	66	59	52		PF00962;A_deaminase
TCCCAGCTAACACAGCAGAG	Avana	ADA	adenosine deaminase	HGNC:186	TCCCAGCTAACACAGCAGAGGGG	1173645219	{0: 1, 1: 0, 2: 2, 3: 20, 4: 211}	seq_location_match	20	44629130	44629152	-	Human (GRCh38)	1.63709	0.7127		0.238649	56	71	51		PF00962;A_deaminase
GAAGTACCAGCAGCAGACCG	Avana	ADA	adenosine deaminase	HGNC:186	GAAGTACCAGCAGCAGACCGTGG	1173644352	{0: 1, 1: 0, 2: 0, 3: 18, 4: 132}	seq_match	20	44624276	44624298	-	Human (GRCh38)					73	62	58		PF00962;A_deaminase
TTACCTGCCATAGTATAAGA	Avana	ADA	adenosine deaminase	HGNC:186	TTACCTGCCATAGTATAAGATGG	1173646471	{0: 1, 1: 0, 2: 1, 3: 7, 4: 94}	seq_match	20	44636223	44636245	+	Human (GRCh38)					80	52	24		PF00962;A_deaminase
GCTTAACGCCATCCTTGGCG	Avana	ADA2	adenosine deaminase 2	HGNC:1839	GCTTAACGCCATCCTTGGCGGGG	1180624978	{0: 1, 1: 0, 2: 0, 3: 0, 4: 29}	seq_location_match	22	17188369	17188391	+	Human (GRCh38)	-0.800237			0.700661	93	59	38		PF00962;A_deaminase
GCTCACCTGTTTCTCCGGCG	Avana	ADA2	adenosine deaminase 2	HGNC:1839	GCTCACCTGTTTCTCCGGCGTGG	1180624971	{0: 1, 1: 0, 2: 0, 3: 5, 4: 70}	seq_location_match	22	17188333	17188355	+	Human (GRCh38)	0.567306			0.578135	89	58	60		PF00962;A_deaminase
GCTCCGAATCAAGTTCCCCA	Avana	ADA2	adenosine deaminase 2	HGNC:1839	GCTCCGAATCAAGTTCCCCACGG	1180625259	{0: 1, 1: 0, 2: 0, 3: 5, 4: 42}	seq_location_match	22	17189962	17189984	-	Human (GRCh38)	1.93343	0.662		0.348768					PF00962;A_deaminase
CATCGCAGAATCCATCCGAA	Avana	ADA2	adenosine deaminase 2	HGNC:1839	CATCGCAGAATCCATCCGAATGG	1180625266	{0: 1, 1: 0, 2: 0, 3: 1, 4: 41}	seq_location_match	22	17189992	17190014	-	Human (GRCh38)	1.72163			0.315766	94	66	24		PF00962;A_deaminase
AATCCATCCGAATGGCCATG	Avana	ADA2	adenosine deaminase 2	HGNC:1839	AATCCATCCGAATGGCCATGGGG	1180625263	{0: 1, 1: 0, 2: 0, 3: 3, 4: 96}	seq_match	22	17189984	17190006	-	Human (GRCh38)					77	72	47		PF00962;A_deaminase
GTGGTCAGTGAAGACTTACC	Avana	ADA2	adenosine deaminase 2	HGNC:1839	GTGGTCAGTGAAGACTTACCAGG	1180625622	{0: 1, 1: 0, 2: 0, 3: 17, 4: 179}	seq_match	22	17191753	17191775	-	Human (GRCh38)					78	57	50		PF00962;A_deaminase
AAGACGATAACTACACCCAC	Avana	ADAD1	adenosine deaminase domain containing 1	HGNC:30713	AAGACGATAACTACACCCACAGG	979582862	{0: 1, 1: 0, 2: 0, 3: 0, 4: 70}	seq_location_match	4	122380160	122380182	+	Human (GRCh38)	-1.8401			0.872852	85	63	59
CGATAACTACACCCACAGGA	Avana	ADAD1	adenosine deaminase domain containing 1	HGNC:30713	CGATAACTACACCCACAGGATGG	979582863	{0: 1, 1: 0, 2: 0, 3: 3, 4: 46}	seq_location_match	4	122380164	122380186	+	Human (GRCh38)	0.713145	0.6613		0.474068	86	66	31
ATAAAACAACAGGTTCTGCA	Avana	ADAD1	adenosine deaminase domain containing 1	HGNC:30713	ATAAAACAACAGGTTCTGCAGGG	979584039	{0: 1, 1: 0, 2: 0, 3: 28, 4: 327}	seq_location_match	4	122393602	122393624	-	Human (GRCh38)	2.02454			0.175428	54	64	25
GGATGGTCCTCAGAAAGTTA	Avana	ADAD1	adenosine deaminase domain containing 1	HGNC:30713	GGATGGTCCTCAGAAAGTTACGG	979582866	{0: 1, 1: 0, 2: 0, 3: 4, 4: 118}	seq_location_match	4	122380181	122380203	+	Human (GRCh38)	1.89204			0.127275	76	55	35
CTTTCTGAGGACCATCCTGT	Avana	ADAD1	adenosine deaminase domain containing 1	HGNC:30713	CTTTCTGAGGACCATCCTGTGGG	979582864	{0: 1, 1: 0, 2: 0, 3: 9, 4: 147}	seq_match	4	122380175	122380197	-	Human (GRCh38)					78	61	43
GAAAGATTCTTGGAAAGCAA	Avana	ADAD1	adenosine deaminase domain containing 1	HGNC:30713	GAAAGATTCTTGGAAAGCAACGG	979582948	{0: 1, 1: 0, 2: 0, 3: 27, 4: 351}	seq_match	4	122381006	122381028	-	Human (GRCh38)					52	61	46
GTACTCCGTGAGCAAGGACA	Avana	ADAD2	adenosine deaminase domain containing 2	HGNC:30714	GTACTCCGTGAGCAAGGACACGG	1141463413	{0: 1, 1: 0, 2: 0, 3: 5, 4: 86}	seq_location_match	16	84191577	84191599	-	Human (GRCh38)	-1.42508			0.754285	75	66	48		PF00035;dsrm
CGCGCCCGCGACGTATCGCG	Avana	ADAD2	adenosine deaminase domain containing 2	HGNC:30714	CGCGCCCGCGACGTATCGCGCGG	1141463344	{0: 1, 1: 0, 2: 0, 3: 0, 4: 6}	seq_location_match	16	84191371	84191393	+	Human (GRCh38)	0.716974			0.600622	99	53	63
GGGCACTGCGAATAGCAAGA	Avana	ADAD2	adenosine deaminase domain containing 2	HGNC:30714	GGGCACTGCGAATAGCAAGACGG	1141463867	{0: 1, 1: 0, 2: 0, 3: 8, 4: 89}	seq_location_match	16	84194497	84194519	+	Human (GRCh38)	1.57588			0.383116	85	70	63		PF00035;dsrm
TCTGCAACGATGCAGCCAGG	Avana	ADAD2	adenosine deaminase domain containing 2	HGNC:30714	TCTGCAACGATGCAGCCAGGCGG	1141463314	{0: 1, 1: 0, 2: 0, 3: 14, 4: 113}	seq_location_match	16	84191281	84191303	-	Human (GRCh38)	2.54651			0.250582	67	63	55
GCTTGTAGATCTCCTTCACG	Avana	ADAD2	adenosine deaminase domain containing 2	HGNC:30714	GCTTGTAGATCTCCTTCACGTGG	1141464067	{0: 1, 1: 0, 2: 1, 3: 237, 4: 12592}	seq_match	16	84195315	84195337	-	Human (GRCh38)					6	70	23
GTTCCGCGCTCACCGAGAAG	Avana	ADAD2	adenosine deaminase domain containing 2	HGNC:30714	GTTCCGCGCTCACCGAGAAGGGG	1141463855	{0: 1, 1: 0, 2: 0, 3: 0, 4: 25}	seq_match	16	84194452	84194474	-	Human (GRCh38)					94	63	47		PF00035;dsrm
ACTAATGGATCCATTCAAGT	Avana	ADAL	adenosine deaminase like	HGNC:31853	ACTAATGGATCCATTCAAGTGGG	1125899878	{0: 1, 1: 0, 2: 1, 3: 6, 4: 66}	seq_location_match	15	43335706	43335728	-	Human (GRCh38)	-0.972287	0.671		0.733017	78	67	42		PF00962;A_deaminase
TTACCATTAGAATATCTTCA	Avana	ADAL	adenosine deaminase like	HGNC:31853	TTACCATTAGAATATCTTCAGGG	1125899964	{0: 1, 1: 0, 2: 0, 3: 28, 4: 293}	seq_location_match	15	43336668	43336690	-	Human (GRCh38)	0.586103			0.450476	52	53	19		PF00962;A_deaminase
CAGATGACTGTGATTGACAA	Avana	ADAL	adenosine deaminase like	HGNC:31853	CAGATGACTGTGATTGACAAGGG	1125899887	{0: 1, 1: 0, 2: 0, 3: 25, 4: 164}	seq_location_match	15	43335783	43335805	+	Human (GRCh38)	1.79711			0.372885	77	64	73		PF00962;A_deaminase
CTATTCTGAATTGCCAAAAG	Avana	ADAL	adenosine deaminase like	HGNC:31853	CTATTCTGAATTGCCAAAAGTGG	1125899819	{0: 1, 1: 0, 2: 1, 3: 29, 4: 336}	seq_location_match	15	43335149	43335171	+	Human (GRCh38)	1.82265			0.310445	44	49	56		PF00962;A_deaminase
CAAGGGAAAGAAAAGAACTT	Avana	ADAL	adenosine deaminase like	HGNC:31853	CAAGGGAAAGAAAAGAACTTTGG	1125899888	{0: 1, 1: 0, 2: 3, 3: 68, 4: 691}	seq_match	15	43335800	43335822	+	Human (GRCh38)					33	43	27		PF00962;A_deaminase
CCCAGAAGAGAAAATGCTAC	Avana	ADAL	adenosine deaminase like	HGNC:31853	CCCAGAAGAGAAAATGCTACTGG	1125900307	{0: 1, 1: 0, 2: 1, 3: 32, 4: 288}	seq_location_match	15	43340331	43340353	+	Human (GRCh38)					55	57	15		PF00962;A_deaminase
CATAAATACGGTCCTCAGGG	Avana	ADAM10	ADAM metallopeptidase domain 10	HGNC:188	CATAAATACGGTCCTCAGGGGGG	1127407357	{0: 1, 1: 0, 2: 0, 3: 4, 4: 71}	seq_location_match	15	58665167	58665189	-	Human (GRCh38)	0.878534			0.565851	83	66	54
GGATTCATCCAGACTCGTGG	Avana	ADAM10	ADAM metallopeptidase domain 10	HGNC:188	GGATTCATCCAGACTCGTGGTGG	1127408406	{0: 1, 1: 0, 2: 0, 3: 0, 4: 58}	seq_location_match	15	58679210	58679232	-	Human (GRCh38)	0.989234			0.515429	89	66	45		PF01562;Pep_M12B_propep
GGAAATCTAGACGTAAAAAT	Avana	ADAM10	ADAM metallopeptidase domain 10	HGNC:188	GGAAATCTAGACGTAAAAATTGG	1127411919	{0: 1, 1: 0, 2: 1, 3: 11, 4: 145}	seq_location_match	15	58717590	58717612	+	Human (GRCh38)	0.515087			0.469357	74	36	37		PF01562;Pep_M12B_propep
TTTCAACCTACGAATGAAGA	Avana	ADAM10	ADAM metallopeptidase domain 10	HGNC:188	TTTCAACCTACGAATGAAGAGGG	1127408674	{0: 1, 1: 0, 2: 0, 3: 12, 4: 170}	seq_location_match	15	58682289	58682311	-	Human (GRCh38)	1.88161	0.6597		0.274792	75	66	32		PF01562;Pep_M12B_propep
CTAATGGTCCAGAACTTCTG	Avana	ADAM10	ADAM metallopeptidase domain 10	HGNC:188	CTAATGGTCCAGAACTTCTGAGG	1127405931	{0: 1, 1: 0, 2: 1, 3: 9, 4: 124}	seq_match	15	58646160	58646182	-	Human (GRCh38)					72	62	53
GGAAACGGAAAGGATTTGTA	Avana	ADAM10	ADAM metallopeptidase domain 10	HGNC:188	GGAAACGGAAAGGATTTGTAGGG	1127405526	{0: 1, 1: 0, 2: 1, 3: 13, 4: 224}	seq_match	15	58640912	58640934	+	Human (GRCh38)					70	55	43		PF01421;Reprolysin
CCTGGTTCCCTGCATCCGAG	Avana	ADAM11	ADAM metallopeptidase domain 11	HGNC:189	CCTGGTTCCCTGCATCCGAGGGG	1148051561	{0: 1, 1: 0, 2: 1, 3: 12, 4: 146}	seq_location_match	17	44772312	44772334	-	Human (GRCh38)	1.10384			0.833628	80	70	57
GCTCAGGCAGACCCTCCCGT	Avana	ADAM11	ADAM metallopeptidase domain 11	HGNC:189	GCTCAGGCAGACCCTCCCGTCGG	1148051848	{0: 1, 1: 0, 2: 0, 3: 11, 4: 109}	seq_location_match	17	44773380	44773402	-	Human (GRCh38)	1.15875			0.807899	84	66	58		PF01421;Reprolysin
CCTCTCCTCCCAGATCCCCT	Avana	ADAM11	ADAM metallopeptidase domain 11	HGNC:189	CCTCTCCTCCCAGATCCCCTCGG	1148051555	{0: 1, 1: 1, 2: 4, 3: 190, 4: 2387}	seq_location_match	17	44772297	44772319	+	Human (GRCh38)	1.00712			0.73792	34	56	37
CGGAGCTCTCCCTAACCAGA	Avana	ADAM11	ADAM metallopeptidase domain 11	HGNC:189	CGGAGCTCTCCCTAACCAGACGG	1148048952	{0: 1, 1: 0, 2: 0, 3: 3, 4: 67}	seq_location_match	17	44759813	44759835	-	Human (GRCh38)	0.508355			0.700611	89	64	60
CCTCCTCTCCTCGCAATACG	Avana	ADAM11	ADAM metallopeptidase domain 11	HGNC:189	CCTCCTCTCCTCGCAATACGTGG	1148051031	{0: 1, 1: 0, 2: 0, 3: 1, 4: 53}	seq_location_match	17	44769985	44770007	+	Human (GRCh38)					96	56	36		PF01562;Pep_M12B_propep
GTAGACCATGAGCCGGGCCA	Avana	ADAM11	ADAM metallopeptidase domain 11	HGNC:189	GTAGACCATGAGCCGGGCCAGGG	1148051840	{0: 1, 1: 0, 2: 0, 3: 8, 4: 93}	seq_match	17	44773358	44773380	-	Human (GRCh38)					81	54	65		PF01421;Reprolysin
GCAGGGCGCGAGCAGAGCAC	Avana	ADAM12	ADAM metallopeptidase domain 12	HGNC:190	GCAGGGCGCGAGCAGAGCACCGG	1075940657	{0: 1, 1: 0, 2: 2, 3: 11, 4: 214}	seq_location_match	10	126388068	126388090	+	Human (GRCh38)	-6.07802			0.787839	67	50	63
GATGTGATCCACATGATCCC	Avana	ADAM12	ADAM metallopeptidase domain 12	HGNC:190	GATGTGATCCACATGATCCCCGG	1075910231	{0: 1, 1: 0, 2: 0, 3: 11, 4: 98}	seq_location_match	10	126118103	126118125	+	Human (GRCh38)	-2.49195			0.674146	80	61	37
GCATTGTCATGGGATTTGCG	Avana	ADAM12	ADAM metallopeptidase domain 12	HGNC:190	GCATTGTCATGGGATTTGCGAGG	1075908213	{0: 1, 1: 0, 2: 0, 3: 5, 4: 88}	seq_location_match	10	126101084	126101106	+	Human (GRCh38)	5.1208			0.315817	85	70	29		PF01421;Reprolysin
GATCGTGGCAGACAACCGAG	Avana	ADAM12	ADAM metallopeptidase domain 12	HGNC:190	GATCGTGGCAGACAACCGAGAGG	1075909284	{0: 1, 1: 0, 2: 0, 3: 4, 4: 47}	seq_location_match	10	126109774	126109796	-	Human (GRCh38)	6.19147			0.1609	93	76	67		PF01421;Reprolysin
CTCCCTCGCTCGAAATTACA	Avana	ADAM12	ADAM metallopeptidase domain 12	HGNC:190	CTCCCTCGCTCGAAATTACACGG	1075914425	{0: 1, 1: 0, 2: 0, 3: 4, 4: 29}	seq_match	10	126155226	126155248	-	Human (GRCh38)					93	61	39		PF01562;Pep_M12B_propep
TCCAGTCCAGAAATTCATGG	Avana	ADAM12	ADAM metallopeptidase domain 12	HGNC:190	TCCAGTCCAGAAATTCATGGAGG	1075908216	{0: 1, 1: 0, 2: 1, 3: 11, 4: 152}	seq_match	10	126101124	126101146	+	Human (GRCh38)					71	75	44		PF01421;Reprolysin
AGAGTCAGAGAAGGCCCCGA	Avana	ADAM15	ADAM metallopeptidase domain 15	HGNC:193	AGAGTCAGAGAAGGCCCCGAGGG	915320340	{0: 1, 1: 1, 2: 5, 3: 24, 4: 288}	seq_location_match	1	155052693	155052715	+	Human (GRCh38)	6.98621			0.760277	51	55	69
TGGATTCGCGAAATAATGGG	Avana	ADAM15	ADAM metallopeptidase domain 15	HGNC:193	TGGATTCGCGAAATAATGGGAGG	915320664	{0: 1, 1: 0, 2: 0, 3: 4, 4: 49}	seq_location_match	1	155054381	155054403	-	Human (GRCh38)	5.85433	0.7017		0.675052	87	70	47
ATCGGGCTGGTACCACACCA	Avana	ADAM15	ADAM metallopeptidase domain 15	HGNC:193	ATCGGGCTGGTACCACACCAGGG	915320582	{0: 1, 1: 0, 2: 0, 3: 6, 4: 50}	seq_location_match	1	155053933	155053955	-	Human (GRCh38)	-2.29926			0.464533	88	68	71		PF01562;Pep_M12B_propep
TTAAGTCTCAGCATGCAATG	Avana	ADAM15	ADAM metallopeptidase domain 15	HGNC:193	TTAAGTCTCAGCATGCAATGTGG	915320302	{0: 1, 1: 0, 2: 0, 3: 14, 4: 168}	seq_location_match	1	155052526	155052548	+	Human (GRCh38)	-9.65141			0.243374	74	71	53
GATTGTGGCTGATCACTCGG	Avana	ADAM15	ADAM metallopeptidase domain 15	HGNC:193	GATTGTGGCTGATCACTCGGAGG	915320865	{0: 1, 1: 0, 2: 0, 3: 1, 4: 47}	seq_location_match	1	155055831	155055853	+	Human (GRCh38)					94	76	67		PF01421;Reprolysin
TGTTCTCCTGACTTCTCAGG	Avana	ADAM15	ADAM metallopeptidase domain 15	HGNC:193	TGTTCTCCTGACTTCTCAGGAGG	915320997	{0: 1, 1: 1, 2: 4, 3: 97, 4: 2355}	seq_match	1	155056438	155056460	+	Human (GRCh38)					9	61	69		PF01421;Reprolysin
GTAGACAGAGAACCACCTGA	Avana	ADAM17	ADAM metallopeptidase domain 17	HGNC:195	GTAGACAGAGAACCACCTGAAGG	926024366	{0: 1, 1: 0, 2: 0, 3: 13, 4: 162}	seq_location_match	2	9527785	9527807	-	Human (GRCh38)	-1.23724			0.719704	68	71	33
CTTTAAGTCTTACCTTCAGG	Avana	ADAM17	ADAM metallopeptidase domain 17	HGNC:195	CTTTAAGTCTTACCTTCAGGTGG	926024365	{0: 1, 1: 0, 2: 0, 3: 8, 4: 139}	seq_location_match	2	9527773	9527795	+	Human (GRCh38)	0.639335			0.527432	65	54	32
CATGGAGGTGTTTGTCCAAA	Avana	ADAM17	ADAM metallopeptidase domain 17	HGNC:195	CATGGAGGTGTTTGTCCAAAGGG	926023496	{0: 1, 1: 0, 2: 0, 3: 11, 4: 146}	seq_location_match	2	9518102	9518124	-	Human (GRCh38)	1.65038			0.270682	73	49	61		PF13574;Reprolysin_2
CTACAGATACATGGGCAGAG	Avana	ADAM17	ADAM metallopeptidase domain 17	HGNC:195	CTACAGATACATGGGCAGAGGGG	926024212	{0: 1, 1: 0, 2: 1, 3: 14, 4: 199}	seq_location_match	2	9526137	9526159	-	Human (GRCh38)	2.36811			0.189205	60	71	55		PF13688;Reprolysin_5
CATCGCTTCTACAGATACAT	Avana	ADAM17	ADAM metallopeptidase domain 17	HGNC:195	CATCGCTTCTACAGATACATGGG	926024215	{0: 1, 1: 0, 2: 0, 3: 4, 4: 51}	seq_location_match	2	9526145	9526167	-	Human (GRCh38)		0.6329			88	63	43		PF13688;Reprolysin_5
GGATGTGAAGATGTTGCTAG	Avana	ADAM17	ADAM metallopeptidase domain 17	HGNC:195	GGATGTGAAGATGTTGCTAGAGG	926023825	{0: 1, 1: 0, 2: 0, 3: 20, 4: 269}	seq_match	2	9521202	9521224	-	Human (GRCh38)					56	73	51		PF13574;Reprolysin_2
GTATAAACCAAAAAGTTCTG	Avana	ADAM18	ADAM metallopeptidase domain 18	HGNC:196	GTATAAACCAAAAAGTTCTGGGG	1039671783	{0: 1, 1: 0, 2: 2, 3: 22, 4: 208}	seq_location_match	8	39609052	39609074	-	Human (GRCh38)	0.635699			0.575376	51	67	31		PF01562;Pep_M12B_propep
ATGACAGTGAAGTTTCAGAG	Avana	ADAM18	ADAM metallopeptidase domain 18	HGNC:196	ATGACAGTGAAGTTTCAGAGAGG	1039670040	{0: 1, 1: 0, 2: 1, 3: 26, 4: 260}	seq_location_match	8	39585327	39585349	+	Human (GRCh38)	0.80408			0.412311	16	71	59		PF01562;Pep_M12B_propep
GCAGTCTTCCAAGCTCAGTG	Avana	ADAM18	ADAM metallopeptidase domain 18	HGNC:196	GCAGTCTTCCAAGCTCAGTGAGG	1039669950	{0: 1, 1: 0, 2: 0, 3: 13, 4: 144}	seq_location_match	8	39584643	39584665	-	Human (GRCh38)	1.05272			0.312423	69	70	33
TTCTGCATGTCACAGTTCCA	Avana	ADAM18	ADAM metallopeptidase domain 18	HGNC:196	TTCTGCATGTCACAGTTCCACGG	1039670038	{0: 1, 1: 0, 2: 0, 3: 32, 4: 237}	seq_location_match	8	39585291	39585313	+	Human (GRCh38)	1.79391			0.187153	60	57	34		PF01562;Pep_M12B_propep
GGAAGACTGCAAGCCCACGA	Avana	ADAM18	ADAM metallopeptidase domain 18	HGNC:196	GGAAGACTGCAAGCCCACGAAGG	1039669951	{0: 1, 1: 0, 2: 0, 3: 13, 4: 95}	seq_location_match	8	39584656	39584678	+	Human (GRCh38)					79	70	61
TCATTTGACTTAATCTTCCG	Avana	ADAM18	ADAM metallopeptidase domain 18	HGNC:196	TCATTTGACTTAATCTTCCGTGG	1039670039	{0: 1, 1: 0, 2: 1, 3: 7, 4: 117}	seq_match	8	39585308	39585330	-	Human (GRCh38)					81	54	17		PF01562;Pep_M12B_propep
CCTCTAAATAATCAGCCACG	Avana	ADAM19	ADAM metallopeptidase domain 19	HGNC:197	CCTCTAAATAATCAGCCACGAGG	1000045514	{0: 1, 1: 0, 2: 0, 3: 2, 4: 57}	seq_location_match	5	157518822	157518844	+	Human (GRCh38)	0.693229	0.7423		0.398554	91	74	31		PF01421;Reprolysin
ACTCACCTCCAATTTCCGTG	Avana	ADAM19	ADAM metallopeptidase domain 19	HGNC:197	ACTCACCTCCAATTTCCGTGTGG	1000048064	{0: 1, 1: 0, 2: 0, 3: 5, 4: 101}	seq_location_match	5	157537907	157537929	+	Human (GRCh38)	0.597175			0.380045	90	72	38		PF01562;Pep_M12B_propep
GTAACCCTCAAACCACCACA	Avana	ADAM19	ADAM metallopeptidase domain 19	HGNC:197	GTAACCCTCAAACCACCACACGG	1000048070	{0: 1, 1: 0, 2: 0, 3: 11, 4: 86}	seq_location_match	5	157537922	157537944	-	Human (GRCh38)	1.48541			0.214201	77	68	34		PF01562;Pep_M12B_propep
CCAACTGAGAAAGGACCAGA	Avana	ADAM19	ADAM metallopeptidase domain 19	HGNC:197	CCAACTGAGAAAGGACCAGAGGG	1000044343	{0: 1, 1: 0, 2: 1, 3: 23, 4: 305}	seq_location_match	5	157509351	157509373	+	Human (GRCh38)	1.27924			0.188744	57	67	51		PF01421;Reprolysin
CTAATTGTACCCTGAGGCCG	Avana	ADAM19	ADAM metallopeptidase domain 19	HGNC:197	CTAATTGTACCCTGAGGCCGGGG	1000043065	{0: 1, 1: 0, 2: 0, 3: 2, 4: 55}	seq_match	5	157499612	157499634	-	Human (GRCh38)					85	50	43		PF00200;Disintegrin
TTGCTGTTTGACTCACCCAG	Avana	ADAM19	ADAM metallopeptidase domain 19	HGNC:197	TTGCTGTTTGACTCACCCAGTGG	1000043894	{0: 1, 1: 0, 2: 1, 3: 7, 4: 155}	seq_match	5	157505653	157505675	+	Human (GRCh38)					73	63	78		PF01421;Reprolysin
ATGTTGGTGCAACCTTTCAA	Avana	ADAM2	ADAM metallopeptidase domain 2	HGNC:198	ATGTTGGTGCAACCTTTCAAGGG	1039684761	{0: 1, 1: 0, 2: 0, 3: 8, 4: 112}	seq_location_match	8	39787013	39787035	-	Human (GRCh38)	-1.23864			0.678535	79	63	56		PF01421;Reprolysin
TTACAGTTCCGGAGAAAATA	Avana	ADAM2	ADAM metallopeptidase domain 2	HGNC:198	TTACAGTTCCGGAGAAAATACGG	1039688586	{0: 1, 1: 0, 2: 0, 3: 7, 4: 134}	seq_location_match	8	39837166	39837188	-	Human (GRCh38)	-0.198867			0.54142	75	48	31		PF01562;Pep_M12B_propep
AAGCCAACTGAAGACTCCAG	Avana	ADAM2	ADAM metallopeptidase domain 2	HGNC:198	AAGCCAACTGAAGACTCCAGGGG	1039687529	{0: 1, 1: 0, 2: 0, 3: 16, 4: 193}	seq_location_match	8	39821108	39821130	+	Human (GRCh38)	1.42583			0.442852	64	72	86		PF01562;Pep_M12B_propep
AGAATTTCTGCCACTACCAA	Avana	ADAM2	ADAM metallopeptidase domain 2	HGNC:198	AGAATTTCTGCCACTACCAAGGG	1039687570	{0: 1, 1: 0, 2: 0, 3: 15, 4: 168}	seq_location_match	8	39821642	39821664	-	Human (GRCh38)	5.55774			0.346	72	53	58		PF01562;Pep_M12B_propep
ATACGGTCAATAATAAAGGA	Avana	ADAM2	ADAM metallopeptidase domain 2	HGNC:198	ATACGGTCAATAATAAAGGAAGG	1039688583	{0: 1, 1: 0, 2: 1, 3: 9, 4: 147}	seq_location_match	8	39837149	39837171	-	Human (GRCh38)					68	60	13		PF01562;Pep_M12B_propep
TGTGATGCAAACTATGCAGG	Avana	ADAM2	ADAM metallopeptidase domain 2	HGNC:198	TGTGATGCAAACTATGCAGGAGG	1039684758	{0: 1, 1: 0, 2: 0, 3: 42, 4: 685}	seq_location_match	8	39786984	39787006	-	Human (GRCh38)					44	73	55		PF01421;Reprolysin
GATGGCTCTCCTATAGCCTG	Avana	ADAM20	ADAM metallopeptidase domain 20	HGNC:199	GATGGCTCTCCTATAGCCTGCGG	1118960366	{0: 1, 1: 2, 2: 0, 3: 8, 4: 92}	seq_location_match	14	70524560	70524582	-	Human (GRCh38)	0.861269			0.487655	49	67	66		PF01562;Pep_M12B_propep
GGACCCCCTCCACATAACCA	Avana	ADAM20	ADAM metallopeptidase domain 20	HGNC:199	GGACCCCCTCCACATAACCATGG	1118960339	{0: 1, 1: 0, 2: 1, 3: 5, 4: 98}	seq_location_match	14	70524403	70524425	+	Human (GRCh38)	0.596025			0.438256	76	70	18		PF01562;Pep_M12B_propep
ATGCACCCTGAACAGCTCAG	Avana	ADAM20	ADAM metallopeptidase domain 20	HGNC:199	ATGCACCCTGAACAGCTCAGAGG	1118960411	{0: 1, 1: 0, 2: 1, 3: 11, 4: 106}	seq_location_match	14	70524835	70524857	-	Human (GRCh38)	1.14882			0.365936	72	72	61
AGTGACCCTGATGTGCACCA	Avana	ADAM20	ADAM metallopeptidase domain 20	HGNC:199	AGTGACCCTGATGTGCACCAGGG	1118960393	{0: 1, 1: 0, 2: 2, 3: 6, 4: 169}	seq_location_match	14	70524719	70524741	+	Human (GRCh38)	1.37371			0.226464	73	71	48
GGAGAAGTGAAATACTGGGA	Avana	ADAM20	ADAM metallopeptidase domain 20	HGNC:199	GGAGAAGTGAAATACTGGGAGGG	1118960383	{0: 1, 1: 0, 2: 4, 3: 19, 4: 285}	seq_match	14	70524639	70524661	+	Human (GRCh38)					57	63	50
TGGAGAAGTGAAATACTGGG	Avana	ADAM20	ADAM metallopeptidase domain 20	HGNC:199	TGGAGAAGTGAAATACTGGGAGG	1118960382	{0: 1, 1: 0, 2: 0, 3: 24, 4: 236}	seq_match	14	70524638	70524660	+	Human (GRCh38)					61	69	53
TTACTATCATGGTTACGTGG	Avana	ADAM21	ADAM metallopeptidase domain 21	HGNC:200	TTACTATCATGGTTACGTGGAGG	1118953542	{0: 2, 1: 0, 2: 0, 3: 8, 4: 53}	seq_location_match	14	70457826	70457848	+	Human (GRCh38)	0.380343			0.830285	48	73	63		PF01562;Pep_M12B_propep
GATGGCTCTCCTATAGTCTG	Avana	ADAM21	ADAM metallopeptidase domain 21	HGNC:200	GATGGCTCTCCTATAGTCTGCGG	1118953521	{0: 2, 1: 1, 2: 0, 3: 5, 4: 73}	seq_location_match	14	70457675	70457697	+	Human (GRCh38)	0.227325			0.819842	39	67	56		PF01562;Pep_M12B_propep
GCTGATCCTCCAGGAGTGCA	Avana	ADAM21	ADAM metallopeptidase domain 21	HGNC:200	GCTGATCCTCCAGGAGTGCACGG	1118953536	{0: 1, 1: 0, 2: 1, 3: 13, 4: 213}	seq_location_match	14	70457784	70457806	-	Human (GRCh38)	1.15147			0.335124	67	61	45		PF01562;Pep_M12B_propep
AGTGACTCTGATGTACACGA	Avana	ADAM21	ADAM metallopeptidase domain 21	HGNC:200	AGTGACTCTGATGTACACGAGGG	1118953490	{0: 1, 1: 0, 2: 1, 3: 12, 4: 115}	seq_location_match	14	70457516	70457538	-	Human (GRCh38)	0.848526			0.232869	82	80	54
CGAGGAGTATTAAAAATAAG	Avana	ADAM21	ADAM metallopeptidase domain 21	HGNC:200	CGAGGAGTATTAAAAATAAGTGG	1118953552	{0: 1, 1: 0, 2: 1, 3: 9, 4: 147}	seq_match	14	70457896	70457918	+	Human (GRCh38)					55	46	25		PF01562;Pep_M12B_propep
TCAACTCCACAATCAATAGG	Avana	ADAM21	ADAM metallopeptidase domain 21	HGNC:200	TCAACTCCACAATCAATAGGTGG	1118931569	{0: 2, 1: 0, 2: 1, 3: 13, 4: 89}	seq_match	14	70246687	70246709	+	Human (GRCh38)					44	67	46
CTTAGGTGAATGTAAATGCG	Avana	ADAM22	ADAM metallopeptidase domain 22	HGNC:201	CTTAGGTGAATGTAAATGCGAGG	1028216153	{0: 1, 1: 0, 2: 0, 3: 7, 4: 74}	seq_location_match	7	88135975	88135997	+	Human (GRCh38)	-1.76587	0.656		0.739592	81	66	42		PF01421;Reprolysin
TGAGTTTATGAAATACAGGA	Avana	ADAM22	ADAM metallopeptidase domain 22	HGNC:201	TGAGTTTATGAAATACAGGAGGG	1028215809	{0: 1, 1: 0, 2: 1, 3: 12, 4: 256}	seq_location_match	7	88131373	88131395	+	Human (GRCh38)	-0.335812			0.639253	58	63	37		PF01421;Reprolysin
GTTGCATTGTCAACATGCCA	Avana	ADAM22	ADAM metallopeptidase domain 22	HGNC:201	GTTGCATTGTCAACATGCCACGG	1028213883	{0: 1, 1: 0, 2: 3, 3: 9, 4: 82}	seq_location_match	7	88108230	88108252	+	Human (GRCh38)	2.09014			0.413318	73	64	26		PF01562;Pep_M12B_propep
GCTTTCAGTTTAAAAAACAT	Avana	ADAM22	ADAM metallopeptidase domain 22	HGNC:201	GCTTTCAGTTTAAAAAACATCGG	1028215718	{0: 1, 1: 0, 2: 1, 3: 28, 4: 343}	seq_location_match	7	88130380	88130402	+	Human (GRCh38)	4.5029			0.213403	48	57	30		PF01421;Reprolysin
ACTGCGCCTCATCTACCGCT	Avana	ADAM22	ADAM metallopeptidase domain 22	HGNC:201	ACTGCGCCTCATCTACCGCTCGG	1028198647	{0: 1, 1: 0, 2: 0, 3: 4, 4: 40}	seq_location_match	7	87935096	87935118	+	Human (GRCh38)					94	47	48
CCTGGCCGCAGCGCGCCGGA	Avana	ADAM22	ADAM metallopeptidase domain 22	HGNC:201	CCTGGCCGCAGCGCGCCGGAGGG	1028198529	{0: 1, 1: 0, 2: 0, 3: 6, 4: 88}	seq_match	7	87934525	87934547	-	Human (GRCh38)					84	37	72
GGATACTTACAGAATCCACA	Avana	ADAM23	ADAM metallopeptidase domain 23	HGNC:202	GGATACTTACAGAATCCACAAGG	945129712	{0: 1, 1: 0, 2: 1, 3: 7, 4: 118}	seq_location_match	2	206557486	206557508	-	Human (GRCh38)	-5.57039	0.74		0.431171	70	74	17		PF01421;Reprolysin
CTATGAGCCATGAAGCCGCC	Avana	ADAM23	ADAM metallopeptidase domain 23	HGNC:202	CTATGAGCCATGAAGCCGCCCGG	945119600	{0: 1, 1: 0, 2: 0, 3: 3, 4: 79}	seq_location_match	2	206443858	206443880	+	Human (GRCh38)	-38.1839			0.342329	84	50	49
ACTCATGGAGCATCTGCACA	Avana	ADAM23	ADAM metallopeptidase domain 23	HGNC:202	ACTCATGGAGCATCTGCACAGGG	945129939	{0: 1, 1: 0, 2: 0, 3: 17, 4: 170}	seq_location_match	2	206560041	206560063	-	Human (GRCh38)	-37.6421			0.337297	68	66	49		PF01421;Reprolysin
CCTTTCTCTCTGAATTACAG	Avana	ADAM23	ADAM metallopeptidase domain 23	HGNC:202	CCTTTCTCTCTGAATTACAGTGG	945129146	{0: 1, 1: 0, 2: 2, 3: 18, 4: 270}	seq_match	2	206548305	206548327	+	Human (GRCh38)					60	57	46
GCTTCCTGCGGCCCCCAACG	Avana	ADAM23	ADAM metallopeptidase domain 23	HGNC:202	GCTTCCTGCGGCCCCCAACGCGG	945119617	{0: 1, 1: 0, 2: 0, 3: 6, 4: 96}	seq_match	2	206443927	206443949	+	Human (GRCh38)					84	59	50
GGAGAAGGACGAGAAGCAGG	Avana	ADAM23	ADAM metallopeptidase domain 23	HGNC:202	GGAGAAGGACGAGAAGCAGGCGG	945119640	{0: 1, 1: 1, 2: 104, 3: 1219, 4: 6915}	seq_match	2	206443998	206444020	-	Human (GRCh38)	175.821				4	58	76
GCTAGCATCAGCACATGTAG	Avana	ADAM28	ADAM metallopeptidase domain 28	HGNC:206	GCTAGCATCAGCACATGTAGGGG	1038096039	{0: 1, 1: 0, 2: 0, 3: 17, 4: 238}	seq_location_match	8	24311409	24311431	+	Human (GRCh38)	0.488873			0.454826	81	68	50		PF01562;Pep_M12B_propep
TCAAGATGAGATCAGAAAGA	Avana	ADAM28	ADAM metallopeptidase domain 28	HGNC:206	TCAAGATGAGATCAGAAAGAGGG	1038096753	{0: 1, 1: 0, 2: 1, 3: 42, 4: 435}	seq_location_match	8	24321238	24321260	+	Human (GRCh38)	1.02474			0.28612	37	60	51		PF01421;Reprolysin
TTAAGCCCCATACATCGGGA	Avana	ADAM28	ADAM metallopeptidase domain 28	HGNC:206	TTAAGCCCCATACATCGGGATGG	1038096191	{0: 1, 1: 0, 2: 0, 3: 1, 4: 36}	seq_location_match	8	24313431	24313453	+	Human (GRCh38)	1.05334	0.6449		0.212144	95	64	32		PF01562;Pep_M12B_propep
CTTCATACTTCTTCACCCCA	Avana	ADAM28	ADAM metallopeptidase domain 28	HGNC:206	CTTCATACTTCTTCACCCCAGGG	1038095083	{0: 1, 1: 0, 2: 2, 3: 18, 4: 201}	seq_location_match	8	24299993	24300015	-	Human (GRCh38)	1.27689			0.162279	66	63	41
AGAATTATGACAGCACCTGT	Avana	ADAM28	ADAM metallopeptidase domain 28	HGNC:206	AGAATTATGACAGCACCTGTGGG	1038096199	{0: 1, 1: 0, 2: 0, 3: 7, 4: 123}	seq_match	8	24313492	24313514	+	Human (GRCh38)					81	67	39
TCATCCACTGCATAAAAGAG	Avana	ADAM28	ADAM metallopeptidase domain 28	HGNC:206	TCATCCACTGCATAAAAGAGAGG	1038095087	{0: 1, 1: 0, 2: 1, 3: 9, 4: 154}	seq_match	8	24300035	24300057	+	Human (GRCh38)					68	65	29		PF01562;Pep_M12B_propep
CAGGAATCACCACATCCGGA	Avana	ADAM29	ADAM metallopeptidase domain 29	HGNC:207	CAGGAATCACCACATCCGGAGGG	984059566	{0: 1, 1: 0, 2: 0, 3: 12, 4: 110}	seq_location_match	4	174975612	174975634	-	Human (GRCh38)	0.623162			0.320528	84	67	54
GTGTTCACCTACACAGACCA	Avana	ADAM29	ADAM metallopeptidase domain 29	HGNC:207	GTGTTCACCTACACAGACCAGGG	984059593	{0: 1, 1: 2, 2: 0, 3: 11, 4: 90}	seq_location_match	4	174975763	174975785	+	Human (GRCh38)	1.24393			0.262395	54	68	54		PF01562;Pep_M12B_propep
ACAGGTACTGAGGGAAACCA	Avana	ADAM29	ADAM metallopeptidase domain 29	HGNC:207	ACAGGTACTGAGGGAAACCAGGG	984059609	{0: 1, 1: 0, 2: 2, 3: 14, 4: 234}	seq_location_match	4	174975860	174975882	-	Human (GRCh38)	1.12388			0.238649	63	66	61		PF01562;Pep_M12B_propep
ATGTGTTTCTGGCCTCCAAA	Avana	ADAM29	ADAM metallopeptidase domain 29	HGNC:207	ATGTGTTTCTGGCCTCCAAAGGG	984059583	{0: 1, 1: 0, 2: 0, 3: 15, 4: 179}	seq_location_match	4	174975694	174975716	-	Human (GRCh38)	0.920422			0.155066	66	57	50		PF01562;Pep_M12B_propep
GTATACCAGATGTTCAAACG	Avana	ADAM29	ADAM metallopeptidase domain 29	HGNC:207	GTATACCAGATGTTCAAACGTGG	984059623	{0: 1, 1: 0, 2: 0, 3: 5, 4: 44}	seq_location_match	4	174975953	174975975	-	Human (GRCh38)		0.7705			88	77	49		PF01562;Pep_M12B_propep
TCACAACTCTAGGATTAAGA	Avana	ADAM29	ADAM metallopeptidase domain 29	HGNC:207	TCACAACTCTAGGATTAAGAGGG	984059662	{0: 1, 1: 0, 2: 1, 3: 10, 4: 113}	seq_location_match	4	174976391	174976413	+	Human (GRCh38)					76	56	36		PF01421;Reprolysin
CATCAATGTTAAATACACCT	Avana	ADAM30	ADAM metallopeptidase domain 30	HGNC:208	CATCAATGTTAAATACACCTCGG	913548706	{0: 1, 1: 0, 2: 1, 3: 11, 4: 134}	seq_location_match	1	119895916	119895938	+	Human (GRCh38)	2.10255			0.81676	71	67	20		PF01562;Pep_M12B_propep
GCATTGTCGGAACTAGTAGA	Avana	ADAM30	ADAM metallopeptidase domain 30	HGNC:208	GCATTGTCGGAACTAGTAGAAGG	913548757	{0: 1, 1: 0, 2: 0, 3: 1, 4: 29}	seq_location_match	1	119896273	119896295	+	Human (GRCh38)	0.265597			0.644238	93	47	50
CCCCTTATGAGAATAAGGCG	Avana	ADAM30	ADAM metallopeptidase domain 30	HGNC:208	CCCCTTATGAGAATAAGGCGAGG	913548687	{0: 1, 1: 0, 2: 1, 3: 3, 4: 42}	seq_location_match	1	119895764	119895786	-	Human (GRCh38)	1.61604	0.7014		0.637078	91	70	26
GAACTAGTAGAAGGAGCAAA	Avana	ADAM30	ADAM metallopeptidase domain 30	HGNC:208	GAACTAGTAGAAGGAGCAAACGG	913548758	{0: 1, 1: 0, 2: 3, 3: 25, 4: 336}	seq_location_match	1	119896282	119896304	+	Human (GRCh38)	0.252559			0.505601	42	58	57
ACATGCATGGGGGGTCTCCG	Avana	ADAM30	ADAM metallopeptidase domain 30	HGNC:208	ACATGCATGGGGGGTCTCCGAGG	913548707	{0: 1, 1: 0, 2: 0, 3: 6, 4: 57}	seq_match	1	119895933	119895955	-	Human (GRCh38)					87	64	47		PF01562;Pep_M12B_propep
ATGAGCAGACCAGGTAGCAG	Avana	ADAM30	ADAM metallopeptidase domain 30	HGNC:208	ATGAGCAGACCAGGTAGCAGGGG	913548654	{0: 1, 1: 0, 2: 1, 3: 12, 4: 196}	seq_location_match	1	119895323	119895345	+	Human (GRCh38)					69	65	70		PF01421;Reprolysin
CCTCCAGAGTTATCTCCTTG	Avana	ADAM32	ADAM metallopeptidase domain 32	HGNC:15479	CCTCCAGAGTTATCTCCTTGGGG	1039638007	{0: 1, 1: 0, 2: 0, 3: 18, 4: 154}	seq_location_match	8	39186911	39186933	-	Human (GRCh38)	0.647601			0.37071	69	66	32		PF01421;Reprolysin
ACACTGTGCACCTTAAACAA	Avana	ADAM32	ADAM metallopeptidase domain 32	HGNC:15479	ACACTGTGCACCTTAAACAAAGG	1039633361	{0: 1, 1: 0, 2: 1, 3: 16, 4: 143}	seq_location_match	8	39136697	39136719	+	Human (GRCh38)	1.09807			0.329553	58	61	46		PF01562;Pep_M12B_propep
AACACTGCTCCCAAATAACG	Avana	ADAM32	ADAM metallopeptidase domain 32	HGNC:15479	AACACTGCTCCCAAATAACGAGG	1039636292	{0: 1, 1: 0, 2: 0, 3: 10, 4: 83}	seq_location_match	8	39169929	39169951	-	Human (GRCh38)	0.993342	0.7162		0.284889	84	72	27		PF01421;Reprolysin
ATAAAAATGTTGTCATCCAT	Avana	ADAM32	ADAM metallopeptidase domain 32	HGNC:15479	ATAAAAATGTTGTCATCCATTGG	1039634680	{0: 1, 1: 1, 2: 0, 3: 27, 4: 299}	seq_location_match	8	39151516	39151538	-	Human (GRCh38)	1.09144			0.278376	37	44	57
TTACTCCAGGACATATCCCT	Avana	ADAM33	ADAM metallopeptidase domain 33	HGNC:15478	TTACTCCAGGACATATCCCTGGG	1169195309	{0: 1, 1: 0, 2: 3, 3: 15, 4: 154}	seq_location_match	20	3679558	3679580	-	Human (GRCh38)	-1.33444			0.704548	70	60	64
GGATACATAGAAACCCACTA	Avana	ADAM33	ADAM metallopeptidase domain 33	HGNC:15478	GGATACATAGAAACCCACTACGG	1169194326	{0: 1, 1: 0, 2: 0, 3: 6, 4: 126}	seq_location_match	20	3675067	3675089	-	Human (GRCh38)	-0.428715			0.644026	77	69	29		PF01562;Pep_M12B_propep
GGTGCTGGCCCCCAACCACA	Avana	ADAM33	ADAM metallopeptidase domain 33	HGNC:15478	GGTGCTGGCCCCCAACCACACGG	1169194316	{0: 1, 1: 0, 2: 0, 3: 16, 4: 169}	seq_location_match	20	3675026	3675048	-	Human (GRCh38)	2.37254			0.372212	70	64	45		PF01562;Pep_M12B_propep
CACCCACGTGAGCAGCTGCG	Avana	ADAM33	ADAM metallopeptidase domain 33	HGNC:15478	CACCCACGTGAGCAGCTGCGCGG	1169193997	{0: 1, 1: 0, 2: 0, 3: 10, 4: 152}	seq_location_match	20	3673738	3673760	+	Human (GRCh38)	3.50297			0.332997	71	68	57		PF01421;Reprolysin
CTGCAGGCGCTGAACACGCG	Avana	ADAM33	ADAM metallopeptidase domain 33	HGNC:15478	CTGCAGGCGCTGAACACGCGCGG	1169193773	{0: 1, 1: 0, 2: 0, 3: 5, 4: 59}	seq_match	20	3672866	3672888	+	Human (GRCh38)					93	55	77		PF01421;Reprolysin
TCCAGGCTGACGGTGCGCCA	Avana	ADAM33	ADAM metallopeptidase domain 33	HGNC:15478	TCCAGGCTGACGGTGCGCCAGGG	1169195294	{0: 1, 1: 0, 2: 0, 3: 3, 4: 90}	seq_location_match	20	3679499	3679521	+	Human (GRCh38)					90	50	66
TATAACCTGAGGGTGCCGTA	Avana	ADAM7	ADAM metallopeptidase domain 7	HGNC:214	TATAACCTGAGGGTGCCGTATGG	1038108580	{0: 1, 1: 0, 2: 0, 3: 2, 4: 38}	seq_location_match	8	24466881	24466903	+	Human (GRCh38)	0.793614			0.542105	92	63	54
GGTGTTCAAATATAACCTGA	Avana	ADAM7	ADAM metallopeptidase domain 7	HGNC:214	GGTGTTCAAATATAACCTGAGGG	1038108579	{0: 1, 1: 0, 2: 1, 3: 15, 4: 147}	seq_location_match	8	24466871	24466893	+	Human (GRCh38)	0.930873			0.507291	73	62	37
GTATCTCGCTTCTGTATCAG	Avana	ADAM7	ADAM metallopeptidase domain 7	HGNC:214	GTATCTCGCTTCTGTATCAGAGG	1038106639	{0: 1, 1: 0, 2: 0, 3: 5, 4: 67}	seq_location_match	8	24442526	24442548	-	Human (GRCh38)	1.09035			0.489789	83	60	46
TTACCAGAAAAACTGTTCCA	Avana	ADAM7	ADAM metallopeptidase domain 7	HGNC:214	TTACCAGAAAAACTGTTCCAGGG	1038108586	{0: 1, 1: 0, 2: 2, 3: 22, 4: 234}	seq_location_match	8	24466933	24466955	+	Human (GRCh38)	1.14272			0.436367	61	57	22
GCAAGGAATTTCTTATCCAG	Avana	ADAM7	ADAM metallopeptidase domain 7	HGNC:214	GCAAGGAATTTCTTATCCAGGGG	1038109985	{0: 1, 1: 0, 2: 0, 3: 16, 4: 156}	seq_location_match	8	24485301	24485323	+	Human (GRCh38)					69	65	60		PF01421;Reprolysin
GTTGTTGACCCTCTACTCCA	Avana	ADAM7	ADAM metallopeptidase domain 7	HGNC:214	GTTGTTGACCCTCTACTCCAAGG	1038106636	{0: 1, 1: 0, 2: 0, 3: 7, 4: 88}	seq_match	8	24442483	24442505	-	Human (GRCh38)					80	65	39
GCTACGTCCTTGGGGCCACA	Avana	ADAM8	ADAM metallopeptidase domain 8	HGNC:215	GCTACGTCCTTGGGGCCACAGGG	1076888771	{0: 1, 1: 0, 2: 0, 3: 5, 4: 68}	seq_location_match	10	133274191	133274213	-	Human (GRCh38)	0.188059			0.529234	79	62	45		PF01562;Pep_M12B_propep
CCAGGCCCACCAGGACCACA	Avana	ADAM8	ADAM metallopeptidase domain 8	HGNC:215	CCAGGCCCACCAGGACCACACGG	1076888317	{0: 1, 1: 0, 2: 9, 3: 65, 4: 507}	seq_location_match	10	133272543	133272565	+	Human (GRCh38)	1.149			0.371457	47	60	50		PF01421;Reprolysin
GGACACCCTGGCAAACCCCA	Avana	ADAM8	ADAM metallopeptidase domain 8	HGNC:215	GGACACCCTGGCAAACCCCACGG	1076888232	{0: 1, 1: 0, 2: 2, 3: 11, 4: 142}	seq_location_match	10	133272229	133272251	+	Human (GRCh38)	1.41145			0.288187	76	68	62		PF01421;Reprolysin
ACTTCACCGGGACTACCGTG	Avana	ADAM8	ADAM metallopeptidase domain 8	HGNC:215	ACTTCACCGGGACTACCGTGGGG	1076888236	{0: 1, 1: 0, 2: 0, 3: 1, 4: 22}	seq_location_match	10	133272244	133272266	-	Human (GRCh38)	0.984498			0.172407	96	70	64		PF01421;Reprolysin
GCTGGAGGTGGTGAATCACG	Avana	ADAM8	ADAM metallopeptidase domain 8	HGNC:215	GCTGGAGGTGGTGAATCACGTGG	1076888388	{0: 1, 1: 0, 2: 0, 3: 50, 4: 942}	seq_match	10	133272803	133272825	-	Human (GRCh38)					29	70	65		PF01421;Reprolysin
TCAGAAACTCAACTTCCGTG	Avana	ADAM8	ADAM metallopeptidase domain 8	HGNC:215	TCAGAAACTCAACTTCCGTGTGG	1076888321	{0: 1, 1: 0, 2: 0, 3: 4, 4: 112}	seq_match	10	133272558	133272580	-	Human (GRCh38)					88	74	27		PF01421;Reprolysin
GAGAAAGAAGAGAAGCCCCT	Avana	ADAM9	ADAM metallopeptidase domain 9	HGNC:216	GAGAAAGAAGAGAAGCCCCTAGG	1039622159	{0: 1, 1: 0, 2: 4, 3: 36, 4: 408}	seq_location_match	8	39007946	39007968	+	Human (GRCh38)	-0.237481			0.65028	48	61	47		PF01562;Pep_M12B_propep
TGTGGTTTATACTTACAACA	Avana	ADAM9	ADAM metallopeptidase domain 9	HGNC:216	TGTGGTTTATACTTACAACAAGG	1039622764	{0: 1, 1: 0, 2: 4, 3: 22, 4: 258}	seq_location_match	8	39013986	39014008	+	Human (GRCh38)	0.938608	0.7174		0.429258	58	72	38		PF01562;Pep_M12B_propep
CTTTCTCTAGTTAATCTCCA	Avana	ADAM9	ADAM metallopeptidase domain 9	HGNC:216	CTTTCTCTAGTTAATCTCCAAGG	1039622158	{0: 1, 1: 0, 2: 2, 3: 18, 4: 223}	seq_location_match	8	39007930	39007952	-	Human (GRCh38)	1.4009			0.409903	53	56	38		PF01562;Pep_M12B_propep
GCCCAGTCCTCGGTGCGGCG	Avana	ADAM9	ADAM metallopeptidase domain 9	HGNC:216	GCCCAGTCCTCGGTGCGGCGCGG	1039621033	{0: 1, 1: 0, 2: 0, 3: 5, 4: 106}	seq_location_match	8	38997134	38997156	+	Human (GRCh38)	1.34025			0.318949	87	61	44
CCAGCATCAGTACTTGTGAC	Avana	ADAMDEC1	ADAM like decysin 1	HGNC:16299	CCAGCATCAGTACTTGTGACGGG	1038102624	{0: 1, 1: 0, 2: 0, 3: 7, 4: 92}	seq_location_match	8	24395769	24395791	+	Human (GRCh38)	0.493668			0.466386	85	56	53		PF01562;Pep_M12B_propep
TAGATCACTCAAAAGCCCAG	Avana	ADAMDEC1	ADAM like decysin 1	HGNC:16299	TAGATCACTCAAAAGCCCAGAGG	1038102771	{0: 1, 1: 0, 2: 0, 3: 6, 4: 143}	seq_location_match	8	24397435	24397457	+	Human (GRCh38)	0.855475			0.354448	62	75	50
GAAACATTGTACTCACCCAG	Avana	ADAMDEC1	ADAM like decysin 1	HGNC:16299	GAAACATTGTACTCACCCAGAGG	1038102493	{0: 1, 1: 0, 2: 0, 3: 12, 4: 74}	seq_location_match	8	24394094	24394116	+	Human (GRCh38)	1.16492			0.269887	77	75	47		PF01562;Pep_M12B_propep
CGTCTTTACATCTAACCAGG	Avana	ADAMDEC1	ADAM like decysin 1	HGNC:16299	CGTCTTTACATCTAACCAGGAGG	1038102760	{0: 1, 1: 0, 2: 0, 3: 2, 4: 43}	seq_location_match	8	24397342	24397364	+	Human (GRCh38)	1.44514	0.7154		0.207041	89	72	40
ATTGTACTCACCCAGAGGAG	Avana	ADAMDEC1	ADAM like decysin 1	HGNC:16299	ATTGTACTCACCCAGAGGAGAGG	1038102494	{0: 1, 1: 0, 2: 2, 3: 13, 4: 127}	seq_match	8	24394099	24394121	+	Human (GRCh38)					69	66	53		PF01562;Pep_M12B_propep
CAGTGTAGTCTGGCCCCAGG	Avana	ADAMDEC1	ADAM like decysin 1	HGNC:16299	CAGTGTAGTCTGGCCCCAGGAGG	1038102490	{0: 1, 1: 0, 2: 1, 3: 15, 4: 149}	seq_match	8	24394072	24394094	-	Human (GRCh38)					72	63	80		PF01562;Pep_M12B_propep
CGACACGGCCAGTAGCGCCG	Avana	ADAMTS1	ADAM metallopeptidase with thrombospondin type 1 motif 1	HGNC:217	CGACACGGCCAGTAGCGCCGCGG	1177894629	{0: 1, 1: 0, 2: 0, 3: 3, 4: 27}	seq_location_match	21	26844814	26844836	+	Human (GRCh38)	-0.888002			0.733863	94	68	52
GCAAAAGTTCCGCAGAGTGA	Avana	ADAMTS1	ADAM metallopeptidase with thrombospondin type 1 motif 1	HGNC:217	GCAAAAGTTCCGCAGAGTGAGGG	1177894235	{0: 1, 1: 0, 2: 0, 3: 11, 4: 102}	seq_location_match	21	26842417	26842439	+	Human (GRCh38)	0.930927			0.507988	78	56	49		PF01421;Reprolysin
GAAAGCGGAGACCGAAGACG	Avana	ADAMTS1	ADAM metallopeptidase with thrombospondin type 1 motif 1	HGNC:217	GAAAGCGGAGACCGAAGACGAGG	1177894514	{0: 1, 1: 0, 2: 1, 3: 4, 4: 77}	seq_location_match	21	26844306	26844328	-	Human (GRCh38)	1.58507	0.632		0.40094	92	63	52
AATGCTTTAGACCACTGCCG	Avana	ADAMTS1	ADAM metallopeptidase with thrombospondin type 1 motif 1	HGNC:217	AATGCTTTAGACCACTGCCGTGG	1177894257	{0: 1, 1: 0, 2: 0, 3: 3, 4: 44}	seq_location_match	21	26842575	26842597	+	Human (GRCh38)	1.50338			0.298916	91	65	29		PF01421;Reprolysin
CAAGGCGTAGGACAGCCCAC	Avana	ADAMTS1	ADAM metallopeptidase with thrombospondin type 1 motif 1	HGNC:217	CAAGGCGTAGGACAGCCCACAGG	1177894496	{0: 1, 1: 0, 2: 0, 3: 9, 4: 81}	seq_match	21	26844224	26844246	-	Human (GRCh38)					78	70	62
GCTTCACGCTCCAGAACGTG	Avana	ADAMTS1	ADAM metallopeptidase with thrombospondin type 1 motif 1	HGNC:217	GCTTCACGCTCCAGAACGTGGGG	1177894589	{0: 1, 1: 0, 2: 1, 3: 3, 4: 45}	seq_match	21	26844637	26844659	-	Human (GRCh38)					89	66	67		PF01562;Pep_M12B_propep
GCACTTGTCCTCCCGCAGGT	Avana	ADAMTS10	ADAM metallopeptidase with thrombospondin type 1 motif 10	HGNC:13201	GCACTTGTCCTCCCGCAGGTCGG	1162141696	{0: 1, 1: 0, 2: 1, 3: 8, 4: 91}	seq_location_match	19	8589315	8589337	+	Human (GRCh38)	1.37065			0.778574	78	56	45
GATGTCGTCTGGATTCCCAA	Avana	ADAMTS10	ADAM metallopeptidase with thrombospondin type 1 motif 10	HGNC:13201	GATGTCGTCTGGATTCCCAAAGG	1162141295	{0: 1, 1: 0, 2: 0, 3: 4, 4: 74}	seq_location_match	19	8586866	8586888	-	Human (GRCh38)	1.69527			0.769229	84	70	50		PF05986;ADAM_spacer1
AGAAGTTGAAGCCTTCCGCT	Avana	ADAMTS10	ADAM metallopeptidase with thrombospondin type 1 motif 10	HGNC:13201	AGAAGTTGAAGCCTTCCGCTAGG	1162141752	{0: 1, 1: 0, 2: 0, 3: 3, 4: 76}	seq_location_match	19	8589535	8589557	+	Human (GRCh38)	0.641716			0.742674	93	62	47
GCAGGGTGTCCCGTCCACCA	Avana	ADAMTS10	ADAM metallopeptidase with thrombospondin type 1 motif 10	HGNC:13201	GCAGGGTGTCCCGTCCACCACGG	1162141743	{0: 1, 1: 0, 2: 1, 3: 10, 4: 122}	seq_location_match	19	8589494	8589516	+	Human (GRCh38)	0.267638			0.434002	82	69	66
GGAAGGCTTCAACTTCTACA	Avana	ADAMTS10	ADAM metallopeptidase with thrombospondin type 1 motif 10	HGNC:13201	GGAAGGCTTCAACTTCTACACGG	1162141751	{0: 1, 1: 0, 2: 0, 3: 9, 4: 100}	seq_match	19	8589529	8589551	-	Human (GRCh38)					82	70	30
TCCTGTCTCCCCCCACCCAG	Avana	ADAMTS10	ADAM metallopeptidase with thrombospondin type 1 motif 10	HGNC:13201	TCCTGTCTCCCCCCACCCAGTGG	1162142293	{0: 1, 1: 0, 2: 6, 3: 47, 4: 409}	seq_match	19	8592101	8592123	-	Human (GRCh38)					39	56	63
GGGCAATTGTGAAAGCCAGA	Avana	ADAMTS12	ADAM metallopeptidase with thrombospondin type 1 motif 12	HGNC:14605	GGGCAATTGTGAAAGCCAGAGGG	988699384	{0: 1, 1: 0, 2: 0, 3: 28, 4: 247}	seq_location_match	5	33658200	33658222	+	Human (GRCh38)	0.605775			0.498542	51	66	41		PF01421;Reprolysin
AATGCCACCGAGGATCGCTG	Avana	ADAMTS12	ADAM metallopeptidase with thrombospondin type 1 motif 12	HGNC:14605	AATGCCACCGAGGATCGCTGCGG	988696137	{0: 1, 1: 0, 2: 0, 3: 2, 4: 52}	seq_location_match	5	33624299	33624321	-	Human (GRCh38)	0.927754	0.7074		0.376189	94	71	52
GCTCATTCCAAAAGGAGCAA	Avana	ADAMTS12	ADAM metallopeptidase with thrombospondin type 1 motif 12	HGNC:14605	GCTCATTCCAAAAGGAGCAAGGG	988695329	{0: 1, 1: 0, 2: 0, 3: 15, 4: 216}	seq_location_match	5	33616034	33616056	-	Human (GRCh38)	1.07962			0.312173	59	63	36		PF05986;ADAM_spacer1
GGGCCTGCCAGAATACCACG	Avana	ADAMTS12	ADAM metallopeptidase with thrombospondin type 1 motif 12	HGNC:14605	GGGCCTGCCAGAATACCACGTGG	988721269	{0: 1, 1: 0, 2: 0, 3: 6, 4: 70}	seq_location_match	5	33881445	33881467	-	Human (GRCh38)	1.37211			0.271004	92	82	39
CTCGGACTGGACCCACCACG	Avana	ADAMTS12	ADAM metallopeptidase with thrombospondin type 1 motif 12	HGNC:14605	CTCGGACTGGACCCACCACGTGG	988721264	{0: 1, 1: 0, 2: 0, 3: 1, 4: 55}	seq_match	5	33881430	33881452	+	Human (GRCh38)					93	68	58		PF01562;Pep_M12B_propep
GACATGGTCCAAGTGCAGCG	Avana	ADAMTS12	ADAM metallopeptidase with thrombospondin type 1 motif 12	HGNC:14605	GACATGGTCCAAGTGCAGCGAGG	988698610	{0: 1, 1: 0, 2: 0, 3: 1, 4: 80}	seq_match	5	33649576	33649598	-	Human (GRCh38)					88	72	50		PF01421;Reprolysin
GTACAGAGTGGCCCTCACCG	Avana	ADAMTS13	ADAM metallopeptidase with thrombospondin type 1 motif 13	HGNC:1366	GTACAGAGTGGCCCTCACCGAGG	1061855599	{0: 1, 1: 0, 2: 0, 3: 2, 4: 69}	seq_location_match	9	133440438	133440460	+	Human (GRCh38)	-1.6121			0.749935	0	79	35
CCTACTTCCAGCCTAAGCCA	Avana	ADAMTS13	ADAM metallopeptidase with thrombospondin type 1 motif 13	HGNC:1366	CCTACTTCCAGCCTAAGCCACGG	1061856017	{0: 1, 1: 0, 2: 1, 3: 10, 4: 151}	seq_location_match	9	133442457	133442479	+	Human (GRCh38)	0.810572			0.556495	0	74	44
CCACCCACAGACGCTCAGCA	Avana	ADAMTS13	ADAM metallopeptidase with thrombospondin type 1 motif 13	HGNC:1366	CCACCCACAGACGCTCAGCAGGG	1061852842	{0: 1, 1: 0, 2: 1, 3: 19, 4: 199}	seq_location_match	9	133425972	133425994	-	Human (GRCh38)	1.6852			0.431635	0	65	31		PF01421;Reprolysin
TTTGACCTGGAGTTGCCTGA	Avana	ADAMTS13	ADAM metallopeptidase with thrombospondin type 1 motif 13	HGNC:1366	TTTGACCTGGAGTTGCCTGATGG	1061852889	{0: 1, 1: 0, 2: 0, 3: 10, 4: 184}	seq_location_match	9	133426200	133426222	+	Human (GRCh38)	2.1248			0.363336	0	65	42		PF01421;Reprolysin
CCTGCTGGACGGCCTCCCGG	Avana	ADAMTS14	ADAM metallopeptidase with thrombospondin type 1 motif 14	HGNC:14899	CCTGCTGGACGGCCTCCCGGCGG	1069743832	{0: 1, 1: 0, 2: 2, 3: 19, 4: 148}	seq_location_match	10	70702410	70702432	-	Human (GRCh38)	0.894053			0.487282	74	72	74
TTACCACGATGAGTCCCTGG	Avana	ADAMTS14	ADAM metallopeptidase with thrombospondin type 1 motif 14	HGNC:14899	TTACCACGATGAGTCCCTGGGGG	1069748189	{0: 1, 1: 0, 2: 0, 3: 5, 4: 57}	seq_location_match	10	70729305	70729327	+	Human (GRCh38)	0.638355			0.451716	82	75	70		PF01421;Reprolysin
ACACTCCAGTCACCTCCGGG	Avana	ADAMTS14	ADAM metallopeptidase with thrombospondin type 1 motif 14	HGNC:14899	ACACTCCAGTCACCTCCGGGTGG	1069738841	{0: 1, 1: 0, 2: 0, 3: 4, 4: 92}	seq_location_match	10	70674707	70674729	+	Human (GRCh38)	1.06414			0.305424	83	68	48		PF01562;Pep_M12B_propep
GTACCAGGTCTGCAACAGCG	Avana	ADAMTS14	ADAM metallopeptidase with thrombospondin type 1 motif 14	HGNC:14899	GTACCAGGTCTGCAACAGCGAGG	1069750276	{0: 1, 1: 0, 2: 1, 3: 19, 4: 157}	seq_location_match	10	70741029	70741051	+	Human (GRCh38)	1.48706			0.144575	81	76	50		PF00090;TSP_1
ACATGTGGTGTACCGCCGGG	Avana	ADAMTS14	ADAM metallopeptidase with thrombospondin type 1 motif 14	HGNC:14899	ACATGTGGTGTACCGCCGGGAGG	1069743831	{0: 1, 1: 0, 2: 0, 3: 1, 4: 22}	seq_location_match	10	70702398	70702420	+	Human (GRCh38)					98	70	75
TGACAAGGTGGTTTACCTGT	Avana	ADAMTS14	ADAM metallopeptidase with thrombospondin type 1 motif 14	HGNC:14899	TGACAAGGTGGTTTACCTGTCGG	1069748199	{0: 1, 1: 0, 2: 1, 3: 7, 4: 106}	seq_match	10	70729371	70729393	-	Human (GRCh38)					78	63	52		PF01421;Reprolysin
CGTTAATGTCCGGGTCCAGT	Avana	ADAMTS15	ADAM metallopeptidase with thrombospondin type 1 motif 15	HGNC:16305	CGTTAATGTCCGGGTCCAGTCGG	1090835220	{0: 1, 1: 0, 2: 0, 3: 0, 4: 8}	seq_location_match	11	130449060	130449082	-	Human (GRCh38)	0.668833			0.543927	97	59	41		PF01562;Pep_M12B_propep
AGCGTTTCGTGTCTATCCCG	Avana	ADAMTS15	ADAM metallopeptidase with thrombospondin type 1 motif 15	HGNC:16305	AGCGTTTCGTGTCTATCCCGCGG	1090835348	{0: 1, 1: 0, 2: 0, 3: 0, 4: 16}	seq_location_match	11	130449605	130449627	+	Human (GRCh38)	0.708365	0.6729		0.455621	97	67	59
GGTTCGCCCGGCGAAAGCCA	Avana	ADAMTS15	ADAM metallopeptidase with thrombospondin type 1 motif 15	HGNC:16305	GGTTCGCCCGGCGAAAGCCAGGG	1090835206	{0: 1, 1: 0, 2: 0, 3: 1, 4: 22}	seq_location_match	11	130448996	130449018	-	Human (GRCh38)	1.5497			0.399017	95	61	47
GCACACCTTCTCCAGCGCCG	Avana	ADAMTS15	ADAM metallopeptidase with thrombospondin type 1 motif 15	HGNC:16305	GCACACCTTCTCCAGCGCCGGGG	1090835297	{0: 1, 1: 0, 2: 0, 3: 18, 4: 96}	seq_location_match	11	130449433	130449455	+	Human (GRCh38)	1.21879			0.388413	81	72	47
CCCTGGACCCTTACAAGCCG	Avana	ADAMTS15	ADAM metallopeptidase with thrombospondin type 1 motif 15	HGNC:16305	CCCTGGACCCTTACAAGCCGCGG	1090835330	{0: 1, 1: 0, 2: 0, 3: 2, 4: 65}	seq_match	11	130449533	130449555	+	Human (GRCh38)					91	56	44
CTCGGTAGCCAAAGGCTCCG	Avana	ADAMTS15	ADAM metallopeptidase with thrombospondin type 1 motif 15	HGNC:16305	CTCGGTAGCCAAAGGCTCCGCGG	1090835280	{0: 1, 1: 0, 2: 0, 3: 2, 4: 53}	seq_match	11	130449342	130449364	-	Human (GRCh38)					88	60	46		PF01562;Pep_M12B_propep
GGATCTCTTGTACAGTACGT	Avana	ADAMTS16	ADAM metallopeptidase with thrombospondin type 1 motif 16	HGNC:17108	GGATCTCTTGTACAGTACGTGGG	986156521	{0: 1, 1: 0, 2: 0, 3: 0, 4: 32}	seq_location_match	5	5182144	5182166	-	Human (GRCh38)	-1.14877			0.796982	95	67	54		PF01562;Pep_M12B_propep
CGAAGGTCGCTGCTGTGCAG	Avana	ADAMTS16	ADAM metallopeptidase with thrombospondin type 1 motif 16	HGNC:17108	CGAAGGTCGCTGCTGTGCAGGGG	986156540	{0: 1, 1: 0, 2: 0, 3: 6, 4: 98}	seq_location_match	5	5182236	5182258	-	Human (GRCh38)	0.497812			0.510605	70	56	67
TCCAATACGATGGCACCACA	Avana	ADAMTS16	ADAM metallopeptidase with thrombospondin type 1 motif 16	HGNC:17108	TCCAATACGATGGCACCACAGGG	986160412	{0: 1, 1: 0, 2: 0, 3: 3, 4: 61}	seq_location_match	5	5222802	5222824	-	Human (GRCh38)	1.50212			0.379129	87	64	38
GCATGATTCATGATGGAGAA	Avana	ADAMTS16	ADAM metallopeptidase with thrombospondin type 1 motif 16	HGNC:17108	GCATGATTCATGATGGAGAAGGG	986158433	{0: 1, 1: 0, 2: 1, 3: 11, 4: 187}	seq_location_match	5	5200137	5200159	+	Human (GRCh38)	3.14899			0.228521	62	57	36		PF01421;Reprolysin
AAATCATGCACCATCAGCGG	Avana	ADAMTS16	ADAM metallopeptidase with thrombospondin type 1 motif 16	HGNC:17108	AAATCATGCACCATCAGCGGCGG	986153130	{0: 1, 1: 0, 2: 0, 3: 2, 4: 85}	seq_match	5	5146187	5146209	+	Human (GRCh38)					89	64	54		PF01562;Pep_M12B_propep
TGGAAGTCCTCAGATCCATG	Avana	ADAMTS16	ADAM metallopeptidase with thrombospondin type 1 motif 16	HGNC:17108	TGGAAGTCCTCAGATCCATGTGG	986153143	{0: 1, 1: 0, 2: 0, 3: 6, 4: 136}	seq_match	5	5146278	5146300	-	Human (GRCh38)					79	73	35		PF01562;Pep_M12B_propep
CGACATGGTGCAGTACCACG	Avana	ADAMTS17	ADAM metallopeptidase with thrombospondin type 1 motif 17	HGNC:17109	CGACATGGTGCAGTACCACGGGG	1132244150	{0: 1, 1: 0, 2: 0, 3: 1, 4: 42}	seq_location_match	15	100281270	100281292	-	Human (GRCh38)	0.277776			0.572617	92	75	53		PF13688;Reprolysin_5
TGTGTTTCAGTGGTGCCGCG	Avana	ADAMTS17	ADAM metallopeptidase with thrombospondin type 1 motif 17	HGNC:17109	TGTGTTTCAGTGGTGCCGCGCGG	1132224806	{0: 1, 1: 0, 2: 0, 3: 2, 4: 54}	seq_location_match	15	100132140	100132162	-	Human (GRCh38)	1.07204			0.261369	95	67	54
CCAGTGACAGAAGCTCTCCA	Avana	ADAMTS17	ADAM metallopeptidase with thrombospondin type 1 motif 17	HGNC:17109	CCAGTGACAGAAGCTCTCCAGGG	1132241585	{0: 1, 1: 0, 2: 3, 3: 25, 4: 172}	seq_location_match	15	100261580	100261602	+	Human (GRCh38)	1.09506			0.24012	61	65	33		PF13574;Reprolysin_2
GCCCGAGTAGAAGCACAGCT	Avana	ADAMTS17	ADAM metallopeptidase with thrombospondin type 1 motif 17	HGNC:17109	GCCCGAGTAGAAGCACAGCTCGG	1132251911	{0: 1, 1: 0, 2: 0, 3: 4, 4: 72}	seq_location_match	15	100341102	100341124	+	Human (GRCh38)	1.22093			0.17999	79	64	40		PF01562;Pep_M12B_propep
AGTAGAAGCACAGCTCGGCG	Avana	ADAMTS17	ADAM metallopeptidase with thrombospondin type 1 motif 17	HGNC:17109	AGTAGAAGCACAGCTCGGCGGGG	1132251916	{0: 1, 1: 0, 2: 0, 3: 3, 4: 91}	seq_location_match	15	100341107	100341129	+	Human (GRCh38)		0.682			88	68	47		PF01562;Pep_M12B_propep
GGTCAGGATGAACCTCTGGG	Avana	ADAMTS17	ADAM metallopeptidase with thrombospondin type 1 motif 17	HGNC:17109	GGTCAGGATGAACCTCTGGGCGG	1132244145	{0: 1, 1: 0, 2: 0, 3: 10, 4: 158}	seq_match	15	100281241	100281263	+	Human (GRCh38)					75	77	54		PF13574;Reprolysin_2
GATAATTCCGGCCAGAGCCG	Avana	ADAMTS18	ADAM metallopeptidase with thrombospondin type 1 motif 18	HGNC:17110	GATAATTCCGGCCAGAGCCGGGG	1140679180	{0: 1, 1: 0, 2: 0, 3: 0, 4: 36}	seq_location_match	16	77367546	77367568	+	Human (GRCh38)	0.897734			0.441162	91	63	50
TTAGCCAGTGACAGCAGCAG	Avana	ADAMTS18	ADAM metallopeptidase with thrombospondin type 1 motif 18	HGNC:17110	TTAGCCAGTGACAGCAGCAGCGG	1140685940	{0: 1, 1: 0, 2: 4, 3: 43, 4: 307}	seq_location_match	16	77434438	77434460	-	Human (GRCh38)	0.424764			0.440465	38	57	62
GCTGTCACTGGCTAAGGCCG	Avana	ADAMTS18	ADAM metallopeptidase with thrombospondin type 1 motif 18	HGNC:17110	GCTGTCACTGGCTAAGGCCGCGG	1140685942	{0: 1, 1: 0, 2: 0, 3: 3, 4: 91}	seq_location_match	16	77434446	77434468	+	Human (GRCh38)	1.18411			0.310248	88	52	58
TTTCTTGTCTGCCACCACGA	Avana	ADAMTS18	ADAM metallopeptidase with thrombospondin type 1 motif 18	HGNC:17110	TTTCTTGTCTGCCACCACGAGGG	1140678868	{0: 1, 1: 0, 2: 1, 3: 26, 4: 161}	seq_location_match	16	77364248	77364270	+	Human (GRCh38)	1.32972			0.26172	42	65	62		PF01421;Reprolysin
GTGACTGCTCAAAATCGCCG	Avana	ADAMTS18	ADAM metallopeptidase with thrombospondin type 1 motif 18	HGNC:17110	GTGACTGCTCAAAATCGCCGAGG	1140685606	{0: 1, 1: 0, 2: 0, 3: 4, 4: 61}	seq_location_match	16	77431427	77431449	+	Human (GRCh38)		0.6674			92	67	16		PF01562;Pep_M12B_propep
TGACTGCTCAAAATCGCCGA	Avana	ADAMTS18	ADAM metallopeptidase with thrombospondin type 1 motif 18	HGNC:17110	TGACTGCTCAAAATCGCCGAGGG	1140685607	{0: 1, 1: 0, 2: 0, 3: 3, 4: 29}	seq_location_match	16	77431428	77431450	+	Human (GRCh38)					98	64	40		PF01562;Pep_M12B_propep
AGAGATGTCAACAAACTGGG	Avana	ADAMTS19	ADAM metallopeptidase with thrombospondin type 1 motif 19	HGNC:17111	AGAGATGTCAACAAACTGGGGGG	996983389	{0: 1, 1: 0, 2: 2, 3: 23, 4: 258}	seq_location_match	5	129528615	129528637	+	Human (GRCh38)	0.756878			0.353681	44	74	66		PF01421;Reprolysin
GCAGTTCGCCCCCGACCGCG	Avana	ADAMTS19	ADAM metallopeptidase with thrombospondin type 1 motif 19	HGNC:17111	GCAGTTCGCCCCCGACCGCGAGG	996978389	{0: 1, 1: 0, 2: 0, 3: 2, 4: 27}	seq_location_match	5	129461106	129461128	+	Human (GRCh38)	0.974846			0.272062	92	69	58
GAGTCGCAGGAGCTGCCGCG	Avana	ADAMTS19	ADAM metallopeptidase with thrombospondin type 1 motif 19	HGNC:17111	GAGTCGCAGGAGCTGCCGCGGGG	996978468	{0: 1, 1: 0, 2: 1, 3: 4, 4: 98}	seq_location_match	5	129461380	129461402	+	Human (GRCh38)	1.34727			0.239666	76	66	66
GCAGCCCCGCTGGATCCCCG	Avana	ADAMTS19	ADAM metallopeptidase with thrombospondin type 1 motif 19	HGNC:17111	GCAGCCCCGCTGGATCCCCGCGG	996978472	{0: 1, 1: 0, 2: 1, 3: 12, 4: 146}	seq_location_match	5	129461395	129461417	-	Human (GRCh38)	0.990437			0.196223	83	63	64
TCTACACCGGAGCTGTGCTG	Avana	ADAMTS19	ADAM metallopeptidase with thrombospondin type 1 motif 19	HGNC:17111	TCTACACCGGAGCTGTGCTGCGG	996978557	{0: 1, 1: 0, 2: 0, 3: 7, 4: 96}	seq_match	5	129461690	129461712	+	Human (GRCh38)					72	66	58		PF01562;Pep_M12B_propep
TGAAAGAAGCCAGCGAGCCA	Avana	ADAMTS19	ADAM metallopeptidase with thrombospondin type 1 motif 19	HGNC:17111	TGAAAGAAGCCAGCGAGCCAGGG	996978561	{0: 1, 1: 0, 2: 0, 3: 26, 4: 395}	seq_location_match	5	129461715	129461737	-	Human (GRCh38)					72	55	34		PF01562;Pep_M12B_propep
GCAGCAGCAGCAGCAGCGCG	Avana	ADAMTS2	ADAM metallopeptidase with thrombospondin type 1 motif 2	HGNC:218	GCAGCAGCAGCAGCAGCGCGGGG	1002455908	{0: 2, 1: 19, 2: 94, 3: 434, 4: 1399}	seq_location_match	5	179345268	179345290	+	Human (GRCh38)	2.02172			0.912629	0	40	67
TCCCGAGCAGGGGCTCCACG	Avana	ADAMTS2	ADAM metallopeptidase with thrombospondin type 1 motif 2	HGNC:218	TCCCGAGCAGGGGCTCCACGCGG	1002455463	{0: 1, 1: 0, 2: 0, 3: 6, 4: 172}	seq_location_match	5	179343841	179343863	+	Human (GRCh38)	0.513814			0.436418	0	65	40		PF01562;Pep_M12B_propep
ACACCACGTGGGACACCAAG	Avana	ADAMTS2	ADAM metallopeptidase with thrombospondin type 1 motif 2	HGNC:218	ACACCACGTGGGACACCAAGCGG	1002455525	{0: 1, 1: 0, 2: 0, 3: 5, 4: 95}	seq_location_match	5	179344075	179344097	+	Human (GRCh38)	1.07416			0.250967	0	67	58		PF01562;Pep_M12B_propep
GCTGCCATGGATCCGCCGGC	Avana	ADAMTS2	ADAM metallopeptidase with thrombospondin type 1 motif 2	HGNC:218	GCTGCCATGGATCCGCCGGCGGG	1002455915	{0: 1, 1: 0, 2: 0, 3: 3, 4: 55}	seq_location_match	5	179345312	179345334	-	Human (GRCh38)	1.18953			0.249537	0	48	51
ACGTAGCTGCCGACACCACG	Avana	ADAMTS2	ADAM metallopeptidase with thrombospondin type 1 motif 2	HGNC:218	ACGTAGCTGCCGACACCACGTGG	1002455522	{0: 1, 1: 0, 2: 0, 3: 1, 4: 28}	seq_match	5	179344063	179344085	+	Human (GRCh38)					0	64	45		PF01562;Pep_M12B_propep
GCAGTTGCTGAGCGCCACAG	Avana	ADAMTS2	ADAM metallopeptidase with thrombospondin type 1 motif 2	HGNC:218	GCAGTTGCTGAGCGCCACAGAGG	1002455451	{0: 1, 1: 0, 2: 0, 3: 13, 4: 127}	seq_match	5	179343776	179343798	+	Human (GRCh38)					0	73	76		PF01562;Pep_M12B_propep
GTAGGCAGTGAAGCGATAGT	Avana	ADAMTS20	ADAM metallopeptidase with thrombospondin type 1 motif 20	HGNC:17178	GTAGGCAGTGAAGCGATAGTGGG	1095559672	{0: 1, 1: 0, 2: 0, 3: 2, 4: 77}	seq_location_match	12	43551107	43551129	+	Human (GRCh38)	-0.012357			0.618869	94	66	62		PF01562;Pep_M12B_propep
TCTGGCCGCCGGCTACACCG	Avana	ADAMTS20	ADAM metallopeptidase with thrombospondin type 1 motif 20	HGNC:17178	TCTGGCCGCCGGCTACACCGAGG	1095559660	{0: 1, 1: 0, 2: 0, 3: 6, 4: 29}	seq_location_match	12	43551043	43551065	-	Human (GRCh38)	1.04497			0.415049	90	72	53		PF01562;Pep_M12B_propep
CCTGTGAGTTGACCTGGCCG	Avana	ADAMTS20	ADAM metallopeptidase with thrombospondin type 1 motif 20	HGNC:17178	CCTGTGAGTTGACCTGGCCGCGG	1095559635	{0: 1, 1: 0, 2: 0, 3: 12, 4: 118}	seq_location_match	12	43550947	43550969	+	Human (GRCh38)	1.0617			0.334114	78	55	49		PF01562;Pep_M12B_propep
TGTCACTCCTCTCTTCCAAA	Avana	ADAMTS20	ADAM metallopeptidase with thrombospondin type 1 motif 20	HGNC:17178	TGTCACTCCTCTCTTCCAAAGGG	1095551024	{0: 1, 1: 0, 2: 1, 3: 12, 4: 217}	seq_location_match	12	43439676	43439698	+	Human (GRCh38)	1.69235			0.151935	57	59	25
GCTATGTGTAAACAAAGAAA	Avana	ADAMTS20	ADAM metallopeptidase with thrombospondin type 1 motif 20	HGNC:17178	GCTATGTGTAAACAAAGAAACGG	1095552015	{0: 1, 1: 1, 2: 1, 3: 34, 4: 443}	seq_match	12	43454016	43454038	-	Human (GRCh38)					30	56	41
GTTGTTGTAAAGATTCCCGC	Avana	ADAMTS20	ADAM metallopeptidase with thrombospondin type 1 motif 20	HGNC:17178	GTTGTTGTAAAGATTCCCGCAGG	1095551320	{0: 1, 1: 0, 2: 0, 3: 3, 4: 37}	seq_match	12	43443853	43443875	-	Human (GRCh38)					95	62	32		PF05986;ADAM_spacer1
TCACAAAAAGAGGTCAGCGA	Avana	ADAMTS3	ADAM metallopeptidase with thrombospondin type 1 motif 3	HGNC:219	TCACAAAAAGAGGTCAGCGAGGG	975279849	{0: 1, 1: 0, 2: 0, 3: 9, 4: 172}	seq_location_match	4	72548768	72548790	-	Human (GRCh38)	0.781983			0.515499	73	66	42		PF01562;Pep_M12B_propep
GCAATACCTTGCATTCCAGC	Avana	ADAMTS3	ADAM metallopeptidase with thrombospondin type 1 motif 3	HGNC:219	GCAATACCTTGCATTCCAGCAGG	975262556	{0: 1, 1: 0, 2: 0, 3: 9, 4: 74}	seq_location_match	4	72320707	72320729	+	Human (GRCh38)	0.608645			0.476616	79	58	20		PF01421;Reprolysin
TGGCTATAAAATGTGCACCG	Avana	ADAMTS3	ADAM metallopeptidase with thrombospondin type 1 motif 3	HGNC:219	TGGCTATAAAATGTGCACCGCGG	975262361	{0: 1, 1: 0, 2: 0, 3: 8, 4: 65}	seq_location_match	4	72318571	72318593	-	Human (GRCh38)	1.27304	0.8095		0.475721	90	81	61
CATTCAGTCCCATCAAGTGG	Avana	ADAMTS3	ADAM metallopeptidase with thrombospondin type 1 motif 3	HGNC:219	CATTCAGTCCCATCAAGTGGAGG	975262151	{0: 1, 1: 0, 2: 0, 3: 15, 4: 130}	seq_location_match	4	72315871	72315893	+	Human (GRCh38)	1.25745			0.459599	80	68	44
ACAGTTGCTGATGGCAACAG	Avana	ADAMTS3	ADAM metallopeptidase with thrombospondin type 1 motif 3	HGNC:219	ACAGTTGCTGATGGCAACAGAGG	975279818	{0: 1, 1: 0, 2: 0, 3: 24, 4: 218}	seq_match	4	72548487	72548509	+	Human (GRCh38)					62	64	70		PF01562;Pep_M12B_propep
AGTCCTAACCTCTACCAGAG	Avana	ADAMTS3	ADAM metallopeptidase with thrombospondin type 1 motif 3	HGNC:219	AGTCCTAACCTCTACCAGAGCGG	975281610	{0: 1, 1: 0, 2: 0, 3: 4, 4: 79}	seq_match	4	72568709	72568731	+	Human (GRCh38)					87	75	59
CAGCCCCTCGACCTGCACAC	Avana	ADAMTS4	ADAM metallopeptidase with thrombospondin type 1 motif 4	HGNC:220	CAGCCCCTCGACCTGCACACCGG	916075573	{0: 1, 1: 0, 2: 0, 3: 13, 4: 167}	seq_location_match	1	161198307	161198329	+	Human (GRCh38)	0.0776596			0.621982	68	65	77		PF01562;Pep_M12B_propep
GTGTTTCCAGAGAAGCTCAA	Avana	ADAMTS4	ADAM metallopeptidase with thrombospondin type 1 motif 4	HGNC:220	GTGTTTCCAGAGAAGCTCAACGG	916075598	{0: 1, 1: 0, 2: 1, 3: 17, 4: 171}	seq_location_match	1	161198422	161198444	-	Human (GRCh38)	1.57409			0.569204	70	67	62
GCTCCGAGCCGGGTCACAGA	Avana	ADAMTS4	ADAM metallopeptidase with thrombospondin type 1 motif 4	HGNC:220	GCTCCGAGCCGGGTCACAGACGG	916075125	{0: 1, 1: 0, 2: 0, 3: 4, 4: 88}	seq_location_match	1	161196229	161196251	+	Human (GRCh38)	0.345067			0.564964	81	62	45		PF01421;Reprolysin
CCAGGCACAGAAGCTGCGCA	Avana	ADAMTS4	ADAM metallopeptidase with thrombospondin type 1 motif 4	HGNC:220	CCAGGCACAGAAGCTGCGCAGGG	916075201	{0: 1, 1: 0, 2: 2, 3: 24, 4: 237}	seq_location_match	1	161196629	161196651	+	Human (GRCh38)	2.16487			0.226365	69	52	53		PF01421;Reprolysin
ACTCCGGTGTGCAGGTCGAG	Avana	ADAMTS4	ADAM metallopeptidase with thrombospondin type 1 motif 4	HGNC:220	ACTCCGGTGTGCAGGTCGAGGGG	916075574	{0: 1, 1: 0, 2: 0, 3: 2, 4: 38}	seq_match	1	161198310	161198332	-	Human (GRCh38)					92	58	72		PF01562;Pep_M12B_propep
GGAGCCTTGACGTTGCACAT	Avana	ADAMTS4	ADAM metallopeptidase with thrombospondin type 1 motif 4	HGNC:220	GGAGCCTTGACGTTGCACATGGG	916075509	{0: 1, 1: 0, 2: 0, 3: 0, 4: 40}	seq_location_match	1	161198032	161198054	+	Human (GRCh38)					93	70	42
GGTGGGCTACCTCGTCTACG	Avana	ADAMTS5	ADAM metallopeptidase with thrombospondin type 1 motif 5	HGNC:221	GGTGGGCTACCTCGTCTACGCGG	1177905248	{0: 1, 1: 0, 2: 0, 3: 3, 4: 25}	seq_location_match	21	26966112	26966134	-	Human (GRCh38)	0.86797			0.450598	97	63	46		PF01562;Pep_M12B_propep
GTAGACGTGCAGGATCCGTG	Avana	ADAMTS5	ADAM metallopeptidase with thrombospondin type 1 motif 5	HGNC:221	GTAGACGTGCAGGATCCGTGCGG	1177905184	{0: 1, 1: 0, 2: 0, 3: 3, 4: 29}	seq_location_match	21	26965813	26965835	+	Human (GRCh38)	0.242654			0.44973	94	76	54
GGACTGGTCCAAGAGCTGCG	Avana	ADAMTS5	ADAM metallopeptidase with thrombospondin type 1 motif 5	HGNC:221	GGACTGGTCCAAGAGCTGCGAGG	1177905155	{0: 1, 1: 0, 2: 0, 3: 5, 4: 97}	seq_location_match	21	26965666	26965688	+	Human (GRCh38)	1.22256			0.253553	82	77	25
CCACCTTCACCACGGCCAGG	Avana	ADAMTS5	ADAM metallopeptidase with thrombospondin type 1 motif 5	HGNC:221	CCACCTTCACCACGGCCAGGCGG	1177905104	{0: 1, 1: 0, 2: 1, 3: 26, 4: 194}	seq_location_match	21	26965437	26965459	+	Human (GRCh38)	1.48575			0.23409	71	69	52		PF01421;Reprolysin
GCTCCTGCGCCGCTGCGCCA	Avana	ADAMTS5	ADAM metallopeptidase with thrombospondin type 1 motif 5	HGNC:221	GCTCCTGCGCCGCTGCGCCAGGG	1177905262	{0: 1, 1: 0, 2: 1, 3: 10, 4: 86}	seq_match	21	26966182	26966204	+	Human (GRCh38)					83	37	46		PF01562;Pep_M12B_propep
GTTCCGCCTGCCCCTGGCCG	Avana	ADAMTS5	ADAM metallopeptidase with thrombospondin type 1 motif 5	HGNC:221	GTTCCGCCTGCCCCTGGCCGCGG	1177905312	{0: 1, 1: 0, 2: 0, 3: 10, 4: 170}	seq_match	21	26966334	26966356	-	Human (GRCh38)					67	38	56
ATACAGATGTCGTTGTTGAA	Avana	ADAMTS6	ADAM metallopeptidase with thrombospondin type 1 motif 6	HGNC:222	ATACAGATGTCGTTGTTGAAGGG	991328068	{0: 1, 1: 0, 2: 0, 3: 8, 4: 106}	seq_location_match	5	65460195	65460217	+	Human (GRCh38)	-0.92951			0.725273	80	60	43
CCATTTACAGAAGCTATCGA	Avana	ADAMTS6	ADAM metallopeptidase with thrombospondin type 1 motif 6	HGNC:222	CCATTTACAGAAGCTATCGAGGG	991327442	{0: 1, 1: 0, 2: 0, 3: 6, 4: 64}	seq_location_match	5	65451564	65451586	+	Human (GRCh38)	0.476798			0.493877	92	65	28		PF01421;Reprolysin
GTTTGTGGAGACATTGGTAG	Avana	ADAMTS6	ADAM metallopeptidase with thrombospondin type 1 motif 6	HGNC:222	GTTTGTGGAGACATTGGTAGTGG	991327513	{0: 1, 1: 0, 2: 0, 3: 21, 4: 162}	seq_location_match	5	65452778	65452800	-	Human (GRCh38)	2.2483			0.291739	71	55	68		PF01421;Reprolysin
ACAGTATTCCAGCAGCTGAG	Avana	ADAMTS6	ADAM metallopeptidase with thrombospondin type 1 motif 6	HGNC:222	ACAGTATTCCAGCAGCTGAGGGG	991313553	{0: 1, 1: 0, 2: 3, 3: 12, 4: 151}	seq_location_match	5	65273373	65273395	-	Human (GRCh38)	1.75027			0.24602	62	73	37
GAATACTGTTGGTGACACAG	Avana	ADAMTS6	ADAM metallopeptidase with thrombospondin type 1 motif 6	HGNC:222	GAATACTGTTGGTGACACAGCGG	991313557	{0: 1, 1: 0, 2: 1, 3: 18, 4: 146}	seq_match	5	65273387	65273409	+	Human (GRCh38)					62	80	68
GTATGATCACTCTCATTGTG	Avana	ADAMTS6	ADAM metallopeptidase with thrombospondin type 1 motif 6	HGNC:222	GTATGATCACTCTCATTGTGGGG	991328064	{0: 1, 1: 0, 2: 0, 3: 4, 4: 73}	seq_match	5	65460176	65460198	-	Human (GRCh38)					79	59	47
TGTACTCGTAGTGCACCCCA	Avana	ADAMTS7	ADAM metallopeptidase with thrombospondin type 1 motif 7	HGNC:223	TGTACTCGTAGTGCACCCCAGGG	1129846728	{0: 3, 1: 0, 2: 0, 3: 4, 4: 40}	seq_location_match	15	78771261	78771283	+	Human (GRCh38)	0.796332			0.841937	0	68	66		PF05986;ADAM_spacer1
GGACATTATCGACTTCCCCT	Avana	ADAMTS7	ADAM metallopeptidase with thrombospondin type 1 motif 7	HGNC:223	GGACATTATCGACTTCCCCTCGG	1129848165	{0: 1, 1: 1, 2: 0, 3: 3, 4: 83}	seq_location_match	15	78777527	78777549	-	Human (GRCh38)	0.810198			0.759481	54	62	32
TTCTACGAGCTACAATACCG	Avana	ADAMTS7	ADAM metallopeptidase with thrombospondin type 1 motif 7	HGNC:223	TTCTACGAGCTACAATACCGCGG	1129852295	{0: 1, 1: 0, 2: 0, 3: 0, 4: 15}	seq_location_match	15	78800385	78800407	-	Human (GRCh38)		0.7207			96	72	30		PF01562;Pep_M12B_propep
TTTGGCATCAGCTACTACCA	Avana	ADAMTS7	ADAM metallopeptidase with thrombospondin type 1 motif 7	HGNC:223	TTTGGCATCAGCTACTACCAGGG	1129851544	{0: 1, 1: 0, 2: 0, 3: 7, 4: 123}	seq_match	15	78796650	78796672	+	Human (GRCh38)					81	62	52		PF01421;Reprolysin
GGGCCACGAGTAGGACCAAG	Avana	ADAMTS8	ADAM metallopeptidase with thrombospondin type 1 motif 8	HGNC:224	GGGCCACGAGTAGGACCAAGCGG	1090832183	{0: 1, 1: 0, 2: 0, 3: 5, 4: 85}	seq_location_match	11	130427648	130427670	-	Human (GRCh38)	0.290731			0.599577	82	70	71
TATCTCACAGAGCTTCTGGA	Avana	ADAMTS8	ADAM metallopeptidase with thrombospondin type 1 motif 8	HGNC:224	TATCTCACAGAGCTTCTGGACGG	1090830249	{0: 1, 1: 0, 2: 6, 3: 32, 4: 356}	seq_location_match	11	130416171	130416193	-	Human (GRCh38)	0.718976			0.475046	49	65	32		PF01421;Reprolysin
GTAACTTCTGCAACTGGCAG	Avana	ADAMTS8	ADAM metallopeptidase with thrombospondin type 1 motif 8	HGNC:224	GTAACTTCTGCAACTGGCAGCGG	1090830719	{0: 1, 1: 0, 2: 0, 3: 11, 4: 181}	seq_location_match	11	130419119	130419141	-	Human (GRCh38)	1.23125			0.387685	68	53	49		PF01421;Reprolysin
GAGTTCACCATCCAGCCGCA	Avana	ADAMTS8	ADAM metallopeptidase with thrombospondin type 1 motif 8	HGNC:224	GAGTTCACCATCCAGCCGCAGGG	1090832248	{0: 1, 1: 0, 2: 0, 3: 7, 4: 70}	seq_location_match	11	130427871	130427893	-	Human (GRCh38)	1.85859			0.204441	86	65	44		PF01562;Pep_M12B_propep
[truncated: 353,041+ more rows]
