# Supplementary material for: Minimal genome-wide human CRISPR-Cas9 library
Source: Genome Biol. 2021 Jan 21;22:40. doi: 10.1186/s13059-021-02268-4 (PMC7818936; doi:10.1186/s13059-021-02268-4)
Supplement: Supplementary file 4 — Additional file 4: Table S3. Genome-wide minimal human CRISPR-Cas9 library, MinlibCas9. [file 13059_2021_2268_MOESM4_ESM.xlsx]

## Sheet: Sheet1
WGE_Sequence	sgRNA_ID	Library	Approved_Symbol	Approved_Name	HGNC_ID	WGE_ID	Off_Target	WGE_MatchComment	Chr	Start	End	Strand	Assembly	JACKS	RuleSet2	FORECAST	KS	CRISPOR_MIT_SpecificityScore	CRISPOR_Doench	CRISPOR_CrisprScan	polyT	JACKS_min	Confidence
GGACTTCCAGCTACGGCGCGGGG	A1BG_CCDS12976.1_ex3_19:58862927-58862950:-_5-1	KosukeYusa	A1BG	alpha-1-B glycoprotein	HGNC:5	1168686327	{0: 1, 1: 0, 2: 0, 3: 0, 4: 30}	seq_location_match	19	58351562	58351584	-	Human (GRCh38)	0.444352	0.68968	24.1	0.705235	98	62	49		0.555648	Green
CTGCTGACGGGTGACACCCAGGG	A1BG_CCDS12976.1_ex5_19:58864367-58864390:-_5-5	KosukeYusa	A1BG	alpha-1-B glycoprotein	HGNC:5	1168686627	{0: 1, 1: 0, 2: 0, 3: 10, 4: 84}	seq_location_match	19	58353002	58353024	-	Human (GRCh38)	1.40138	0.60281	24.63	0.590197	81	57	85		0.401378	Green
AAATATGGTGGCCCTCCACCTGG	A1CF_CCDS7241.1_ex9_10:52603844-52603867:-_5-5	KosukeYusa	A1CF	APOBEC1 complementation factor	HGNC:24086	1067960606	{0: 1, 1: 0, 2: 1, 3: 3, 4: 66}	seq_location_match	10	50844085	50844107	-	Human (GRCh38)	0.773593	0.56701	48.48	0.665461	83	54	38		0.226407	Green
GACATGGTATTGCAGTAGACTGG	A1CF_CCDS7241.1_ex6_10:52588014-52588037:-_5-1	KosukeYusa	A1CF	APOBEC1 complementation factor	HGNC:24086	1067959134	{0: 1, 1: 0, 2: 0, 3: 7, 4: 61}	seq_location_match	10	50828255	50828277	-	Human (GRCh38)	0.869914	0.452	45.91	0.549896	82	43	22		0.130086	Green
ATGCTCATCCGTGGTAGCATTGG	A2M_CCDS44827.1_ex25_12:9256894-9256917:+_5-5	KosukeYusa	A2M	alpha-2-macroglobulin	HGNC:7	1092506323	{0: 1, 1: 0, 2: 1, 3: 5, 4: 67}	seq_location_match	12	9104299	9104321	+	Human (GRCh38)	0.203299	0.51979	36.26	0.498199	86	51	61		0.796701	Green
TAGATGAGCAACCGAGCGACAGG	A2M_CCDS44827.1_ex22_12:9252049-9252072:+_5-3	KosukeYusa	A2M	alpha-2-macroglobulin	HGNC:7	1092505880	{0: 1, 1: 0, 2: 0, 3: 2, 4: 16}	seq_location_match	12	9099454	9099476	+	Human (GRCh38)	0.827157	0.52017	41.49	0.347844	98	49	64		0.172843	Green
ACAATCCGGGTGTCGGGAGTTGG	A2ML1_CCDS8596.2_ex2_12:8976351-8976374:+_5-1	KosukeYusa	A2ML1	alpha-2-macroglobulin like 1	HGNC:23336	1092476566	{0: 1, 1: 0, 2: 0, 3: 2, 4: 45}	seq_location_match	12	8823756	8823778	+	Human (GRCh38)	0.106059	0.50193	33.51	0.71267	91	45	56		0.893941	Green
TCAAGGGGCCGTTTAGCCGGTGG	A2ML1_CCDS8596.2_ex11_12:8995845-8995868:-_5-4	KosukeYusa	A2ML1	alpha-2-macroglobulin like 1	HGNC:23336	1092478981	{0: 1, 1: 0, 2: 0, 3: 4, 4: 17}	seq_location_match	12	8843250	8843272	-	Human (GRCh38)	0.593604	0.60379	26.06	0.58761	95	57	87		0.406396	Green
ACACGTAGTACATCACGCTCTGG	A3GALT2_CCDS60080.1_ex0_1:33772971-33772994:+_5-2	KosukeYusa	A3GALT2	alpha 1,3-galactosyltransferase 2	HGNC:30005	904831118	{0: 1, 1: 0, 2: 0, 3: 0, 4: 14}	seq_location_match	1	33307371	33307393	+	Human (GRCh38)	1.61928	0.5842	30.4	0.697052	98	59	24		0.619275	Green
GCGCCGCGCCCTTAGATACCTGG	A3GALT2_CCDS60080.1_ex0_1:33773046-33773069:-_5-3	KosukeYusa	A3GALT2	alpha 1,3-galactosyltransferase 2	HGNC:30005	904831132	{0: 1, 1: 0, 2: 0, 3: 0, 4: 15}	seq_location_match	1	33307446	33307468	-	Human (GRCh38)	0.764685	0.51302	24.55	0.670491	98	54	29		0.235315	Green
CACGTGCTGGTCCTGATGAAAGG	A4GALT_CCDS14041.1_ex0_22:43089610-43089633:-_5-4	KosukeYusa	A4GALT	alpha 1,4-galactosyltransferase (P blood group)	HGNC:18149	1184160284	{0: 1, 1: 0, 2: 1, 3: 7, 4: 82}	seq_location_match	22	42693605	42693627	-	Human (GRCh38)	0.332072	0.45138	32	0.808666	71	48	43		0.667928	Green
CTGGAGGCGTCGGAGAGCACGGG	A4GALT_CCDS14041.1_ex0_22:43089421-43089444:+_5-1	KosukeYusa	A4GALT	alpha 1,4-galactosyltransferase (P blood group)	HGNC:18149	1184160241	{0: 1, 1: 0, 2: 0, 3: 8, 4: 132}	seq_location_match	22	42693416	42693438	+	Human (GRCh38)	0.126434	0.5376	42.34	0.710152	78	57	76		0.873566	Green
CTTCTTTCAAGTCCCACCAGGGG	A4GNT_CCDS3097.1_ex1_3:137849975-137849998:-_5-5	KosukeYusa	A4GNT	alpha-1,4-N-acetylglucosaminyltransferase	HGNC:17968	962716556	{0: 1, 1: 0, 2: 1, 3: 24, 4: 158}	seq_location_match	3	138131134	138131156	-	Human (GRCh38)	0.998102	0.6318	35.87	0.560868	62	56	73		0.0018982	Green
GCCACCGTATTTCCAGATGATGG	A4GNT_CCDS3097.1_ex0_3:137843639-137843662:+_5-1	KosukeYusa	A4GNT	alpha-1,4-N-acetylglucosaminyltransferase	HGNC:17968	962715770	{0: 1, 1: 0, 2: 0, 3: 6, 4: 78}	seq_location_match	3	138124798	138124820	+	Human (GRCh38)	1.01862	0.54142	38.27	0.469112	84	55	29		0.018621	Green
GCATACACCTGTTACCAGCTTGG	AAAS_CCDS53797.1_ex8_12:53703443-53703466:-_5-1	KosukeYusa	AAAS	aladin WD repeat nucleoporin	HGNC:13666	1096689314	{0: 1, 1: 0, 2: 0, 3: 8, 4: 91}	seq_location_match	12	53309660	53309682	-	Human (GRCh38)	0.81957	0.58069	20.39	0.577459	77	53	22		0.18043	Green
GGCCCATCGACAGAGTGCCAGGG	AAAS_CCDS53797.1_ex11_12:53709154-53709177:+_5-2	KosukeYusa	AAAS	aladin WD repeat nucleoporin	HGNC:13666	1096690122	{0: 1, 1: 0, 2: 0, 3: 4, 4: 73}	seq_location_match	12	53315371	53315393	+	Human (GRCh38)	1.07025	0.63308	38.69	0.544949	84	62	25		0.070254	Green
CTCACATTCACACCGAAGTCCGG	AACS_CCDS9263.1_ex4_12:125576051-125576074:-_5-3	KosukeYusa	AACS	acetoacetyl-CoA synthetase	HGNC:21298	1104034908	{0: 1, 1: 0, 2: 0, 3: 8, 4: 77}	seq_location_match	12	125091506	125091528	-	Human (GRCh38)	1.15428	0.42308	22.17	0.425212	91	44	29		0.15428	Green
GAATCGCAGATGTCCCCGAGTGG	AACS_CCDS9263.1_ex2_12:125561055-125561078:+_5-2	KosukeYusa	AACS	acetoacetyl-CoA synthetase	HGNC:21298	1104032676	{0: 1, 1: 0, 2: 0, 3: 4, 4: 28}	seq_location_match	12	125076510	125076532	+	Human (GRCh38)	1.67821	0.74047	29.06	0.410748	94	72	68		0.678209	Green
GGCTACATTTGTGGAGCTCCTGG	AADAC_CCDS33877.1_ex1_3:151535152-151535175:+_5-1	KosukeYusa	AADAC	arylacetamide deacetylase	HGNC:17	964005081	{0: 1, 1: 0, 2: 1, 3: 7, 4: 95}	seq_location_match	3	151817365	151817387	+	Human (GRCh38)	0.794873	0.37201	34.95	0.421359	75	30	21		0.205127	Green
AGGGGGTTGTTTTACATCCATGG	AADAC_CCDS33877.1_ex1_3:151535327-151535350:+_5-3	KosukeYusa	AADAC	arylacetamide deacetylase	HGNC:17	964005101	{0: 1, 1: 0, 2: 0, 3: 5, 4: 107}	seq_location_match	3	151817540	151817562	+	Human (GRCh38)	1.4159	0.49284	18.83	0.280846	81	48	45	polyt4	0.415899	Green
TTTGGCAAGTACAATCGTACTGG	AADACL2_CCDS3161.2_ex1_3:151458562-151458585:-_5-2	KosukeYusa	AADACL2	arylacetamide deacetylase like 2	HGNC:24427	963998682	{0: 1, 1: 0, 2: 0, 3: 3, 4: 61}	seq_location_match	3	151740775	151740797	-	Human (GRCh38)	1.82625	0.51027	25.05	0.618621	93	47	30		0.826246	Green
TGACTTCCTGAATAGATGGACGG	AADACL2_CCDS3161.2_ex2_3:151461893-151461916:+_5-3	KosukeYusa	AADACL2	arylacetamide deacetylase like 2	HGNC:24427	963998917	{0: 1, 1: 0, 2: 1, 3: 24, 4: 282}	seq_location_match	3	151744106	151744128	+	Human (GRCh38)	1.61488	0.61478	25.27	0.536306	53	57	53		0.614882	Green
AAGTTGTTGACAAACCACTGCGG	AADACL3_CCDS41252.1_ex2_1:12785334-12785357:-_5-2	KosukeYusa	AADACL3	arylacetamide deacetylase like 3	HGNC:32037	901948838	{0: 1, 1: 0, 2: 1, 3: 10, 4: 122}	seq_location_match	1	12725368	12725390	-	Human (GRCh38)	0.399258	0.81844	30.86	0.634345	67	82	46		0.600742	Green
TGGACAGGCCAGATCTGCCCCGG	AADACL3_CCDS41252.1_ex2_1:12785358-12785381:+_5-3	KosukeYusa	AADACL3	arylacetamide deacetylase like 3	HGNC:32037	901948841	{0: 1, 1: 0, 2: 0, 3: 17, 4: 256}	seq_location_match	1	12725392	12725414	+	Human (GRCh38)	0.705881	0.56084	28.9	0.570054	66	59	58		0.294119	Green
CCCGGGCCAGATAATTGCACAGG	AADACL4_CCDS30590.1_ex2_1:12721814-12721837:-_5-5	KosukeYusa	AADACL4	arylacetamide deacetylase like 4	HGNC:32038	901941029	{0: 1, 1: 0, 2: 0, 3: 4, 4: 104}	seq_location_match	1	12661804	12661826	-	Human (GRCh38)	0.190083	0.60379	30.99	0.623304	86	58	45		0.809917	Green
GTTTTGGGACGATACCCGTGAGG	AADACL4_CCDS30590.1_ex1_1:12711250-12711273:+_5-2	KosukeYusa	AADACL4	arylacetamide deacetylase like 4	HGNC:32038	901939481	{0: 1, 1: 0, 2: 0, 3: 0, 4: 22}	seq_location_match	1	12651232	12651254	+	Human (GRCh38)	0.82987	0.71538	32.05	0.584013	98	74	79	polyt4	0.17013	Green
TAATAATGTTGCAGCCCAGTGGG	AADAT_CCDS3814.1_ex8_4:170994468-170994491:+_5-2	KosukeYusa	AADAT	aminoadipate aminotransferase	HGNC:17929	983654931	{0: 1, 1: 0, 2: 1, 3: 8, 4: 106}	seq_location_match	4	170073318	170073340	+	Human (GRCh38)	0.774643	0.61931	19.29	0.561464	72	59	55		0.225357	Green
AGTATGTCTCTTAGGGAATCTGG	AADAT_CCDS3814.1_ex8_4:170994416-170994439:+_5-1	KosukeYusa	AADAT	aminoadipate aminotransferase	HGNC:17929	983654926	{0: 1, 1: 0, 2: 0, 3: 6, 4: 88}	seq_location_match	4	170073266	170073288	+	Human (GRCh38)	0.957067	0.40247	19.21	0.469956	83	36	32		0.0429331	Green
GATGACTTCCCAGAATCTACAGG	AAGAB_CCDS42050.1_ex5_15:67524213-67524236:-_5-4	KosukeYusa	AAGAB	alpha and gamma adaptin binding protein	HGNC:25662	1128396539	{0: 1, 1: 0, 2: 3, 3: 11, 4: 128}	seq_location_match	15	67231876	67231898	-	Human (GRCh38)	0.238026	0.54476	29.18	0.617754	73	54	29		0.761974	Green
TAGTCCAGAGGAGTTGCCTGAGG	AAGAB_CCDS42050.1_ex6_15:67528322-67528345:-_5-5	KosukeYusa	AAGAB	alpha and gamma adaptin binding protein	HGNC:25662	1128396921	{0: 1, 1: 0, 2: 1, 3: 12, 4: 137}	seq_location_match	15	67235985	67236007	-	Human (GRCh38)	0.553823	0.73134	33.38	0.509836	71	66	57		0.446177	Green
TCTGTACCTTCAGGTCCCGGTGG	sgAAK1_8	KosukeYusa	AAK1	AP2 associated kinase 1	HGNC:19679	932169675	{0: 1, 1: 0, 2: 0, 3: 16, 4: 122}	seq_location_match	2	69542516	69542538	+	Human (GRCh38)	1.12467			0.849835	77	71	62		0.124665	Green
GAAATGGTCAACCTGTACAGTGG	sgAAK1_1	KosukeYusa	AAK1	AP2 associated kinase 1	HGNC:19679	932168435	{0: 1, 1: 0, 2: 1, 3: 4, 4: 84}	seq_location_match	2	69530656	69530678	-	Human (GRCh38)	1.4016			0.821162	81	70	51		0.401599	Green
GGGGTAGTCGGACTTGGGATTGG	AAMDC_CCDS8254.1_ex0_11:77553633-77553656:+_5-1	KosukeYusa	AAMDC	adipogenesis associated Mth938 domain containing	HGNC:30205	1085599523	{0: 1, 1: 0, 2: 0, 3: 7, 4: 60}	seq_location_match	11	77842588	77842610	+	Human (GRCh38)	0.766618	0.54862	39.25	0.718757	82	47	62		0.233382	Green
ACAACTTCCTTCACATCTGCAGG	AAMDC_CCDS8254.1_ex1_11:77580785-77580808:-_5-3	KosukeYusa	AAMDC	adipogenesis associated Mth938 domain containing	HGNC:30205	1085602718	{0: 1, 1: 0, 2: 1, 3: 19, 4: 192}	seq_location_match	11	77869740	77869762	-	Human (GRCh38)	0.485452	0.56437	38.45	0.583063	62	49	23		0.514548	Green
AATACCTTGGCAGTGACCGGGGG	AAMP_CCDS33378.1_ex8_2:219132278-219132301:-_5-3	KosukeYusa	AAMP	angio associated migratory cell protein	HGNC:18	946226674	{0: 1, 1: 0, 2: 0, 3: 5, 4: 65}	seq_location_match	2	218267556	218267578	-	Human (GRCh38)	1.62427	0.76386	20.6	0.978914	92	69	59		0.624267	Green
AGAACTTGATCCCGGTCCGCCGG	AAMP_CCDS33378.1_ex10_2:219134694-219134717:-_5-5	KosukeYusa	AAMP	angio associated migratory cell protein	HGNC:18	946227121	{0: 1, 1: 0, 2: 0, 3: 0, 4: 31}	seq_location_match	2	218269972	218269994	-	Human (GRCh38)	0.913643	0.60545	25.6	0.966878	97	55	35		0.0863575	Green
CAGGGACAGCTCTGGACATAGGG	AANAT_CCDS11745.1_ex1_17:74465314-74465337:-_5-4	KosukeYusa	AANAT	aralkylamine N-acetyltransferase	HGNC:19	1151815407	{0: 1, 1: 0, 2: 0, 3: 18, 4: 224}	seq_location_match	17	76469233	76469255	-	Human (GRCh38)	1.24967	0.50942	29.11	0.68206	69	50	68		0.249673	Green
GACATAGGGTCAGGAAGTGCCGG	AANAT_CCDS11745.1_ex1_17:74465300-74465323:-_5-3	KosukeYusa	AANAT	aralkylamine N-acetyltransferase	HGNC:19	1151815405	{0: 1, 1: 0, 2: 1, 3: 16, 4: 171}	seq_location_match	17	76469219	76469241	-	Human (GRCh38)	1.30002	0.57059	35.6	0.575062	61	54	58		0.300025	Green
GATTGACTATAACTCCTGGGAGG	AAR2_CCDS13273.1_ex0_20:34827888-34827911:+_5-1	KosukeYusa	AAR2	AAR2 splicing factor	HGNC:15886	1172609558	{0: 1, 1: 0, 2: 0, 3: 3, 4: 70}	seq_location_match	20	36239967	36239989	+	Human (GRCh38)	0.935343	0.7589	21.42	0.58206	84	77	58		0.0646569	Green
TGTGGACAAGGCTAATCCGAAGG	AAR2_CCDS13273.1_ex0_20:34827975-34827998:+_5-3	KosukeYusa	AAR2	AAR2 splicing factor	HGNC:15886	1172609577	{0: 1, 1: 0, 2: 0, 3: 4, 4: 46}	seq_location_match	20	36240054	36240076	+	Human (GRCh38)	0.516542	0.67476	30.72	0.465047	95	65	60		0.483458	Green
GCGTGCGACTTCTTCGGGGACGG	AARD_CCDS34935.1_ex0_8:117950578-117950601:+_5-2	KosukeYusa	AARD	alanine and arginine rich domain containing protein	HGNC:33842	1046659937	{0: 1, 1: 0, 2: 0, 3: 1, 4: 21}	seq_location_match	8	116938340	116938362	+	Human (GRCh38)	0.210763	0.60789	31.14	0.66853	95	57	71		0.789237	Green
CGCGATCTCGAGGCGCGTGCAGG	AARD_CCDS34935.1_ex0_8:117950700-117950723:+_5-5	KosukeYusa	AARD	alanine and arginine rich domain containing protein	HGNC:33842	1046659960	{0: 1, 1: 0, 2: 0, 3: 0, 4: 23}	seq_location_match	8	116938462	116938484	+	Human (GRCh38)	1.63223	0.47554	30.92	0.662391	95	37	45		0.632225	Green
GGGCGTATCGGACAGCTCGGCGG	AARS_CCDS32474.1_ex13_16:70302238-70302261:+_5-2	KosukeYusa	AARS1	alanyl-tRNA synthetase 1	HGNC:20	1139893287	{0: 1, 1: 0, 2: 0, 3: 1, 4: 10}	seq_location_match	16	70268336	70268358	+	Human (GRCh38)	1.17983	0.70383	37.07	0.991968	98	71	76		0.179827	Green
TTACGCTATCGAAGAGCTCCGGG	AARS_CCDS32474.1_ex10_16:70298929-70298952:-_5-1	KosukeYusa	AARS1	alanyl-tRNA synthetase 1	HGNC:20	1139892832	{0: 1, 1: 0, 2: 0, 3: 2, 4: 13}	seq_location_match	16	70265027	70265049	-	Human (GRCh38)	1.14445	0.55594	28.94	0.984932	95	57	25		0.144449	Green
GATCCACGAAGCGAGATGGCAGG	AARS2_CCDS34464.1_ex20_6:44279950-44279973:-_5-5	KosukeYusa	AARS2	alanyl-tRNA synthetase 2, mitochondrial	HGNC:21022	1007791604	{0: 1, 1: 0, 2: 0, 3: 3, 4: 44}	seq_location_match	6	44312214	44312236	-	Human (GRCh38)	0.957049	0.59687	26.19	0.846305	89	57	30		0.0429512	Green
TCGAGCTGTGCGTTTCTCCATGG	AARS2_CCDS34464.1_ex15_6:44274721-44274744:-_5-2	KosukeYusa	AARS2	alanyl-tRNA synthetase 2, mitochondrial	HGNC:21022	1007790783	{0: 1, 1: 0, 2: 0, 3: 7, 4: 48}	seq_location_match	6	44306985	44307007	-	Human (GRCh38)	1.23886	0.56322	27.8	0.803161	85	53	56		0.238858	Green
ATTTCGGAGTGCGATTGAGCTGG	AARSD1_CCDS58552.1_ex7_17:41108542-41108565:-_5-5	KosukeYusa	AARSD1	alanyl-tRNA synthetase domain containing 1	HGNC:28417	1147782912	{0: 1, 1: 0, 2: 0, 3: 1, 4: 28}	seq_location_match	17	42956526	42956548	-	Human (GRCh38)	1.64902	0.5057	24.14	0.851825	95	47	18		0.649019	Green
TGCTGAGAGTGACTCGCCGTGGG	AARSD1_CCDS58552.1_ex9_17:41113311-41113334:-_5-2	KosukeYusa	AARSD1	alanyl-tRNA synthetase domain containing 1	HGNC:28417	1147783536	{0: 1, 1: 0, 2: 0, 3: 2, 4: 41}	seq_location_match	17	42961295	42961317	-	Human (GRCh38)	1.53729	0.53941	31.23	0.839842	97	48	58		0.537292	Green
GTAGCTCGCATTGTGCCAAGTGG	AASDH_CCDS3504.1_ex7_4:57220310-57220333:+_5-1	KosukeYusa	AASDH	aminoadipate-semialdehyde dehydrogenase	HGNC:23993	973986015	{0: 1, 1: 0, 2: 1, 3: 3, 4: 53}	seq_location_match	4	56354145	56354167	+	Human (GRCh38)	0.218644	0.62017	29.68	0.770958	81	65	57		0.781355	Green
CTAGAACTTACCGAAAATGCTGG	AASDH_CCDS3504.1_ex11_4:57244302-57244325:+_5-5	KosukeYusa	AASDH	aminoadipate-semialdehyde dehydrogenase	HGNC:23993	973988381	{0: 1, 1: 0, 2: 0, 3: 4, 4: 62}	seq_location_match	4	56378137	56378159	+	Human (GRCh38)	0.178844	0.57015	27.63	0.683508	87	52	14		0.821156	Green
CGTCCCGGGCAAAGACGAACTGG	AASDHPPT_CCDS31664.1_ex0_11:105948583-105948606:-_5-2	KosukeYusa	AASDHPPT	aminoadipate-semialdehyde dehydrogenase-phosphopantetheinyl transferase	HGNC:14235	1088094106	{0: 1, 1: 0, 2: 0, 3: 1, 4: 15}	seq_location_match	11	106077857	106077879	-	Human (GRCh38)	1.61588	0.53541	30.47	0.765521	98	46	22		0.615883	Green
AGTGCGATCGATTCAGCCCGAGG	AASDHPPT_CCDS31664.1_ex0_11:105948544-105948567:+_5-1	KosukeYusa	AASDHPPT	aminoadipate-semialdehyde dehydrogenase-phosphopantetheinyl transferase	HGNC:14235	1088094099	{0: 1, 1: 0, 2: 0, 3: 1, 4: 19}	seq_location_match	11	106077818	106077840	+	Human (GRCh38)	1.1967	0.69463	23.25	0.694654	95	62	50		0.196704	Green
CCTTACTTGTGTGGTAATGCAGG	AASS_CCDS5783.1_ex15_7:121755121-121755144:+_5-3	KosukeYusa	AASS	aminoadipate-semialdehyde synthase	HGNC:17366	1031466183	{0: 1, 1: 0, 2: 1, 3: 2, 4: 84}	seq_location_match	7	122115068	122115090	+	Human (GRCh38)	1.02675	0.46092	32.08	0.583123	84	43	6		0.026751	Green
TGATACAGCCTTCGAATCGGCGG	AASS_CCDS5783.1_ex22_7:121773585-121773608:-_5-5	KosukeYusa	AASS	aminoadipate-semialdehyde synthase	HGNC:17366	1031467657	{0: 1, 1: 0, 2: 0, 3: 1, 4: 22}	seq_location_match	7	122133532	122133554	-	Human (GRCh38)	1.75296	0.58794	27.22	0.498613	98	59	48		0.752961	Green
AGTGGGTAGCATTAGAAAACTGG	AATF_CCDS32632.1_ex1_17:35307577-35307600:+_5-1	KosukeYusa	AATF	apoptosis antagonizing transcription factor	HGNC:19235	1146958336	{0: 1, 1: 0, 2: 3, 3: 7, 4: 144}	seq_location_match	17	36950278	36950300	+	Human (GRCh38)	0.956062	0.44974	21.79	0.904548	68	42	23		0.0439381	Green
ACCTTTTGTCCGTGTCCAAGAGG	AATF_CCDS32632.1_ex1_17:35307610-35307633:-_5-2	KosukeYusa	AATF	apoptosis antagonizing transcription factor	HGNC:19235	1146958342	{0: 1, 1: 0, 2: 0, 3: 2, 4: 46}	seq_location_match	17	36950311	36950333	-	Human (GRCh38)	0.854294	0.59753	27.93	0.890475	90	63	29	polyt4	0.145706	Green
GCGCTGGATCGCGCCAGAGCTGG	AATK_CCDS45807.1_ex5_17:79098584-79098607:-_5-4	KosukeYusa	AATK	apoptosis associated tyrosine kinase	HGNC:21	1152571941	{0: 1, 1: 0, 2: 0, 3: 0, 4: 49}	seq_location_match	17	81124785	81124807	-	Human (GRCh38)	0.924213	0.4798	21.98	0.928183	90	37	45		0.0757866	Green
CAAGGGCGCCACCGAAGCAGAGG	sgAATK_9	KosukeYusa	AATK	apoptosis associated tyrosine kinase	HGNC:21	1152571382	{0: 1, 1: 0, 2: 2, 3: 6, 4: 56}	seq_location_match	17	81122714	81122736	-	Human (GRCh38)	1.33535			0.799141	86	53	64		0.33535	Green
TCATGGGCGCGTTCCATGGGAGG	ABAT_CCDS10534.1_ex8_16:8862083-8862106:+_5-4	KosukeYusa	ABAT	4-aminobutyrate aminotransferase	HGNC:23	1133756843	{0: 1, 1: 0, 2: 0, 3: 1, 4: 33}	seq_location_match	16	8768227	8768249	+	Human (GRCh38)	0.170941	0.59362	17.86	0.688591	91	54	52		0.829059	Green
CACCCGGTACCACATGAAGATGG	ABAT_CCDS10534.1_ex6_16:8858667-8858690:-_5-3	KosukeYusa	ABAT	4-aminobutyrate aminotransferase	HGNC:23	1133756291	{0: 1, 1: 0, 2: 0, 3: 4, 4: 89}	seq_location_match	16	8764811	8764833	-	Human (GRCh38)	0.724973	0.60754	40.25	0.497694	76	58	33		0.275027	Green
GGTTCTATGCCCGCTTGAAAGGG	ABCA1_CCDS6762.1_ex29_9:107582304-107582327:-_5-3	KosukeYusa	ABCA1	ATP binding cassette subfamily A member 1	HGNC:29	1058419405	{0: 1, 1: 0, 2: 0, 3: 1, 4: 30}	seq_location_match	9	104820024	104820046	-	Human (GRCh38)	0.712353	0.53334	31.61	0.625687	91	45	32		0.287647	Green
GCGAGTACTTCGTTCCAACATGG	ABCA1_CCDS6762.1_ex43_9:107620822-107620845:-_5-5	KosukeYusa	ABCA1	ATP binding cassette subfamily A member 1	HGNC:29	1058423770	{0: 1, 1: 0, 2: 0, 3: 0, 4: 9}	seq_location_match	9	104858542	104858564	-	Human (GRCh38)	0.955651	0.66152	26.66	0.422355	97	62	57		0.0443493	Green
CATGTACGTGGCGATCCGAGAGG	ABCA2_CCDS43909.1_ex31_9:139911691-139911714:-_5-2	KosukeYusa	ABCA2	ATP binding cassette subfamily A member 2	HGNC:32	1062534931	{0: 1, 1: 0, 2: 0, 3: 1, 4: 13}	seq_location_match	9	137017240	137017262	-	Human (GRCh38)	0.751698	0.7203	28.19	0.628312	97	72	60		0.248303	Green
ACGAGATCCGCCGCGCCTACTGG	ABCA2_CCDS43909.1_ex35_9:139912690-139912713:-_5-4	KosukeYusa	ABCA2	ATP binding cassette subfamily A member 2	HGNC:32	1062535167	{0: 1, 1: 0, 2: 0, 3: 0, 4: 9}	seq_location_match	9	137018239	137018261	-	Human (GRCh38)	0.739989	0.52778	23.46	0.605634	98	46	46		0.260011	Green
ATCGGCATGGTACTCCATGATGG	ABCA3_CCDS10466.1_ex25_16:2369770-2369793:+_5-5	KosukeYusa	ABCA3	ATP binding cassette subfamily A member 3	HGNC:33	1132912176	{0: 1, 1: 0, 2: 0, 3: 2, 4: 38}	seq_location_match	16	2319770	2319792	+	Human (GRCh38)	0.97996	0.61623	35.71	0.504164					0.0200401	Green
GAGTCATCCAGTTGTACCGAGGG	ABCA3_CCDS10466.1_ex22_16:2358534-2358557:+_5-3	KosukeYusa	ABCA3	ATP binding cassette subfamily A member 3	HGNC:33	1132910542	{0: 1, 1: 0, 2: 0, 3: 1, 4: 23}	seq_location_match	16	2308534	2308556	+	Human (GRCh38)	0.68494	0.68217	25.15	0.477098	97	59	38		0.31506	Green
CCGAATGGACATAGACGTGGTGG	ABCA4_CCDS747.1_ex38_1:94528692-94528715:-_5-3	KosukeYusa	ABCA4	ATP binding cassette subfamily A member 4	HGNC:34	911097029	{0: 1, 1: 0, 2: 0, 3: 3, 4: 30}	seq_location_match	1	94063137	94063159	-	Human (GRCh38)	0.975814	0.63933	48.38	0.776494	94	64	74		0.0241858	Green
CAGATTGAGCGTCTCGAGTAAGG	ABCA4_CCDS747.1_ex28_1:94508342-94508365:+_5-1	KosukeYusa	ABCA4	ATP binding cassette subfamily A member 4	HGNC:34	911094227	{0: 1, 1: 0, 2: 0, 3: 1, 4: 19}	seq_location_match	1	94042787	94042809	+	Human (GRCh38)	1.01473	0.46241	24.55	0.742874	98	42	60		0.014725	Green
TGTTGTAATAAAGTAGCTCCAGG	ABCA5_CCDS11685.1_ex22_17:67282094-67282117:+_5-1	KosukeYusa	ABCA5	ATP binding cassette subfamily A member 5	HGNC:35	1150901731	{0: 1, 1: 0, 2: 0, 3: 11, 4: 111}	seq_location_match	17	69285954	69285976	+	Human (GRCh38)	0.0466377	0.54119	32.73	0.537331	80	56	31		0.953362	Green
TCGCAATGACTGCCATAAGAAGG	ABCA5_CCDS11685.1_ex32_17:67300883-67300906:+_5-3	KosukeYusa	ABCA5	ATP binding cassette subfamily A member 5	HGNC:35	1150903103	{0: 1, 1: 0, 2: 0, 3: 3, 4: 71}	seq_location_match	17	69304743	69304765	+	Human (GRCh38)	1.32433	0.50645	53.89	0.365469	81	52	48		0.324329	Green
TGAATCTTAGATTATCAAACTGG	ABCA6_CCDS11683.1_ex30_17:67121163-67121186:-_5-3	KosukeYusa	ABCA6	ATP binding cassette subfamily A member 6	HGNC:36	1150889130	{0: 1, 1: 0, 2: 1, 3: 7, 4: 155}	seq_location_match	17	69125023	69125045	-	Human (GRCh38)	0.633579	0.40479	20.63	0.638145	77	37	2		0.366421	Green
ACCCAAATTATAGTCATGACTGG	ABCA6_CCDS11683.1_ex32_17:67125796-67125819:-_5-4	KosukeYusa	ABCA6	ATP binding cassette subfamily A member 6	HGNC:36	1150889396	{0: 1, 1: 0, 2: 1, 3: 6, 4: 87}	seq_location_match	17	69129656	69129678	-	Human (GRCh38)	0.935728	0.50406	46.69	0.513078	78	53	19		0.0642721	Green
GATTTTGATGCGCACGTGGCCGG	ABCA7_CCDS12055.1_ex10_19:1045160-1045183:-_5-2	KosukeYusa	ABCA7	ATP binding cassette subfamily A member 7	HGNC:37	1160818027	{0: 1, 1: 0, 2: 0, 3: 2, 4: 20}	seq_location_match	19	1045162	1045184	-	Human (GRCh38)	0.596522	0.3739	30.53	0.687656	96	32	53	polyt4	0.403478	Green
CTCCGGCTACTACCTGACGCTGG	ABCA7_CCDS12055.1_ex20_19:1052067-1052090:+_5-5	KosukeYusa	ABCA7	ATP binding cassette subfamily A member 7	HGNC:37	1160819632	{0: 1, 1: 0, 2: 0, 3: 2, 4: 27}	seq_location_match	19	1052069	1052091	+	Human (GRCh38)	0.87158	0.61011	43.96	0.525265					0.12842	Green
ATGAGATTTGAGCCGTCCGATGG	ABCA8_CCDS11680.1_ex29_17:66924136-66924159:+_5-5	KosukeYusa	ABCA8	ATP binding cassette subfamily A member 8	HGNC:38	1150872434	{0: 1, 1: 0, 2: 0, 3: 0, 4: 46}	seq_location_match	17	68927996	68928018	+	Human (GRCh38)	0.183717	0.68437	22.98	0.706132	98	55	62		0.816283	Green
AAATCGCCAATGCCAGATAGAGG	ABCA8_CCDS11680.1_ex29_17:66924077-66924100:+_5-4	KosukeYusa	ABCA8	ATP binding cassette subfamily A member 8	HGNC:38	1150872430	{0: 1, 1: 0, 2: 0, 3: 3, 4: 52}	seq_location_match	17	68927937	68927959	+	Human (GRCh38)	1.37226	0.63565	27.75	0.589662	85	51	45		0.372258	Green
GGAAGGTGTTCATATCCAATGGG	ABCA9_CCDS11681.1_ex23_17:67022582-67022605:-_5-1	KosukeYusa	ABCA9	ATP binding cassette subfamily A member 9	HGNC:39	1150880888	{0: 1, 1: 0, 2: 0, 3: 6, 4: 81}	seq_location_match	17	69026442	69026464	-	Human (GRCh38)	0.632619	0.61717	27.58	0.50491	86	56	39		0.367381	Green
GCACAAATTGTCGTCCTGACTGG	ABCA9_CCDS11681.1_ex32_17:67031846-67031869:-_5-5	KosukeYusa	ABCA9	ATP binding cassette subfamily A member 9	HGNC:39	1150881634	{0: 1, 1: 0, 2: 0, 3: 1, 4: 50}	seq_location_match	17	69035706	69035728	-	Human (GRCh38)	0.790539	0.52805	23.06	0.365469	92	48	43		0.209461	Green
GAGACGACAAATCTATGCAGTGG	ABCA10_CCDS11684.1_ex20_17:67183873-67183896:-_5-1	KosukeYusa	ABCA10	ATP binding cassette subfamily A member 10	HGNC:30	1150893975	{0: 1, 1: 0, 2: 0, 3: 3, 4: 75}	seq_location_match	17	69187733	69187755	-	Human (GRCh38)	0.733415	0.70164	30.62	0.635386	82	67	56		0.266585	Green
TTTGTTTCTGAAGCGAAAGTGGG	ABCA10_CCDS11684.1_ex23_17:67188722-67188745:-_5-3	KosukeYusa	ABCA10	ATP binding cassette subfamily A member 10	HGNC:30	1150894274	{0: 1, 1: 0, 2: 1, 3: 14, 4: 183}	seq_location_match	17	69192582	69192604	-	Human (GRCh38)	1.09955	0.55234	31.71	0.63479	83	55	43		0.099552	Green
GGTCTTGAGACTCATCCGGATGG	ABCA12_CCDS33372.1_ex31_2:215865634-215865657:+_5-4	KosukeYusa	ABCA12	ATP binding cassette subfamily A member 12	HGNC:14637	945850539	{0: 1, 1: 0, 2: 0, 3: 3, 4: 49}	seq_location_match	2	215000911	215000933	+	Human (GRCh38)	1.09538	0.63677	34.62	0.561947	92	67	35		0.095377	Green
GCTGCCATACCGTATGTCCCTGG	ABCA12_CCDS33372.1_ex26_2:215852498-215852521:+_5-1	KosukeYusa	ABCA12	ATP binding cassette subfamily A member 12	HGNC:14637	945849452	{0: 1, 1: 0, 2: 0, 3: 3, 4: 37}	seq_location_match	2	214987775	214987797	+	Human (GRCh38)	0.847336	0.54892	29.25	0.339398	93	53	26		0.152664	Green
TGTCATGCGTACCCTTAAGAAGG	ABCA13_CCDS47584.1_ex16_7:48314257-48314280:+_5-3	KosukeYusa	ABCA13	ATP binding cassette subfamily A member 13	HGNC:14638	1024341959	{0: 1, 1: 0, 2: 0, 3: 3, 4: 53}	seq_location_match	7	48274661	48274683	+	Human (GRCh38)	0.510607	0.53855	32.5	0.480484	87	57	41		0.489393	Green
GGATCTCAATAAGACCGAGGAGG	ABCA13_CCDS47584.1_ex5_7:48266860-48266883:+_5-1	KosukeYusa	ABCA13	ATP binding cassette subfamily A member 13	HGNC:14638	1024337830	{0: 1, 1: 0, 2: 0, 3: 6, 4: 52}	seq_location_match	7	48227264	48227286	+	Human (GRCh38)	0.841543	0.70708	36.04	0.456871	91	73	59		0.158457	Green
CTCTTAGCGTATGCAAAAGCTGG	ABCB1_CCDS5608.1_ex20_7:87190653-87190676:-_5-3	KosukeYusa	ABCB1	ATP binding cassette subfamily B member 1	HGNC:40	1028167960	{0: 1, 1: 0, 2: 0, 3: 5, 4: 51}	seq_location_match	7	87561338	87561360	-	Human (GRCh38)	1.01848	0.51925	48.87	0.679986	87	47	28		0.018481	Green
TTGACAGCTATTCGAAGAGTGGG	ABCB1_CCDS5608.1_ex17_7:87179861-87179884:-_5-2	KosukeYusa	ABCB1	ATP binding cassette subfamily B member 1	HGNC:40	1028167159	{0: 1, 1: 0, 2: 0, 3: 5, 4: 67}	seq_location_match	7	87550546	87550568	-	Human (GRCh38)	1.07444	0.63543	26.97	0.555861	88	59	69		0.074444	Green
CAATACGCGGCTAACAGAGTAGG	ABCB4_CCDS5605.1_ex22_7:87082254-87082277:-_5-3	KosukeYusa	ABCB4	ATP binding cassette subfamily B member 4	HGNC:45	1028157931	{0: 1, 1: 0, 2: 0, 3: 0, 4: 15}	seq_location_match	7	87452939	87452961	-	Human (GRCh38)	0.901236	0.61428	14.08	0.626245	95	62	38		0.0987636	Green
TCCTTGTCGCTGCTAAATCCAGG	ABCB4_CCDS5605.1_ex23_7:87083877-87083900:-_5-4	KosukeYusa	ABCB4	ATP binding cassette subfamily B member 4	HGNC:45	1028158045	{0: 1, 1: 0, 2: 0, 3: 2, 4: 67}	seq_location_match	7	87454562	87454584	-	Human (GRCh38)	0.894378	0.51828	23.57	0.487083	88	47	36		0.105622	Green
GAAATTTAATACATTGGTAGGGG	ABCB5_CCDS5371.1_ex1_7:20698127-20698150:+_6-4	KosukeYusa	ABCB5	ATP binding cassette subfamily B member 5	HGNC:46	1021439139	{0: 1, 1: 0, 2: 3, 3: 22, 4: 355}	seq_location_match	7	20658505	20658527	+	Human (GRCh38)	0.757657	0.56664	28.51	0.622067	48	49	40		0.242343	Green
AAGGAGCTCAAATGAGTGGAGGG	ABCB5_CCDS5371.1_ex1_7:20698153-20698176:+_6-5	KosukeYusa	ABCB5	ATP binding cassette subfamily B member 5	HGNC:46	1021439143	{0: 1, 1: 0, 2: 2, 3: 18, 4: 204}	seq_location_match	7	20658531	20658553	+	Human (GRCh38)	1.46753	0.63032	26.43	0.421978	63	62	73		0.467529	Green
GCACGTAGGGAGAGATGCGAGGG	ABCB6_CCDS2436.1_ex18_2:220083172-220083195:+_5-4	KosukeYusa	ABCB6	ATP binding cassette subfamily B member 6 (Langereis blood group)	HGNC:47	946360805	{0: 1, 1: 0, 2: 0, 3: 7, 4: 123}	seq_location_match	2	219218451	219218473	+	Human (GRCh38)	0.332981	0.70665	28.13	0.549956	85	63	56		0.667019	Green
GCAGTTCACGTCTCGGCGGGTGG	ABCB6_CCDS2436.1_ex14_2:220080836-220080859:-_5-1	KosukeYusa	ABCB6	ATP binding cassette subfamily B member 6 (Langereis blood group)	HGNC:47	946360380	{0: 1, 1: 0, 2: 0, 3: 2, 4: 13}	seq_location_match	2	219216115	219216137	-	Human (GRCh38)	1.16794	0.57521	44.7	0.387249	97	53	68		0.167943	Green
TCACAGTTGCAGTCACACGGTGG	ABCB7_CCDS14428.1_ex9_X:74293704-74293727:-_5-1	KosukeYusa	ABCB7	ATP binding cassette subfamily B member 7	HGNC:48	1192861227	{0: 1, 1: 0, 2: 1, 3: 3, 4: 82}	seq_location_match	X	75073870	75073892	-	Human (GRCh38)	1.16879	0.7949	24.21	0.93724	84	75	54		0.168791	Green
GTAGGCTCGAGCGGTTCCCAAGG	ABCB7_CCDS14428.1_ex15_X:74375942-74375965:+_5-4	KosukeYusa	ABCB7	ATP binding cassette subfamily B member 7	HGNC:48	1192867982	{0: 1, 1: 0, 2: 0, 3: 5, 4: 29}	seq_location_match	X	75156108	75156130	+	Human (GRCh38)	0.932848	0.56659	24.48	0.937225	92	57	51		0.067152	Green
CAGCCATGCGCTCGCCAACGTGG	ABCB8_CCDS5913.1_ex3_7:150731626-150731649:-_5-2	KosukeYusa	ABCB8	ATP binding cassette subfamily B member 8	HGNC:49	1034429601	{0: 1, 1: 0, 2: 0, 3: 3, 4: 52}	seq_location_match	7	151034540	151034562	-	Human (GRCh38)	1.11717	0.57803	24.11	0.471472	95	59	63		0.11717	Green
TTCCCGTTGCTCCATGGCGAAGG	ABCB8_CCDS5913.1_ex6_7:150733026-150733049:-_5-5	KosukeYusa	ABCB8	ATP binding cassette subfamily B member 8	HGNC:49	1034429879	{0: 1, 1: 0, 2: 0, 3: 3, 4: 54}	seq_location_match	7	151035940	151035962	-	Human (GRCh38)	0.962074	0.51508	40.58	0.449428	93	49	39		0.0379264	Green
CTCCTACACCAAGCCCGACGTGG	ABCB9_CCDS58286.1_ex9_12:123444226-123444249:-_5-3	KosukeYusa	ABCB9	ATP binding cassette subfamily B member 9	HGNC:50	1103718337	{0: 1, 1: 0, 2: 0, 3: 4, 4: 45}	seq_location_match	12	122959680	122959702	-	Human (GRCh38)	0.372153	0.65378	38.34	0.604684	93	62	37		0.627847	Green
TCGAAGGCGAATGTTCAGTCTGG	ABCB9_CCDS58286.1_ex7_12:123434395-123434418:+_5-1	KosukeYusa	ABCB9	ATP binding cassette subfamily B member 9	HGNC:50	1103716809	{0: 1, 1: 0, 2: 0, 3: 2, 4: 26}	seq_location_match	12	122949849	122949871	+	Human (GRCh38)	0.995887	0.51364	20.8	0.461457	91	52	58		0.0041127	Green
CAATACGTTCCTCAGCTAGCTGG	ABCB10_CCDS1580.1_ex8_1:229676480-229676503:+_5-1	KosukeYusa	ABCB10	ATP binding cassette subfamily B member 10	HGNC:41	922948828	{0: 1, 1: 0, 2: 0, 3: 2, 4: 30}	seq_location_match	1	229540734	229540756	+	Human (GRCh38)	1.16016	0.47937	8.02	0.21135	92	41	10		0.160157	Green
GGCCACCTTTGTTTTGAGCGTGG	ABCB10_CCDS1580.1_ex9_1:229678075-229678098:-_5-2	KosukeYusa	ABCB10	ATP binding cassette subfamily B member 10	HGNC:41	922948990	{0: 1, 1: 0, 2: 3, 3: 7, 4: 64}	seq_location_match	1	229542329	229542351	-	Human (GRCh38)	1.36506	0.57344	27.48	0.21108	87	64	24	polyt4	0.365058	Green
ATCTTGTGTTCGCCCAGCGTTGG	ABCB11_CCDS46444.1_ex18_2:169842760-169842783:-_5-2	KosukeYusa	ABCB11	ATP binding cassette subfamily B member 11	HGNC:42	941736788	{0: 1, 1: 0, 2: 0, 3: 7, 4: 69}	seq_location_match	2	168986251	168986273	-	Human (GRCh38)	0.192705	0.43885	23.65	0.657927	90	44	31		0.807295	Green
AGGTCATGCGCTGAATGAAAAGG	ABCB11_CCDS46444.1_ex20_2:169850327-169850350:+_5-3	KosukeYusa	ABCB11	ATP binding cassette subfamily B member 11	HGNC:42	941737381	{0: 1, 1: 0, 2: 0, 3: 3, 4: 118}	seq_location_match	2	168993818	168993840	+	Human (GRCh38)	1.02281	0.42766	27.05	0.603191	75	48	45		0.022813	Green
ATATTACAGGTCCGTGATACAGG	ABCC1_CCDS42122.1_ex16_16:16177311-16177334:+_5-5	KosukeYusa	ABCC1	ATP binding cassette subfamily C member 1	HGNC:51	1134674904	{0: 1, 1: 0, 2: 0, 3: 1, 4: 46}	seq_location_match	16	16083455	16083477	+	Human (GRCh38)	0.52689	0.5117	23.45	0.583063	93	41	28		0.47311	Green
GACAATCTCCCCGACCGTGGAGG	ABCC1_CCDS42122.1_ex9_16:16142029-16142052:-_5-4	KosukeYusa	ABCC1	ATP binding cassette subfamily C member 1	HGNC:51	1134670083	{0: 1, 1: 0, 2: 0, 3: 1, 4: 22}	seq_location_match	16	16048173	16048195	-	Human (GRCh38)	1.32828	0.60821	28.75	0.469994	96	66	58		0.328275	Green
GGATTGGTATATCGAACAGCAGG	ABCC2_CCDS7484.1_ex2_10:101552071-101552094:-_5-1	KosukeYusa	ABCC2	ATP binding cassette subfamily C member 2	HGNC:53	1072943905	{0: 1, 1: 0, 2: 0, 3: 1, 4: 24}	seq_location_match	10	99792315	99792337	-	Human (GRCh38)	0.24116	0.505	31.43	0.649428	97	51	32		0.75884	Green
TGAGTAGCATTACCTACAGCTGG	ABCC2_CCDS7484.1_ex5_10:101554194-101554217:+_5-3	KosukeYusa	ABCC2	ATP binding cassette subfamily C member 2	HGNC:53	1072944102	{0: 1, 1: 0, 2: 0, 3: 3, 4: 74}	seq_location_match	10	99794438	99794460	+	Human (GRCh38)	0.484932	0.6077	44.48	0.636275	88	54	15		0.515068	Green
GATACAGTATGAGCGGCTGCAGG	ABCC3_CCDS32681.1_ex3_17:48734423-48734446:+_5-3	KosukeYusa	ABCC3	ATP binding cassette subfamily C member 3	HGNC:54	1148870639	{0: 1, 1: 0, 2: 0, 3: 2, 4: 69}	seq_location_match	17	50657063	50657085	+	Human (GRCh38)	0.0373729	0.48654	38.57	0.711713	88	43	26		0.962627	Green
AAATGCCTCCGGCGAGGACGAGG	ABCC3_CCDS32681.1_ex7_17:48738310-48738333:+_5-5	KosukeYusa	ABCC3	ATP binding cassette subfamily C member 3	HGNC:54	1148871470	{0: 1, 1: 0, 2: 0, 3: 3, 4: 43}	seq_location_match	17	50660950	50660972	+	Human (GRCh38)	1.09079	0.51138	68.87	0.501231	92	51	48		0.09079	Green
CTGCAACTTTCACGGATGCCAGG	ABCC4_CCDS45061.1_ex14_13:95860148-95860171:-_5-3	KosukeYusa	ABCC4	ATP binding cassette subfamily C member 4	HGNC:55	1112000781	{0: 1, 1: 0, 2: 0, 3: 6, 4: 73}	seq_location_match	13	95207895	95207917	-	Human (GRCh38)	1.74406	0.51266	21.13	0.458855	89	50	38		0.744062	Green
AGCATCCGAAGAATCCAGGTTGG	ABCC4_CCDS45061.1_ex13_13:95858780-95858803:-_5-1	KosukeYusa	ABCC4	ATP binding cassette subfamily C member 4	HGNC:55	1112000638	{0: 1, 1: 0, 2: 0, 3: 6, 4: 78}	seq_location_match	13	95206527	95206549	-	Human (GRCh38)	0.821192	0.67262	30.42	0.407701	80	66	39		0.178808	Green
GCCCGTGTGGCCCACAAGAAGGG	ABCC5_CCDS33898.1_ex2_3:183706425-183706448:-_5-1	KosukeYusa	ABCC5	ATP binding cassette subfamily C member 5	HGNC:56	966828849	{0: 1, 1: 0, 2: 0, 3: 7, 4: 70}	seq_location_match	3	183988638	183988660	-	Human (GRCh38)	0.848056	0.44665	29.48	0.693116	81	44	57		0.151944	Green
TACTTGGAAGTAGTCCGGATGGG	ABCC5_CCDS33898.1_ex3_3:183707010-183707033:+_5-3	KosukeYusa	ABCC5	ATP binding cassette subfamily C member 5	HGNC:56	966828929	{0: 1, 1: 0, 2: 0, 3: 2, 4: 33}	seq_location_match	3	183989223	183989245	+	Human (GRCh38)	0.756602	0.58903	25.58	0.60068	96	57	58		0.243397	Green
ACTATGATCCAATCAGCCTGGGG	ACTATGATCCAATCAGCCTG	Brunello	ABCC6	ATP binding cassette subfamily C member 6	HGNC:57	1134688830	{0: 1, 1: 0, 2: 0, 3: 4, 4: 125}	seq_location_match	16	16177568	16177590	+	Human (GRCh38)		0.723			79	72	56			Green
CAGACCACGATCCAGACGAGAGG	CAGACCACGATCCAGACGAG	Brunello	ABCC6	ATP binding cassette subfamily C member 6	HGNC:57	1134692172	{0: 1, 1: 0, 2: 0, 3: 5, 4: 39}	seq_location_match	16	16198040	16198062	+	Human (GRCh38)		0.6862			91	69	65			Green
CCCGATGGCTCGCAAGTCGATGG	ABCC8_CCDS31437.1_ex34_11:17483198-17483221:+_5-4	KosukeYusa	ABCC8	ATP binding cassette subfamily C member 8	HGNC:59	1079088119	{0: 1, 1: 0, 2: 0, 3: 0, 4: 15}	seq_location_match	11	17461652	17461674	+	Human (GRCh38)	0.83476	0.36673	46.58	0.455499	98	43	51		0.16524	Green
GCGTAGCTGCGAGAAGCCGATGG	ABCC8_CCDS31437.1_ex35_11:17485059-17485082:+_5-5	KosukeYusa	ABCC8	ATP binding cassette subfamily C member 8	HGNC:59	1079088427	{0: 1, 1: 0, 2: 0, 3: 1, 4: 25}	seq_location_match	11	17463513	17463535	+	Human (GRCh38)	0.507207	0.61031	23.12	0.42019	91	60	66		0.492793	Green
GGTGACGACAGTTGGCGAACTGG	ABCC9_CCDS8693.1_ex25_12:22040805-22040828:-_5-1	KosukeYusa	ABCC9	ATP binding cassette subfamily C member 9	HGNC:60	1093671986	{0: 1, 1: 0, 2: 0, 3: 0, 4: 32}	seq_location_match	12	21887872	21887894	-	Human (GRCh38)	1.1091	0.48133	33.07	0.608764	97	53	13		0.109104	Green
GCAACGAATCCCATCACGGCTGG	ABCC9_CCDS8693.1_ex35_12:22078940-22078963:+_5-4	KosukeYusa	ABCC9	ATP binding cassette subfamily C member 9	HGNC:60	1093674808	{0: 1, 1: 0, 2: 0, 3: 2, 4: 18}	seq_location_match	12	21926007	21926029	+	Human (GRCh38)	1.25228	0.53561	35.19	0.581555	95	53	24		0.252276	Green
GGTAACACTTCAGGCACGGGGGG	ABCC10_CCDS4896.1_ex0_6:43400767-43400790:+_5-3	KosukeYusa	ABCC10	ATP binding cassette subfamily C member 10	HGNC:52	1007652691	{0: 1, 1: 0, 2: 0, 3: 3, 4: 58}	seq_location_match	6	43433030	43433052	+	Human (GRCh38)	1.40586	0.65344	34.18	0.665461	90	62	64		0.405862	Green
GGACGGTGCTATCTGGCACTTGG	ABCC10_CCDS4896.1_ex0_6:43400561-43400584:+_5-2	KosukeYusa	ABCC10	ATP binding cassette subfamily C member 10	HGNC:52	1007652644	{0: 1, 1: 0, 2: 0, 3: 2, 4: 49}	seq_location_match	6	43432824	43432846	+	Human (GRCh38)	1.35095	0.49366	31.48	0.622226	86	52	33		0.35095	Green
CTGTCCCGGGATCGTCAATGGGG	ABCC11_CCDS10732.1_ex19_16:48244986-48245009:-_5-3	KosukeYusa	ABCC11	ATP binding cassette subfamily C member 11	HGNC:14639	1137408862	{0: 1, 1: 0, 2: 0, 3: 0, 4: 21}	seq_location_match	16	48211076	48211098	-	Human (GRCh38)	0.418896	0.69343	21.25	0.687135	98	67	67		0.581104	Green
GCAGATGACCAGCGATGCGCAGG	ABCC11_CCDS10732.1_ex23_16:48250102-48250125:+_5-4	KosukeYusa	ABCC11	ATP binding cassette subfamily C member 11	HGNC:14639	1137409540	{0: 1, 1: 0, 2: 0, 3: 2, 4: 58}	seq_location_match	16	48216192	48216214	+	Human (GRCh38)	1.01969	0.52061	25.22	0.55442	96	50	40		0.019692	Green
CAGGTTAGCACCCAACCCGGTGG	ABCC12_CCDS10730.1_ex27_16:48177956-48177979:-_5-5	KosukeYusa	ABCC12	ATP binding cassette subfamily C member 12	HGNC:14640	1137399807	{0: 1, 1: 0, 2: 0, 3: 6, 4: 53}	seq_location_match	16	48144046	48144068	-	Human (GRCh38)	0.267884	0.72331	24.09	0.681117	90	68	80		0.732116	Green
CACGGCCATCCGGTTGAAGGTGG	ABCC12_CCDS10730.1_ex25_16:48174665-48174688:-_5-2	KosukeYusa	ABCC12	ATP binding cassette subfamily C member 12	HGNC:14640	1137399343	{0: 1, 1: 0, 2: 0, 3: 4, 4: 36}	seq_location_match	16	48140755	48140777	-	Human (GRCh38)	1.31522	0.61618	27.96	0.572528	92	57	56		0.315218	Green
CCAGACGGCTGCGGAACGACAGG	ABCD1_CCDS14728.1_ex0_X:152991197-152991220:-_5-3	KosukeYusa	ABCD1	ATP binding cassette subfamily D member 1	HGNC:61	1200108173	{0: 1, 1: 0, 2: 0, 3: 1, 4: 30}	seq_location_match	X	153725743	153725765	-	Human (GRCh38)	0.123406	0.46037	36.42	0.838764	97	44	54		0.876594	Green
GCGCTACATGCACTCGCGTGTGG	ABCD1_CCDS14728.1_ex0_X:152991557-152991580:+_5-5	KosukeYusa	ABCD1	ATP binding cassette subfamily D member 1	HGNC:61	1200108258	{0: 1, 1: 0, 2: 0, 3: 0, 4: 15}	seq_location_match	X	153726103	153726125	+	Human (GRCh38)	0.45739	0.64803	33.34	0.465439	88	56	87		0.54261	Green
GGCAAGCGTTTAAAGCAATCTGG	ABCD2_CCDS8734.1_ex9_12:40013274-40013297:-_5-5	KosukeYusa	ABCD2	ATP binding cassette subfamily D member 2	HGNC:66	1095221301	{0: 1, 1: 0, 2: 1, 3: 2, 4: 85}	seq_location_match	12	39619473	39619495	-	Human (GRCh38)	0.0688599	0.4398	25.56	0.72077	84	43	2		0.93114	Green
AAGTGATCAATATGGATGGGAGG	ABCD2_CCDS8734.1_ex9_12:40012811-40012834:-_5-3	KosukeYusa	ABCD2	ATP binding cassette subfamily D member 2	HGNC:66	1095221256	{0: 1, 1: 0, 2: 1, 3: 10, 4: 164}	seq_location_match	12	39619010	39619032	-	Human (GRCh38)	1.42498	0.66051	19.96	0.596653	72	64	66		0.424977	Green
GTGGTATCATTGGTCGTAGCAGG	ABCD3_CCDS44175.1_ex4_1:94939320-94939343:+_5-2	KosukeYusa	ABCD3	ATP binding cassette subfamily D member 3	HGNC:67	911138766	{0: 1, 1: 0, 2: 1, 3: 5, 4: 34}	seq_location_match	1	94473765	94473787	+	Human (GRCh38)	0.807223	0.56971	34.01	0.795521	93	47	58		0.192777	Green
ACCTCATTGTTCTGTAATGGTGG	ABCD3_CCDS44175.1_ex1_1:94924178-94924201:-_5-1	KosukeYusa	ABCD3	ATP binding cassette subfamily D member 3	HGNC:67	911137659	{0: 1, 1: 0, 2: 0, 3: 11, 4: 142}	seq_location_match	1	94458623	94458645	-	Human (GRCh38)	1.22263	0.58321	28.36	0.552905	78	49	34		0.222627	Green
CTCACTCACCCAGTAGGGTCAGG	ABCD4_CCDS9828.1_ex17_14:74766843-74766866:+_5-5	KosukeYusa	ABCD4	ATP binding cassette subfamily D member 4	HGNC:68	1119392445	{0: 1, 1: 0, 2: 1, 3: 4, 4: 120}	seq_location_match	14	74300141	74300163	+	Human (GRCh38)	0.809716	0.57083	46.11	0.573546	84	50	55		0.190283	Green
GGATGACATCGATAACCCGTAGG	ABCD4_CCDS9828.1_ex15_14:74764627-74764650:-_5-3	KosukeYusa	ABCD4	ATP binding cassette subfamily D member 4	HGNC:68	1119392111	{0: 1, 1: 0, 2: 0, 3: 1, 4: 12}	seq_location_match	14	74297925	74297947	-	Human (GRCh38)	0.846103	0.67917	19.84	0.570544	98	68	40		0.153897	Green
GACAATTGATAAGGCGCCAAAGG	ABCE1_CCDS34071.1_ex2_4:146029173-146029196:-_5-2	KosukeYusa	ABCE1	ATP binding cassette subfamily E member 1	HGNC:69	981468985	{0: 1, 1: 0, 2: 1, 3: 3, 4: 41}	seq_location_match	4	145108022	145108044	-	Human (GRCh38)	0.998212	0.50468	31.18	0.968364	91	53	48		0.0017879	Green
TTGACATCTAGGTAACTAGAAGG	ABCE1_CCDS34071.1_ex7_4:146033406-146033429:-_5-4	KosukeYusa	ABCE1	ATP binding cassette subfamily E member 1	HGNC:69	981469327	{0: 1, 1: 0, 2: 1, 3: 6, 4: 112}	seq_location_match	4	145112255	145112277	-	Human (GRCh38)	0.816962	0.60615	30.46	0.950769	75	53	44		0.183038	Green
ATTGTAGCCGGCCGCCGCTACGG	ABCF1_CCDS34380.1_ex10_6:30551444-30551467:+_5-4	KosukeYusa	ABCF1	ATP binding cassette subfamily F member 1	HGNC:70	1005944159	{0: 1, 1: 0, 2: 0, 3: 1, 4: 11}	seq_location_match	6	30583668	30583690	+	Human (GRCh38)	1.82288	0.457	32.72	0.987949	97	44	61		0.822876	Green
GGCCAAAGCACGGCGGATCCTGG	ABCF1_CCDS34380.1_ex13_6:30552235-30552258:+_5-5	KosukeYusa	ABCF1	ATP binding cassette subfamily F member 1	HGNC:70	1005944311	{0: 1, 1: 0, 2: 0, 3: 1, 4: 51}	seq_location_match	6	30584459	30584481	+	Human (GRCh38)	1.64493	0.47269	26.03	0.9754	96	42	26		0.644927	Green
GAGCGGCTGGCTCATGAGGATGG	sgABCF2_3	KosukeYusa	ABCF2	ATP binding cassette subfamily F member 2	HGNC:71	1034465209	{0: 1, 1: 0, 2: 0, 3: 19, 4: 244}	seq_location_match	7	151223931	151223953	-	Human (GRCh38)	1.45416			0.763945	61	56	64		0.454155	Green
AGGCTGCCAAAGCTCGACAGCGG	sgABCF2_6	KosukeYusa	ABCF2	ATP binding cassette subfamily F member 2	HGNC:71	1034465513	{0: 1, 1: 0, 2: 1, 3: 9, 4: 77}	seq_location_match	7	151226393	151226415	-	Human (GRCh38)	1.10122			0.748968	88	63	74		0.101224	Green
GCGAGAGGATTTGCTACGGAGGG	ABCF3_CCDS3254.1_ex6_3:183906138-183906161:+_5-4	KosukeYusa	ABCF3	ATP binding cassette subfamily F member 3	HGNC:72	966855083	{0: 1, 1: 0, 2: 0, 3: 0, 4: 28}	seq_location_match	3	184188351	184188373	+	Human (GRCh38)	0.572737	0.65353	30.3	0.574963	96	63	79		0.427263	Green
AGGGCATCAGTCATTCTCGCTGG	ABCF3_CCDS3254.1_ex8_3:183906714-183906737:+_5-5	KosukeYusa	ABCF3	ATP binding cassette subfamily F member 3	HGNC:72	966855174	{0: 1, 1: 0, 2: 0, 3: 6, 4: 76}	seq_location_match	3	184188927	184188949	+	Human (GRCh38)	0.760532	0.49652	25.68	0.488116	91	47	15		0.239468	Green
AGGTGGTCAGCGCAAGCGCCTGG	ABCG1_CCDS13681.1_ex5_21:43702448-43702471:+_5-3	KosukeYusa	ABCG1	ATP binding cassette subfamily G member 1	HGNC:73	1179571691	{0: 1, 1: 0, 2: 0, 3: 6, 4: 77}	seq_location_match	21	42282339	42282361	+	Human (GRCh38)	0.821856	0.44363	23.92	0.475145	92	42	50		0.178144	Green
CTTGCGCCAACACGCGGACCGGG	ABCG1_CCDS13681.1_ex5_21:43702417-43702440:+_5-2	KosukeYusa	ABCG1	ATP binding cassette subfamily G member 1	HGNC:73	1179571685	{0: 1, 1: 0, 2: 0, 3: 0, 4: 19}	seq_location_match	21	42282308	42282330	+	Human (GRCh38)	0.949384	0.49694	33.04	0.39617	98	53	54		0.0506164	Green
TACAGTGGGATCATGAAACCTGG	ABCG2_CCDS3628.1_ex13_4:89053769-89053792:-_5-5	KosukeYusa	ABCG2	ATP binding cassette subfamily G member 2 (Junior blood group)	HGNC:74	976716893	{0: 1, 1: 0, 2: 0, 3: 5, 4: 106}	seq_location_match	4	88132618	88132640	-	Human (GRCh38)	0.992257	0.62276	26.32	0.390643	78	61	52		0.007743	Green
TAACTTAGGATGTCTAAGCAGGG	ABCG2_CCDS3628.1_ex9_4:89039397-89039420:-_5-1	KosukeYusa	ABCG2	ATP binding cassette subfamily G member 2 (Junior blood group)	HGNC:74	976715447	{0: 1, 1: 0, 2: 0, 3: 5, 4: 83}	seq_location_match	4	88118246	88118268	-	Human (GRCh38)	0.76731	0.64286	24.56	0.388629	83	59	37		0.23269	Green
CTCAGGTAAATTCTGCCGCCGGG	ABCG4_CCDS8415.1_ex1_11:119024760-119024783:+_5-3	KosukeYusa	ABCG4	ATP binding cassette subfamily G member 4	HGNC:13884	1089534728	{0: 1, 1: 0, 2: 1, 3: 2, 4: 82}	seq_location_match	11	119154051	119154073	+	Human (GRCh38)	0.832033	0.56392	53.05	0.486532	86	53	52		0.167967	Green
TCGTGTGGGAGCACGACATCAGG	ABCG4_CCDS8415.1_ex4_11:119025505-119025528:-_5-4	KosukeYusa	ABCG4	ATP binding cassette subfamily G member 4	HGNC:13884	1089534882	{0: 1, 1: 0, 2: 0, 3: 2, 4: 21}	seq_location_match	11	119154796	119154818	-	Human (GRCh38)	0.902334	0.4787	34.89	0.483108	96	44	63		0.0976664	Green
TTTAGTGGACCTGACGTCAGTGG	ABCG5_CCDS1814.1_ex5_2:44051553-44051576:-_5-1	KosukeYusa	ABCG5	ATP binding cassette subfamily G member 5	HGNC:13886	929664672	{0: 1, 1: 0, 2: 0, 3: 0, 4: 44}	seq_location_match	2	43824415	43824437	-	Human (GRCh38)	0.829841	0.67166	30.43	0.589518	94	61	78		0.170159	Green
GATTAGCAGTCATGCAGTCCAGG	ABCG5_CCDS1814.1_ex7_2:44053606-44053629:+_5-2	KosukeYusa	ABCG5	ATP binding cassette subfamily G member 5	HGNC:13886	929664912	{0: 1, 1: 0, 2: 0, 3: 3, 4: 101}	seq_location_match	2	43826468	43826490	+	Human (GRCh38)	0.399855	0.5319	20.31	0.572528	82	51	38		0.600145	Green
TGGGCAACATGTACGTGCGGGGG	ABCG8_CCDS1815.1_ex4_2:44079544-44079567:+_5-3	KosukeYusa	ABCG8	ATP binding cassette subfamily G member 8	HGNC:13887	929668597	{0: 1, 1: 0, 2: 0, 3: 2, 4: 31}	seq_location_match	2	43852406	43852428	+	Human (GRCh38)	0.0738173	0.66851	25.19	0.688237	97	67	78		0.926183	Green
GGGTGCCAGACGTCATCAGGAGG	ABCG8_CCDS1815.1_ex5_2:44079891-44079914:-_5-4	KosukeYusa	ABCG8	ATP binding cassette subfamily G member 8	HGNC:13887	929668672	{0: 1, 1: 0, 2: 0, 3: 7, 4: 71}	seq_location_match	2	43852753	43852775	-	Human (GRCh38)	0.612866	0.6963	29.26	0.598161	85	65	63		0.387134	Green
AGACTTTCTACCCAACGCTGTGG	ABHD1_CCDS1736.1_ex1_2:27351375-27351398:+_5-1	KosukeYusa	ABHD1	abhydrolase domain containing 1	HGNC:17553	927944688	{0: 1, 1: 0, 2: 0, 3: 5, 4: 61}	seq_location_match	2	27128508	27128530	+	Human (GRCh38)	0.487655	0.7131	29.3	0.628259	88	73	41		0.512345	Green
GCTGTCGTGTTTAACAACCGGGG	ABHD1_CCDS1736.1_ex3_2:27352184-27352207:+_5-4	KosukeYusa	ABHD1	abhydrolase domain containing 1	HGNC:17553	927944814	{0: 1, 1: 0, 2: 0, 3: 0, 4: 19}	seq_location_match	2	27129317	27129339	+	Human (GRCh38)	1.17768	0.81357	29.81	0.49709	98	73	61		0.177677	Green
AGGTCAATTCAATGTTGGGCAGG	ABHD2_CCDS10348.1_ex2_15:89698721-89698744:-_5-4	KosukeYusa	ABHD2	abhydrolase domain containing 2	HGNC:18717	1131027327	{0: 1, 1: 0, 2: 0, 3: 8, 4: 78}	seq_location_match	15	89155491	89155513	-	Human (GRCh38)	0.903144	0.47306	23.92	0.553357	83	47	20		0.0968557	Green
TTACCATAGGTGAACATGCGTGG	ABHD2_CCDS10348.1_ex2_15:89698746-89698769:-_5-5	KosukeYusa	ABHD2	abhydrolase domain containing 2	HGNC:18717	1131027332	{0: 1, 1: 0, 2: 0, 3: 0, 4: 35}	seq_location_match	15	89155516	89155538	-	Human (GRCh38)	1.00741	0.7276	24.2	0.415718	94	65	38		0.00741	Green
TACTTCCTGTACTGCACCGGGGG	ABHD3_CCDS32802.1_ex7_18:19283541-19283564:+_5-1	KosukeYusa	ABHD3	abhydrolase domain containing 3	HGNC:18718	1155002769	{0: 1, 1: 0, 2: 0, 3: 6, 4: 32}	seq_location_match	18	21703581	21703603	+	Human (GRCh38)	0.791537	0.66698	32.98	0.766969	94	55	72		0.208463	Green
AAACCCCAGTTAGTGACCGGGGG	ABHD3_CCDS32802.1_ex7_18:19283685-19283708:-_5-5	KosukeYusa	ABHD3	abhydrolase domain containing 3	HGNC:18718	1155002794	{0: 1, 1: 0, 2: 0, 3: 1, 4: 28}	seq_location_match	18	21703725	21703747	-	Human (GRCh38)	0.797489	0.78918	22.6	0.65295	98	71	65		0.202511	Green
TGACATCGATAGAGACATGGCGG	ABHD4_CCDS9572.1_ex2_14:23072555-23072578:+_5-4	KosukeYusa	ABHD4	abhydrolase domain containing 4	HGNC:20154	1114423481	{0: 1, 1: 0, 2: 1, 3: 5, 4: 97}	seq_location_match	14	22603651	22603673	+	Human (GRCh38)	1.26197	0.7091	33.8	0.573546	76	70	53		0.261974	Green
GCAAAACGACCGCACCCCCTTGG	ABHD4_CCDS9572.1_ex2_14:23072373-23072396:+_5-1	KosukeYusa	ABHD4	abhydrolase domain containing 4	HGNC:20154	1114423441	{0: 1, 1: 0, 2: 0, 3: 0, 4: 27}	seq_location_match	14	22603469	22603491	+	Human (GRCh38)	1.15394	0.57373	22.64	0.296487	96	52	51		0.153942	Green
TTGGACGAAGTAGTAGACCCAGG	ABHD5_CCDS2711.1_ex2_3:43743907-43743930:+_5-2	KosukeYusa	ABHD5	abhydrolase domain containing 5	HGNC:21396	953527225	{0: 1, 1: 0, 2: 0, 3: 2, 4: 32}	seq_location_match	3	43702416	43702438	+	Human (GRCh38)	0.757095	0.59976	27.66	0.66755	94	63	55		0.242905	Green
GAAGAGTGGAGATGTGCCCTAGG	ABHD5_CCDS2711.1_ex2_3:43743978-43744001:+_5-4	KosukeYusa	ABHD5	abhydrolase domain containing 5	HGNC:21396	953527232	{0: 1, 1: 0, 2: 2, 3: 20, 4: 211}	seq_location_match	3	43702487	43702509	+	Human (GRCh38)	0.546788	0.64192	18.51	0.592135	67	60	51		0.453212	Green
CAGGTACTGGCGGAGGACATTGG	ABHD6_CCDS2887.1_ex1_3:58252912-58252935:+_5-1	KosukeYusa	ABHD6	abhydrolase domain containing 6	HGNC:21398	955360143	{0: 1, 1: 0, 2: 1, 3: 9, 4: 159}	seq_location_match	3	58267186	58267208	+	Human (GRCh38)	0.322097	0.53883	21.87	0.569043	77	47	71		0.677903	Green
CAGAGAATCCGTGGAGCATGAGG	ABHD6_CCDS2887.1_ex1_3:58253017-58253040:-_5-2	KosukeYusa	ABHD6	abhydrolase domain containing 6	HGNC:21398	955360160	{0: 1, 1: 0, 2: 1, 3: 1, 4: 138}	seq_location_match	3	58267291	58267313	-	Human (GRCh38)	0.627012	0.61659	38.45	0.497694	76	58	76		0.372988	Green
AAGCGCATCACTAGCTGCAAAGG	ABHD8_CCDS12355.1_ex3_19:17411913-17411936:-_5-1	KosukeYusa	ABHD8	abhydrolase domain containing 8	HGNC:23759	1163436836	{0: 1, 1: 0, 2: 0, 3: 6, 4: 78}	seq_location_match	19	17301105	17301127	-	Human (GRCh38)	0.0234331	0.5904	37.69	0.641902	74	54	65		0.976567	Green
GCGCTGACAGCGGACCAAGCCGG	ABHD8_CCDS12355.1_ex3_19:17412185-17412208:+_5-4	KosukeYusa	ABHD8	abhydrolase domain containing 8	HGNC:23759	1163436903	{0: 1, 1: 0, 2: 0, 3: 3, 4: 46}	seq_location_match	19	17301377	17301399	+	Human (GRCh38)	0.780677	0.56731	30.31	0.55243	90	60	62		0.219323	Green
TATGAATGGTACAAAAGCGTTGG	ABHD10_CCDS2963.1_ex1_3:111700748-111700771:+_5-4	KosukeYusa	ABHD10	abhydrolase domain containing 10	HGNC:25656	959930981	{0: 1, 1: 0, 2: 1, 3: 5, 4: 90}	seq_location_match	3	111981902	111981924	+	Human (GRCh38)	1.33332	0.60784	29.34	0.581977	84	56	39		0.333324	Green
GGATACCTCAGCGGGCGCCACGG	ABHD10_CCDS2963.1_ex0_3:111698017-111698040:+_5-1	KosukeYusa	ABHD10	abhydrolase domain containing 10	HGNC:25656	959930735	{0: 1, 1: 0, 2: 0, 3: 4, 4: 36}	seq_location_match	3	111979171	111979193	+	Human (GRCh38)	0.880378	0.58133	38.2	0.56752	92	58	49		0.119622	Green
CCACGGCCCTAGCTTCGCGAGGG	ABHD11_CCDS47607.1_ex4_7:73153027-73153050:-_5-5	KosukeYusa	ABHD11	abhydrolase domain containing 11	HGNC:16407	1026853489	{0: 1, 1: 0, 2: 0, 3: 2, 4: 23}	seq_location_match	7	73738698	73738720	-	Human (GRCh38)	1.24707	0.5965	24.65	0.754903	98	59	44		0.247069	Green
CATGCTGCTGGCACTACAGAGGG	ABHD11_CCDS47607.1_ex2_7:73151890-73151913:-_5-1	KosukeYusa	ABHD11	abhydrolase domain containing 11	HGNC:16407	1026853211	{0: 1, 1: 0, 2: 2, 3: 20, 4: 270}	seq_location_match	7	73737561	73737583	-	Human (GRCh38)	1.24911	0.59836	27.64	0.643847	60	61	45		0.249107	Green
TGGTACCTGCGTTCCCATGCAGG	ABHD12_CCDS13172.1_ex9_20:25300835-25300858:+_5-1	KosukeYusa	ABHD12	abhydrolase domain containing 12	HGNC:15868	1171464857	{0: 1, 1: 0, 2: 0, 3: 3, 4: 62}	seq_location_match	20	25320200	25320222	+	Human (GRCh38)	0.723452	0.54362	20.92	0.666411	88	56	38		0.276548	Green
CGCCCGCTTCATTCCCGCGTCGG	ABHD12_CCDS13172.1_ex12_20:25371156-25371179:+_5-4	KosukeYusa	ABHD12	abhydrolase domain containing 12	HGNC:15868	1171473540	{0: 1, 1: 0, 2: 0, 3: 1, 4: 28}	seq_location_match	20	25390521	25390543	+	Human (GRCh38)	0.966203	0.52316	22.15	0.416827	96	51	49		0.0337966	Green
TAATTGGGTTCCCATCACGAAGG	ABHD12B_CCDS55916.1_ex3_14:51347235-51347258:-_5-1	KosukeYusa	ABHD12B	abhydrolase domain containing 12B	HGNC:19837	1116951228	{0: 1, 1: 0, 2: 1, 3: 3, 4: 37}	seq_location_match	14	50880518	50880540	-	Human (GRCh38)	0.914971	0.66919	34.65	0.706637	94	67	37		0.0850295	Green
CCTGTAGAGTCCCCAAATCCTGG	ABHD12B_CCDS55916.1_ex6_14:51352479-51352502:-_5-3	KosukeYusa	ABHD12B	abhydrolase domain containing 12B	HGNC:19837	1116951849	{0: 1, 1: 0, 2: 0, 3: 7, 4: 109}	seq_location_match	14	50885762	50885784	-	Human (GRCh38)	0.6549	0.5396	28.26	0.584111	73	48	37		0.3451	Green
CTGGTTGATTATCGAGGATATGG	ABHD13_CCDS32007.1_ex0_13:108882004-108882027:+_5-4	KosukeYusa	ABHD13	abhydrolase domain containing 13	HGNC:20293	1113232526	{0: 1, 1: 0, 2: 0, 3: 5, 4: 57}	seq_location_match	13	108229657	108229679	+	Human (GRCh38)	1.00734	0.37485	37.94	0.531223	91	31	56		0.007342	Green
TAAATTATAGTTGGGGAATAGGG	ABHD13_CCDS32007.1_ex0_13:108881899-108881922:-_5-2	KosukeYusa	ABHD13	abhydrolase domain containing 13	HGNC:20293	1113232510	{0: 1, 1: 0, 2: 2, 3: 24, 4: 241}	seq_location_match	13	108229552	108229574	-	Human (GRCh38)	0.994096	0.47484	24.45	0.342519	60	37	54		0.0059044	Green
AGGCCTTTAACTCTCACACGTGG	ABHD14A_CCDS2843.1_ex2_3:52012300-52012323:+_5-3	KosukeYusa	ABHD14A	abhydrolase domain containing 14A	HGNC:24538	954617757	{0: 1, 1: 0, 2: 0, 3: 5, 4: 59}	seq_location_match	3	51978285	51978307	+	Human (GRCh38)	1.0999	0.70262	15.46	0.572452	89	67	33		0.099902	Green
CTGGCAGCCCCACATACAGTAGG	ABHD14A_CCDS2843.1_ex1_3:52011954-52011977:-_5-1	KosukeYusa	ABHD14A	abhydrolase domain containing 14A	HGNC:24538	954617676	{0: 1, 1: 0, 2: 3, 3: 13, 4: 124}	seq_location_match	3	51977939	51977961	-	Human (GRCh38)	0.451378	0.64731	34.13	0.533304	76	58	34		0.548622	Green
GATGGACTGATCACAACCGGGGG	ABHD14B_CCDS2842.1_ex1_3:52004079-52004102:+_5-3	KosukeYusa	ABHD14B	abhydrolase domain containing 14B	HGNC:28235	954616246	{0: 1, 1: 0, 2: 0, 3: 0, 4: 28}	seq_location_match	3	51970064	51970086	+	Human (GRCh38)	0.119709	0.72633	28.27	0.654903	96	69	68		0.880291	Green
TTGATTTTGTCAGTGCAGATGGG	ABHD14B_CCDS2842.1_ex1_3:52003983-52004006:+_5-1	KosukeYusa	ABHD14B	abhydrolase domain containing 14B	HGNC:28235	954616220	{0: 1, 1: 0, 2: 2, 3: 28, 4: 286}	seq_location_match	3	51969968	51969990	+	Human (GRCh38)	1.24091	0.50729	28.99	0.49761	50	49	38	polyt4	0.240915	Green
CCGTCGCTGAACTGGTCCGCCGG	ABHD15_CCDS32602.1_ex1_17:27893799-27893822:+_5-5	KosukeYusa	ABHD15	abhydrolase domain containing 15	HGNC:26971	1146052803	{0: 1, 1: 0, 2: 0, 3: 0, 4: 24}	seq_location_match	17	29566782	29566804	+	Human (GRCh38)	1.20857	0.46905	34.7	0.827301	95	42	59		0.208571	Green
CCTTCGCTCACCGCGAACAGCGG	ABHD15_CCDS32602.1_ex1_17:27893274-27893297:+_5-1	KosukeYusa	ABHD15	abhydrolase domain containing 15	HGNC:26971	1146052670	{0: 1, 1: 0, 2: 0, 3: 1, 4: 20}	seq_location_match	17	29566257	29566279	+	Human (GRCh38)	1.17862	0.70284	30.28	0.817746	98	48	55		0.17862	Green
GAACTGCCGGTACTGGGGGTTGG	ABHD16A_CCDS4713.1_ex15_6:31664772-31664795:+_5-5	KosukeYusa	ABHD16A	abhydrolase domain containing 16A	HGNC:13921	1006102897	{0: 1, 1: 0, 2: 1, 3: 2, 4: 104}	seq_location_match	6	31696996	31697018	+	Human (GRCh38)	0.494633	0.60724	32.04	0.74746	76	55	50		0.505367	Green
TGCCTTGTCAGATCACCAGGTGG	ABHD16A_CCDS4713.1_ex13_6:31660799-31660822:-_5-4	KosukeYusa	ABHD16A	abhydrolase domain containing 16A	HGNC:13921	1006102271	{0: 1, 1: 0, 2: 1, 3: 6, 4: 98}	seq_location_match	6	31693023	31693045	-	Human (GRCh38)	0.265013	0.70721	26.9	0.699149	77	70	44		0.734987	Green
TGGCGTTGGCGTCGTGCTGAGGG	ABHD16B_CCDS13539.1_ex0_20:62493537-62493560:-_5-5	KosukeYusa	ABHD16B	abhydrolase domain containing 16B	HGNC:16128	1176201357	{0: 1, 1: 0, 2: 0, 3: 1, 4: 34}	seq_location_match	20	63862185	63862207	-	Human (GRCh38)	0.596871	0.54585	30.94	0.610227	81	48	69		0.403129	Green
CGGCGCGCACGTCATCCCAGCGG	ABHD16B_CCDS13539.1_ex0_20:62492991-62493014:-_5-1	KosukeYusa	ABHD16B	abhydrolase domain containing 16B	HGNC:16128	1176201252	{0: 1, 1: 0, 2: 0, 3: 3, 4: 25}	seq_location_match	20	63861639	63861661	-	Human (GRCh38)	0.222663	0.70839	28.86	0.554956	94	72	72		0.777337	Green
ACAGCTGCTCACCTGGCACCAGG	chr19:1881222-1881241_ABHD17A_+	TKOv3	ABHD17A	abhydrolase domain containing 17A	HGNC:28756	1160995730	{0: 1, 1: 0, 2: 3, 3: 35, 4: 262}	seq_location_match	19	1881223	1881245	+	Human (GRCh38)					55	50	47			Green
CTCGGCCTGTCCCAGGTACACGG	ABHD17A_CCDS32867.1_ex2_19:1880106-1880129:-_5-1	KosukeYusa	ABHD17A	abhydrolase domain containing 17A	HGNC:28756	1160995438	{0: 1, 1: 0, 2: 0, 3: 9, 4: 125}	seq_location_match	19	1880108	1880130	-	Human (GRCh38)	-0.576859	0.56471	25.21	0.162264	71	51	56		1.57686	Amber
CTCTGTGGGTTTCCCGGAACTGG	ABHD17B_CCDS35042.1_ex3_9:74489579-74489602:+_5-1	KosukeYusa	ABHD17B	abhydrolase domain containing 17B	HGNC:24278	1055041161	{0: 1, 1: 0, 2: 0, 3: 6, 4: 108}	seq_location_match	9	71874664	71874686	+	Human (GRCh38)	0.514234	0.32702	37.55	0.638817	86	29	63		0.485766	Green
GAGTAAAGTGTATTTCGCATTGG	ABHD17B_CCDS35042.1_ex3_9:74489711-74489734:+_5-4	KosukeYusa	ABHD17B	abhydrolase domain containing 17B	HGNC:24278	1055041171	{0: 1, 1: 0, 2: 0, 3: 5, 4: 80}	seq_location_match	9	71874796	71874818	+	Human (GRCh38)	0.981368	0.48243	33.18	0.627324	89	53	51		0.0186324	Green
CGCTGCGCATTCATACCTCGAGG	ABHD17C_CCDS45323.1_ex1_15:81041924-81041947:-_5-5	KosukeYusa	ABHD17C	abhydrolase domain containing 17C	HGNC:26925	1130082843	{0: 1, 1: 0, 2: 0, 3: 0, 4: 9}	seq_location_match	15	80749584	80749606	-	Human (GRCh38)	1.02072	0.73746	22.84	0.603696	99	72	24		0.020724	Green
ACCTCAGCGAGCGCGCCGACTGG	ABHD17C_CCDS45323.1_ex0_15:80988038-80988061:+_5-2	KosukeYusa	ABHD17C	abhydrolase domain containing 17C	HGNC:26925	1130076714	{0: 1, 1: 0, 2: 0, 3: 1, 4: 26}	seq_location_match	15	80695698	80695720	+	Human (GRCh38)	0.720408	0.52399	32.05	0.519662	97	38	47		0.279592	Green
CTGGAGGCGACGAACACTAATGG	C4orf29_CCDS47131.1_ex4_4:128930266-128930289:+_5-3	KosukeYusa	ABHD18	abhydrolase domain containing 18	HGNC:26111	980047901	{0: 1, 1: 0, 2: 0, 3: 6, 4: 33}	seq_location_match	4	128009112	128009134	+	Human (GRCh38)	0.193446	0.52373	31.53	0.423184	93	48	50		0.806554	Green
CCAGCAAGATGAATGCATACAGG	C4orf29_CCDS47131.1_ex3_4:128930117-128930140:-_5-2	KosukeYusa	ABHD18	abhydrolase domain containing 18	HGNC:26111	980047892	{0: 1, 1: 0, 2: 0, 3: 6, 4: 118}	seq_location_match	4	128008963	128008985	-	Human (GRCh38)	0.908368	0.59066	24.95	0.349353	83	54	25		0.0916317	Green
AGTAGTCTGCCACCCGAGTCAGG	ABI1_CCDS31169.1_ex9_10:27149695-27149718:+_5-5	KosukeYusa	ABI1	abl interactor 1	HGNC:11320	1065550022	{0: 1, 1: 0, 2: 0, 3: 2, 4: 33}	seq_location_match	10	26860767	26860789	+	Human (GRCh38)	1.31797	0.4896	22.19	0.686079	95	45	67		0.317966	Green
GTTCCCCGGCCTGACATGGGAGG	ABI1_CCDS31169.1_ex6_10:27059179-27059202:+_5-2	KosukeYusa	ABI1	abl interactor 1	HGNC:11320	1065541256	{0: 1, 1: 0, 2: 1, 3: 6, 4: 95}	seq_location_match	10	26770251	26770273	+	Human (GRCh38)	0.995008	0.61972	18.54	0.58712	78	61	55		0.0049922	Green
ACGTAATCATTTGGTACCACTGG	ABI2_CCDS2358.1_ex4_2:204259462-204259485:-_5-4	KosukeYusa	ABI2	abl interactor 2	HGNC:24011	944817652	{0: 1, 1: 0, 2: 0, 3: 2, 4: 31}	seq_location_match	2	203394740	203394762	-	Human (GRCh38)	1.09054	0.56882	41.97	0.646434	93	52	57		0.090535	Green
ACTGGCTCCAGTGTGCGATAGGG	ABI2_CCDS2358.1_ex4_2:204259432-204259455:-_5-3	KosukeYusa	ABI2	abl interactor 2	HGNC:24011	944817647	{0: 1, 1: 0, 2: 0, 3: 3, 4: 60}	seq_location_match	2	203394710	203394732	-	Human (GRCh38)	0.467341	0.55236	25	0.62531	94	52	48		0.532659	Green
GCGATGACCTTCTGGCCGGGGGG	ABI3_CCDS11546.1_ex2_17:47295169-47295192:-_5-2	KosukeYusa	ABI3	ABI family member 3	HGNC:29859	1148645505	{0: 1, 1: 0, 2: 0, 3: 2, 4: 46}	seq_location_match	17	49217808	49217830	-	Human (GRCh38)	1.13686	0.56206	21.78	0.65801	92	57	84		0.136861	Green
ATATGGAGAAGGTGGCCCGAAGG	ABI3_CCDS11546.1_ex2_17:47295113-47295136:+_5-1	KosukeYusa	ABI3	ABI family member 3	HGNC:29859	1148645494	{0: 1, 1: 0, 2: 0, 3: 4, 4: 92}	seq_location_match	17	49217752	49217774	+	Human (GRCh38)	1.12618	0.65163	25.73	0.62077	87	64	50		0.126176	Green
TTCTTGGCGGTTTGGGCCGGGGG	ABI3BP_CCDS46880.1_ex19_3:100567653-100567676:+_5-1	KosukeYusa	ABI3BP	ABI family member 3 binding protein	HGNC:17265	958991293	{0: 1, 1: 0, 2: 0, 3: 7, 4: 70}	seq_location_match	3	100848810	100848832	+	Human (GRCh38)	0.646879	0.38614	19.47	0.678108	86	35	87		0.353121	Green
GCGAGAACGAGTTTTACCTGTGG	ABI3BP_CCDS46880.1_ex31_3:100617721-100617744:+_5-4	KosukeYusa	ABI3BP	ABI family member 3 binding protein	HGNC:17265	958995412	{0: 1, 1: 0, 2: 0, 3: 0, 4: 24}	seq_location_match	3	100898878	100898900	+	Human (GRCh38)	0.405846	0.70204	24.51	0.417166	93	69	54	polyt4	0.594154	Green
ACAGTTGGTACTGATCTGATAGG	FAM206A_CCDS6774.1_ex2_9:111698655-111698678:-_5-2	KosukeYusa	ABITRAM	actin binding transcription modulator	HGNC:1364	1058843878	{0: 1, 1: 0, 2: 1, 3: 4, 4: 91}	seq_location_match	9	108936376	108936398	-	Human (GRCh38)	1.51916	0.59511	20.27	0.359481	76	54	52		0.519161	Green
GTATACTACAGCACTCTAACCGG	GTATACTACAGCACTCTAAC	Avana	ABITRAM	actin binding transcription modulator	HGNC:1364	1058843811	{0: 1, 1: 0, 2: 0, 3: 10, 4: 58}	seq_location_match	9	108935668	108935690	+	Human (GRCh38)	0.208404			0.626736	66	50	32		0.791596	Green
GGTGTTGAAGCGGCTCTCGGAGG	sgABL1_10	KosukeYusa	ABL1	ABL proto-oncogene 1, non-receptor tyrosine kinase	HGNC:76	1061475435	{0: 1, 1: 0, 2: 1, 3: 5, 4: 72}	seq_location_match	9	130862773	130862795	-	Human (GRCh38)	0.479624			0.691554	83	68	51		0.520376	Green
GGTTCATCATCATTCAACGGTGG	sgABL1_3	KosukeYusa	ABL1	ABL proto-oncogene 1, non-receptor tyrosine kinase	HGNC:76	1061475444	{0: 1, 1: 0, 2: 0, 3: 4, 4: 51}	seq_location_match	9	130862807	130862829	+	Human (GRCh38)	0.736089	0.694		0.654458	94	69	43		0.263911	Green
AGTTCGCTCTAAGAATGGGCAGG	ABL2_CCDS30947.1_ex8_1:179095735-179095758:-_5-3	KosukeYusa	ABL2	ABL proto-oncogene 2, non-receptor tyrosine kinase	HGNC:77	917858945	{0: 1, 1: 0, 2: 0, 3: 4, 4: 45}	seq_location_match	1	179126601	179126623	-	Human (GRCh38)	0.244786	0.57493	22.94	0.730823	87	53	20		0.755214	Green
GCAAAAGAGGGCCTATCGGCAGG	sgABL2_5	KosukeYusa	ABL2	ABL proto-oncogene 2, non-receptor tyrosine kinase	HGNC:77	917857426	{0: 1, 1: 0, 2: 0, 3: 4, 4: 48}	seq_location_match	1	179112362	179112384	+	Human (GRCh38)	0.157172			0.586216	95	44	31		0.842828	Green
CTTACATAGATAGTATGACCTGG	ABLIM1_CCDS31288.1_ex14_10:116233632-116233655:+_5-4	KosukeYusa	ABLIM1	actin binding LIM protein 1	HGNC:78	1074554237	{0: 1, 1: 0, 2: 0, 3: 8, 4: 64}	seq_location_match	10	114473874	114473896	+	Human (GRCh38)	0.205608	0.65185	30.07	0.612504	85	68	15		0.794392	Green
TGTTTATTTTACAGCCTACCAGG	ABLIM1_CCDS31288.1_ex14_10:116233706-116233729:-_5-5	KosukeYusa	ABLIM1	actin binding LIM protein 1	HGNC:78	1074554249	{0: 1, 1: 0, 2: 2, 3: 15, 4: 227}	seq_location_match	10	114473948	114473970	-	Human (GRCh38)	1.11293	0.51765	18.32	0.453297	73	52	32	polyt4	0.112931	Green
GTGAGTAGGAGATCATGTCGGGG	ABLIM2_CCDS47011.1_ex8_4:8037919-8037942:+_5-1	KosukeYusa	ABLIM2	actin binding LIM protein family member 2	HGNC:19195	969576010	{0: 1, 1: 0, 2: 0, 3: 9, 4: 59}	seq_location_match	4	8036193	8036215	+	Human (GRCh38)	0.207033	0.68762	35.45	0.575642	87	75	70		0.792967	Green
GGGGCGGTCGATGTCATAGATGG	ABLIM2_CCDS47011.1_ex8_4:8037938-8037961:+_5-2	KosukeYusa	ABLIM2	actin binding LIM protein family member 2	HGNC:19195	969576012	{0: 1, 1: 0, 2: 0, 3: 0, 4: 33}	seq_location_match	4	8036212	8036234	+	Human (GRCh38)	1.16076	0.53913	33.13	0.535303	92	45	67		0.160758	Green
CCGGGGAGTATATCAGCAAGTGG	ABLIM3_CCDS4294.1_ex4_5:148586678-148586701:+_5-3	KosukeYusa	ABLIM3	actin binding LIM protein family member 3	HGNC:29132	999120675	{0: 1, 1: 0, 2: 0, 3: 4, 4: 46}	seq_location_match	5	149207116	149207138	+	Human (GRCh38)	0.57183	0.60647	33.67	0.602165	85	61	60		0.42817	Green
ATACATGTCCGACGAGATGCTGG	ABLIM3_CCDS4294.1_ex9_5:148617123-148617146:+_5-5	KosukeYusa	ABLIM3	actin binding LIM protein family member 3	HGNC:29132	999124542	{0: 1, 1: 0, 2: 0, 3: 2, 4: 26}	seq_location_match	5	149237561	149237583	+	Human (GRCh38)	0.501698	0.51266	37.61	0.496185	95	46	16		0.498302	Green
TGATCAGTGACTTCTGCGAGCGG	TGATCAGTGACTTCTGCGAG	Brunello	ABO	ABO, alpha 1-3-N-acetylgalactosaminyltransferase and alpha 1-3-galactosyltransferase	HGNC:79	1061825518	{0: 1, 1: 0, 2: 1, 3: 7, 4: 84}	seq_location_match	9	133256137	133256159	-	Human (GRCh38)		0.7036			0	70	42			Green
AGCCAAAGGTGCTGACACCGTGG	AGCCAAAGGTGCTGACACCG	Brunello	ABO	ABO, alpha 1-3-N-acetylgalactosaminyltransferase and alpha 1-3-galactosyltransferase	HGNC:79	1061825910	{0: 1, 1: 0, 2: 0, 3: 12, 4: 166}	seq_location_match	9	133258096	133258118	-	Human (GRCh38)		0.6927			0	69	47			Green
CATCTACAGGATATCGGGCGTGG	ABR_CCDS10999.1_ex4_17:915124-915147:-_11-2	KosukeYusa	ABR	ABR activator of RhoGEF and GTPase	HGNC:81	1142592337	{0: 1, 1: 0, 2: 0, 3: 0, 4: 32}	seq_location_match	17	1011885	1011907	-	Human (GRCh38)	1.73576	0.55771	30.75	0.664111	97	58	48		0.735761	Green
CTTCAGGCTCATATCTCGGCTGG	ABR_CCDS10999.1_ex5_17:915986-916009:+_11-5	KosukeYusa	ABR	ABR activator of RhoGEF and GTPase	HGNC:81	1142592563	{0: 1, 1: 0, 2: 0, 3: 3, 4: 65}	seq_location_match	17	1012747	1012769	+	Human (GRCh38)	0.587231	0.49173	49.46	0.597241	91	51	22		0.412769	Green
GCACATTTTCTCCTCCGCGTTGG	ABRA_CCDS6305.1_ex1_8:107781927-107781950:+_5-1	KosukeYusa	ABRA	actin binding Rho activating protein	HGNC:30655	1045856349	{0: 1, 1: 0, 2: 0, 3: 8, 4: 52}	seq_location_match	8	106769700	106769722	+	Human (GRCh38)	0.844882	0.32283	16.74	0.531374	93	45	26	polyt4	0.155118	Green
GAATGAGAACAGCATCAGGCAGG	ABRA_CCDS6305.1_ex1_8:107782285-107782308:-_5-5	KosukeYusa	ABRA	actin binding Rho activating protein	HGNC:30655	1045856415	{0: 1, 1: 0, 2: 0, 3: 23, 4: 267}	seq_location_match	8	106770058	106770080	-	Human (GRCh38)	1.018	0.59902	25.36	0.405536	58	55	11		0.018002	Green
GGAAAGTTAAGCGTGAAATTTGG	ABRACL_CCDS43509.1_ex1_6:139363863-139363886:+_4-1	KosukeYusa	ABRACL	ABRA C-terminal like	HGNC:21230	1016001166	{0: 1, 1: 0, 2: 0, 3: 13, 4: 120}	seq_location_match	6	139042727	139042749	+	Human (GRCh38)	1.03694	0.31433	27.33	0.422633	79	22	23		0.036937	Green
CTCTTAAAGCTGCAAAACGAAGG	ABRACL_CCDS43509.1_ex1_6:139363939-139363962:+_4-4	KosukeYusa	ABRACL	ABRA C-terminal like	HGNC:21230	1016001175	{0: 1, 1: 0, 2: 0, 3: 6, 4: 136}	seq_location_match	6	139042803	139042825	+	Human (GRCh38)	1.0206	0.63029	26.33	0.34427	83	59	35		0.020603	Green
GGAGGGGGAGAGTACGTCGGCGG	GGAGGGGGAGAGTACGTCGG	Avana	ABRAXAS1	abraxas 1, BRCA1 A complex subunit	HGNC:25829	976297289	{0: 1, 1: 0, 2: 2, 3: 13, 4: 153}	seq_location_match	4	83485048	83485070	-	Human (GRCh38)	1.02692			0.517866	89	66	103		0.026916	Green
GTGTTAATAGCAGAAAAACAAGG	GTGTTAATAGCAGAAAAACA	Brunello	ABRAXAS1	abraxas 1, BRCA1 A complex subunit	HGNC:25829	976295788	{0: 1, 1: 0, 2: 2, 3: 27, 4: 321}	seq_location_match	4	83470270	83470292	+	Human (GRCh38)		0.6758			42	68	36			Green
TCTGCTGCTGCGTATTGCGCCGG	FAM175B_CCDS31308.2_ex4_10:126515186-126515209:-_5-2	KosukeYusa	ABRAXAS2	abraxas 2, BRISC complex subunit	HGNC:28975	1075757576	{0: 1, 1: 0, 2: 0, 3: 4, 4: 54}	seq_location_match	10	124826618	124826640	-	Human (GRCh38)	0.488072	0.61133	28.99	0.740317	96	54	36		0.511928	Green
CACATATTCTAAAGCGTGAGTGG	FAM175B_CCDS31308.2_ex4_10:126515311-126515334:-_5-3	KosukeYusa	ABRAXAS2	abraxas 2, BRISC complex subunit	HGNC:28975	1075757588	{0: 1, 1: 0, 2: 0, 3: 7, 4: 91}	seq_location_match	10	124826743	124826765	-	Human (GRCh38)	1.16459	0.61999	23.88	0.596532	90	55	20		0.164594	Green
GACGCGTCCGACCTCGCCATAGG	ABT1_CCDS4616.1_ex0_6:26597412-26597435:-_5-2	KosukeYusa	ABT1	activator of basal transcription 1	HGNC:17369	1005520544	{0: 1, 1: 0, 2: 0, 3: 2, 4: 9}	seq_location_match	6	26597185	26597207	-	Human (GRCh38)	1.26535	0.60386	32.36	0.970377	97	59	70		0.265346	Green
GAGAAGGTTGCGGACGTGCAGGG	ABT1_CCDS4616.1_ex0_6:26597385-26597408:-_5-1	KosukeYusa	ABT1	activator of basal transcription 1	HGNC:17369	1005520537	{0: 1, 1: 0, 2: 1, 3: 5, 4: 82}	seq_location_match	6	26597158	26597180	-	Human (GRCh38)	0.983394	0.55917	22.7	0.964842	90	45	63		0.0166062	Green
TGACTACTTCCGAGCCCTGCTGG	ABTB1_CCDS3045.1_ex9_3:127396538-127396561:+_5-3	KosukeYusa	ABTB1	ankyrin repeat and BTB domain containing 1	HGNC:18275	961552600	{0: 1, 1: 0, 2: 0, 3: 3, 4: 80}	seq_location_match	3	127677696	127677718	+	Human (GRCh38)	0.666508	0.52778	37.54	0.705182	85	47	37		0.333492	Green
TGTTGAAGCCGTCAGGACAAGGG	ABTB1_CCDS3045.1_ex8_3:127396330-127396353:-_5-2	KosukeYusa	ABTB1	ankyrin repeat and BTB domain containing 1	HGNC:18275	961552550	{0: 1, 1: 0, 2: 0, 3: 4, 4: 90}	seq_location_match	3	127677488	127677510	-	Human (GRCh38)	0.233921	0.68835	29.67	0.626419	76	63	51		0.766079	Green
CACGCGCATCCACTCCATGAGGG	ABTB2_CCDS7890.2_ex13_11:34194811-34194834:+_5-2	KosukeYusa	ABTB2	ankyrin repeat and BTB domain containing 2	HGNC:23842	1080643661	{0: 1, 1: 0, 2: 0, 3: 1, 4: 33}	seq_location_match	11	34173265	34173287	+	Human (GRCh38)	0.616105	0.55232	35.88	0.560039	90	56	50		0.383895	Green
CCGTGGACAGCGGCGACATCCGG	ABTB2_CCDS7890.2_ex13_11:34194754-34194777:-_5-1	KosukeYusa	ABTB2	ankyrin repeat and BTB domain containing 2	HGNC:23842	1080643650	{0: 1, 1: 0, 2: 0, 3: 3, 4: 35}	seq_location_match	11	34173208	34173230	-	Human (GRCh38)	0.855947	0.48951	26.48	0.554405	96	48	68		0.144053	Green
TCAATAGACAGTGTTCGTCGGGG	ACAA1_CCDS2673.1_ex8_3:38173441-38173464:-_5-4	KosukeYusa	ACAA1	acetyl-CoA acyltransferase 1	HGNC:82	952904676	{0: 1, 1: 0, 2: 0, 3: 2, 4: 27}	seq_location_match	3	38131951	38131973	-	Human (GRCh38)	0.552691	0.74462	52.91	0.517302	96	70	42		0.447309	Green
TGGCATTTCACGGGAGAAGCAGG	ACAA1_CCDS2673.1_ex5_3:38169304-38169327:-_5-2	KosukeYusa	ACAA1	acetyl-CoA acyltransferase 1	HGNC:82	952903993	{0: 1, 1: 0, 2: 0, 3: 13, 4: 101}	seq_location_match	3	38127814	38127836	-	Human (GRCh38)	0.872968	0.50602	40.08	0.447882	76	45	42		0.127032	Green
CCTTTACTCTACTAACCTGCAGG	CCTTTACTCTACTAACCTGC	Avana	ACAA2	acetyl-CoA acyltransferase 2	HGNC:83	1157705571	{0: 1, 1: 0, 2: 1, 3: 8, 4: 81}	seq_location_match	18	49802671	49802693	+	Human (GRCh38)	1.31717			0.703711	84	53	19		0.317171	Green
TAGCAGTGAAGTCTTTCAGAAGG	TAGCAGTGAAGTCTTTCAGA	Brunello	ACAA2	acetyl-CoA acyltransferase 2	HGNC:83	1157705580	{0: 1, 1: 0, 2: 1, 3: 11, 4: 152}	seq_location_match	18	49802782	49802804	+	Human (GRCh38)		0.5915			63	59	38			Green
AGTTAGAGACGCTATTCCGCAGG	ACACA_CCDS11317.1_ex40_17:35608949-35608972:+_5-5	KosukeYusa	ACACA	acetyl-CoA carboxylase alpha	HGNC:84	1146989183	{0: 1, 1: 0, 2: 0, 3: 2, 4: 13}	seq_location_match	17	37252024	37252046	+	Human (GRCh38)	1.60848	0.64288	26.74	0.907059	98	58	25		0.608483	Green
CAGGCTAGGAGGAATACCTGTGG	sgACACA_10	KosukeYusa	ACACA	acetyl-CoA carboxylase alpha	HGNC:84	1146977071	{0: 1, 1: 0, 2: 1, 3: 23, 4: 387}	seq_location_match	17	37122608	37122630	-	Human (GRCh38)	1.70778			0.881923	61	68	59		0.707777	Green
CCGTGGAGCCACATACCGGGTGG	ACACB_CCDS31898.1_ex17_12:109639499-109639522:-_5-5	KosukeYusa	ACACB	acetyl-CoA carboxylase beta	HGNC:85	1101954551	{0: 1, 1: 0, 2: 0, 3: 0, 4: 41}	seq_location_match	12	109201695	109201717	-	Human (GRCh38)	1.15026	0.6937	28.68	0.539421	94	68	66		0.150262	Green
ATCTCGTGAGTCTACCCGGAAGG	ACACB_CCDS31898.1_ex0_12:109577758-109577781:+_5-2	KosukeYusa	ACACB	acetyl-CoA carboxylase beta	HGNC:85	1101946307	{0: 1, 1: 0, 2: 0, 3: 0, 4: 20}	seq_location_match	12	109139954	109139976	+	Human (GRCh38)	1.04578	0.58111	32.04	0.490167	97	57	54		0.045785	Green
TCTCCATGGTACAGAGCGGTGGG	ACAD8_CCDS8498.1_ex3_11:134128465-134128488:-_5-4	KosukeYusa	ACAD8	acyl-CoA dehydrogenase family member 8	HGNC:87	1091264304	{0: 1, 1: 0, 2: 0, 3: 6, 4: 143}	seq_location_match	11	134258572	134258594	-	Human (GRCh38)	1.21951	0.6322	20.59	0.701615	87	62	64		0.219505	Green
GAGATCCTTACGGTCGATGCAGG	ACAD8_CCDS8498.1_ex0_11:134123591-134123614:-_5-1	KosukeYusa	ACAD8	acyl-CoA dehydrogenase family member 8	HGNC:87	1091263645	{0: 1, 1: 0, 2: 0, 3: 1, 4: 14}	seq_location_match	11	134253698	134253720	-	Human (GRCh38)	0.307446	0.59043	26.94	0.61264	98	51	55		0.692554	Green
TCTTTGGCGAAAGCTCGTACAGG	ACAD9_CCDS3053.1_ex0_3:128598636-128598659:-_5-1	KosukeYusa	ACAD9	acyl-CoA dehydrogenase family member 9	HGNC:21497	961719014	{0: 1, 1: 0, 2: 0, 3: 1, 4: 16}	seq_location_match	3	128879794	128879816	-	Human (GRCh38)	1.46602	0.57699	30.11	0.88595	97	56	43		0.466018	Green
GGAGCGATGCAGCCTCAATCCGG	ACAD9_CCDS3053.1_ex5_3:128616476-128616499:+_5-5	KosukeYusa	ACAD9	acyl-CoA dehydrogenase family member 9	HGNC:21497	961721215	{0: 1, 1: 0, 2: 0, 3: 8, 4: 56}	seq_location_match	3	128897634	128897656	+	Human (GRCh38)	0.985257	0.54364	26.15	0.676999	89	51	40		0.0147429	Green
AGAGCGGTGATTTTCGACATGGG	ACAD10_CCDS31903.1_ex0_12:112130639-112130662:+_5-1	KosukeYusa	ACAD10	acyl-CoA dehydrogenase family member 10	HGNC:21597	1102290179	{0: 1, 1: 0, 2: 0, 3: 4, 4: 79}	seq_location_match	12	111692836	111692858	+	Human (GRCh38)	1.20768	0.62379	33.9	0.72479	92	70	72	polyt4	0.207683	Green
TCCAACTTACTACATCAGGCTGG	ACAD10_CCDS31903.1_ex5_12:112153664-112153687:+_5-2	KosukeYusa	ACAD10	acyl-CoA dehydrogenase family member 10	HGNC:21597	1102292942	{0: 1, 1: 0, 2: 0, 3: 2, 4: 61}	seq_location_match	12	111715861	111715883	+	Human (GRCh38)	0.87232	0.5631	23.15	0.603802	88	62			0.12768	Green
TCCGATAGCTGTTGCATGGCAGG	ACAD11_CCDS3074.1_ex15_3:132358429-132358452:+_5-3	KosukeYusa	ACAD11	acyl-CoA dehydrogenase family member 11	HGNC:30211	962127707	{0: 1, 1: 0, 2: 0, 3: 2, 4: 60}	seq_location_match	3	132639586	132639608	+	Human (GRCh38)	0.740888	0.43302	17.67	0.738364	87	41	21		0.259112	Green
GATTGGGAGCTGTCAACCATTGG	ACAD11_CCDS3074.1_ex14_3:132350279-132350302:-_5-2	KosukeYusa	ACAD11	acyl-CoA dehydrogenase family member 11	HGNC:30211	962127052	{0: 1, 1: 0, 2: 0, 3: 3, 4: 69}	seq_location_match	3	132631436	132631458	-	Human (GRCh38)	1.0093	0.55756	17.03	0.393659	87	54	62		0.009301	Green
ATGTCCTATATTACAAACCATGG	ACADL_CCDS2389.1_ex7_2:211081160-211081183:-_5-3	KosukeYusa	ACADL	acyl-CoA dehydrogenase long chain	HGNC:88	945469953	{0: 1, 1: 0, 2: 0, 3: 8, 4: 133}	seq_location_match	2	210216437	210216459	-	Human (GRCh38)	1.03019	0.60049	25.09	0.401418	75	61	40		0.030191	Green
CTCCTCCCAGACAATAGCTGCGG	ACADL_CCDS2389.1_ex8_2:211082690-211082713:+_5-4	KosukeYusa	ACADL	acyl-CoA dehydrogenase long chain	HGNC:88	945470033	{0: 1, 1: 0, 2: 1, 3: 12, 4: 151}	seq_location_match	2	210217967	210217989	+	Human (GRCh38)	0.905107	0.67772	29.8	0.392113	76	66	52		0.0948933	Green
AAGATGTGGATAACCAACGGAGG	ACADM_CCDS44165.1_ex6_1:76205760-76205783:+_5-4	KosukeYusa	ACADM	acyl-CoA dehydrogenase medium chain	HGNC:89	909445103	{0: 1, 1: 0, 2: 0, 3: 0, 4: 55}	seq_location_match	1	75740076	75740098	+	Human (GRCh38)	1.3327	0.75517	25.02	0.590551	95	76	56		0.332701	Green
CAGCGATGTTCAGATACTAGAGG	ACADM_CCDS44165.1_ex8_1:76215118-76215141:+_5-5	KosukeYusa	ACADM	acyl-CoA dehydrogenase medium chain	HGNC:89	909445986	{0: 1, 1: 0, 2: 0, 3: 4, 4: 55}	seq_location_match	1	75749434	75749456	+	Human (GRCh38)	0.721359	0.69854	37.17	0.324081	87	67	42		0.278641	Green
CAGAACCCATGAGTCGCCCTCGG	ACADS_CCDS9207.1_ex4_12:121175681-121175704:-_5-4	KosukeYusa	ACADS	acyl-CoA dehydrogenase short chain	HGNC:90	1103415034	{0: 1, 1: 0, 2: 0, 3: 4, 4: 81}	seq_location_match	12	120737879	120737901	-	Human (GRCh38)	0.919797	0.62064	27.85	0.459933	93	55	55		0.0802033	Green
TTATCCACCTGGGCTGCAATGGG	ACADS_CCDS9207.1_ex1_12:121164944-121164967:-_5-1	KosukeYusa	ACADS	acyl-CoA dehydrogenase short chain	HGNC:90	1103413223	{0: 1, 1: 0, 2: 1, 3: 4, 4: 95}	seq_location_match	12	120727142	120727164	-	Human (GRCh38)	1.02054	0.50367	26.23	0.383991	77	47	49		0.020541	Green
ATTTTCGAATGTTAACGGGCAGG	ACADSB_CCDS7634.1_ex5_10:124802658-124802681:-_5-5	KosukeYusa	ACADSB	acyl-CoA dehydrogenase short/branched chain	HGNC:91	1075508017	{0: 1, 1: 0, 2: 0, 3: 4, 4: 31}	seq_location_match	10	123043143	123043165	-	Human (GRCh38)	1.22267	0.56309	21.48	0.693055	96	57	24	polyt4	0.222672	Green
TTAGTAGATCGTGATACTCCGGG	ACADSB_CCDS7634.1_ex5_10:124802585-124802608:+_5-4	KosukeYusa	ACADSB	acyl-CoA dehydrogenase short/branched chain	HGNC:91	1075508007	{0: 1, 1: 0, 2: 0, 3: 2, 4: 109}	seq_location_match	10	123043070	123043092	+	Human (GRCh38)	0.653458	0.59756	33.18	0.45488	84	53	37		0.346542	Green
GCCCGGCGGCCCTATGCCGGGGG	ACADVL_CCDS11090.1_ex1_17:7123483-7123506:+_5-1	KosukeYusa	ACADVL	acyl-CoA dehydrogenase very long chain	HGNC:92	1143479474	{0: 1, 1: 0, 2: 0, 3: 3, 4: 52}	seq_location_match	17	7220165	7220187	+	Human (GRCh38)	0.887141	0.52569	39.91	0.723756	95	51	74		0.112859	Green
TCTCCACCAAACGGGCGTACTGG	ACADVL_CCDS11090.1_ex6_17:7124852-7124875:-_5-4	KosukeYusa	ACADVL	acyl-CoA dehydrogenase very long chain	HGNC:92	1143479769	{0: 1, 1: 0, 2: 0, 3: 0, 4: 20}	seq_location_match	17	7221534	7221556	-	Human (GRCh38)	1.04071	0.52705	28.9	0.482083	98	46	39		0.04071	Green
CAATGACCGCCCCCGTGCGCAGG	ACAN_CCDS53970.1_ex6_15:89390543-89390566:-_5-3	KosukeYusa	ACAN	aggrecan	HGNC:319	1130986363	{0: 1, 1: 0, 2: 1, 3: 0, 4: 22}	seq_location_match	15	88847313	88847335	-	Human (GRCh38)	0.720625	0.49507	22.4	0.669428	96	47	34		0.279375	Green
TGATGTGTACTGCTTCGCCGAGG	ACAN_CCDS53970.1_ex3_15:89385066-89385089:+_5-1	KosukeYusa	ACAN	aggrecan	HGNC:319	1130985419	{0: 1, 1: 0, 2: 0, 3: 0, 4: 29}	seq_location_match	15	88841836	88841858	+	Human (GRCh38)	1.56303	0.73969	39.84	0.630853	96	71	30		0.563026	Green
GCTTTGAGGACGGCTCGAGCTGG	ACAP1_CCDS11101.1_ex5_17:7246824-7246847:+_5-4	KosukeYusa	ACAP1	ArfGAP with coiled-coil, ankyrin repeat and PH domains 1	HGNC:16467	1143501780	{0: 1, 1: 0, 2: 1, 3: 2, 4: 49}	seq_location_match	17	7343506	7343528	+	Human (GRCh38)	0.849175	0.4661	39.99	0.545861	92	41	13		0.150825	Green
AAATGCCGACAACGAAGGCGCGG	ACAP1_CCDS11101.1_ex2_17:7245322-7245345:-_5-1	KosukeYusa	ACAP1	ArfGAP with coiled-coil, ankyrin repeat and PH domains 1	HGNC:16467	1143501476	{0: 1, 1: 0, 2: 0, 3: 1, 4: 25}	seq_location_match	17	7342004	7342026	-	Human (GRCh38)	0.629073	0.65684	28.46	0.477482	96	63	58		0.370928	Green
AGATTCCGAAAAGCTGCGCCAGG	ACAP2_CCDS33924.1_ex10_3:195027304-195027327:-_5-2	KosukeYusa	ACAP2	ArfGAP with coiled-coil, ankyrin repeat and PH domains 2	HGNC:16469	968013741	{0: 1, 1: 0, 2: 0, 3: 4, 4: 46}	seq_location_match	3	195306576	195306598	-	Human (GRCh38)	0.98904	0.547	31.49	0.76445	91	49	42		0.0109598	Green
ACTATAGGATAATCCGACTGTGG	ACAP2_CCDS33924.1_ex11_3:195028036-195028059:-_5-3	KosukeYusa	ACAP2	ArfGAP with coiled-coil, ankyrin repeat and PH domains 2	HGNC:16469	968013778	{0: 1, 1: 0, 2: 0, 3: 3, 4: 36}	seq_location_match	3	195307308	195307330	-	Human (GRCh38)	1.36168	0.71653	28.95	0.47491	96	70	58		0.36168	Green
GCCACGCTCCCGAGTGTCGGTGG	ACAP3_CCDS19.2_ex9_1:1231944-1231967:+_5-1	KosukeYusa	ACAP3	ArfGAP with coiled-coil, ankyrin repeat and PH domains 3	HGNC:16754	900177311	{0: 1, 1: 0, 2: 0, 3: 2, 4: 35}	seq_location_match	1	1296565	1296587	+	Human (GRCh38)	1.42908	0.5471	35.41	0.547467	90	58	53		0.429076	Green
TTTGACGTGGACGCGCCCAGTGG	ACAP3_CCDS19.2_ex13_1:1234006-1234029:-_5-4	KosukeYusa	ACAP3	ArfGAP with coiled-coil, ankyrin repeat and PH domains 3	HGNC:16754	900177849	{0: 1, 1: 0, 2: 0, 3: 0, 4: 33}	seq_location_match	1	1298627	1298649	-	Human (GRCh38)	1.14152	0.67077	26.38	0.515793	97	62	68		0.141516	Green
AAGTCTTATGTGTGGACATCAGG	ACAT1_CCDS8339.1_ex4_11:108005947-108005970:+_5-3	KosukeYusa	ACAT1	acetyl-CoA acetyltransferase 1	HGNC:93	1088281072	{0: 1, 1: 0, 2: 0, 3: 11, 4: 105}	seq_location_match	11	108135221	108135243	+	Human (GRCh38)	0.0694903	0.44886	29.7	0.531857	74	41	62		0.93051	Green
GAATATTGCACGAAATGAACAGG	ACAT1_CCDS8339.1_ex6_11:108010823-108010846:+_5-5	KosukeYusa	ACAT1	acetyl-CoA acetyltransferase 1	HGNC:93	1088281575	{0: 1, 1: 0, 2: 1, 3: 7, 4: 91}	seq_location_match	11	108140097	108140119	+	Human (GRCh38)	1.08655	0.46918	28.13	0.464926	78	48	25		0.086549	Green
GTACAATCTCTTTGTCAAAATGG	ACAT2_CCDS5268.1_ex4_6:160196298-160196321:-_5-4	KosukeYusa	ACAT2	acetyl-CoA acetyltransferase 2	HGNC:94	1018022525	{0: 1, 1: 0, 2: 0, 3: 13, 4: 196}	seq_location_match	6	159775267	159775289	-	Human (GRCh38)	0.851252	0.41002	25.48	0.464797	65	31	15		0.148748	Green
GCAGTCCAGTCAATAGGGATAGG	ACAT2_CCDS5268.1_ex2_6:160188149-160188172:+_5-1	KosukeYusa	ACAT2	acetyl-CoA acetyltransferase 2	HGNC:94	1018021691	{0: 1, 1: 0, 2: 0, 3: 2, 4: 64}	seq_location_match	6	159767118	159767140	+	Human (GRCh38)	1.51498	0.61904	45.7	0.326622	88	57	42		0.514983	Green
GTCGCGGCCCGGGCGCCTCAGGG	ACBD3_CCDS1551.1_ex7_1:226374211-226374234:-_5-5	KosukeYusa	ACBD3	acyl-CoA binding domain containing 3	HGNC:15453	922513164	{0: 1, 1: 0, 2: 0, 3: 3, 4: 83}	seq_location_match	1	226186511	226186533	-	Human (GRCh38)	1.21527	0.34846	25.15	0.544971	86	35	42		0.215273	Green
CCAGACACTTGTCCTGAGGTTGG	ACBD3_CCDS1551.1_ex6_1:226353589-226353612:-_5-4	KosukeYusa	ACBD3	acyl-CoA binding domain containing 3	HGNC:15453	922510839	{0: 1, 1: 0, 2: 0, 3: 8, 4: 167}	seq_location_match	1	226165889	226165911	-	Human (GRCh38)	0.533355	0.55701	25.02	0.494149	68	51	30		0.466645	Green
GGTGATCGACACAGTGCCCCTGG	ACBD4_CCDS42348.1_ex3_17:43214384-43214407:+_5-4	KosukeYusa	ACBD4	acyl-CoA binding domain containing 4	HGNC:23337	1148109584	{0: 1, 1: 0, 2: 1, 3: 4, 4: 75}	seq_location_match	17	45137018	45137040	+	Human (GRCh38)	0.488666	0.47888	27.4	0.844797	83	46	35		0.511334	Green
TCGCAGCATCTCTTCATAGGAGG	ACBD4_CCDS42348.1_ex1_17:43213878-43213901:-_5-1	KosukeYusa	ACBD4	acyl-CoA binding domain containing 4	HGNC:23337	1148109457	{0: 1, 1: 0, 2: 0, 3: 4, 4: 58}	seq_location_match	17	45136512	45136534	-	Human (GRCh38)	1.19897	0.61933	27.09	0.604202	83	56	56		0.198973	Green
AGGAGTTCTGATATAACCTCAGG	ACBD5_CCDS44368.1_ex8_10:27512265-27512288:-_5-4	KosukeYusa	ACBD5	acyl-CoA binding domain containing 5	HGNC:23338	1065586477	{0: 1, 1: 0, 2: 3, 3: 12, 4: 89}	seq_location_match	10	27223337	27223359	-	Human (GRCh38)	0.738506	0.5879	28.67	0.465868	75	56	86		0.261494	Green
GACAGCTTTACGTCCAACAATGG	ACBD5_CCDS44368.1_ex4_10:27499981-27500004:-_5-1	KosukeYusa	ACBD5	acyl-CoA binding domain containing 5	HGNC:23338	1065585216	{0: 1, 1: 0, 2: 0, 3: 7, 4: 75}	seq_location_match	10	27211053	27211075	-	Human (GRCh38)	0.83545	0.59731	47.17	0.371864	79	57	39		0.16455	Green
CCTGTATGCCAGGTACAAACAGG	ACBD6_CCDS1339.1_ex7_1:180471178-180471201:-_5-3	KosukeYusa	ACBD6	acyl-CoA binding domain containing 6	HGNC:23339	918001516	{0: 1, 1: 0, 2: 0, 3: 7, 4: 109}	seq_location_match	1	180502044	180502066	-	Human (GRCh38)	0.939362	0.47766	17.06	0.511774	82	47	47		0.0606376	Green
TTAAAAAACTAGATCCAGGTTGG	ACBD6_CCDS1339.1_ex5_1:180461412-180461435:-_5-1	KosukeYusa	ACBD6	acyl-CoA binding domain containing 6	HGNC:23339	918000691	{0: 1, 1: 0, 2: 3, 3: 44, 4: 337}	seq_location_match	1	180492278	180492300	-	Human (GRCh38)	1.46599	0.55516	38.99	0.310837	59	58	37		0.465993	Green
CTTCTTTTGCCAGCGTGTCCAGG	ACBD7_CCDS31153.1_ex1_10:15120742-15120765:-_5-3	KosukeYusa	ACBD7	acyl-CoA binding domain containing 7	HGNC:17715	1064407661	{0: 1, 1: 0, 2: 0, 3: 8, 4: 160}	seq_location_match	10	15078744	15078766	-	Human (GRCh38)	1.03309	0.46467	39.11	0.54988	85	37	25	polyt4	0.033087	Green
CTTTACAAACAAGCAATAGTTGG	ACBD7_CCDS31153.1_ex2_10:15120935-15120958:-_5-4	KosukeYusa	ACBD7	acyl-CoA binding domain containing 7	HGNC:17715	1064407666	{0: 1, 1: 0, 2: 2, 3: 13, 4: 275}	seq_location_match	10	15078937	15078959	-	Human (GRCh38)	0.948824	0.47421	34.1	0.481282	64	45	21		0.0511758	Green
CCTCATCATACTCATCCATGTGG	ACCS_CCDS7907.1_ex0_11:44089428-44089451:-_5-2	KosukeYusa	ACCS	1-aminocyclopropane-1-carboxylate synthase homolog (inactive)	HGNC:23989	1081545401	{0: 1, 1: 0, 2: 5, 3: 11, 4: 210}	seq_location_match	11	44067879	44067901	-	Human (GRCh38)	1.36425	0.7271	24.08	0.596087	52	69	29		0.364253	Green
GGGGAGTATACATCACCCAGAGG	ACCS_CCDS7907.1_ex7_11:44100275-44100298:-_5-5	KosukeYusa	ACCS	1-aminocyclopropane-1-carboxylate synthase homolog (inactive)	HGNC:23989	1081547011	{0: 1, 1: 0, 2: 0, 3: 6, 4: 79}	seq_location_match	11	44078726	44078748	-	Human (GRCh38)	1.28987	0.75263	21.05	0.365868	80	75	62		0.289865	Green
GCATATTAAGCGACTCAGAAGGG	ACCSL_CCDS41636.1_ex0_11:44069791-44069814:-_5-2	KosukeYusa	ACCSL	1-aminocyclopropane-1-carboxylate synthase homolog (inactive) like	HGNC:34391	1081542761	{0: 1, 1: 0, 2: 1, 3: 2, 4: 88}	seq_location_match	11	44048242	44048264	-	Human (GRCh38)	0.968992	0.63084	20.06	0.474413	75	58	32		0.0310076	Green
AACCGCGACCTATCCATCCGTGG	ACCSL_CCDS41636.1_ex0_11:44069979-44070002:+_5-3	KosukeYusa	ACCSL	1-aminocyclopropane-1-carboxylate synthase homolog (inactive) like	HGNC:34391	1081542795	{0: 1, 1: 0, 2: 0, 3: 0, 4: 12}	seq_location_match	11	44048430	44048452	+	Human (GRCh38)	1.01937	0.65933	30.68	0.389496	98	62	30		0.019371	Green
TTCGGCTTCCGCGGGACAGAGGG	ACD_CCDS10842.1_ex9_16:67693662-67693685:-_5-1	KosukeYusa	ACD	ACD shelterin complex subunit and telomerase recruitment factor	HGNC:25070	1139548227	{0: 1, 1: 0, 2: 0, 3: 0, 4: 34}	seq_location_match	16	67659760	67659782	-	Human (GRCh38)	1.42869	0.50832	26.53	0.65841	92	49	43		0.428693	Green
CCCCTGATACGTCCGACGTCGGG	ACD_CCDS10842.1_ex10_16:67693882-67693905:-_5-3	KosukeYusa	ACD	ACD shelterin complex subunit and telomerase recruitment factor	HGNC:25070	1139548282	{0: 1, 1: 0, 2: 0, 3: 0, 4: 4}	seq_location_match	16	67659980	67660002	-	Human (GRCh38)	1.2358	0.41465	27.68	0.643342	99	35	39		0.235799	Green
ATATGACCGGACATCCCAGGTGG	ACE_CCDS11637.1_ex12_17:61562639-61562662:+_5-1	KosukeYusa	ACE	angiotensin I converting enzyme	HGNC:2707	1150219002	{0: 1, 1: 0, 2: 1, 3: 3, 4: 46}	seq_location_match	17	63485279	63485301	+	Human (GRCh38)	0.243238	0.76992	31.95	0.82267	81	76	75		0.756762	Green
CTTTATGATCCGCTTGATAGTGG	ACE_CCDS11637.1_ex13_17:61564002-61564025:-_5-3	KosukeYusa	ACE	angiotensin I converting enzyme	HGNC:2707	1150219207	{0: 1, 1: 0, 2: 0, 3: 2, 4: 46}	seq_location_match	17	63486642	63486664	-	Human (GRCh38)	0.00302573	0.56154	36.81	0.58301	93	41	36		0.996974	Green
CCTTCCTATATCAGTCCAATTGG	ACE2_CCDS14169.1_ex12_X:15605898-15605921:-_5-3	KosukeYusa	ACE2	angiotensin I converting enzyme 2	HGNC:13557	1187040290	{0: 1, 1: 0, 2: 1, 3: 3, 4: 94}	seq_location_match	X	15587776	15587798	-	Human (GRCh38)	0.690995	0.3793	27.63	0.283862	84	44	28		0.309005	Green
CATCTTCAATCAACTGGCCGCGG	ACE2_CCDS14169.1_ex13_X:15607486-15607509:+_5-4	KosukeYusa	ACE2	angiotensin I converting enzyme 2	HGNC:13557	1187040437	{0: 1, 1: 0, 2: 0, 3: 3, 4: 44}	seq_location_match	X	15589364	15589386	+	Human (GRCh38)	1.63472	0.56714	36.59	0.227067	92	64	25		0.634716	Green
ATATGCTATAGCCACTGCCCAGG	ACER1_CCDS12161.1_ex3_19:6312202-6312225:+_5-2	KosukeYusa	ACER1	alkaline ceramidase 1	HGNC:18356	1161784072	{0: 1, 1: 0, 2: 1, 3: 11, 4: 119}	seq_location_match	19	6312192	6312214	+	Human (GRCh38)	1.66292	0.6166	33.31	0.909593	67	58	29		0.66292	Green
AGGCGGATGAACTGGGACCTGGG	ACER1_CCDS12161.1_ex2_19:6309827-6309850:+_5-1	KosukeYusa	ACER1	alkaline ceramidase 1	HGNC:18356	1161783598	{0: 1, 1: 0, 2: 0, 3: 8, 4: 143}	seq_location_match	19	6309817	6309839	+	Human (GRCh38)	1.01088	0.54639	15.42	0.770529	68	42	70		0.010877	Green
GGCACGTCGTAACCGCAGACAGG	ACER2_CCDS34992.1_ex3_9:19434971-19434994:-_5-4	KosukeYusa	ACER2	alkaline ceramidase 2	HGNC:23675	1051662069	{0: 1, 1: 0, 2: 1, 3: 1, 4: 13}	seq_location_match	9	19434974	19434996	-	Human (GRCh38)	0.888802	0.60627	25.45	0.300461	96	56	38		0.111198	Green
CCGAGTTCTACAACACGGTGCGG	ACER2_CCDS34992.1_ex0_9:19409173-19409196:+_5-1	KosukeYusa	ACER2	alkaline ceramidase 2	HGNC:23675	1051659082	{0: 1, 1: 0, 2: 0, 3: 2, 4: 18}	seq_location_match	9	19409176	19409198	+	Human (GRCh38)	1.91437	0.67898	28.99	0.21657	96	68	61		0.914372	Green
TCAGAGTGTTAGAGACGGTCTGG	ACER3_CCDS8247.1_ex1_11:76637652-76637675:+_5-3	KosukeYusa	ACER3	alkaline ceramidase 3	HGNC:16066	1085491797	{0: 1, 1: 0, 2: 1, 3: 5, 4: 58}	seq_location_match	11	76926609	76926631	+	Human (GRCh38)	0.0264982	0.52413	29.16	0.730265	90	47	44		0.973502	Green
CTCTGAACTGCACCGAACATTGG	ACER3_CCDS8247.1_ex1_11:76637635-76637658:-_5-2	KosukeYusa	ACER3	alkaline ceramidase 3	HGNC:16066	1085491795	{0: 1, 1: 0, 2: 0, 3: 4, 4: 60}	seq_location_match	11	76926592	76926614	-	Human (GRCh38)	1.50732	0.48933	26.44	0.287452	94	50	45		0.50732	Green
GATCCAGACGAGGACAGGGGTGG	sgACHE_6	KosukeYusa	ACHE	acetylcholinesterase (Cartwright blood group)	HGNC:108	1029495443	{0: 1, 1: 0, 2: 2, 3: 14, 4: 170}	seq_location_match	7	100893786	100893808	+	Human (GRCh38)	1.91962			0.893492	62	57	55		0.919622	Green
GAAGCGGTTCCAGAAGGCGCAGG	sgACHE_2	KosukeYusa	ACHE	acetylcholinesterase (Cartwright blood group)	HGNC:108	1029494882	{0: 1, 1: 0, 2: 0, 3: 8, 4: 73}	seq_location_match	7	100891194	100891216	+	Human (GRCh38)	1.0877			0.870936	87	57	35		0.087705	Green
GACACCTGGGGAGGTACAGGAGG	sgACIN1_6	KosukeYusa	ACIN1	apoptotic chromatin condensation inducer 1	HGNC:17066	1114486196	{0: 1, 1: 0, 2: 0, 3: 22, 4: 430}	seq_location_match	14	23063483	23063505	+	Human (GRCh38)	1.00606			0.944254	55	64	49		0.006057	Green
GGAGGGCAGTGTTGAAGATGAGG	sgACIN1_3	KosukeYusa	ACIN1	apoptotic chromatin condensation inducer 1	HGNC:17066	1114487122	{0: 1, 1: 0, 2: 1, 3: 39, 4: 457}	seq_location_match	14	23069487	23069509	-	Human (GRCh38)	0.814705			0.937217	48	60	54		0.185295	Green
TTTTCAGACCTCTCTTCCGCTGG	DARC_CCDS1183.1_ex1_1:159175476-159175499:+_5-3	KosukeYusa	ACKR1	atypical chemokine receptor 1 (Duffy blood group)	HGNC:4035	915839962	{0: 1, 1: 0, 2: 0, 3: 6, 4: 119}	seq_location_match	1	159205687	159205709	+	Human (GRCh38)	0.179582	0.54593	32.35	0.697693	81	55	22	polyt4	0.820418	Green
TGCTGCTAGCTAGGATACCCAGG	DARC_CCDS1183.1_ex1_1:159175438-159175461:-_5-2	KosukeYusa	ACKR1	atypical chemokine receptor 1 (Duffy blood group)	HGNC:4035	915839959	{0: 1, 1: 0, 2: 0, 3: 4, 4: 61}	seq_location_match	1	159205649	159205671	-	Human (GRCh38)	1.15115	0.66358	43.6	0.433388	91	62	26		0.151147	Green
ACGCAGATTTCGGCGGGCATGGG	ACKR2_CCDS2706.1_ex0_3:42906580-42906603:+_5-5	KosukeYusa	ACKR2	atypical chemokine receptor 2	HGNC:1565	953434106	{0: 1, 1: 0, 2: 0, 3: 2, 4: 22}	seq_location_match	3	42865089	42865111	+	Human (GRCh38)	1.25672	0.51608	35.65	0.624391	95	45	71		0.256717	Green
AAATCAGGCTATAGAAGACTGGG	ACKR2_CCDS2706.1_ex0_3:42906140-42906163:-_5-1	KosukeYusa	ACKR2	atypical chemokine receptor 2	HGNC:1565	953434033	{0: 1, 1: 0, 2: 1, 3: 17, 4: 178}	seq_location_match	3	42864649	42864671	-	Human (GRCh38)	1.08131	0.60953	49.09	0.488824	64	58	49		0.081313	Green
TGAAGGAGAGCGTGTAGAGCAGG	ACKR3_CCDS2516.1_ex0_2:237489233-237489256:-_5-1	KosukeYusa	ACKR3	atypical chemokine receptor 3	HGNC:23692	948257793	{0: 1, 1: 0, 2: 2, 3: 13, 4: 157}	seq_location_match	2	236580591	236580613	-	Human (GRCh38)	0.0202119	0.52205	29.53	0.663003	75	48	30		0.979788	Green
CGGCATGATTGCCAACTCCGTGG	ACKR3_CCDS2516.1_ex0_2:237489278-237489301:+_5-2	KosukeYusa	ACKR3	atypical chemokine receptor 3	HGNC:23692	948257796	{0: 1, 1: 0, 2: 0, 3: 3, 4: 36}	seq_location_match	2	236580636	236580658	+	Human (GRCh38)	1.25093	0.69221	31	0.52028	89	66	53		0.250931	Green
ACTAAAGTCCCCAGCCAATCAGG	ACKR4_CCDS3075.1_ex0_3:132319664-132319687:+_5-3	KosukeYusa	ACKR4	atypical chemokine receptor 4	HGNC:1611	962124430	{0: 1, 1: 1, 2: 2, 3: 2, 4: 83}	seq_location_match	3	132600821	132600843	+	Human (GRCh38)	0.9698	0.45761	22.94	0.653968	56	41	45		0.0301996	Amber
TGTGCTACTTTATCACAGCAAGG	TGTGCTACTTTATCACAGCA	Brunello	ACKR4	atypical chemokine receptor 4	HGNC:1611	962124462	{0: 1, 1: 1, 2: 0, 3: 16, 4: 169}	seq_location_match	3	132601050	132601072	+	Human (GRCh38)		0.6795			58	68	28			Amber
GACGTAGTCCCCTTCTCGGGTGG	ACLY_CCDS11412.1_ex24_17:40065902-40065925:+_5-4	KosukeYusa	ACLY	ATP citrate lyase	HGNC:115	1147627524	{0: 1, 1: 0, 2: 0, 3: 1, 4: 32}	seq_location_match	17	41909650	41909672	+	Human (GRCh38)	1.51995	0.66818	27.12	0.952806	90	62	61		0.519955	Green
TCTAGGGGGTGTCAACGAGCTGG	ACLY_CCDS11412.1_ex20_17:40061873-40061896:-_5-2	KosukeYusa	ACLY	ATP citrate lyase	HGNC:115	1147626792	{0: 1, 1: 0, 2: 0, 3: 5, 4: 28}	seq_location_match	17	41905621	41905643	-	Human (GRCh38)	1.12007	0.59066	31.49	0.863394	94	57	54		0.120066	Green
CGAGTGGGACCTGAACGCGCAGG	ACMSD_CCDS2173.2_ex4_2:135621158-135621181:+_5-5	KosukeYusa	ACMSD	aminocarboxymuconate semialdehyde decarboxylase	HGNC:19288	938812183	{0: 1, 1: 0, 2: 0, 3: 0, 4: 28}	seq_location_match	2	134863589	134863611	+	Human (GRCh38)	0.365093	0.67445	15.18	0.743839	96	69	54		0.634907	Green
GGGGTAGCTCACAACGGTGCTGG	ACMSD_CCDS2173.2_ex4_2:135621016-135621039:-_5-2	KosukeYusa	ACMSD	aminocarboxymuconate semialdehyde decarboxylase	HGNC:19288	938812148	{0: 1, 1: 0, 2: 0, 3: 1, 4: 39}	seq_location_match	2	134863447	134863469	-	Human (GRCh38)	0.935016	0.54771	42.68	0.491057	96	48	51		0.0649842	Green
TGAAGTTAGTATCACGTACCTGG	ACO1_CCDS6525.1_ex6_9:32420993-32421016:+_5-5	KosukeYusa	ACO1	aconitase 1	HGNC:117	1052743907	{0: 1, 1: 0, 2: 0, 3: 3, 4: 40}	seq_location_match	9	32420996	32421018	+	Human (GRCh38)	0.0625722	0.59277	19.3	0.673508	95	57	51		0.937428	Green
AGGCTCACGTAAAGTCCTGCAGG	ACO1_CCDS6525.1_ex1_9:32407412-32407435:-_5-2	KosukeYusa	ACO1	aconitase 1	HGNC:117	1052742563	{0: 1, 1: 0, 2: 1, 3: 4, 4: 73}	seq_location_match	9	32407415	32407437	-	Human (GRCh38)	0.652537	0.5808	28.23	0.62982	79	55	26		0.347463	Green
TGACGGGCTCTCTCTCCGGTTGG	ACO2_CCDS14017.1_ex5_22:41911786-41911809:+_5-3	KosukeYusa	ACO2	aconitase 2	HGNC:118	1183976585	{0: 1, 1: 0, 2: 0, 3: 9, 4: 42}	seq_location_match	22	41515783	41515805	+	Human (GRCh38)	1.09975	0.5845	35.47	0.882949	87	55	39		0.099747	Green
AACATTGTTCGCAAACGGTAAGG	ACO2_CCDS14017.1_ex1_22:41895849-41895872:+_5-1	KosukeYusa	ACO2	aconitase 2	HGNC:118	1183974015	{0: 1, 1: 0, 2: 0, 3: 2, 4: 32}	seq_location_match	22	41499846	41499868	+	Human (GRCh38)	1.04164	0.52106	27.73	0.834736	95	51	43		0.041636	Green
CCGATTACTGCATTTCGCCAAGG	IRG1_CCDS58299.1_ex3_13:77529614-77529637:+_5-3	KosukeYusa	ACOD1	aconitate decarboxylase 1	HGNC:33904	1110565684	{0: 1, 1: 0, 2: 0, 3: 0, 4: 30}	seq_location_match	13	76955480	76955502	+	Human (GRCh38)	0.872949	0.62291	24.55	0.627226	95	61	39		0.127051	Green
TATGTGAAACACTTCCGTAGTGG	IRG1_CCDS58299.1_ex1_13:77526744-77526767:-_5-1	KosukeYusa	ACOD1	aconitate decarboxylase 1	HGNC:33904	1110565395	{0: 1, 1: 0, 2: 0, 3: 5, 4: 70}	seq_location_match	13	76952610	76952632	-	Human (GRCh38)	0.354571	0.71765	29.2	0.539843	88	67	60		0.645429	Green
AGTAGCGCTCGTGCCGCACCCGG	ACOT1_CCDS32117.1_ex0_14:74004487-74004510:-_4-3	KosukeYusa	ACOT1	acyl-CoA thioesterase 1	HGNC:33128	1119296549	{0: 1, 1: 0, 2: 1, 3: 2, 4: 19}	seq_location_match	14	73537784	73537806	-	Human (GRCh38)	1.25452	0.57608	39.33	0.251524	95	53	62		0.254522	Green
CTCCAGGTCCAGCTCGCCAAGGG	CTCCAGGTCCAGCTCGCCAA	Avana	ACOT1	acyl-CoA thioesterase 1	HGNC:33128	1119296500	{0: 1, 1: 0, 2: 3, 3: 10, 4: 136}	seq_location_match	14	73537588	73537610	-	Human (GRCh38)	1.76294			0.252406	72	53	80		0.762945	Green
GAAGAGTTCGGCGCAGTTCCTGG	ACOT2_CCDS9816.1_ex0_14:74036057-74036080:+_4-2	KosukeYusa	ACOT2	acyl-CoA thioesterase 2	HGNC:18431	1119300701	{0: 1, 1: 0, 2: 0, 3: 3, 4: 59}	seq_location_match	14	73569354	73569376	+	Human (GRCh38)	1.88194	0.35333	29.79	0.479541	91	17	27		0.881943	Green
AGATCATTAGGGTTCCTGCTCGG	AGATCATTAGGGTTCCTGCT	Avana	ACOT2	acyl-CoA thioesterase 2	HGNC:18431	1119300711	{0: 1, 1: 0, 2: 0, 3: 8, 4: 94}	seq_location_match	14	73569404	73569426	+	Human (GRCh38)	0.961256	0.6216		0.284392	80	62	52		0.0387444	Green
CTTCTTTTCTTCCAGGTAAAAGG	ACOT4_CCDS9817.1_ex2_14:74061737-74061760:+_5-2	KosukeYusa	ACOT4	acyl-CoA thioesterase 4	HGNC:19748	1119304299	{0: 1, 1: 0, 2: 4, 3: 50, 4: 462}	seq_location_match	14	73595034	73595056	+	Human (GRCh38)	1.03452	0.41727	20.84	0.506396	35	25	24	polyt4	0.034521	Green
GCTACTGTGCTTATAGTTGATGG	ACOT4_CCDS9817.1_ex2_14:74061882-74061905:-_5-4	KosukeYusa	ACOT4	acyl-CoA thioesterase 4	HGNC:19748	1119304318	{0: 1, 1: 0, 2: 0, 3: 5, 4: 86}	seq_location_match	14	73595179	73595201	-	Human (GRCh38)	0.714271	0.40343	27.09	0.48608	81	41	39		0.28573	Green
TGTTCCATTGGAAAAGGCGCAGG	ACOT6_CCDS32118.1_ex1_14:74086200-74086223:+_5-4	KosukeYusa	ACOT6	acyl-CoA thioesterase 6	HGNC:33159	1119307501	{0: 1, 1: 0, 2: 0, 3: 2, 4: 75}	seq_location_match	14	73619497	73619519	+	Human (GRCh38)	0.984735	0.55222	41.92	0.592113	88	54	27		0.0152654	Green
TTGGCATGGATGATCAAAGCTGG	ACOT6_CCDS32118.1_ex1_14:74086241-74086264:+_5-5	KosukeYusa	ACOT6	acyl-CoA thioesterase 6	HGNC:33159	1119307507	{0: 1, 1: 0, 2: 0, 3: 12, 4: 146}	seq_location_match	14	73619538	73619560	+	Human (GRCh38)	0.570873	0.56919	25.35	0.538764	77	57	45		0.429127	Green
TTTCTCGCAGTATTCCCGGCAGG	ACOT7_CCDS30573.1_ex4_1:6387460-6387483:-_5-1	KosukeYusa	ACOT7	acyl-CoA thioesterase 7	HGNC:24157	901034368	{0: 1, 1: 0, 2: 0, 3: 0, 4: 55}	seq_location_match	1	6327401	6327423	-	Human (GRCh38)	0.768418	0.57912	41.27	0.680604	95	58	43		0.231582	Green
AAAGGGCACCTTACCACAACAGG	ACOT7_CCDS30573.1_ex5_1:6393522-6393545:+_5-2	KosukeYusa	ACOT7	acyl-CoA thioesterase 7	HGNC:24157	901035434	{0: 1, 1: 0, 2: 0, 3: 4, 4: 97}	seq_location_match	1	6333463	6333485	+	Human (GRCh38)	0.728694	0.49716	41.91	0.31807	81	45	55		0.271306	Green
CAAGTGGAGCGGACACGAACAGG	ACOT8_CCDS13378.1_ex3_20:44477265-44477288:-_5-3	KosukeYusa	ACOT8	acyl-CoA thioesterase 8	HGNC:15919	1173794352	{0: 1, 1: 0, 2: 0, 3: 1, 4: 34}	seq_location_match	20	45848627	45848649	-	Human (GRCh38)	0.803573	0.41068	33.46	0.543402	95	36	44		0.196427	Green
TGGTGGTCAGATCGTGGGCCAGG	ACOT8_CCDS13378.1_ex4_20:44483872-44483895:-_5-5	KosukeYusa	ACOT8	acyl-CoA thioesterase 8	HGNC:15919	1173795242	{0: 1, 1: 0, 2: 1, 3: 9, 4: 117}	seq_location_match	20	45855234	45855256	-	Human (GRCh38)	1.82741	0.42046	34.4	0.259459	81	38	49		0.827413	Green
ATGAGTGGATTTACAAATGCCGG	ACOT9_CCDS35216.1_ex6_X:23726037-23726060:+_5-3	KosukeYusa	ACOT9	acyl-CoA thioesterase 9	HGNC:17152	1187864058	{0: 1, 1: 0, 2: 4, 3: 14, 4: 239}	seq_location_match	X	23707921	23707943	+	Human (GRCh38)	0.409683	0.61243	34.31	0.652867	54	51	64		0.590317	Green
AGGGCTGTAACTATCGATAAAGG	ACOT9_CCDS35216.1_ex9_X:23740800-23740823:+_5-4	KosukeYusa	ACOT9	acyl-CoA thioesterase 9	HGNC:17152	1187865849	{0: 1, 1: 0, 2: 1, 3: 3, 4: 38}	seq_location_match	X	23722684	23722706	+	Human (GRCh38)	0.863682	0.53538	30.79	0.548372	93	46	51		0.136318	Green
CACCAGACGGTCGCCGACCTGGG	ACOT11_CCDS592.1_ex7_1:55065030-55065053:-_5-5	KosukeYusa	ACOT11	acyl-CoA thioesterase 11	HGNC:18156	907459912	{0: 1, 1: 0, 2: 0, 3: 1, 4: 17}	seq_location_match	1	54599358	54599380	-	Human (GRCh38)	0.99157	0.52477	23.05	0.67657	96	53	58		0.0084296	Green
GTATCCCTCGCCGTCTGCCATGG	ACOT11_CCDS592.1_ex1_1:55050394-55050417:-_5-1	KosukeYusa	ACOT11	acyl-CoA thioesterase 11	HGNC:18156	907457454	{0: 1, 1: 0, 2: 0, 3: 1, 4: 32}	seq_location_match	1	54584722	54584744	-	Human (GRCh38)	0.820375	0.5255	30.83	0.668983	89	52	37		0.179625	Green
TGTTGAAGTTGGAGTTCGCGTGG	ACOT12_CCDS4055.1_ex7_5:80640837-80640860:-_5-1	KosukeYusa	ACOT12	acyl-CoA thioesterase 12	HGNC:24436	992905845	{0: 1, 1: 0, 2: 0, 3: 5, 4: 54}	seq_location_match	5	81345019	81345041	-	Human (GRCh38)	1.57333	0.64546	30.99	0.654994	94	60	39		0.573332	Green
TTCCGGGGACCATCTACAGTTGG	ACOT12_CCDS4055.1_ex8_5:80641751-80641774:-_5-2	KosukeYusa	ACOT12	acyl-CoA thioesterase 12	HGNC:24436	992905958	{0: 1, 1: 0, 2: 0, 3: 1, 4: 44}	seq_location_match	5	81345933	81345955	-	Human (GRCh38)	1.49661	0.59948	27.25	0.46749	91	58	34		0.496609	Green
GCTCTGCTATGCACGGAAAGGGG	ACOT13_CCDS4558.1_ex1_6:24698239-24698262:+_5-4	KosukeYusa	ACOT13	acyl-CoA thioesterase 13	HGNC:20999	1005325652	{0: 1, 1: 0, 2: 0, 3: 6, 4: 86}	seq_location_match	6	24698012	24698034	+	Human (GRCh38)	0.99722	0.6763	23.2	0.646411	91	60	51		0.0027795	Green
ACGTGGCTGTCAAACCGCCGTGG	ACOT13_CCDS4558.1_ex1_6:24698193-24698216:-_5-2	KosukeYusa	ACOT13	acyl-CoA thioesterase 13	HGNC:20999	1005325646	{0: 1, 1: 0, 2: 0, 3: 1, 4: 23}	seq_location_match	6	24697966	24697988	-	Human (GRCh38)	0.976633	0.72612	68.08	0.531291	97	67	52		0.0233669	Green
GGAATTACCGTTGGTGACATCGG	ACOX1_CCDS11734.1_ex8_17:73951740-73951763:-_5-2	KosukeYusa	ACOX1	acyl-CoA oxidase 1	HGNC:119	1151737784	{0: 1, 1: 0, 2: 0, 3: 10, 4: 219}	seq_location_match	17	75955660	75955682	-	Human (GRCh38)	1.52742	0.60172	30.93	0.732271	75	56	57		0.527422	Green
TCGCAGCCAGCGTTATGAGGTGG	ACOX1_CCDS11734.1_ex12_17:73974696-73974719:-_5-5	KosukeYusa	ACOX1	acyl-CoA oxidase 1	HGNC:119	1151740420	{0: 1, 1: 0, 2: 0, 3: 0, 4: 42}	seq_location_match	17	75978616	75978638	-	Human (GRCh38)	1.01458	0.65888	34.86	0.59206	93	62	79		0.014576	Green
GTTATAAGGCTGCCATGCGGAGG	ACOX2_CCDS33775.1_ex12_3:58520160-58520183:-_5-5	KosukeYusa	ACOX2	acyl-CoA oxidase 2	HGNC:120	955392944	{0: 1, 1: 0, 2: 0, 3: 0, 4: 42}	seq_location_match	3	58534434	58534456	-	Human (GRCh38)	0.836159	0.54951	28.73	0.821162	93	56	40		0.163841	Green
TGAACCATGTGCGGGTCCCCAGG	ACOX2_CCDS33775.1_ex8_3:58517004-58517027:-_5-3	KosukeYusa	ACOX2	acyl-CoA oxidase 2	HGNC:120	955392438	{0: 1, 1: 0, 2: 0, 3: 1, 4: 62}	seq_location_match	3	58531278	58531300	-	Human (GRCh38)	0.862892	0.44364	26.09	0.72479	88	42	41		0.137108	Green
AAAACTCGGGCAGAACGGTCTGG	ACOX3_CCDS3401.1_ex11_4:8407688-8407711:-_5-2	KosukeYusa	ACOX3	acyl-CoA oxidase 3, pristanoyl	HGNC:121	969642266	{0: 1, 1: 0, 2: 0, 3: 1, 4: 40}	seq_location_match	4	8405962	8405984	-	Human (GRCh38)	0.410511	0.50184	26.05	0.628334	93	45	42		0.589489	Green
TGTCCCTCCCGTAGGACGTCAGG	ACOX3_CCDS3401.1_ex9_4:8398837-8398860:-_5-1	KosukeYusa	ACOX3	acyl-CoA oxidase 3, pristanoyl	HGNC:121	969640757	{0: 1, 1: 0, 2: 0, 3: 3, 4: 51}	seq_location_match	4	8397111	8397133	-	Human (GRCh38)	0.478634	0.48178	24.6	0.486479	96	45	51		0.521366	Green
GGATGTTTGCAATGACCGAGAGG	ACOXL_CCDS46389.1_ex3_2:111551668-111551691:+_5-1	KosukeYusa	ACOXL	acyl-CoA oxidase like	HGNC:25621	936241773	{0: 1, 1: 0, 2: 0, 3: 4, 4: 59}	seq_location_match	2	110794092	110794114	+	Human (GRCh38)	1.33198	0.67546	25.35	0.790627	94	68	40		0.331976	Green
TGACACGCCGTGTGAAAATGCGG	ACOXL_CCDS46389.1_ex4_2:111556197-111556220:+_5-2	KosukeYusa	ACOXL	acyl-CoA oxidase like	HGNC:25621	936242342	{0: 1, 1: 0, 2: 0, 3: 3, 4: 76}	seq_location_match	2	110798621	110798643	+	Human (GRCh38)	1.0352	0.6591	29.64	0.660438	83	58	46		0.035195	Green
GCTGTTTCTGACTGGAACGTGGG	ACP1_CCDS1640.1_ex2_2:272209-272232:+_11-7	KosukeYusa	ACP1	acid phosphatase 1	HGNC:122	924986215	{0: 1, 1: 0, 2: 0, 3: 12, 4: 137}	seq_location_match	2	272210	272232	+	Human (GRCh38)	1.04252	0.72363	25.98	0.457113	84	54	54		0.042519	Green
GTCCAAGGACGGTACCTGCCGGG	ACP1_CCDS1639.1_ex2_2:272142-272165:-_11-6	KosukeYusa	ACP1	acid phosphatase 1	HGNC:122	924986206	{0: 1, 1: 0, 2: 0, 3: 5, 4: 67}	seq_location_match	2	272143	272165	-	Human (GRCh38)	0.579236	0.54901	17.87	0.418146	84	51	63		0.420764	Green
TGGTTAACTGACCAAACCCCTGG	ACP2_CCDS44583.1_ex2_11:47269590-47269613:+_5-3	KosukeYusa	ACP2	acid phosphatase 2, lysosomal	HGNC:123	1081977991	{0: 1, 1: 0, 2: 0, 3: 7, 4: 63}	seq_location_match	11	47248040	47248062	+	Human (GRCh38)	0.962341	0.46178	29.28	0.541834	79	44	43		0.0376586	Green
TCACTGGTGAACGGTCTCCATGG	ACP2_CCDS44583.1_ex2_11:47269653-47269676:+_5-5	KosukeYusa	ACP2	acid phosphatase 2, lysosomal	HGNC:123	1081978008	{0: 1, 1: 0, 2: 0, 3: 6, 4: 70}	seq_location_match	11	47248103	47248125	+	Human (GRCh38)	0.946538	0.61037	31.07	0.497105	87	55	42		0.0534618	Green
CACGGACTTTGACCGCACGCTGG	ACPT_CCDS12802.1_ex3_19:51294926-51294949:+_5-2	KosukeYusa	ACP4	acid phosphatase 4	HGNC:14376	1167660156	{0: 1, 1: 0, 2: 0, 3: 0, 4: 16}	seq_location_match	19	50791670	50791692	+	Human (GRCh38)	0.614199	0.60713	20.3	0.668093	98	59	31		0.385801	Green
GAACTTCACGGGACTGTCGCTGG	ACPT_CCDS12802.1_ex5_19:51295518-51295541:+_5-5	KosukeYusa	ACP4	acid phosphatase 4	HGNC:14376	1167660310	{0: 1, 1: 0, 2: 0, 3: 0, 4: 32}	seq_location_match	19	50792262	50792284	+	Human (GRCh38)	0.731454	0.4952	37.92	0.650936	98	53	30		0.268546	Green
AGATCTTAGAGTATGCAATCTGG	ACP5_CCDS12265.1_ex2_19:11687540-11687563:+_5-1	KosukeYusa	ACP5	acid phosphatase 5, tartrate resistant	HGNC:124	1162588608	{0: 1, 1: 0, 2: 0, 3: 7, 4: 88}	seq_location_match	19	11576726	11576748	+	Human (GRCh38)	0.764622	0.47846	33.55	0.607188	85	49	10		0.235378	Green
TTTCCCGGGCCGTGTGGAATGGG	ACP5_CCDS12265.1_ex3_19:11687990-11688013:+_5-5	KosukeYusa	ACP5	acid phosphatase 5, tartrate resistant	HGNC:124	1162588699	{0: 1, 1: 0, 2: 0, 3: 2, 4: 66}	seq_location_match	19	11577176	11577198	+	Human (GRCh38)	1.10111	0.39253	25.13	0.466593	87	31	53		0.10111	Green
TCGTGTTTCGACACGGGGCTCGG	ACP6_CCDS928.1_ex9_1:147141984-147142007:-_5-4	KosukeYusa	ACP6	acid phosphatase 6, lysophosphatidic	HGNC:29609	914437053	{0: 1, 1: 0, 2: 0, 3: 0, 4: 17}	seq_location_match	1	147669863	147669885	-	Human (GRCh38)	1.06219	0.56524	28.01	0.752414	96	44	64		0.062186	Green
GTCGACCGGACACTGGCCATCGG	ACP6_CCDS928.1_ex9_1:147142038-147142061:+_5-5	KosukeYusa	ACP6	acid phosphatase 6, lysophosphatidic	HGNC:29609	914437063	{0: 1, 1: 0, 2: 0, 3: 2, 4: 30}	seq_location_match	1	147669917	147669939	+	Human (GRCh38)	0.110882	0.52139	16.77	0.643817	87	55	69		0.889118	Green
TTATCGCTGTGGCAGTGCGCAGG	PAPL_CCDS33018.1_ex2_19:39589600-39589623:+_5-4	KosukeYusa	ACP7	acid phosphatase 7, tartrate resistant (putative)	HGNC:33781	1165888892	{0: 1, 1: 0, 2: 0, 3: 1, 4: 39}	seq_location_match	19	39098961	39098983	+	Human (GRCh38)	1.70404	0.48517	19.19	0.805649	94	41	25		0.704036	Green
AGAATGCCCCCGTCCACAAAGGG	PAPL_CCDS33018.1_ex1_19:39589213-39589236:-_5-2	KosukeYusa	ACP7	acid phosphatase 7, tartrate resistant (putative)	HGNC:33781	1165888796	{0: 1, 1: 0, 2: 0, 3: 0, 4: 58}	seq_location_match	19	39098574	39098596	-	Human (GRCh38)	1.73165	0.44043	31.67	0.650883	92	46	49		0.731654	Green
TACTTTCAGGTGTTTCGGCATGG	ACPP_CCDS3073.1_ex1_3:132047101-132047124:+_5-1	KosukeYusa	ACPP	acid phosphatase, prostate	HGNC:125	962099620	{0: 1, 1: 0, 2: 0, 3: 7, 4: 70}	seq_location_match	3	132328258	132328280	+	Human (GRCh38)	0.583615	0.51535	28.1	0.800121	89	50	34		0.416385	Green
ATGGAGCAGCATTATGAACTTGG	ACPP_CCDS3073.1_ex2_3:132050496-132050519:+_5-3	KosukeYusa	ACPP	acid phosphatase, prostate	HGNC:125	962099972	{0: 1, 1: 0, 2: 0, 3: 16, 4: 120}	seq_location_match	3	132331653	132331675	+	Human (GRCh38)	0.923809	0.59494	25.44	0.336675	79	52	42		0.0761914	Green
CAGCTTGCTGAATTCACGATGGG	ACR_CCDS14101.1_ex1_22:51177845-51177868:+_5-2	KosukeYusa	ACR	acrosin	HGNC:126	1185421905	{0: 1, 1: 0, 2: 0, 3: 5, 4: 66}	seq_location_match	22	50739418	50739440	+	Human (GRCh38)	0.82052	0.65347	25.24	0.636811	92	61	76		0.17948	Green
TGTCCGCATCGTCGGCGGGAAGG	ACR_CCDS14101.1_ex1_22:51177740-51177763:+_5-1	KosukeYusa	ACR	acrosin	HGNC:126	1185421886	{0: 1, 1: 0, 2: 0, 3: 0, 4: 10}	seq_location_match	22	50739313	50739335	+	Human (GRCh38)	0.234436	0.54809	20.57	0.620265	98	52	48		0.765564	Green
AGCAACGGTAGTGAGTGAACTGG	ACRBP_CCDS8554.1_ex7_12:6755671-6755694:+_5-2	KosukeYusa	ACRBP	acrosin binding protein	HGNC:17195	1092210992	{0: 1, 1: 0, 2: 0, 3: 1, 4: 68}	seq_location_match	12	6646506	6646528	+	Human (GRCh38)	0.7482	0.58261	32.59	0.595076	90	60	46		0.2518	Green
GTGGGTTGCACGGAGACGGCAGG	ACRBP_CCDS8554.1_ex8_12:6756023-6756046:+_5-5	KosukeYusa	ACRBP	acrosin binding protein	HGNC:17195	1092211076	{0: 1, 1: 0, 2: 0, 3: 2, 4: 79}	seq_location_match	12	6646858	6646880	+	Human (GRCh38)	1.01102	0.55316	38.5	0.543862	92	58	65		0.011018	Green
TCAAAGGCTGTTCTCCGGAGAGG	ACRV1_CCDS44759.1_ex2_11:125547853-125547876:+_5-3	KosukeYusa	ACRV1	acrosomal vesicle protein 1	HGNC:127	1090304367	{0: 1, 1: 0, 2: 0, 3: 9, 4: 78}	seq_location_match	11	125677959	125677981	+	Human (GRCh38)	0.448114	0.67668	46.73	0.558463	87	65	84		0.551886	Green
CCTTTGAGTGAGCTTGAGTCAGG	ACRV1_CCDS44759.1_ex2_11:125547837-125547860:-_5-2	KosukeYusa	ACRV1	acrosomal vesicle protein 1	HGNC:127	1090304364	{0: 1, 1: 0, 2: 2, 3: 6, 4: 109}	seq_location_match	11	125677943	125677965	-	Human (GRCh38)	0.701396	0.48734	43.66	0.475145	80	44	56		0.298604	Green
GGACGACTCGGGCCGATGGGCGG	ACSBG1_CCDS10298.1_ex11_15:78487033-78487056:-_5-5	KosukeYusa	ACSBG1	acyl-CoA synthetase bubblegum family member 1	HGNC:29567	1129769619	{0: 1, 1: 0, 2: 0, 3: 1, 4: 37}	seq_location_match	15	78194692	78194714	-	Human (GRCh38)	1.07838	0.55067	24.77	0.523282	94	48	68		0.078385	Green
GTCATAAGCGATGTACTGGCAGG	ACSBG1_CCDS10298.1_ex9_15:78485904-78485927:+_5-3	KosukeYusa	ACSBG1	acyl-CoA synthetase bubblegum family member 1	HGNC:29567	1129769335	{0: 1, 1: 0, 2: 0, 3: 1, 4: 32}	seq_location_match	15	78193563	78193585	+	Human (GRCh38)	0.713936	0.60026	27.53	0.473983	93	54	26		0.286064	Green
TCCGACAAGCCTCATAGTACTGG	ACSBG2_CCDS12159.1_ex1_19:6147640-6147663:-_5-1	KosukeYusa	ACSBG2	acyl-CoA synthetase bubblegum family member 2	HGNC:24174	1161757862	{0: 1, 1: 0, 2: 0, 3: 1, 4: 22}	seq_location_match	19	6147630	6147652	-	Human (GRCh38)	0.299962	0.55436	50.46	0.429767	96	52	41		0.700038	Green
CTGGGTAGGGGTTTACCGAAAGG	ACSBG2_CCDS12159.1_ex3_19:6156555-6156578:-_5-4	KosukeYusa	ACSBG2	acyl-CoA synthetase bubblegum family member 2	HGNC:24174	1161758927	{0: 1, 1: 0, 2: 0, 3: 3, 4: 77}	seq_location_match	19	6156545	6156567	-	Human (GRCh38)	0.972026	0.60441	25.87	0.353749	92	57	63		0.0279739	Green
GAAGCGGACACCCTGCAACCTGG	ACSF2_CCDS11567.1_ex0_17:48503722-48503745:-_5-1	KosukeYusa	ACSF2	acyl-CoA synthetase family member 2	HGNC:26101	1148830254	{0: 1, 1: 0, 2: 1, 3: 5, 4: 72}	seq_location_match	17	50426362	50426384	-	Human (GRCh38)	0.847167	0.5868	22.3	0.781516	82	51	32		0.152833	Green
CGCATGGTCTCCACGCCCATCGG	ACSF2_CCDS11567.1_ex1_17:48538053-48538076:+_5-2	KosukeYusa	ACSF2	acyl-CoA synthetase family member 2	HGNC:26101	1148834857	{0: 1, 1: 0, 2: 0, 3: 4, 4: 46}	seq_location_match	17	50460693	50460715	+	Human (GRCh38)	1.94976	0.5402	27.31	0.720318	89	54	65		0.949758	Green
CACTCATCCATGACGCCCACTGG	ACSF3_CCDS10974.1_ex0_16:89167421-89167444:-_5-4	KosukeYusa	ACSF3	acyl-CoA synthetase family member 3	HGNC:27288	1142273052	{0: 1, 1: 0, 2: 1, 3: 6, 4: 54}	seq_location_match	16	89101014	89101036	-	Human (GRCh38)	1.70251	0.49564	31.86	0.474443	92	36	34		0.702508	Green
GCGGCCGTGCTGGTCAACCAGGG	ACSF3_CCDS10974.1_ex0_16:89167261-89167284:-_5-1	KosukeYusa	ACSF3	acyl-CoA synthetase family member 3	HGNC:27288	1142273015	{0: 1, 1: 0, 2: 1, 3: 4, 4: 36}	seq_location_match	16	89100854	89100876	-	Human (GRCh38)	0.535063	0.69399	28.5	0.36436	89	64	64		0.464937	Green
GGATGCCTACGGCAGTGAACTGG	ACSL1_CCDS3839.1_ex14_4:185697690-185697713:-_5-1	KosukeYusa	ACSL1	acyl-CoA synthetase long chain family member 1	HGNC:3569	984922326	{0: 1, 1: 0, 2: 0, 3: 1, 4: 50}	seq_location_match	4	184776537	184776559	-	Human (GRCh38)	0.329599	0.51737	25.91	0.600076	88	52	29		0.6704	Green
TTATACGAAGGTTTCCAGAGGGG	ACSL1_CCDS3839.1_ex18_4:185709784-185709807:-_5-4	KosukeYusa	ACSL1	acyl-CoA synthetase long chain family member 1	HGNC:3569	984923805	{0: 1, 1: 0, 2: 1, 3: 3, 4: 71}	seq_location_match	4	184788631	184788653	-	Human (GRCh38)	1.75286	0.70583	22.43	0.52022	80	73	50		0.752863	Green
GGGAACTCGGACCAGGTCGGTGG	ACSL3_CCDS2455.1_ex3_2:223783835-223783858:-_5-4	KosukeYusa	ACSL3	acyl-CoA synthetase long chain family member 3	HGNC:3570	946753550	{0: 1, 1: 0, 2: 0, 3: 3, 4: 78}	seq_location_match	2	222919118	222919140	-	Human (GRCh38)	0.879662	0.54774	18.6	0.720265	88	56	67		0.120338	Green
CTTTCTCACGGATGCCGCATTGG	ACSL3_CCDS2455.1_ex5_2:223787495-223787518:+_5-5	KosukeYusa	ACSL3	acyl-CoA synthetase long chain family member 3	HGNC:3570	946753882	{0: 1, 1: 0, 2: 0, 3: 3, 4: 37}	seq_location_match	2	222922778	222922800	+	Human (GRCh38)	1.05151	0.48055	30.98	0.658364	96	45	55		0.051509	Green
AATTTGATAGCTGGAATGACAGG	ACSL4_CCDS14548.1_ex9_X:108921520-108921543:-_5-2	KosukeYusa	ACSL4	acyl-CoA synthetase long chain family member 4	HGNC:3571	1195889642	{0: 1, 1: 0, 2: 2, 3: 9, 4: 193}	seq_location_match	X	109678292	109678314	-	Human (GRCh38)	1.12427	0.55683	30.05	0.763447	64	49	37		0.124266	Green
TTAGGATTTCCCTGGTCCCAAGG	ACSL4_CCDS14548.1_ex13_X:108926408-108926431:+_5-5	KosukeYusa	ACSL4	acyl-CoA synthetase long chain family member 4	HGNC:3571	1195890008	{0: 1, 1: 0, 2: 1, 3: 5, 4: 120}	seq_location_match	X	109683180	109683202	+	Human (GRCh38)	0.993279	0.61917	21.53	0.638885	72	50	48		0.006721	Green
TCGGCATCTTTGCTCAGAATAGG	ACSL5_CCDS7572.1_ex4_10:114164535-114164558:+_5-3	KosukeYusa	ACSL5	acyl-CoA synthetase long chain family member 5	HGNC:16526	1074321238	{0: 1, 1: 0, 2: 0, 3: 7, 4: 94}	seq_location_match	10	112404778	112404800	+	Human (GRCh38)	1.99331	0.4496	25.74	0.598093	72	46	48		0.993313	Green
ATAACCTTTATGCAAGAGACAGG	ACSL5_CCDS7572.1_ex4_10:114164490-114164513:-_5-2	KosukeYusa	ACSL5	acyl-CoA synthetase long chain family member 5	HGNC:16526	1074321234	{0: 1, 1: 0, 2: 0, 3: 25, 4: 281}	seq_location_match	10	112404733	112404755	-	Human (GRCh38)	0.55714	0.56146	21.46	0.481954	63	50	38		0.44286	Green
TGTTTCACAAGCGGCACGACAGG	ACSL6_CCDS34228.1_ex12_5:131321098-131321121:-_5-1	KosukeYusa	ACSL6	acyl-CoA synthetase long chain family member 6	HGNC:16496	997196735	{0: 1, 1: 0, 2: 0, 3: 1, 4: 33}	seq_location_match	5	131985406	131985428	-	Human (GRCh38)	0.205042	0.53721	31.82	0.768477	96	52	55		0.794958	Green
TGATGTAGCGGATAGCCCCAGGG	ACSL6_CCDS34228.1_ex15_5:131324506-131324529:+_5-2	KosukeYusa	ACSL6	acyl-CoA synthetase long chain family member 6	HGNC:16496	997197328	{0: 1, 1: 0, 2: 0, 3: 3, 4: 41}	seq_location_match	5	131988814	131988836	+	Human (GRCh38)	1.34576	0.72981	18.21	0.467965	88	67	50		0.345759	Green
GAATGACTATGAAGTACCGGAGG	ACSM1_CCDS10587.1_ex12_16:20702368-20702391:-_5-5	KosukeYusa	ACSM1	acyl-CoA synthetase medium chain family member 1	HGNC:18049	1135229328	{0: 1, 1: 0, 2: 0, 3: 1, 4: 40}	seq_location_match	16	20691047	20691069	-	Human (GRCh38)	0.191464	0.71227	31.02	0.734843	95	69	44		0.808536	Green
AGACTCACTTAACCAGCGATCGG	ACSM1_CCDS10587.1_ex10_16:20693569-20693592:+_5-2	KosukeYusa	ACSM1	acyl-CoA synthetase medium chain family member 1	HGNC:18049	1135228446	{0: 1, 1: 0, 2: 1, 3: 2, 4: 37}	seq_location_match	16	20682248	20682270	+	Human (GRCh38)	0.600774	0.6545	29.12	0.619338	87	63	48		0.399226	Green
TAGCAACATCCGGTAAACAATGG	ACSM2A_CCDS32401.1_ex5_16:20486723-20486746:-_5-3	KosukeYusa	ACSM2A	acyl-CoA synthetase medium chain family member 2A	HGNC:32017	1135204901	{0: 1, 1: 0, 2: 0, 3: 1, 4: 62}	seq_location_match	16	20475402	20475424	-	Human (GRCh38)	1.13896	0.61774	34.57	0.386487	47	57	57		0.138957	Green
TGTGCTCACTTATGGAACCTTGG	ACSM2A_CCDS32401.1_ex4_16:20482925-20482948:+_5-2	KosukeYusa	ACSM2A	acyl-CoA synthetase medium chain family member 2A	HGNC:32017	1135204505	{0: 1, 1: 0, 2: 1, 3: 9, 4: 112}	seq_location_match	16	20471604	20471626	+	Human (GRCh38)	1.3816	0.54088	23.75	0.2693	82	50	32		0.381602	Green
CATCTACAGAACTGCCTCGCTGG	ACSM2B_CCDS10586.1_ex6_16:20559471-20559494:-_5-1	KosukeYusa	ACSM2B	acyl-CoA synthetase medium chain family member 2B	HGNC:30931	1135213950	{0: 1, 1: 0, 2: 0, 3: 3, 4: 60}	seq_location_match	16	20548150	20548172	-	Human (GRCh38)	1.18786	0.50699	20.41	0.328539	91	48	41		0.18786	Green
GGTTGGATACTGAACATCTTGGG	GGTTGGATACTGAACATCTT	Avana	ACSM2B	acyl-CoA synthetase medium chain family member 2B	HGNC:30931	1135214381	{0: 1, 1: 0, 2: 0, 3: 6, 4: 120}	seq_location_match	16	20552226	20552248	-	Human (GRCh38)	1.06506			0.239908	72	53	33		0.06506	Green
CGGATATCCACTTGTTCCACTGG	ACSM3_CCDS10589.1_ex3_16:20792100-20792123:-_5-5	KosukeYusa	ACSM3	acyl-CoA synthetase medium chain family member 3	HGNC:10522	1135238443	{0: 1, 1: 0, 2: 0, 3: 4, 4: 31}	seq_location_match	16	20780779	20780801	-	Human (GRCh38)	1.04872	0.52127	37.36	0.360763	91	44	39		0.048721	Green
CCTTATCAGTCCATTGGTCCAGG	ACSM3_CCDS10589.1_ex0_16:20781547-20781570:-_5-3	KosukeYusa	ACSM3	acyl-CoA synthetase medium chain family member 3	HGNC:10522	1135237366	{0: 1, 1: 0, 2: 1, 3: 6, 4: 89}	seq_location_match	16	20770226	20770248	-	Human (GRCh38)	0.970162	0.49732	30.61	0.340869	80	46	34		0.0298382	Green
AATGTAGCTTGCATACGAACAGG	ACSM4_CCDS44825.1_ex1_12:7459317-7459340:+_5-2	KosukeYusa	ACSM4	acyl-CoA synthetase medium chain family member 4	HGNC:32016	1092306556	{0: 1, 1: 0, 2: 0, 3: 1, 4: 65}	seq_location_match	12	7306722	7306744	+	Human (GRCh38)	0.157987	0.53539	24.97	0.617708	95	50	40		0.842013	Green
TGACCTTAAGACAAAACTCCTGG	ACSM4_CCDS44825.1_ex2_12:7463270-7463293:+_5-4	KosukeYusa	ACSM4	acyl-CoA synthetase medium chain family member 4	HGNC:32016	1092306906	{0: 1, 1: 0, 2: 1, 3: 10, 4: 144}	seq_location_match	12	7310675	7310697	+	Human (GRCh38)	1.12844	0.54911	29.81	0.395567	68	60	15		0.128442	Green
CTGGCCATCTACTTTACCAGCGG	CTGGCCATCTACTTTACCAG	Avana	ACSM5	acyl-CoA synthetase medium chain family member 5	HGNC:26060	1135199107	{0: 1, 1: 0, 2: 1, 3: 7, 4: 91}	seq_location_match	16	20421307	20421329	+	Human (GRCh38)	1.01181			0.47531	81	68	65		0.01181	Green
TGTGCCATTGACCCACCAGAAGG	TGTGCCATTGACCCACCAGA	Avana	ACSM5	acyl-CoA synthetase medium chain family member 5	HGNC:26060	1135198692	{0: 1, 1: 0, 2: 0, 3: 8, 4: 118}	seq_location_match	16	20418084	20418106	-	Human (GRCh38)	0.861367			0.389752	74	64	54		0.138633	Green
GACACGGCAGAGTTTACAACTGG	C10orf129_CCDS7440.2_ex2_10:96967068-96967091:-_5-4	KosukeYusa	ACSM6	acyl-CoA synthetase medium chain family member 6	HGNC:31665	1072411571	{0: 1, 1: 0, 2: 1, 3: 3, 4: 68}	seq_location_match	10	95207312	95207334	-	Human (GRCh38)	0.53545	0.42079	43.04	0.45528	79	42	24		0.46455	Green
CTGCCTAGGACGGACTCAGAGGG	C10orf129_CCDS7440.2_ex1_10:96961733-96961756:+_5-1	KosukeYusa	ACSM6	acyl-CoA synthetase medium chain family member 6	HGNC:31665	1072410991	{0: 1, 1: 0, 2: 1, 3: 3, 4: 77}	seq_location_match	10	95201977	95201999	+	Human (GRCh38)	1.09563	0.65327	28.56	0.315107	88	61	56		0.095631	Green
TGTTTGCGCCCCAGAGAGCATGG	ACSS1_CCDS13167.1_ex9_20:25003685-25003708:-_5-2	KosukeYusa	ACSS1	acyl-CoA synthetase short chain family member 1	HGNC:16091	1171421880	{0: 1, 1: 0, 2: 0, 3: 21, 4: 215}	seq_location_match	20	25023050	25023072	-	Human (GRCh38)	0.879876	0.47994	25.75	0.346434	68	50	32		0.120124	Green
TCTGTTAGCCAAGTGCAAGGTGG	ACSS1_CCDS13167.1_ex10_20:25004262-25004285:-_5-5	KosukeYusa	ACSS1	acyl-CoA synthetase short chain family member 1	HGNC:16091	1171421973	{0: 1, 1: 0, 2: 1, 3: 12, 4: 226}	seq_location_match	20	25023627	25023649	-	Human (GRCh38)	0.905557	0.69834	29.32	0.31973	60	72	54		0.094443	Green
TGGGATCATAGGCATGTAGATGG	ACSS2_CCDS13243.1_ex3_20:33501219-33501242:-_5-4	KosukeYusa	ACSS2	acyl-CoA synthetase short chain family member 2	HGNC:15814	1172433658	{0: 1, 1: 0, 2: 1, 3: 9, 4: 170}	seq_location_match	20	34913417	34913439	-	Human (GRCh38)	0.679271	0.59282	33.26	0.589662	74	49	47		0.320729	Green
CAGCAATGTTCTCCGAAAACAGG	ACSS2_CCDS13243.1_ex2_20:33500967-33500990:+_5-3	KosukeYusa	ACSS2	acyl-CoA synthetase short chain family member 2	HGNC:15814	1172433606	{0: 1, 1: 0, 2: 0, 3: 1, 4: 97}	seq_location_match	20	34913165	34913187	+	Human (GRCh38)	0.83286	0.36617	24.62	0.492173	91	35	53		0.16714	Green
CCTCGGTGACCGACCCCGAGAGG	ACSS3_CCDS9022.1_ex0_12:81472101-81472124:+_5-2	KosukeYusa	ACSS3	acyl-CoA synthetase short chain family member 3	HGNC:24723	1099315545	{0: 1, 1: 0, 2: 0, 3: 3, 4: 39}	seq_location_match	12	81078323	81078345	+	Human (GRCh38)	1.17125	0.66642	32.59	0.532384	78	66	63		0.171247	Green
GATACGCTGTCATGCTACACTGG	ACSS3_CCDS9022.1_ex5_12:81545644-81545667:+_5-4	KosukeYusa	ACSS3	acyl-CoA synthetase short chain family member 3	HGNC:24723	1099321202	{0: 1, 1: 0, 2: 0, 3: 0, 4: 22}	seq_location_match	12	81151866	81151888	+	Human (GRCh38)	0.261194	0.61982	22.26	0.51519	94	58	39		0.738806	Green
CTCACCGGTGGTCCTGCCGGAGG	ACTA1_CCDS1578.1_ex4_1:229568297-229568320:+_5-3	KosukeYusa	ACTA1	actin alpha 1, skeletal muscle	HGNC:129	922937331	{0: 1, 1: 0, 2: 0, 3: 3, 4: 71}	seq_location_match	1	229432551	229432573	+	Human (GRCh38)	0.443986	0.62935	33.59	0.672075	89	65	86		0.556014	Green
TCAGGTAGTCGGTGAGATCGCGG	ACTA1_CCDS1578.1_ex3_1:229568058-229568081:+_5-1	KosukeYusa	ACTA1	actin alpha 1, skeletal muscle	HGNC:129	922937269	{0: 1, 1: 0, 2: 0, 3: 4, 4: 31}	seq_location_match	1	229432312	229432334	+	Human (GRCh38)	0.885495	0.6728	37.94	0.526902	93	65	58		0.114505	Green
CATGTATGTGGCTATCCAGGCGG	ACTA2_CCDS7392.1_ex4_10:90701574-90701597:-_5-3	KosukeYusa	ACTA2	actin alpha 2, smooth muscle	HGNC:130	1071789806	{0: 1, 1: 0, 2: 0, 3: 8, 4: 111}	seq_location_match	10	88941818	88941840	-	Human (GRCh38)	1.06853	0.74316	33.72	0.580567	76	71	62		0.068532	Green
ATGTCTGGGACGTCCCACAATGG	ACTA2_CCDS7392.1_ex7_10:90708561-90708584:+_5-5	KosukeYusa	ACTA2	actin alpha 2, smooth muscle	HGNC:130	1071790485	{0: 1, 1: 0, 2: 1, 3: 4, 4: 62}	seq_location_match	10	88948805	88948827	+	Human (GRCh38)	0.765094	0.63973	22.6	0.486608	88	67	90		0.234906	Green
CCTGGGGCGCCCCACGATGGAGG	ACTB_CCDS5341.1_ex4_7:5569171-5569194:+_5-5	KosukeYusa	ACTB	actin beta	HGNC:132	1020125181	{0: 1, 1: 0, 2: 3, 3: 13, 4: 132}	seq_location_match	7	5529541	5529563	+	Human (GRCh38)	1.41612	0.51848	32.55	0.940242	40	43	69		0.41612	Green
CCTTCCCAGGGCGTGATGGTGGG	ACTB_CCDS5341.1_ex3_7:5569017-5569040:-_5-4	KosukeYusa	ACTB	actin beta	HGNC:132	1020125129	{0: 1, 1: 0, 2: 0, 3: 6, 4: 145}	seq_location_match	7	5529387	5529409	-	Human (GRCh38)	1.18576	0.52791	44.75	0.819623	69	47	54		0.185757	Green
GTATCCTATCGAGCATGGAGTGG	ACTBL2_CCDS34163.1_ex0_5:56778305-56778328:-_5-4	KosukeYusa	ACTBL2	actin beta like 2	HGNC:17780	990613400	{0: 1, 1: 0, 2: 0, 3: 2, 4: 31}	seq_location_match	5	57482479	57482501	-	Human (GRCh38)	0.0198747	0.70787	17.48	0.659873	88	67	42		0.980125	Green
TATGCCTCAGGACGGACCACAGG	ACTBL2_CCDS34163.1_ex0_5:56778082-56778105:-_5-3	KosukeYusa	ACTBL2	actin beta like 2	HGNC:17780	990613364	{0: 1, 1: 0, 2: 1, 3: 11, 4: 69}	seq_location_match	5	57482256	57482278	-	Human (GRCh38)	1.14404	0.58304	41.57	0.445348	85	57	63		0.144039	Green
AGTTTACCTGGTGCCGCGGGCGG	ACTC1_CCDS10041.1_ex5_15:35086873-35086896:+_5-5	KosukeYusa	ACTC1	actin alpha cardiac muscle 1	HGNC:143	1125003422	{0: 1, 1: 0, 2: 0, 3: 5, 4: 37}	seq_location_match	15	34794673	34794695	+	Human (GRCh38)	1.34071	0.63068	26.88	0.651502	94	57	84		0.340713	Green
CTGGGCTTCATCACCTACGTAGG	ACTC1_CCDS10041.1_ex4_15:35085716-35085739:+_5-3	KosukeYusa	ACTC1	actin alpha cardiac muscle 1	HGNC:143	1125003283	{0: 1, 1: 0, 2: 1, 3: 11, 4: 90}	seq_location_match	15	34793516	34793538	+	Human (GRCh38)	1.21573	0.6805	27.59	0.429217	87	68	57		0.215731	Green
CCGTGTTTCCTTCCATCGTCGGG	ACTG1_CCDS11782.1_ex4_17:79479272-79479295:-_5-5	KosukeYusa	ACTG1	actin gamma 1	HGNC:144	1152654129	{0: 1, 1: 0, 2: 0, 3: 3, 4: 80}	seq_location_match	17	81512247	81512269	-	Human (GRCh38)	1.24815	0.50877	35.08	0.944759	84	46	59		0.248153	Green
GTGTCTGGGGCGCCCGACGATGG	sgACTG1_7	KosukeYusa	ACTG1	actin gamma 1	HGNC:144	1152654127	{0: 1, 1: 0, 2: 3, 3: 10, 4: 47}	seq_location_match	17	81512235	81512257	+	Human (GRCh38)	0.70893			0.899601	90	49	84		0.29107	Green
GAGGGCGGCCCACAATGGAGGGG	sgACTG2_2	KosukeYusa	ACTG2	actin gamma 2, smooth muscle	HGNC:145	932689661	{0: 1, 1: 0, 2: 0, 3: 19, 4: 164}	seq_location_match	2	73901407	73901429	-	Human (GRCh38)	0.973617			0.928198	66	61	83		0.0263829	Green
GGGAGCCTCTGTGAGCAGGGTGG	sgACTG2_8	KosukeYusa	ACTG2	actin gamma 2, smooth muscle	HGNC:145	932690470	{0: 1, 1: 0, 2: 6, 3: 35, 4: 427}	seq_location_match	2	73908725	73908747	-	Human (GRCh38)	0.469206			0.887527	44	52	79		0.530794	Green
GGTGCCTCTGACATGAGAACAGG	sgACTL6A_6	KosukeYusa	ACTL6A	actin like 6A	HGNC:24124	966403761	{0: 1, 1: 0, 2: 1, 3: 9, 4: 131}	seq_location_match	3	179573446	179573468	-	Human (GRCh38)	1.2648			0.963854	72	53	45		0.2648	Green
ACTGGGCTGATTTTGGACAGTGG	ACTL6A_CCDS3231.1_ex5_3:179294023-179294046:+_5-2	KosukeYusa	ACTL6A	actin like 6A	HGNC:24124	966403989	{0: 1, 1: 0, 2: 1, 3: 8, 4: 208}	seq_location_match	3	179576236	179576258	+	Human (GRCh38)	1.14494	0.59406	21.52	0.956297	72	56	65	polyt4	0.14494	Green
CGAGCGACTCCGCATCCCTGAGG	sgACTL6B_7	KosukeYusa	ACTL6B	actin like 6B	HGNC:160	1029452098	{0: 1, 1: 0, 2: 0, 3: 1, 4: 43}	seq_location_match	7	100646997	100647019	-	Human (GRCh38)	0.635984			0.649428	90	59	39		0.364016	Green
AGCACTCCCAGTCCTCGACTGGG	ACTL6B_CCDS5702.1_ex10_7:100252724-100252747:+_5-4	KosukeYusa	ACTL6B	actin like 6B	HGNC:160	1029453335	{0: 1, 1: 0, 2: 0, 3: 4, 4: 80}	seq_location_match	7	100655102	100655124	+	Human (GRCh38)	0.570258	0.57037	27.2	0.516721	91	50	26		0.429742	Green
ACGATGATGCCATGTCGCAGAGG	ACTL7A_CCDS6772.1_ex0_9:111625001-111625024:-_5-5	KosukeYusa	ACTL7A	actin like 7A	HGNC:161	1058836534	{0: 1, 1: 0, 2: 0, 3: 2, 4: 38}	seq_location_match	9	108862722	108862744	-	Human (GRCh38)	0.111868	0.64719	31.02	0.744473	92	69	47		0.888132	Green
CCACAAGATCTCAACAACGGTGG	ACTL7A_CCDS6772.1_ex0_9:111624877-111624900:+_5-3	KosukeYusa	ACTL7A	actin like 7A	HGNC:161	1058836516	{0: 1, 1: 0, 2: 0, 3: 1, 4: 49}	seq_location_match	9	108862598	108862620	+	Human (GRCh38)	1.06403	0.72218	30.27	0.480031	94	66	37		0.06403	Green
CTTGCGGGTGTCGCCAGCGTCGG	ACTL7B_CCDS6771.1_ex0_9:111617928-111617951:+_5-3	KosukeYusa	ACTL7B	actin like 7B	HGNC:162	1058835464	{0: 1, 1: 0, 2: 0, 3: 0, 4: 43}	seq_location_match	9	108855649	108855671	+	Human (GRCh38)	0.600548	0.55459	38.01	0.687082	94	52	79		0.399452	Green
TACTGCAAGTGCGGCTACGCGGG	ACTL7B_CCDS6771.1_ex0_9:111618010-111618033:-_5-4	KosukeYusa	ACTL7B	actin like 7B	HGNC:162	1058835481	{0: 1, 1: 0, 2: 0, 3: 0, 4: 26}	seq_location_match	9	108855731	108855753	-	Human (GRCh38)	0.8828	0.59492	32.39	0.611261	96	48	43		0.1172	Green
TTTAGCTACCCCATCGAGCGGGG	ACTL8_CCDS183.1_ex0_1:18149689-18149712:+_5-3	KosukeYusa	ACTL8	actin like 8	HGNC:24018	902648813	{0: 1, 1: 0, 2: 0, 3: 1, 4: 13}	seq_location_match	1	17823195	17823217	+	Human (GRCh38)	0.303967	0.66604	29.98	0.651985	98	61	43		0.696033	Green
GGTGTCTCCGTGATGATCACAGG	ACTL8_CCDS183.1_ex0_1:18149791-18149814:-_5-4	KosukeYusa	ACTL8	actin like 8	HGNC:24018	902648835	{0: 1, 1: 0, 2: 0, 3: 3, 4: 73}	seq_location_match	1	17823297	17823319	-	Human (GRCh38)	0.66222	0.47077	32.37	0.464933	85	50	44		0.33778	Green
GCTGCCACCAAAGACCGGCGCGG	ACTL9_CCDS12207.1_ex0_19:8808897-8808920:-_5-5	KosukeYusa	ACTL9	actin like 9	HGNC:28494	1162159103	{0: 1, 1: 0, 2: 0, 3: 1, 4: 53}	seq_location_match	19	8698548	8698570	-	Human (GRCh38)	1.21376	0.75969	32.85	0.581072	96	78	68		0.213758	Green
CCACGACGATGCCGCTGCGCAGG	ACTL9_CCDS12207.1_ex0_19:8808690-8808713:+_5-3	KosukeYusa	ACTL9	actin like 9	HGNC:28494	1162159054	{0: 1, 1: 0, 2: 0, 3: 0, 4: 37}	seq_location_match	19	8698341	8698363	+	Human (GRCh38)	0.427914	0.39914	19.86	0.563531	95	43	36		0.572086	Green
CCATCTACGCGGGTCACTCGTGG	ACTL10_CCDS33463.1_ex0_20:32255394-32255417:+_5-1	KosukeYusa	ACTL10	actin like 10	HGNC:16127	1172273514	{0: 1, 1: 0, 2: 0, 3: 1, 4: 17}	seq_location_match	20	33667589	33667611	+	Human (GRCh38)	0.498311	0.66673	34.71	0.665469	96	60	34		0.501689	Green
GCACCCTGTCGCGCTACCTGCGG	ACTL10_CCDS33463.1_ex0_20:32255451-32255474:+_5-2	KosukeYusa	ACTL10	actin like 10	HGNC:16127	1172273522	{0: 1, 1: 0, 2: 0, 3: 2, 4: 37}	seq_location_match	20	33667646	33667668	+	Human (GRCh38)	0.678204	0.61024	30.02	0.495582	95	52	43		0.321796	Green
ATAGTCCTTCTGTCGCAGCATGG	ACTN1_CCDS45129.1_ex9_14:69352260-69352283:+_5-1	KosukeYusa	ACTN1	actinin alpha 1	HGNC:163	1118761977	{0: 1, 1: 0, 2: 0, 3: 3, 4: 48}	seq_location_match	14	68885544	68885566	+	Human (GRCh38)	0.803843	0.6094	39.52	0.504225	93	63	29		0.196157	Green
GCCGTATTCAGATTTGTGAGTGG	ACTN1_CCDS45129.1_ex14_14:69371424-69371447:+_5-3	KosukeYusa	ACTN1	actinin alpha 1	HGNC:163	1118765172	{0: 1, 1: 0, 2: 0, 3: 2, 4: 62}	seq_location_match	14	68904708	68904730	+	Human (GRCh38)	0.78337	0.65848	26.78	0.489579	85	64	25		0.21663	Green
TGTGCTTCCGGCGGTAATCCCGG	ACTN2_CCDS1613.1_ex9_1:236902693-236902716:-_5-4	KosukeYusa	ACTN2	actinin alpha 2	HGNC:164	923750072	{0: 1, 1: 0, 2: 0, 3: 0, 4: 19}	seq_location_match	1	236739394	236739416	-	Human (GRCh38)	0.585939	0.51933	33.69	0.547414	97	48	38		0.414061	Green
AAAGGCTGCCCAAACCTGACCGG	ACTN2_CCDS1613.1_ex2_1:236882196-236882219:+_5-2	KosukeYusa	ACTN2	actinin alpha 2	HGNC:164	923747802	{0: 1, 1: 0, 2: 1, 3: 6, 4: 103}	seq_location_match	1	236718897	236718919	+	Human (GRCh38)	0.553581	0.44624	16.62	0.349224	83	45	47		0.446419	Green
CAGTGAGCTGGACTACCACGAGG	CAGTGAGCTGGACTACCACG	Brunello	ACTN3	actinin alpha 3 (gene/pseudogene)	HGNC:165	1084044287	{0: 1, 1: 0, 2: 0, 3: 3, 4: 80}	seq_location_match	11	66559965	66559987	+	Human (GRCh38)		0.7488			92	75	64			Green
CCATGGCTGGAGAACCGTGTGGG	CCATGGCTGGAGAACCGTGT	Brunello	ACTN3	actinin alpha 3 (gene/pseudogene)	HGNC:165	1084043833	{0: 1, 1: 0, 2: 1, 3: 11, 4: 101}	seq_location_match	11	66557726	66557748	+	Human (GRCh38)		0.6524			86	65	76			Green
CACGGCCCGGCCCGACGAGAAGG	ACTN4_CCDS12518.1_ex7_19:39200906-39200929:+_5-4	KosukeYusa	ACTN4	actinin alpha 4	HGNC:166	1165826816	{0: 1, 1: 0, 2: 0, 3: 1, 4: 46}	seq_location_match	19	38710267	38710289	+	Human (GRCh38)	1.06286	0.48839	31.2	0.632784	94	50	63		0.062859	Green
AGGCTGAAACTGCCGCCAACCGG	ACTN4_CCDS12518.1_ex8_19:39205106-39205129:+_5-5	KosukeYusa	ACTN4	actinin alpha 4	HGNC:166	1165827681	{0: 1, 1: 0, 2: 0, 3: 7, 4: 77}	seq_location_match	19	38714467	38714489	+	Human (GRCh38)	0.850741	0.51399	23.37	0.540831	91	38	52		0.149259	Green
AAGCACGTTCGTGTCATGGCAGG	ACTR1A_CCDS7536.1_ex8_10:104248859-104248882:-_5-5	KosukeYusa	ACTR1A	actin related protein 1A	HGNC:167	1073304087	{0: 1, 1: 0, 2: 0, 3: 2, 4: 47}	seq_location_match	10	102489103	102489125	-	Human (GRCh38)	1.30865	0.55976	24.14	0.859299	90	54	50		0.308654	Green
ATCATGCGCATCGACATCGCGGG	ACTR1A_CCDS7536.1_ex5_10:104244013-104244036:-_5-1	KosukeYusa	ACTR1A	actin related protein 1A	HGNC:167	1073303326	{0: 1, 1: 0, 2: 0, 3: 0, 4: 16}	seq_location_match	10	102484257	102484279	-	Human (GRCh38)	1.34471	0.55355	33.31	0.822617	98	61	43		0.344713	Green
TCCGTCCTAACAGTGTCGGGCGG	ACTR1B_CCDS2033.1_ex8_2:98277099-98277122:-_5-5	KosukeYusa	ACTR1B	actin related protein 1B	HGNC:168	934845787	{0: 1, 1: 0, 2: 0, 3: 1, 4: 25}	seq_location_match	2	97660637	97660659	-	Human (GRCh38)	1.2038	0.70222	28.22	0.698146	94	67	58		0.203798	Green
CTGCTTTTGGTCCGATGAAGAGG	ACTR1B_CCDS2033.1_ex8_2:98277035-98277058:+_5-4	KosukeYusa	ACTR1B	actin related protein 1B	HGNC:168	934845771	{0: 1, 1: 0, 2: 0, 3: 5, 4: 85}	seq_location_match	2	97660573	97660595	+	Human (GRCh38)	1.11199	0.58038	38.11	0.678545	90	52	53	polyt4	0.111994	Green
TGACTTTGTACGCTCAAGGTAGG	ACTR2_CCDS1881.1_ex3_2:65478215-65478238:+_5-4	KosukeYusa	ACTR2	actin related protein 2	HGNC:169	931741657	{0: 1, 1: 0, 2: 1, 3: 3, 4: 106}	seq_location_match	2	65251082	65251104	+	Human (GRCh38)	1.23823	0.59454	21.35	0.958311	71	62	41		0.238234	Green
GGTGTGCGACAACGGCACCGGGG	GGTGTGCGACAACGGCACCG	Avana	ACTR2	actin related protein 2	HGNC:169	931739324	{0: 1, 1: 0, 2: 0, 3: 1, 4: 21}	seq_location_match	2	65227936	65227958	+	Human (GRCh38)	1.05486			0.944271	97	74	52		0.054859	Green
GTTATATCTCGTCCTGCGATTGG	ACTR3_CCDS33277.1_ex6_2:114697574-114697597:-_5-5	KosukeYusa	ACTR3	actin related protein 3	HGNC:170	936604828	{0: 1, 1: 0, 2: 1, 3: 2, 4: 19}	seq_location_match	2	113939998	113940020	-	Human (GRCh38)	1.12459	0.52343	26.46	0.820664	94	49	37		0.124591	Green
AGAACGGACGTTGACCGGTACGG	ACTR3_CCDS33277.1_ex5_2:114691899-114691922:+_5-3	KosukeYusa	ACTR3	actin related protein 3	HGNC:170	936604358	{0: 1, 1: 0, 2: 0, 3: 0, 4: 8}	seq_location_match	2	113934323	113934345	+	Human (GRCh38)	1.18456	0.6288	29.39	0.772467	99	60	78		0.184559	Green
TTTGAATCATTTAACGTACCAGG	TTTGAATCATTTAACGTACC	Brunello	ACTR3B	actin related protein 3B	HGNC:17256	1034665506	{0: 1, 1: 0, 2: 5, 3: 9, 4: 91}	seq_location_match	7	152814604	152814626	+	Human (GRCh38)		0.5584			82	56	40			Green
AGGACATGACTCCAAAGACGGGG	chr7:152551617-152551636_ACTR3B_-	TKOv3	ACTR3B	actin related protein 3B	HGNC:17256	1034670564	{0: 1, 1: 0, 2: 0, 3: 14, 4: 132}	seq_location_match	7	152854529	152854551	-	Human (GRCh38)					80	75	50			Green
TGGGTGAACGTACATTAACGGGG	ACTR3C_CCDS47744.1_ex4_7:149990445-149990468:-_5-5	KosukeYusa	ACTR3C	actin related protein 3C	HGNC:37282	1034332286	{0: 1, 1: 1, 2: 0, 3: 0, 4: 17}	seq_location_match	7	150293357	150293379	-	Human (GRCh38)	0.774334	0.79599	25.99	0.45488	85	78	38		0.225666	Amber
AGTGGGTGAACGTACATTAACGG	AGTGGGTGAACGTACATTAA	Avana	ACTR3C	actin related protein 3C	HGNC:37282	1034332288	{0: 1, 1: 1, 2: 0, 3: 5, 4: 52}	seq_location_match	7	150293359	150293381	-	Human (GRCh38)	-1.91319			0.329089	78	50	40		2.91319	Amber
GGGTCGTTCCAAGTCCGCGCTGG	ACTR5_CCDS13308.1_ex0_20:37377232-37377255:+_5-1	KosukeYusa	ACTR5	actin related protein 5	HGNC:14671	1172954806	{0: 1, 1: 0, 2: 0, 3: 2, 4: 18}	seq_location_match	20	38748590	38748612	+	Human (GRCh38)	1.15935	0.61193	18.03	0.794601	97	54	27		0.159345	Green
GAGCGCAGCATCCAGCGCAGTGG	sgACTR5_3	KosukeYusa	ACTR5	actin related protein 5	HGNC:14671	1172954848	{0: 1, 1: 0, 2: 2, 3: 8, 4: 114}	seq_location_match	20	38748743	38748765	-	Human (GRCh38)	0.609117			0.654405	71	59	55		0.390883	Green
CTGGGGCTCTCAGTGCACATAGG	ACTR6_CCDS9074.1_ex4_12:100603850-100603873:+_5-3	KosukeYusa	ACTR6	actin related protein 6	HGNC:24025	1100986843	{0: 1, 1: 0, 2: 0, 3: 18, 4: 219}	seq_location_match	12	100210073	100210095	+	Human (GRCh38)	1.63809	0.69193	17.43	0.841351	72	60	67		0.638091	Green
AGGATGTAAAAGAGTCCAGAAGG	ACTR6_CCDS9074.1_ex1_12:100598799-100598822:-_5-1	KosukeYusa	ACTR6	actin related protein 6	HGNC:24025	1100986372	{0: 1, 1: 0, 2: 1, 3: 17, 4: 220}	seq_location_match	12	100205022	100205044	-	Human (GRCh38)	1.2452	0.63828	21.28	0.712067	64	57	32		0.2452	Green
GACAAGTGTATGCTGTGTGGAGG	sgACTR8_9	KosukeYusa	ACTR8	actin related protein 8	HGNC:14672	954886159	{0: 1, 1: 0, 2: 2, 3: 16, 4: 139}	seq_location_match	3	53875973	53875995	-	Human (GRCh38)	0.933776			0.880445	63	70	58		0.0662243	Green
GGACAGTTGGCTCCTAAGGGAGG	sgACTR8_4	KosukeYusa	ACTR8	actin related protein 8	HGNC:14672	954886513	{0: 1, 1: 0, 2: 0, 3: 8, 4: 108}	seq_location_match	3	53879947	53879969	-	Human (GRCh38)	0.660867			0.856863	70	61	43		0.339133	Green
ATATCCACAATCTAGGACCATGG	ACTR10_CCDS32090.1_ex4_14:58678073-58678096:-_5-3	KosukeYusa	ACTR10	actin related protein 10	HGNC:17372	1117681825	{0: 1, 1: 0, 2: 0, 3: 10, 4: 97}	seq_location_match	14	58211356	58211378	-	Human (GRCh38)	1.24469	0.69191	29.4	0.967383	77	60	39		0.244692	Green
TGTTGGGGAGCACTACCCCTAGG	ACTR10_CCDS32090.1_ex5_14:58680375-58680398:+_5-4	KosukeYusa	ACTR10	actin related protein 10	HGNC:17372	1117682003	{0: 1, 1: 0, 2: 1, 3: 9, 4: 83}	seq_location_match	14	58213658	58213680	+	Human (GRCh38)	1.08201	0.6675	19.47	0.962836	84	60	63		0.082013	Green
TTCTGATTAAGTCTTGCTAAAGG	ACTRT1_CCDS14611.1_ex0_X:127186024-127186047:+_5-5	KosukeYusa	ACTRT1	actin related protein T1	HGNC:24027	1197563476	{0: 1, 1: 0, 2: 1, 3: 34, 4: 476}	seq_location_match	X	128052046	128052068	+	Human (GRCh38)	1.15255	0.58839	23.34	0.39942	44	52	25		0.152553	Green
CTGCCACCGCATGATTAGACAGG	ACTRT1_CCDS14611.1_ex0_X:127185755-127185778:+_5-2	KosukeYusa	ACTRT1	actin related protein T1	HGNC:24027	1197563439	{0: 1, 1: 0, 2: 1, 3: 4, 4: 39}	seq_location_match	X	128051777	128051799	+	Human (GRCh38)	0.765794	0.52694	23.07	0.362384	93	56	64		0.234206	Green
TTTCTACCTGTCGGACCAGGCGG	ACTRT2_CCDS45.1_ex0_1:2938654-2938677:+_5-4	KosukeYusa	ACTRT2	actin related protein T2	HGNC:24026	900504396	{0: 1, 1: 0, 2: 0, 3: 2, 4: 71}	seq_location_match	1	3022091	3022113	+	Human (GRCh38)	0.778127	0.66703	36.21	0.443946	93	66	69		0.221873	Green
AGCGTGGCCTGATCACAGGGTGG	ACTRT2_CCDS45.1_ex0_1:2938476-2938499:+_5-2	KosukeYusa	ACTRT2	actin related protein T2	HGNC:24026	900504364	{0: 1, 1: 0, 2: 0, 3: 5, 4: 136}	seq_location_match	1	3021913	3021935	+	Human (GRCh38)	0.863029	0.64356	23.82	0.369986	72	64	57		0.136971	Green
AGCCTGGATGGACATATAGAAGG	ACTRT3_CCDS3206.1_ex0_3:169485927-169485950:+_5-1	KosukeYusa	ACTRT3	actin related protein T3	HGNC:24022	965530752	{0: 1, 1: 0, 2: 0, 3: 22, 4: 278}	seq_location_match	3	169768140	169768162	+	Human (GRCh38)	0.0781031	0.53876	25.18	0.813123	57	49	54		0.921897	Green
AACATTATCGGCCGCGCCAAGGG	ACTRT3_CCDS3206.1_ex1_3:169487189-169487212:-_5-5	KosukeYusa	ACTRT3	actin related protein T3	HGNC:24022	965530964	{0: 1, 1: 0, 2: 0, 3: 0, 4: 5}	seq_location_match	3	169769402	169769424	-	Human (GRCh38)	0.856716	0.59081	36.8	0.672558	100	52	65		0.143284	Green
ATGTCTTTTAGCCTGCCTGCTGG	ACVR1_CCDS2206.1_ex6_2:158634758-158634781:-_5-4	KosukeYusa	ACVR1	activin A receptor type 1	HGNC:171	940764756	{0: 1, 1: 0, 2: 0, 3: 5, 4: 114}	seq_location_match	2	157778247	157778269	-	Human (GRCh38)	1.2013	0.48036	20.65	0.664511	77	38	5	polyt4	0.201296	Green
CCATGACTTCTCATCACGGGAGG	ACVR1_CCDS2206.1_ex4_2:158626934-158626957:+_5-1	KosukeYusa	ACVR1	activin A receptor type 1	HGNC:171	940764032	{0: 1, 1: 0, 2: 0, 3: 2, 4: 64}	seq_location_match	2	157770423	157770445	+	Human (GRCh38)	0.858378	0.70028	25.2	0.584571	94	68	60		0.141622	Green
GGAGAGACACATCTCACATGAGG	sgACVR1B_3	KosukeYusa	ACVR1B	activin A receptor type 1B	HGNC:172	1096485336	{0: 1, 1: 0, 2: 2, 3: 37, 4: 343}	seq_location_match	12	51976495	51976517	-	Human (GRCh38)	1.41494			0.737361	31	64	31		0.414945	Green
CACTGTGCGCTGGACAAAGAGGG	ACVR1B_CCDS44893.2_ex2_12:52374758-52374781:-_5-4	KosukeYusa	ACVR1B	activin A receptor type 1B	HGNC:172	1096485892	{0: 1, 1: 0, 2: 1, 3: 9, 4: 154}	seq_location_match	12	51980975	51980997	-	Human (GRCh38)	0.715762	0.49619	26.65	0.691607	74	53	53		0.284237	Green
AGAAATATAGTGACCGTGGCTGG	ACVR1C_CCDS2205.1_ex4_2:158401027-158401050:-_5-3	KosukeYusa	ACVR1C	activin A receptor type 1C	HGNC:18123	940743829	{0: 1, 1: 0, 2: 1, 3: 8, 4: 94}	seq_location_match	2	157544516	157544538	-	Human (GRCh38)	0.359507	0.47643	27.78	0.834239	86	46	18		0.640493	Green
GCTAACCAATGGAAAAGAGCAGG	sgACVR1C_4	KosukeYusa	ACVR1C	activin A receptor type 1C	HGNC:18123	940747668	{0: 1, 1: 0, 2: 3, 3: 13, 4: 140}	seq_location_match	2	157587316	157587338	-	Human (GRCh38)	0.196666			0.498116	65	57	28		0.803334	Green
AAACCTAGTAATGGAGAAGGTGG	sgACVR2A_5	KosukeYusa	ACVR2A	activin A receptor type 2A	HGNC:173	939905950	{0: 1, 1: 0, 2: 1, 3: 12, 4: 228}	seq_location_match	2	147915206	147915228	-	Human (GRCh38)	0.0560802			0.602618	54	57	56		0.94392	Green
AAGTCTGCAGGCGATACCCATGG	sgACVR2A_9	KosukeYusa	ACVR2A	activin A receptor type 2A	HGNC:173	939906310	{0: 1, 1: 0, 2: 0, 3: 4, 4: 74}	seq_location_match	2	147920318	147920340	+	Human (GRCh38)	0.437753			0.574066	90	63	45		0.562247	Green
GGGGGTGGCTCGTACGTGACTGG	ACVR2B_CCDS2679.1_ex3_3:38519627-38519650:-_5-4	KosukeYusa	ACVR2B	activin A receptor type 2B	HGNC:174	952945976	{0: 1, 1: 0, 2: 1, 3: 4, 4: 51}	seq_location_match	3	38478137	38478159	-	Human (GRCh38)	0.270073	0.27906	23.89	0.759481	95	29	76		0.729927	Green
GCCCTTCTTCACGAGCTCGATGG	ACVR2B_CCDS2679.1_ex1_3:38518930-38518953:-_5-2	KosukeYusa	ACVR2B	activin A receptor type 2B	HGNC:174	952945823	{0: 1, 1: 0, 2: 0, 3: 2, 4: 49}	seq_location_match	3	38477440	38477462	-	Human (GRCh38)	0.494764	0.59116	29.31	0.635242	95	56	31		0.505236	Green
AGTGACTGCACCACAGGGAGTGG	sgACVRL1_8	KosukeYusa	ACVRL1	activin A receptor like type 1	HGNC:175	1096476901	{0: 1, 1: 0, 2: 3, 3: 17, 4: 270}	seq_location_match	12	51913986	51914008	+	Human (GRCh38)	1.91201			0.820234	44	56	51		0.912013	Green
GTAGTGCTGGTGCGGGAGGAGGG	sgACVRL1_5	KosukeYusa	ACVRL1	activin A receptor like type 1	HGNC:175	1096476699	{0: 1, 1: 0, 2: 2, 3: 32, 4: 339}	seq_location_match	12	51913194	51913216	+	Human (GRCh38)	0.985026			0.742301	48	44	71		0.0149738	Green
GGGTGCGGGTTACCAGCACTGGG	ACY1_CCDS2844.1_ex7_3:52021003-52021026:+_5-5	KosukeYusa	ACY1	aminoacylase 1	HGNC:177	954619411	{0: 1, 1: 0, 2: 0, 3: 0, 4: 55}	seq_location_match	3	51986988	51987010	+	Human (GRCh38)	0.137374	0.61875	38.17	0.593644	83	56	78		0.862626	Green
CTTCTCACCATAGTCAGGCTTGG	ACY1_CCDS2844.1_ex0_3:52018159-52018182:-_5-1	KosukeYusa	ACY1	aminoacylase 1	HGNC:177	954618790	{0: 1, 1: 0, 2: 0, 3: 10, 4: 110}	seq_location_match	3	51984144	51984166	-	Human (GRCh38)	1.06711	0.45633	26.87	0.360446	82	43	24		0.067113	Green
GGAGGACTTCGCGATTAAGCAGG	ACY3_CCDS8175.1_ex4_11:67413201-67413224:+_5-3	KosukeYusa	ACY3	aminoacylase 3	HGNC:24104	1084215686	{0: 1, 1: 0, 2: 0, 3: 3, 4: 21}	seq_location_match	11	67645731	67645753	+	Human (GRCh38)	0.961451	0.5867	28.33	0.745348					0.0385491	Green
TCATATGGGTCGTCCGGGGTGGG	ACY3_CCDS8175.1_ex4_11:67413328-67413351:+_5-4	KosukeYusa	ACY3	aminoacylase 3	HGNC:24104	1084215716	{0: 1, 1: 0, 2: 0, 3: 1, 4: 16}	seq_location_match	11	67645858	67645880	+	Human (GRCh38)	0.760173	0.54463	15.82	0.70117	98	43	61		0.239827	Green
TGAGGGTAAAAAGCTGGGATTGG	ACYP1_CCDS9838.1_ex0_14:75520337-75520360:-_5-4	KosukeYusa	ACYP1	acylphosphatase 1	HGNC:179	1119493063	{0: 1, 1: 0, 2: 5, 3: 16, 4: 236}	seq_location_match	14	75053635	75053657	-	Human (GRCh38)	1.03545	0.58919	26.17	0.466871	59	54	52		0.035451	Green
TTTTTACCCCCCTTAGGCTGAGG	ACYP1_CCDS45137.1_ex0_14:75520355-75520378:-_5-5	KosukeYusa	ACYP1	acylphosphatase 1	HGNC:179	1119493072	{0: 1, 1: 0, 2: 0, 3: 7, 4: 118}	seq_location_match	14	75053653	75053675	-	Human (GRCh38)	1.00822	0.37454	39.36	0.46034	80	45	46	polyt5	0.00822	Green
CCCCTGCACTTGGCCTGTCACGG	ACYP2_CCDS1850.1_ex2_2:54365839-54365862:-_5-4	KosukeYusa	ACYP2	acylphosphatase 2	HGNC:180	930669989	{0: 1, 1: 0, 2: 0, 3: 41, 4: 258}	seq_location_match	2	54138703	54138725	-	Human (GRCh38)	0.760577	0.55113	35.43	0.430725	50	50	50		0.239423	Green
GCTAGGAAAATAGGAGTGGTTGG	ACYP2_CCDS1850.1_ex2_2:54365790-54365813:+_5-2	KosukeYusa	ACYP2	acylphosphatase 2	HGNC:180	930669981	{0: 1, 1: 0, 2: 2, 3: 13, 4: 181}	seq_location_match	2	54138654	54138676	+	Human (GRCh38)	1.24683	0.59053	28.09	0.384572	66	54	49		0.246825	Green
GGTGATCCTACTCACTGGGCTGG	ADA_CCDS13335.1_ex7_20:43254194-43254217:+_5-2	KosukeYusa	ADA	adenosine deaminase	HGNC:186	1173644563	{0: 1, 1: 0, 2: 1, 3: 7, 4: 98}	seq_location_match	20	44625554	44625576	+	Human (GRCh38)	1.05141	0.54005	20.23	0.736909	65	54	32		0.051408	Green
CACAGACTGGTCCCCCAAGGTGG	ADA_CCDS13335.1_ex6_20:43252952-43252975:-_5-1	KosukeYusa	ADA	adenosine deaminase	HGNC:186	1173644358	{0: 1, 1: 0, 2: 0, 3: 14, 4: 115}	seq_location_match	20	44624312	44624334	-	Human (GRCh38)	0.420946	0.65971	22.92	0.641419	75	65	83		0.579054	Green
CCGAATCAAGTTCCCCACGGTGG	CECR1_CCDS13742.1_ex4_22:17670848-17670871:-_5-5	KosukeYusa	ADA2	adenosine deaminase 2	HGNC:1839	1180625257	{0: 1, 1: 0, 2: 0, 3: 0, 4: 33}	seq_location_match	22	17189959	17189981	-	Human (GRCh38)	0.495278	0.66487	27.51	0.707693	95	71	72		0.504722	Green
GCTTAACGCCATCCTTGGCGGGG	CECR1_CCDS13742.1_ex3_22:17669258-17669281:+_5-2	KosukeYusa	ADA2	adenosine deaminase 2	HGNC:1839	1180624978	{0: 1, 1: 0, 2: 0, 3: 0, 4: 29}	seq_location_match	22	17188369	17188391	+	Human (GRCh38)	0.778356	0.62875	28.6	0.509103	93	59	38		0.221644	Green
GCTGCTTTTATAATTGAAAGAGG	ADAD1_CCDS34058.1_ex4_4:123317510-123317533:+_5-5	KosukeYusa	ADAD1	adenosine deaminase domain containing 1	HGNC:30713	979584271	{0: 1, 1: 0, 2: 2, 3: 6, 4: 251}	seq_location_match	4	122396356	122396378	+	Human (GRCh38)	1.10887	0.60923	26.91	0.545106	58	48	20	polyt4	0.108867	Green
TTCTTGGAAAGCAACGGCTCTGG	ADAD1_CCDS34058.1_ex1_4:123302154-123302177:-_5-2	KosukeYusa	ADAD1	adenosine deaminase domain containing 1	HGNC:30713	979582947	{0: 1, 1: 0, 2: 1, 3: 9, 4: 85}	seq_location_match	4	122381000	122381022	-	Human (GRCh38)	1.12212	0.52336	37.81	0.38967	88	44	31		0.122124	Green
AGTTCCGCGCTCACCGAGAAGGG	ADAD2_CCDS10944.1_ex2_16:84228058-84228081:-_5-3	KosukeYusa	ADAD2	adenosine deaminase domain containing 2	HGNC:30714	1141463856	{0: 1, 1: 0, 2: 0, 3: 0, 4: 19}	seq_location_match	16	84194453	84194475	-	Human (GRCh38)	0.602078	0.49627	23.41	0.675016	96	47	57		0.397922	Green
GCCCTCCGCGCGATACGTCGCGG	ADAD2_CCDS10944.1_ex0_16:84224981-84225004:-_5-1	KosukeYusa	ADAD2	adenosine deaminase domain containing 2	HGNC:30714	1141463348	{0: 1, 1: 0, 2: 0, 3: 0, 4: 7}	seq_location_match	16	84191376	84191398	-	Human (GRCh38)	0.678197	0.46466	37.8	0.652836	99	53	47		0.321803	Green
GGAGACTGTAAAACTTGCCGAGG	ADAL_CCDS32214.1_ex5_15:43638096-43638119:+_5-5	KosukeYusa	ADAL	adenosine deaminase like	HGNC:31853	1125900875	{0: 1, 1: 0, 2: 0, 3: 6, 4: 63}	seq_location_match	15	43345899	43345921	+	Human (GRCh38)	1.17473	0.6826	31.64	0.614684	89	65	25		0.174732	Green
CCCAGAAGAGAAAATGCTACTGG	ADAL_CCDS32214.1_ex3_15:43632528-43632551:+_5-4	KosukeYusa	ADAL	adenosine deaminase like	HGNC:31853	1125900307	{0: 1, 1: 0, 2: 1, 3: 32, 4: 288}	seq_location_match	15	43340331	43340353	+	Human (GRCh38)	1.80921	0.59627	41.65	0.510619	55	57	15		0.809206	Green
TAACTCATTAGCTTCTCCAGTGG	ADAM2_CCDS34884.1_ex11_8:39645674-39645697:+_5-1	KosukeYusa	ADAM2	ADAM metallopeptidase domain 2	HGNC:198	1039684798	{0: 1, 1: 0, 2: 0, 3: 10, 4: 121}	seq_location_match	8	39788156	39788178	+	Human (GRCh38)	1.75542	0.704	32.55	0.805152	64	68	63		0.755419	Green
CATTCGTCAATCCAATCAACTGG	ADAM2_CCDS34884.1_ex12_8:39646189-39646212:+_5-2	KosukeYusa	ADAM2	ADAM metallopeptidase domain 2	HGNC:198	1039684817	{0: 1, 1: 0, 2: 1, 3: 20, 4: 178}	seq_location_match	8	39788671	39788693	+	Human (GRCh38)	1.10601	0.42814	28.67	0.478938	55	44	22		0.106014	Green
GATGACCATTTCTGCGATACTGG	ADAM7_CCDS6045.1_ex7_8:24333941-24333964:-_5-3	KosukeYusa	ADAM7	ADAM metallopeptidase domain 7	HGNC:214	1038109214	{0: 1, 1: 0, 2: 0, 3: 2, 4: 55}	seq_location_match	8	24476429	24476451	-	Human (GRCh38)	0.812969	0.43798	26.13	0.428734	95	34	39		0.187031	Green
ACTCGTCATGCTGCATCCCAAGG	ADAM7_CCDS6045.1_ex10_8:24344758-24344781:-_5-5	KosukeYusa	ADAM7	ADAM metallopeptidase domain 7	HGNC:214	1038110111	{0: 1, 1: 0, 2: 0, 3: 4, 4: 65}	seq_location_match	8	24487246	24487268	-	Human (GRCh38)	0.981559	0.62188	23.2	0.350937	76	59	63		0.0184411	Green
AGTCCGGGTACCCCTCTACGTGG	ADAM8_CCDS31319.2_ex18_10:135087299-135087322:+_5-5	KosukeYusa	ADAM8	ADAM metallopeptidase domain 8	HGNC:215	1076888659	{0: 1, 1: 0, 2: 0, 3: 0, 4: 29}	seq_location_match	10	133273796	133273818	+	Human (GRCh38)	1.01161	0.73661	26.84	0.407641	96	71	40		0.011609	Green
CTCCAGCACCCGATGACGCACGG	ADAM8_CCDS31319.2_ex15_10:135086322-135086345:+_5-3	KosukeYusa	ADAM8	ADAM metallopeptidase domain 8	HGNC:215	1076888391	{0: 1, 1: 0, 2: 0, 3: 2, 4: 58}	seq_location_match	10	133272819	133272841	+	Human (GRCh38)	0.688393	0.59317	33.97	0.333327	95	58	45		0.311607	Green
CATTATCGGGGCTATGTGGAGGG	ADAM9_CCDS6112.1_ex4_8:38873645-38873668:+_5-1	KosukeYusa	ADAM9	ADAM metallopeptidase domain 9	HGNC:216	1039622894	{0: 1, 1: 0, 2: 0, 3: 6, 4: 54}	seq_location_match	8	39016127	39016149	+	Human (GRCh38)	1.00772	0.634	28.52	0.534338	88	58	64		0.007724	Green
TCGAATTGTGCTAGTTGGACTGG	ADAM9_CCDS6112.1_ex8_8:38880694-38880717:+_5-4	KosukeYusa	ADAM9	ADAM metallopeptidase domain 9	HGNC:216	1039623407	{0: 1, 1: 0, 2: 0, 3: 1, 4: 29}	seq_location_match	8	39023176	39023198	+	Human (GRCh38)	1.05128	0.43809	25.53	0.486555	93	47	39		0.051282	Green
TCTGCTCCTCTCCTGGGCGGCGG	sgADAM10_4	KosukeYusa	ADAM10	ADAM metallopeptidase domain 10	HGNC:188	1127415022	{0: 1, 1: 0, 2: 1, 3: 34, 4: 270}	seq_location_match	15	58749489	58749511	-	Human (GRCh38)	1.3877			0.738364	59	43	54		0.387705	Green
GGATGATTCAGACTGTGCAAGGG	sgADAM10_2	KosukeYusa	ADAM10	ADAM metallopeptidase domain 10	HGNC:188	1127403082	{0: 1, 1: 0, 2: 2, 3: 9, 4: 122}	seq_location_match	15	58611906	58611928	-	Human (GRCh38)	0.902103			0.626344	76	67	42		0.097897	Green
CTCGTTCACACCCCCGCCGTGGG	ADAM11_CCDS11486.1_ex11_17:42851724-42851747:-_5-4	KosukeYusa	ADAM11	ADAM metallopeptidase domain 11	HGNC:189	1148052059	{0: 1, 1: 0, 2: 0, 3: 5, 4: 30}	seq_location_match	17	44774357	44774379	-	Human (GRCh38)	1.93025	0.54332	36.58	0.893515	91	58	62		0.930248	Green
GTTCGAGCAGATGCGACAGTCGG	ADAM11_CCDS11486.1_ex9_17:42850380-42850403:+_5-2	KosukeYusa	ADAM11	ADAM metallopeptidase domain 11	HGNC:189	1148051754	{0: 1, 1: 0, 2: 0, 3: 0, 4: 23}	seq_location_match	17	44773013	44773035	+	Human (GRCh38)	1.51945	0.6742	35.52	0.7735	97	66	58		0.519447	Green
TACCGTGTAATTTCGAGCGAGGG	ADAM12_CCDS7653.1_ex19_10:127843792-127843815:+_5-3	KosukeYusa	ADAM12	ADAM metallopeptidase domain 12	HGNC:190	1075914424	{0: 1, 1: 0, 2: 0, 3: 0, 4: 10}	seq_location_match	10	126155224	126155246	+	Human (GRCh38)	0.849285	0.57415	8.75	0.693116	99	57	39		0.150715	Green
CAATGCGCAGCTTGTCAGGTAGG	ADAM12_CCDS7653.1_ex14_10:127789635-127789658:-_5-1	KosukeYusa	ADAM12	ADAM metallopeptidase domain 12	HGNC:190	1075908209	{0: 1, 1: 0, 2: 0, 3: 4, 4: 63}	seq_location_match	10	126101067	126101089	-	Human (GRCh38)	1.00433	0.59463	22.38	0.610235	87	54	28		0.004327	Green
GATTGTGGCTGATCACTCGGAGG	ADAM15_CCDS1084.1_ex6_1:155028306-155028329:+_5-4	KosukeYusa	ADAM15	ADAM metallopeptidase domain 15	HGNC:193	915320865	{0: 1, 1: 0, 2: 0, 3: 1, 4: 47}	seq_location_match	1	155055831	155055853	+	Human (GRCh38)	1.72303	0.72221	32.88	0.713734	94	76	67		0.723029	Green
TAATTGGGAGATCGTCCTGAAGG	ADAM15_CCDS1084.1_ex1_1:155025210-155025233:-_5-1	KosukeYusa	ADAM15	ADAM metallopeptidase domain 15	HGNC:193	915320352	{0: 1, 1: 0, 2: 0, 3: 2, 4: 70}	seq_location_match	1	155052735	155052757	-	Human (GRCh38)	1.09529	0.67961	39.64	0.486072	88	62	40		0.095287	Green
TTTTTCTTACCGAATGCTGCTGG	ADAM17_CCDS1665.1_ex17_2:9683339-9683362:+_5-5	KosukeYusa	ADAM17	ADAM metallopeptidase domain 17	HGNC:195	926025789	{0: 1, 1: 0, 2: 0, 3: 3, 4: 140}	seq_location_match	2	9543211	9543233	+	Human (GRCh38)	1.17463	0.43653	78.78	0.619262	82	44		polyt5	0.174631	Green
CCAATTCATGAGTTGTAACCAGG	ADAM17_CCDS1665.1_ex8_2:9650229-9650252:+_5-1	KosukeYusa	ADAM17	ADAM metallopeptidase domain 17	HGNC:195	926022580	{0: 1, 1: 0, 2: 0, 3: 4, 4: 63}	seq_location_match	2	9510101	9510123	+	Human (GRCh38)	1.22067	0.46045	24.95	0.510672	87	52	39		0.22067	Green
ATTTACATCATTACAATTGATGG	ADAM18_CCDS55225.1_ex2_8:39463828-39463851:+_5-2	KosukeYusa	ADAM18	ADAM metallopeptidase domain 18	HGNC:196	1039671577	{0: 1, 1: 0, 2: 0, 3: 23, 4: 296}	seq_location_match	8	39606310	39606332	+	Human (GRCh38)	0.764515	0.31497	19.77	0.74218	65	27	17		0.235485	Green
CGGCAGCATATCCTTGGTAATGG	ADAM18_CCDS55225.1_ex4_8:39467011-39467034:-_5-5	KosukeYusa	ADAM18	ADAM metallopeptidase domain 18	HGNC:196	1039671802	{0: 1, 1: 0, 2: 0, 3: 3, 4: 46}	seq_location_match	8	39609493	39609515	-	Human (GRCh38)	1.65495	0.52805	39.6	0.505604	76	50	52		0.654954	Green
CTCGAACCCACAGTTTCCCGGGG	ADAM19_CCDS4338.1_ex17_5:156946915-156946938:+_5-4	KosukeYusa	ADAM19	ADAM metallopeptidase domain 19	HGNC:197	1000045650	{0: 1, 1: 0, 2: 0, 3: 6, 4: 56}	seq_location_match	5	157519908	157519930	+	Human (GRCh38)	0.696472	0.66994	19.09	0.480499	86	59	40		0.303528	Green
CTTTTACCACGGCACGGTGAGGG	ADAM19_CCDS4338.1_ex18_5:156957860-156957883:-_5-5	KosukeYusa	ADAM19	ADAM metallopeptidase domain 19	HGNC:197	1000047108	{0: 1, 1: 0, 2: 0, 3: 1, 4: 46}	seq_location_match	5	157530853	157530875	-	Human (GRCh38)	0.915136	0.65326	33.54	0.465613	93	59	53	polyt4	0.0848639	Green
AACATTATCTAGGTCTCCACTGG	ADAM20_CCDS32111.1_ex0_14:70990649-70990672:+_5-3	KosukeYusa	ADAM20	ADAM metallopeptidase domain 20	HGNC:199	1118960296	{0: 1, 1: 0, 2: 1, 3: 15, 4: 94}	seq_location_match	14	70523933	70523955	+	Human (GRCh38)	0.414411	0.5968	24.69	0.572452	82	55	51		0.585589	Green
AGAGATACATTGTCCACATGAGG	ADAM20_CCDS32111.1_ex0_14:70991243-70991266:-_5-5	KosukeYusa	ADAM20	ADAM metallopeptidase domain 20	HGNC:199	1118960359	{0: 1, 1: 0, 2: 1, 3: 14, 4: 142}	seq_location_match	14	70524527	70524549	-	Human (GRCh38)	1.34508	0.63625	32.31	0.24065	64	62	36		0.345084	Green
GCTGATCCTCCAGGAGTGCACGG	GCTGATCCTCCAGGAGTGCA	Avana	ADAM21	ADAM metallopeptidase domain 21	HGNC:200	1118953536	{0: 1, 1: 0, 2: 1, 3: 13, 4: 213}	seq_location_match	14	70457784	70457806	-	Human (GRCh38)	1.15147			0.335124	67	61	45		0.151474	Green
AGTGACTCTGATGTACACGAGGG	AGTGACTCTGATGTACACGA	Avana	ADAM21	ADAM metallopeptidase domain 21	HGNC:200	1118953490	{0: 1, 1: 0, 2: 1, 3: 12, 4: 115}	seq_location_match	14	70457516	70457538	-	Human (GRCh38)	0.848526			0.232869	82	80	54		0.151474	Green
GCGCTCGACACGCGGGTGCGGGG	ADAM22_CCDS43608.1_ex1_7:87564459-87564482:+_5-1	KosukeYusa	ADAM22	ADAM metallopeptidase domain 22	HGNC:201	1028198657	{0: 1, 1: 0, 2: 0, 3: 3, 4: 35}	seq_location_match	7	87935145	87935167	+	Human (GRCh38)	0.752342	0.5059	49.42	0.811207	92	47	65		0.247658	Green
CAATATAAGCTGCCCCGCTCCGG	ADAM22_CCDS43608.1_ex11_7:87762202-87762225:-_5-4	KosukeYusa	ADAM22	ADAM metallopeptidase domain 22	HGNC:201	1028215888	{0: 1, 1: 0, 2: 0, 3: 1, 4: 43}	seq_location_match	7	88132888	88132910	-	Human (GRCh38)	0.195332	0.49185	26.04	0.713673	92	52	50		0.804668	Green
GTTTCATTCCAATGCGGAGCTGG	ADAM23_CCDS2369.1_ex1_2:207310026-207310049:-_5-1	KosukeYusa	ADAM23	ADAM metallopeptidase domain 23	HGNC:202	945119831	{0: 1, 1: 0, 2: 0, 3: 1, 4: 57}	seq_location_match	2	206445303	206445325	-	Human (GRCh38)	0.685258	0.47607	36.56	0.784533	92	49	18		0.314742	Green
TATTTTCCGTAGCCATCACGTGG	ADAM23_CCDS2369.1_ex8_2:207414806-207414829:+_5-5	KosukeYusa	ADAM23	ADAM metallopeptidase domain 23	HGNC:202	945129217	{0: 1, 1: 0, 2: 0, 3: 3, 4: 54}	seq_location_match	2	206550083	206550105	+	Human (GRCh38)	1.16284	0.65309	27.34	0.516653	90	62	39	polyt4	0.162842	Green
CATACTACTAGTTTGGTGGCAGG	ADAM28_CCDS34865.1_ex5_8:24171075-24171098:-_5-4	KosukeYusa	ADAM28	ADAM metallopeptidase domain 28	HGNC:206	1038096209	{0: 1, 1: 0, 2: 1, 3: 1, 4: 50}	seq_location_match	8	24313563	24313585	-	Human (GRCh38)	0.688582	0.55346	39.87	0.715189	85	59	17		0.311418	Green
TAATATGTTTCCGTGTAGCCTGG	ADAM28_CCDS34865.1_ex3_8:24167688-24167711:-_5-1	KosukeYusa	ADAM28	ADAM metallopeptidase domain 28	HGNC:206	1038095937	{0: 1, 1: 0, 2: 1, 3: 4, 4: 77}	seq_location_match	8	24310176	24310198	-	Human (GRCh38)	0.894709	0.51992	24.38	0.399602	88	51	13		0.105291	Green
AGTTATTCTGGACAAATGGCTGG	ADAM29_CCDS3823.1_ex0_4:175896951-175896974:-_5-2	KosukeYusa	ADAM29	ADAM metallopeptidase domain 29	HGNC:207	984059598	{0: 1, 1: 0, 2: 1, 3: 7, 4: 131}	seq_location_match	4	174975801	174975823	-	Human (GRCh38)	1.08439	0.60592	30.3	0.578599	74	56	17		0.084388	Green
ACAATTGCACAACTACGGTGTGG	ADAM29_CCDS3823.1_ex0_4:175897600-175897623:-_5-5	KosukeYusa	ADAM29	ADAM metallopeptidase domain 29	HGNC:207	984059666	{0: 1, 1: 0, 2: 0, 3: 3, 4: 92}	seq_location_match	4	174976450	174976472	-	Human (GRCh38)	1.09167	0.71318	31.33	0.366909	90	73	55		0.091669	Green
ATAGACGACATGTTCAAAACTGG	ADAM30_CCDS907.1_ex0_1:120438479-120438502:+_5-4	KosukeYusa	ADAM30	ADAM metallopeptidase domain 30	HGNC:208	913548697	{0: 1, 1: 0, 2: 0, 3: 8, 4: 100}	seq_location_match	1	119895857	119895879	+	Human (GRCh38)	0.18346	0.46309	21.04	0.636743	77	40	29		0.81654	Green
AATGTGCCCAATCTGATGACAGG	ADAM30_CCDS907.1_ex0_1:120438076-120438099:+_5-3	KosukeYusa	ADAM30	ADAM metallopeptidase domain 30	HGNC:208	913548660	{0: 1, 1: 0, 2: 0, 3: 12, 4: 91}	seq_location_match	1	119895454	119895476	+	Human (GRCh38)	1.07134	0.57733	32.75	0.622799	82	55	41		0.071343	Green
AGTTATTGTCACCCAGATGCTGG	ADAM32_CCDS47846.1_ex10_8:39044459-39044482:+_5-4	KosukeYusa	ADAM32	ADAM metallopeptidase domain 32	HGNC:15479	1039638011	{0: 1, 1: 0, 2: 1, 3: 8, 4: 92}	seq_location_match	8	39186941	39186963	+	Human (GRCh38)	0.972442	0.53302	31.57	0.676577	76	50	24		0.0275582	Green
GTTGTTATTATAGTACCCCAAGG	ADAM32_CCDS47846.1_ex10_8:39044414-39044437:+_5-3	KosukeYusa	ADAM32	ADAM metallopeptidase domain 32	HGNC:15479	1039638005	{0: 1, 1: 0, 2: 0, 3: 6, 4: 94}	seq_location_match	8	39186896	39186918	+	Human (GRCh38)	1.4392	0.64777	15.46	0.482293	82	59	47		0.439202	Green
GGCGCGGCACATGCCCTCGACGG	ADAM33_CCDS13058.1_ex12_20:3654244-3654267:+_5-3	KosukeYusa	ADAM33	ADAM metallopeptidase domain 33	HGNC:15478	1169193950	{0: 1, 1: 0, 2: 0, 3: 2, 4: 37}	seq_location_match	20	3673598	3673620	+	Human (GRCh38)	0.915484	0.42924	32.48	0.620785	90	45	69		0.0845156	Green
TTCGGTGCCGAGTCAAGAACTGG	ADAM33_CCDS13058.1_ex14_20:3654763-3654786:+_5-5	KosukeYusa	ADAM33	ADAM metallopeptidase domain 33	HGNC:15478	1169194093	{0: 1, 1: 0, 2: 0, 3: 1, 4: 27}	seq_location_match	20	3674117	3674139	+	Human (GRCh38)	0.893774	0.39764	40.89	0.522807	94	37	39		0.106226	Green
AGTGATCTAGAGATTCGAATTGG	ADAMDEC1_CCDS55212.1_ex3_8:24254933-24254956:-_5-2	KosukeYusa	ADAMDEC1	ADAM like decysin 1	HGNC:16299	1038102770	{0: 1, 1: 0, 2: 1, 3: 3, 4: 62}	seq_location_match	8	24397421	24397443	-	Human (GRCh38)	0.418032	0.42652	38.51	0.589647	91	38	25		0.581968	Green
CATTGATCTCTATTTGGTGCTGG	ADAMDEC1_CCDS55212.1_ex4_8:24255224-24255247:+_5-3	KosukeYusa	ADAMDEC1	ADAM like decysin 1	HGNC:16299	1038102786	{0: 1, 1: 0, 2: 0, 3: 9, 4: 87}	seq_location_match	8	24397712	24397734	+	Human (GRCh38)	0.755226	0.44558	51.21	0.546313	82	45	8		0.244774	Green
CTCCTGCGGCGGAATCGGCAGGG	ADAMTS1_CCDS33524.1_ex8_21:28216698-28216721:-_5-3	KosukeYusa	ADAMTS1	ADAM metallopeptidase with thrombospondin type 1 motif 1	HGNC:217	1177894530	{0: 1, 1: 0, 2: 0, 3: 0, 4: 41}	seq_location_match	21	26844380	26844402	-	Human (GRCh38)	0.292061	0.57345	26.87	0.690152	94	59	45		0.707939	Green
GCGCCCGAGTGCGTCCGACACGG	ADAMTS1_CCDS33524.1_ex8_21:28217117-28217140:+_5-5	KosukeYusa	ADAMTS1	ADAM metallopeptidase with thrombospondin type 1 motif 1	HGNC:217	1177894625	{0: 1, 1: 0, 2: 0, 3: 0, 4: 15}	seq_location_match	21	26844799	26844821	+	Human (GRCh38)	0.762957	0.60748	32.67	0.493131	98	60	69		0.237043	Green
GGCTGGTCTGATCCGGATGGAGG	ADAMTS2_CCDS34311.1_ex8_5:178700043-178700066:-_5-2	KosukeYusa	ADAMTS2	ADAM metallopeptidase with thrombospondin type 1 motif 2	HGNC:218	1002442790	{0: 1, 1: 0, 2: 0, 3: 4, 4: 53}	seq_location_match	5	179273043	179273065	-	Human (GRCh38)	0.866614	0.61239	24.97	0.6766	0	58	64		0.133386	Green
CTTCCCCGGAGGCAACGAGGAGG	ADAMTS2_CCDS34311.1_ex9_5:178770991-178771014:-_5-3	KosukeYusa	ADAMTS2	ADAM metallopeptidase with thrombospondin type 1 motif 2	HGNC:218	1002455500	{0: 1, 1: 0, 2: 0, 3: 3, 4: 87}	seq_location_match	5	179343991	179344013	-	Human (GRCh38)	0.131244	0.65832	25.92	0.620717	0	69	58		0.868756	Green
TTATTAGAGTCGGACCTGGAAGG	ADAMTS3_CCDS3553.1_ex17_4:73205394-73205417:-_5-4	KosukeYusa	ADAMTS3	ADAM metallopeptidase with thrombospondin type 1 motif 3	HGNC:219	975263949	{0: 1, 1: 0, 2: 0, 3: 2, 4: 49}	seq_location_match	4	72339678	72339700	-	Human (GRCh38)	1.29922	0.65078	33.65	0.729254	90	60	49		0.299224	Green
CACATTTATATGCACTCCGAGGG	ADAMTS3_CCDS3553.1_ex16_4:73188766-73188789:+_5-3	KosukeYusa	ADAMTS3	ADAM metallopeptidase with thrombospondin type 1 motif 3	HGNC:219	975262744	{0: 1, 1: 0, 2: 0, 3: 2, 4: 78}	seq_location_match	4	72323050	72323072	+	Human (GRCh38)	0.512478	0.67721	16.09	0.709179	92	63	46		0.487522	Green
TGGCAGGACTCTTCCGGCGTAGG	ADAMTS4_CCDS1223.1_ex8_1:161167855-161167878:+_5-3	KosukeYusa	ADAMTS4	ADAM metallopeptidase with thrombospondin type 1 motif 4	HGNC:220	916075516	{0: 1, 1: 0, 2: 0, 3: 0, 4: 45}	seq_location_match	1	161198066	161198088	+	Human (GRCh38)	1.03323	0.55962	45.57	0.753425	95	53	62		0.033233	Green
GACTCCGGTGTGCAGGTCGAGGG	ADAMTS4_CCDS1223.1_ex8_1:161168100-161168123:-_5-5	KosukeYusa	ADAMTS4	ADAM metallopeptidase with thrombospondin type 1 motif 4	HGNC:220	916075575	{0: 1, 1: 0, 2: 0, 3: 6, 4: 45}	seq_location_match	1	161198311	161198333	-	Human (GRCh38)	1.04299	0.51484	37.47	0.737361	93	46	61		0.042988	Green
CTGCACGTCTACACCCGCGAGGG	ADAMTS5_CCDS13579.1_ex7_21:28338120-28338143:-_5-3	KosukeYusa	ADAMTS5	ADAM metallopeptidase with thrombospondin type 1 motif 5	HGNC:221	1177905181	{0: 1, 1: 0, 2: 0, 3: 0, 4: 18}	seq_location_match	21	26965802	26965824	-	Human (GRCh38)	0.372365	0.66366	31.05	0.458953	97	71	59		0.627635	Green
ATGGCGCGGTTGTATGGCCGGGG	ADAMTS5_CCDS13579.1_ex7_21:28337853-28337876:-_5-1	KosukeYusa	ADAMTS5	ADAM metallopeptidase with thrombospondin type 1 motif 5	HGNC:221	1177905120	{0: 1, 1: 0, 2: 0, 3: 1, 4: 12}	seq_location_match	21	26965535	26965557	-	Human (GRCh38)	0.894286	0.58269	31.96	0.432913	98	54	70		0.105714	Green
GTTCAATGTCTTTGCGGCCATGG	ADAMTS6_CCDS3983.2_ex20_5:64748559-64748582:+_5-4	KosukeYusa	ADAMTS6	ADAM metallopeptidase with thrombospondin type 1 motif 6	HGNC:222	991327508	{0: 1, 1: 0, 2: 0, 3: 9, 4: 60}	seq_location_match	5	65452733	65452755	+	Human (GRCh38)	1.22325	0.50043	40.07	0.547369	92	51	35		0.223247	Green
GGCGGGAGGTTGCTCCATACTGG	ADAMTS6_CCDS3983.2_ex14_5:64587169-64587192:+_5-1	KosukeYusa	ADAMTS6	ADAM metallopeptidase with thrombospondin type 1 motif 6	HGNC:222	991314948	{0: 1, 1: 0, 2: 0, 3: 5, 4: 51}	seq_location_match	5	65291343	65291365	+	Human (GRCh38)	0.464608	0.49501	27.51	0.534745	87	43	48		0.535392	Green
CCCCCCGCGTCGACTCGAACCGG	ADAMTS7_CCDS32303.1_ex22_15:79092825-79092848:+_5-5	KosukeYusa	ADAMTS7	ADAM metallopeptidase with thrombospondin type 1 motif 7	HGNC:223	1129852310	{0: 1, 1: 0, 2: 0, 3: 0, 4: 10}	seq_location_match	15	78800484	78800506	+	Human (GRCh38)	0.669201	0.45753	30.78	0.621253	99	39	43		0.330799	Green
CCGGCTTTGTGAGCGAGACGCGG	ADAMTS7_CCDS32303.1_ex22_15:79092656-79092679:-_5-3	KosukeYusa	ADAMTS7	ADAM metallopeptidase with thrombospondin type 1 motif 7	HGNC:223	1129852284	{0: 1, 1: 0, 2: 0, 3: 1, 4: 28}	seq_location_match	15	78800315	78800337	-	Human (GRCh38)	1.04802	0.60527	27.85	0.461954	96	54	56		0.04802	Green
CTTCTACGGGGCCGACCTGCAGG	ADAMTS8_CCDS41732.1_ex8_11:130297460-130297483:-_5-3	KosukeYusa	ADAMTS8	ADAM metallopeptidase with thrombospondin type 1 motif 8	HGNC:224	1090832169	{0: 1, 1: 0, 2: 0, 3: 0, 4: 38}	seq_location_match	11	130427566	130427588	-	Human (GRCh38)	0.425602	0.45562	27.27	0.600604	94	38	42		0.574398	Green
TGCTCCGTGATCGAGGATGAGGG	ADAMTS8_CCDS41732.1_ex6_11:130286869-130286892:-_5-1	KosukeYusa	ADAMTS8	ADAM metallopeptidase with thrombospondin type 1 motif 8	HGNC:224	1090830402	{0: 1, 1: 0, 2: 0, 3: 1, 4: 49}	seq_location_match	11	130416975	130416997	-	Human (GRCh38)	1.00709	0.59905	39.03	0.366894	93	55	42		0.00709	Green
TGGAGCGATAAATCCGGCATTGG	ADAMTS9_CCDS2903.1_ex37_3:64672393-64672416:+_5-2	KosukeYusa	ADAMTS9	ADAM metallopeptidase with thrombospondin type 1 motif 9	HGNC:13202	955996753	{0: 1, 1: 0, 2: 0, 3: 1, 4: 19}	seq_location_match	3	64686718	64686740	+	Human (GRCh38)	0.846605	0.57634	43.07	0.633877	97	57	65		0.153395	Green
GATTCACCCCGGGCGTCCCGAGG	ADAMTS9_CCDS2903.1_ex37_3:64672353-64672376:+_5-1	KosukeYusa	ADAMTS9	ADAM metallopeptidase with thrombospondin type 1 motif 9	HGNC:13202	955996743	{0: 1, 1: 0, 2: 0, 3: 1, 4: 24}	seq_location_match	3	64686678	64686700	+	Human (GRCh38)	1.82342	0.59538	25.04	0.550017	96	57	50		0.823422	Green
TACAAGTGGAAAACGTACCGGGG	ADAMTS10_CCDS12206.1_ex10_19:8654774-8654797:-_5-2	KosukeYusa	ADAMTS10	ADAM metallopeptidase with thrombospondin type 1 motif 10	HGNC:13201	1162141852	{0: 1, 1: 0, 2: 0, 3: 2, 4: 36}	seq_location_match	19	8589891	8589913	-	Human (GRCh38)	1.3997	0.72156	26.81	0.626223	97	72	34		0.399703	Green
AGAAGTTGAAGCCTTCCGCTAGG	ADAMTS10_CCDS12206.1_ex9_19:8654418-8654441:+_5-1	KosukeYusa	ADAMTS10	ADAM metallopeptidase with thrombospondin type 1 motif 10	HGNC:13201	1162141752	{0: 1, 1: 0, 2: 0, 3: 3, 4: 76}	seq_location_match	19	8589535	8589557	+	Human (GRCh38)	0.601503	0.65121	27.18	0.565529	93	62	47		0.398497	Green
ACCCGCACATCGTTTACAGGAGG	ADAMTS12_CCDS34140.1_ex21_5:33751551-33751574:-_5-5	KosukeYusa	ADAMTS12	ADAM metallopeptidase with thrombospondin type 1 motif 12	HGNC:14605	988708630	{0: 1, 1: 0, 2: 0, 3: 1, 4: 18}	seq_location_match	5	33751447	33751469	-	Human (GRCh38)	0.425724	0.72988	28.32	0.361909	95	68	45		0.574276	Green
ACAGCCACGTCGTGATGAACAGG	ADAMTS12_CCDS34140.1_ex18_5:33662032-33662055:+_5-4	KosukeYusa	ADAMTS12	ADAM metallopeptidase with thrombospondin type 1 motif 12	HGNC:14605	988699777	{0: 1, 1: 0, 2: 0, 3: 1, 4: 39}	seq_location_match	5	33661928	33661950	+	Human (GRCh38)	0.293973	0.46779	44.77	0.350303	93	44	37		0.706027	Green
GTTGCGACATGAACTCCAGCTGG	ADAMTS13_CCDS6970.1_ex11_9:136301962-136301985:-_5-3	KosukeYusa	ADAMTS13	ADAM metallopeptidase with thrombospondin type 1 motif 13	HGNC:1366	1061854930	{0: 1, 1: 0, 2: 0, 3: 3, 4: 48}	seq_location_match	9	133436843	133436865	-	Human (GRCh38)	0.501475	0.52171	36.52	0.534797	0	51			0.498525	Green
GATGGTAACCGGCAGGTGCGGGG	ADAMTS13_CCDS6970.1_ex5_9:136291337-136291360:+_5-1	KosukeYusa	ADAMTS13	ADAM metallopeptidase with thrombospondin type 1 motif 13	HGNC:1366	1061852896	{0: 1, 1: 0, 2: 1, 3: 2, 4: 52}	seq_location_match	9	133426218	133426240	+	Human (GRCh38)	0.614722	0.63007	30.8	0.493719	0	55	67		0.385279	Green
ACATGTGGTGTACCGCCGGGAGG	ADAMTS14_CCDS7306.1_ex2_10:72462153-72462176:+_5-2	KosukeYusa	ADAMTS14	ADAM metallopeptidase with thrombospondin type 1 motif 14	HGNC:14899	1069743831	{0: 1, 1: 0, 2: 0, 3: 1, 4: 22}	seq_location_match	10	70702398	70702420	+	Human (GRCh38)	0.666872	0.71222	23.04	0.76853	98	70	75		0.333128	Green
AGGGGTTCCCGCGCTCGATCAGG	ADAMTS14_CCDS7306.1_ex5_10:72489865-72489888:-_5-4	KosukeYusa	ADAMTS14	ADAM metallopeptidase with thrombospondin type 1 motif 14	HGNC:14899	1069748324	{0: 1, 1: 0, 2: 0, 3: 3, 4: 17}	seq_location_match	10	70730110	70730132	-	Human (GRCh38)	0.788394	0.45687	31.52	0.749345	99	40	52		0.211606	Green
CGTGTCTATCCCGCGGTACGTGG	ADAMTS15_CCDS8488.1_ex0_11:130319506-130319529:+_5-5	KosukeYusa	ADAMTS15	ADAM metallopeptidase with thrombospondin type 1 motif 15	HGNC:16305	1090835349	{0: 1, 1: 0, 2: 0, 3: 0, 4: 5}	seq_location_match	11	130449612	130449634	+	Human (GRCh38)	1.13279	0.61977	21.99	0.659481	99	56	37		0.132787	Green
GCCCAATGCTAGCGCGCCGGCGG	ADAMTS15_CCDS8488.1_ex0_11:130319284-130319307:+_5-3	KosukeYusa	ADAMTS15	ADAM metallopeptidase with thrombospondin type 1 motif 15	HGNC:16305	1090835288	{0: 1, 1: 0, 2: 0, 3: 0, 4: 19}	seq_location_match	11	130449390	130449412	+	Human (GRCh38)	0.446129	0.54264	39.18	0.655461	97	50	76		0.553871	Green
TGGATCTCTTGTACAGTACGTGG	ADAMTS16_CCDS43299.1_ex3_5:5182257-5182280:-_5-2	KosukeYusa	ADAMTS16	ADAM metallopeptidase with thrombospondin type 1 motif 16	HGNC:17108	986156522	{0: 1, 1: 0, 2: 1, 3: 1, 4: 43}	seq_location_match	5	5182145	5182167	-	Human (GRCh38)	0.905241	0.62612	23.16	0.395484	92	59	40		0.0947587	Green
CGTGCTCACGATACTCAACATGG	ADAMTS16_CCDS43299.1_ex4_5:5186342-5186365:+_5-3	KosukeYusa	ADAMTS16	ADAM metallopeptidase with thrombospondin type 1 motif 16	HGNC:17108	986157016	{0: 1, 1: 0, 2: 0, 3: 1, 4: 15}	seq_location_match	5	5186230	5186252	+	Human (GRCh38)	1.251	0.64439	26.48	0.361788	95	65	36		0.251003	Green
GTTTCAGTGGTGCCGCGCGGGGG	ADAMTS17_CCDS10383.1_ex10_15:100672341-100672364:-_5-1	KosukeYusa	ADAMTS17	ADAM metallopeptidase with thrombospondin type 1 motif 17	HGNC:17109	1132224803	{0: 1, 1: 0, 2: 0, 3: 2, 4: 40}	seq_location_match	15	100132137	100132159	-	Human (GRCh38)	0.42639	0.67112	22.77	0.806682	94	61	77		0.57361	Green
TTACGGGACGTTGTCGTAGCAGG	ADAMTS17_CCDS10383.1_ex17_15:100802552-100802575:+_5-3	KosukeYusa	ADAMTS17	ADAM metallopeptidase with thrombospondin type 1 motif 17	HGNC:17109	1132241698	{0: 1, 1: 0, 2: 0, 3: 1, 4: 10}	seq_location_match	15	100262348	100262370	+	Human (GRCh38)	0.850191	0.55465	27.47	0.60764	97	53	50		0.149809	Green
ACTTCGACCAGGCGGACCACTGG	ADAMTS18_CCDS10926.1_ex11_16:77369719-77369742:+_5-1	KosukeYusa	ADAMTS18	ADAM metallopeptidase with thrombospondin type 1 motif 18	HGNC:17110	1140676363	{0: 1, 1: 0, 2: 0, 3: 0, 4: 19}	seq_location_match	16	77335823	77335845	+	Human (GRCh38)	0.750964	0.54003	42.55	0.524255	97	51	39		0.249036	Green
GGCGCCAGCGGATTAAATGATGG	ADAMTS18_CCDS10926.1_ex21_16:77468313-77468336:-_5-5	KosukeYusa	ADAMTS18	ADAM metallopeptidase with thrombospondin type 1 motif 18	HGNC:17110	1140685937	{0: 1, 1: 0, 2: 0, 3: 4, 4: 25}	seq_location_match	16	77434417	77434439	-	Human (GRCh38)	1.27239	0.53595	26.76	0.329669	90	59	34		0.272386	Green
GCCGATCAGAGTCCCGGCTCCGG	ADAMTS19_CCDS4146.1_ex1_5:128797010-128797033:+_5-2	KosukeYusa	ADAMTS19	ADAM metallopeptidase with thrombospondin type 1 motif 19	HGNC:17111	996978448	{0: 1, 1: 0, 2: 0, 3: 8, 4: 63}	seq_location_match	5	129461318	129461340	+	Human (GRCh38)	0.755121	0.45333	49.55	0.705159	80	48	55		0.244879	Green
GCGCACCTCGCGTGAGCTGCCGG	ADAMTS19_CCDS4146.1_ex1_5:128796950-128796973:-_5-1	KosukeYusa	ADAMTS19	ADAM metallopeptidase with thrombospondin type 1 motif 19	HGNC:17111	996978435	{0: 1, 1: 0, 2: 0, 3: 2, 4: 53}	seq_location_match	5	129461258	129461280	-	Human (GRCh38)	0.418637	0.46662	29	0.536306	89	45	63		0.581363	Green
GAAAGGATGCATCGGCGGTCAGG	ADAMTS20_CCDS31778.2_ex37_12:43944866-43944889:+_5-3	KosukeYusa	ADAMTS20	ADAM metallopeptidase with thrombospondin type 1 motif 20	HGNC:17178	1095559666	{0: 1, 1: 0, 2: 0, 3: 0, 4: 32}	seq_location_match	12	43551064	43551086	+	Human (GRCh38)	0.888274	0.46382	26.48	0.808696	98	45	62		0.111726	Green
AAGCGATAGTGGGTTCGGAACGG	ADAMTS20_CCDS31778.2_ex37_12:43944919-43944942:+_5-4	KosukeYusa	ADAMTS20	ADAM metallopeptidase with thrombospondin type 1 motif 20	HGNC:17178	1095559674	{0: 1, 1: 0, 2: 0, 3: 2, 4: 35}	seq_location_match	12	43551117	43551139	+	Human (GRCh38)	1.11149	0.6523	19.49	0.670936	93	63	66		0.111494	Green
AGGTGCTAGTTCAACAACCAGGG	ADAMTSL1_CCDS47954.1_ex3_9:18574175-18574198:-_5-2	KosukeYusa	ADAMTSL1	ADAMTS like 1	HGNC:14632	1051572386	{0: 1, 1: 0, 2: 1, 3: 5, 4: 82}	seq_location_match	9	18574178	18574200	-	Human (GRCh38)	0.955837	0.72545	30.16	0.372874	87	65	59		0.0441633	Green
TATACTGCCCTCGGACCAGCCGG	ADAMTSL1_CCDS47954.1_ex4_9:18622320-18622343:-_5-4	KosukeYusa	ADAMTSL1	ADAMTS like 1	HGNC:14632	1051576527	{0: 1, 1: 0, 2: 0, 3: 1, 4: 34}	seq_location_match	9	18622323	18622345	-	Human (GRCh38)	1.30109	0.58594	31.49	0.285891	93	55	35		0.301089	Green
GCGATAGTTGCCCGTCACGTGGG	ADAMTSL2_CCDS6976.1_ex5_9:136406081-136406104:-_5-3	KosukeYusa	ADAMTSL2	ADAMTS like 2	HGNC:14631	1061875384	{0: 1, 1: 0, 2: 0, 3: 0, 4: 2}	seq_location_match	9	133540960	133540982	-	Human (GRCh38)	0.985412	0.67635	26.14	0.575016	100	63	60		0.0145878	Green
AGCACCCCGTCACAGCCGATGGG	ADAMTSL2_CCDS6976.1_ex5_9:136405999-136406022:-_5-2	KosukeYusa	ADAMTSL2	ADAMTS like 2	HGNC:14631	1061875369	{0: 1, 1: 0, 2: 0, 3: 1, 4: 33}	seq_location_match	9	133540878	133540900	-	Human (GRCh38)	0.979199	0.59664	29	0.437799	92	59	46		0.020801	Green
ACTTACGACTGGGAGTACGCTGG	ADAMTSL3_CCDS10326.1_ex14_15:84582075-84582098:+_5-4	KosukeYusa	ADAMTSL3	ADAMTS like 3	HGNC:14633	1130437235	{0: 1, 1: 0, 2: 0, 3: 1, 4: 22}	seq_location_match	15	83913324	83913346	+	Human (GRCh38)	0.333814	0.60486	33.16	0.575597	98	62	4		0.666186	Green
GGTCATCATAGCGATAAGTGAGG	ADAMTSL3_CCDS10326.1_ex1_15:84373235-84373258:-_5-1	KosukeYusa	ADAMTSL3	ADAMTS like 3	HGNC:14633	1130417163	{0: 1, 1: 0, 2: 0, 3: 3, 4: 38}	seq_location_match	15	83704484	83704506	-	Human (GRCh38)	0.900556	0.74671	22.59	0.531758	93	72	36		0.099444	Green
GAACGGGGGGGACTCCTCACGGG	ADAMTSL4_CCDS30852.1_ex3_1:150526419-150526442:+_5-3	KosukeYusa	ADAMTSL4	ADAMTS like 4	HGNC:19706	914754260	{0: 1, 1: 0, 2: 0, 3: 2, 4: 43}	seq_location_match	1	150553944	150553966	+	Human (GRCh38)	1.37328	0.45729	30.97	0.838764	89	46	83		0.373275	Green
GGGAAGCGGGACCTCGAAGTGGG	ADAMTSL4_CCDS30852.1_ex2_1:150525663-150525686:-_5-1	KosukeYusa	ADAMTSL4	ADAMTS like 4	HGNC:19706	914754060	{0: 1, 1: 0, 2: 0, 3: 4, 4: 80}	seq_location_match	1	150553188	150553210	-	Human (GRCh38)	1.24734	0.60689	26.77	0.810204	88	54	69		0.247345	Green
CAGCGCGTGTTTCGTGACGCCGG	ADAMTSL5_CCDS12071.1_ex5_19:1507995-1508018:-_5-3	KosukeYusa	ADAMTSL5	ADAMTS like 5	HGNC:27912	1160918297	{0: 1, 1: 0, 2: 0, 3: 0, 4: 11}	seq_location_match	19	1507997	1508019	-	Human (GRCh38)	0.972718	0.6059	55.38	0.823688	99	60	68		0.0272825	Green
TCCTTCACCCTTTAGAGCGCCGG	ADAMTSL5_CCDS12071.1_ex5_19:1508100-1508123:-_5-4	KosukeYusa	ADAMTSL5	ADAMTS like 5	HGNC:27912	1160918318	{0: 1, 1: 0, 2: 1, 3: 4, 4: 52}	seq_location_match	19	1508102	1508124	-	Human (GRCh38)	1.91197	0.46374	26.84	0.785973	92	47	27		0.911969	Green
CCGGGCCAAGTACGAGCGACAGG	ADAP1_CCDS5318.1_ex7_7:959643-959666:-_5-4	KosukeYusa	ADAP1	ArfGAP with dual PH domains 1	HGNC:16486	1019414223	{0: 1, 1: 0, 2: 0, 3: 0, 4: 25}	seq_location_match	7	920007	920029	-	Human (GRCh38)	0.476496	0.47718	33.6	0.590551	97	50	82		0.523504	Green
GGTGGCCGATCTTGGCCGGCTGG	ADAP1_CCDS5318.1_ex5_7:943836-943859:+_5-1	KosukeYusa	ADAP1	ArfGAP with dual PH domains 1	HGNC:16486	1019410393	{0: 1, 1: 0, 2: 0, 3: 3, 4: 68}	seq_location_match	7	904200	904222	+	Human (GRCh38)	1.25311	0.48211	19.64	0.478161	90	40	33		0.25311	Green
GCTGCTTAAGGTAACCGAGAAGG	ADAP2_CCDS11261.1_ex4_17:29261192-29261215:+_5-3	KosukeYusa	ADAP2	ArfGAP with dual PH domains 2	HGNC:16487	1146209928	{0: 1, 1: 0, 2: 0, 3: 1, 4: 73}	seq_location_match	17	30934175	30934197	+	Human (GRCh38)	0.43091	0.60614	37.38	0.557369	93	62	51		0.56909	Green
TCGAGCTAAGTATGAGAGACGGG	ADAP2_CCDS11261.1_ex3_17:29258927-29258950:+_5-2	KosukeYusa	ADAP2	ArfGAP with dual PH domains 2	HGNC:16487	1146209630	{0: 1, 1: 0, 2: 0, 3: 4, 4: 51}	seq_location_match	17	30931910	30931932	+	Human (GRCh38)	0.620845	0.5507	17.75	0.418267	83	53	71		0.379155	Green
ATATTCTAACAGCCCGCTGATGG	ADAR_CCDS1071.1_ex13_1:154573584-154573607:+_5-4	KosukeYusa	ADAR	adenosine deaminase RNA specific	HGNC:225	915252580	{0: 1, 1: 0, 2: 0, 3: 2, 4: 50}	seq_location_match	1	154601109	154601131	+	Human (GRCh38)	1.03375	0.51115	26.83	0.891991	93	50	34		0.033751	Green
TTCTTGTAGGGTGAACACCGTGG	ADAR_CCDS1071.1_ex13_1:154573633-154573656:+_5-5	KosukeYusa	ADAR	adenosine deaminase RNA specific	HGNC:225	915252588	{0: 1, 1: 0, 2: 0, 3: 1, 4: 68}	seq_location_match	1	154601158	154601180	+	Human (GRCh38)	1.07618	0.74536	29.82	0.868364	92	77	48		0.076177	Green
GCACTTTTCTGCGAGCGTGAGGG	ADARB1_CCDS33589.1_ex2_21:46600312-46600335:-_5-5	KosukeYusa	ADARB1	adenosine deaminase RNA specific B1	HGNC:226	1180028140	{0: 1, 1: 0, 2: 0, 3: 3, 4: 43}	seq_location_match	21	45180398	45180420	-	Human (GRCh38)	0.843209	0.57338	32.78	0.581004	93	53	35	polyt4	0.156791	Green
CACGGGATTCTTCCCACTCGGGG	ADARB1_CCDS33589.1_ex1_21:46596304-46596327:-_5-2	KosukeYusa	ADARB1	adenosine deaminase RNA specific B1	HGNC:226	1180027548	{0: 1, 1: 0, 2: 0, 3: 1, 4: 36}	seq_location_match	21	45176390	45176412	-	Human (GRCh38)	1.30166	0.56883	34.03	0.455861	92	52	51		0.301662	Green
GGGGAAATCGGCCTGGTCGGAGG	ADARB2_CCDS7058.1_ex7_10:1405639-1405662:+_5-3	KosukeYusa	ADARB2	adenosine deaminase RNA specific B2 (inactive)	HGNC:227	1062932726	{0: 1, 1: 0, 2: 0, 3: 2, 4: 63}	seq_location_match	10	1363445	1363467	+	Human (GRCh38)	0.818992	0.54176	37.2	0.564556	88	50	76		0.181008	Green
CACGGGGTTGCGCTCGCCCGGGG	ADARB2_CCDS7058.1_ex7_10:1405459-1405482:+_5-2	KosukeYusa	ADARB2	adenosine deaminase RNA specific B2 (inactive)	HGNC:227	1062932669	{0: 1, 1: 0, 2: 0, 3: 2, 4: 28}	seq_location_match	10	1363265	1363287	+	Human (GRCh38)	1.13746	0.50662	20.26	0.432559	94	53	91		0.137464	Green
ATACTTACAGGGTGTATGGCTGG	ADAT1_CCDS10922.1_ex5_16:75651031-75651054:+_5-3	KosukeYusa	ADAT1	adenosine deaminase tRNA specific 1	HGNC:228	1140525188	{0: 1, 1: 0, 2: 0, 3: 11, 4: 106}	seq_location_match	16	75617134	75617156	+	Human (GRCh38)	0.728973	0.49895	19.92	0.58157	82	50	14		0.271027	Green
ACCTTGCACCGGCTTATCAGGGG	ADAT1_CCDS10922.1_ex8_16:75654526-75654549:+_5-5	KosukeYusa	ADAT1	adenosine deaminase tRNA specific 1	HGNC:228	1140525653	{0: 1, 1: 0, 2: 0, 3: 0, 4: 45}	seq_location_match	16	75620629	75620651	+	Human (GRCh38)	1.00563	0.65011	28.93	0.491661	91	63	56		0.005629	Green
GACAGCCATATACAACCAGCGGG	ADAT2_CCDS43511.1_ex2_6:143753721-143753744:+_5-1	KosukeYusa	ADAT2	adenosine deaminase tRNA specific 2	HGNC:21172	1016377091	{0: 1, 1: 0, 2: 0, 3: 8, 4: 100}	seq_location_match	6	143432585	143432607	+	Human (GRCh38)	1.25117	0.62689	29.25	0.623319	80	60	37		0.251174	Green
TTCTGTCTTATAAATCCCGCTGG	ADAT2_CCDS43511.1_ex2_6:143753736-143753759:-_5-2	KosukeYusa	ADAT2	adenosine deaminase tRNA specific 2	HGNC:21172	1016377093	{0: 1, 1: 0, 2: 0, 3: 10, 4: 78}	seq_location_match	6	143432600	143432622	-	Human (GRCh38)	0.51509	0.53261	27.33	0.548395	83	55	23		0.48491	Green
GGGCTGCCGGCATCGCGGCTGGG	ADAT3_CCDS12076.2_ex0_19:1912331-1912354:-_5-2	KosukeYusa	ADAT3	adenosine deaminase tRNA specific 3	HGNC:25151	1161001247	{0: 1, 1: 0, 2: 1, 3: 11, 4: 77}	seq_location_match	19	1912333	1912355	-	Human (GRCh38)	1.05194	0.35261	34.56	0.907579	89	39	67		0.051944	Green
CATGGCGGCGCGCTCCTGCGTGG	ADAT3_CCDS12076.2_ex0_19:1912590-1912613:-_5-4	KosukeYusa	ADAT3	adenosine deaminase tRNA specific 3	HGNC:25151	1161001326	{0: 1, 1: 0, 2: 0, 3: 4, 4: 63}	seq_location_match	19	1912592	1912614	-	Human (GRCh38)	0.750535	0.62335	22.15	0.716185	87	52	68		0.249465	Green
GACTTTGGCGCTGTCAGGGTGGG	ADCK1_CCDS45144.1_ex0_14:78285417-78285440:+_5-1	KosukeYusa	ADCK1	aarF domain containing kinase 1	HGNC:19038	1119844574	{0: 1, 1: 0, 2: 0, 3: 5, 4: 97}	seq_location_match	14	77819075	77819097	+	Human (GRCh38)	0.732752	0.56986	30.43	0.678636	77	49	72		0.267248	Green
GGTGCGGGCTCAGAGCTCGAAGG	sgADCK1_9	KosukeYusa	ADCK1	aarF domain containing kinase 1	HGNC:19038	1119854223	{0: 1, 1: 0, 2: 0, 3: 5, 4: 82}	seq_location_match	14	77887210	77887232	+	Human (GRCh38)	0.709829			0.660009	84	67	49		0.290171	Green
CCGAGTGCCCTCGCGATGCCAGG	ADCK2_CCDS5861.1_ex0_7:140373221-140373244:+_5-1	KosukeYusa	ADCK2	aarF domain containing kinase 2	HGNC:19039	1033366102	{0: 1, 1: 0, 2: 0, 3: 2, 4: 55}	seq_location_match	7	140673422	140673444	+	Human (GRCh38)	1.45179	0.44243	22.17	0.887029	92	42	50		0.45179	Green
CCTCCGAAAACAGATCGCGCCGG	ADCK2_CCDS5861.1_ex0_7:140373591-140373614:-_5-3	KosukeYusa	ADCK2	aarF domain containing kinase 2	HGNC:19039	1033366196	{0: 1, 1: 0, 2: 0, 3: 1, 4: 21}	seq_location_match	7	140673792	140673814	-	Human (GRCh38)	1.25555	0.63377	15.7	0.739367	96	61	18		0.25555	Green
TAGCGGGCTCCGAGGAGCAGGGG	sgADCK5_2	KosukeYusa	ADCK5	aarF domain containing kinase 5	HGNC:21738	1049771269	{0: 1, 1: 0, 2: 0, 3: 12, 4: 176}	seq_location_match	8	144383139	144383161	-	Human (GRCh38)	1.47682			0.944254	0	59	74		0.476822	Green
CCATGACATAGCGGGCTCCGAGG	ADCK5_CCDS34965.1_ex2_8:145608347-145608370:-_5-2	KosukeYusa	ADCK5	aarF domain containing kinase 5	HGNC:21738	1049771272	{0: 1, 1: 0, 2: 0, 3: 5, 4: 43}	seq_location_match	8	144383147	144383169	-	Human (GRCh38)	0.63227	0.67113	22.77	0.649375	0	64	43		0.36773	Green
GAATCTTGATGCGGCGACAGTGG	ADCY1_CCDS34631.1_ex4_7:45688273-45688296:-_5-3	KosukeYusa	ADCY1	adenylate cyclase 1	HGNC:232	1024054129	{0: 1, 1: 0, 2: 0, 3: 1, 4: 31}	seq_location_match	7	45648675	45648697	-	Human (GRCh38)	0.799681	0.64486	34.3	0.656916	96	58	61		0.200319	Green
TGCTCGTGGTAACCAACGTCCGG	ADCY1_CCDS34631.1_ex0_7:45614455-45614478:+_5-1	KosukeYusa	ADCY1	adenylate cyclase 1	HGNC:232	1024043931	{0: 1, 1: 0, 2: 0, 3: 2, 4: 24}	seq_location_match	7	45574857	45574879	+	Human (GRCh38)	0.52814	0.56331	36.62	0.641909	95	53	57		0.47186	Green
ATATCGCAAAGAAAATCGCCAGG	ADCY2_CCDS3872.2_ex1_5:7414729-7414752:-_5-1	KosukeYusa	ADCY2	adenylate cyclase 2	HGNC:233	986404760	{0: 1, 1: 0, 2: 2, 3: 2, 4: 69}	seq_location_match	5	7414617	7414639	-	Human (GRCh38)	0.317734	0.60212	37.35	0.656464	85	54	11		0.682266	Green
GTACCGGGTCATGCGGACCGAGG	ADCY2_CCDS3872.2_ex9_5:7709390-7709413:-_5-5	KosukeYusa	ADCY2	adenylate cyclase 2	HGNC:233	986433897	{0: 1, 1: 0, 2: 0, 3: 0, 4: 12}	seq_location_match	5	7709278	7709300	-	Human (GRCh38)	0.959217	0.69889	25.49	0.446684	99	65	65		0.0407834	Green
GGATCTTAATCCGCAGCTGGTGG	ADCY3_CCDS1715.1_ex16_2:25064227-25064250:+_5-3	KosukeYusa	ADCY3	adenylate cyclase 3	HGNC:234	927640253	{0: 1, 1: 0, 2: 0, 3: 1, 4: 52}	seq_location_match	2	24841359	24841381	+	Human (GRCh38)	0.914681	0.64981	36.68	0.673952	90	62	46		0.085319	Green
CACGCGGCTAGTGACACGGTGGG	ADCY3_CCDS1715.1_ex20_2:25141347-25141370:-_5-5	KosukeYusa	ADCY3	adenylate cyclase 3	HGNC:234	927651915	{0: 1, 1: 0, 2: 0, 3: 1, 4: 12}	seq_location_match	2	24918479	24918501	-	Human (GRCh38)	1.13217	0.65791	25.58	0.485099	96	64	85		0.132169	Green
CATCTAGTCCCCGGGGGGTACGG	ADCY4_CCDS9627.1_ex13_14:24795345-24795368:+_5-1	KosukeYusa	ADCY4	adenylate cyclase 4	HGNC:235	1114657750	{0: 1, 1: 0, 2: 0, 3: 4, 4: 28}	seq_location_match	14	24326140	24326162	+	Human (GRCh38)	0.852891	0.4759	29.57	0.631275	0	43	57		0.147109	Green
GATCGTGCTCTGTGCGCTCGCGG	ADCY4_CCDS9627.1_ex24_14:24803731-24803754:-_5-5	KosukeYusa	ADCY4	adenylate cyclase 4	HGNC:235	1114659272	{0: 1, 1: 0, 2: 1, 3: 1, 4: 29}	seq_location_match	14	24334526	24334548	-	Human (GRCh38)	0.592392	0.67692	46.74	0.610634	0	56	51		0.407608	Green
CCGAAGCCTATCAATGCTCCTGG	ADCY5_CCDS3022.1_ex11_3:123038577-123038600:+_5-1	KosukeYusa	ADCY5	adenylate cyclase 5	HGNC:236	960992277	{0: 1, 1: 0, 2: 1, 3: 5, 4: 45}	seq_location_match	3	123319731	123319753	+	Human (GRCh38)	0.435591	0.52626	40.27	0.533289	87	52	31		0.564409	Green
CCATGGCAACATGACGGGGAAGG	ADCY5_CCDS3022.1_ex18_3:123066707-123066730:+_5-5	KosukeYusa	ADCY5	adenylate cyclase 5	HGNC:236	960997165	{0: 1, 1: 0, 2: 0, 3: 8, 4: 130}	seq_location_match	3	123347861	123347883	+	Human (GRCh38)	0.681885	0.61184	21.52	0.467475	82	61	55		0.318115	Green
ACGGCAGCCCGCATGCGGATGGG	ADCY6_CCDS8767.1_ex20_12:49176435-49176458:+_5-2	KosukeYusa	ADCY6	adenylate cyclase 6	HGNC:237	1096072414	{0: 1, 1: 0, 2: 0, 3: 1, 4: 15}	seq_location_match	12	48782653	48782675	+	Human (GRCh38)	0.162701	0.51021	44.28	0.865393	96	55	55		0.837299	Green
CCGGAGGCAGCTCATATAGCGGG	ADCY6_CCDS8767.1_ex20_12:49177073-49177096:+_5-5	KosukeYusa	ADCY6	adenylate cyclase 6	HGNC:237	1096072562	{0: 1, 1: 0, 2: 0, 3: 2, 4: 39}	seq_location_match	12	48783291	48783313	+	Human (GRCh38)	0.916576	0.50753	31.66	0.631849	95	50	41		0.0834244	Green
TCTTCACGCAGTTCCGGGCGTGG	ADCY7_CCDS10741.1_ex6_16:50332891-50332914:-_5-3	KosukeYusa	ADCY7	adenylate cyclase 7	HGNC:238	1137674799	{0: 1, 1: 0, 2: 0, 3: 3, 4: 31}	seq_location_match	16	50298981	50299003	-	Human (GRCh38)	1.08365	0.56794	25.58	0.602618	95	49	39		0.083652	Green
CCGTAGCCGGGTGCACATCACGG	ADCY7_CCDS10741.1_ex8_16:50334986-50335009:+_5-4	KosukeYusa	ADCY7	adenylate cyclase 7	HGNC:238	1137675303	{0: 1, 1: 0, 2: 0, 3: 1, 4: 28}	seq_location_match	16	50301076	50301098	+	Human (GRCh38)	0.935709	0.59888	30.61	0.443946	90	60	68		0.0642913	Green
TCCATCGCTATGAGAACGTCAGG	ADCY8_CCDS6363.1_ex15_8:131964112-131964135:-_5-2	KosukeYusa	ADCY8	adenylate cyclase 8	HGNC:239	1048064302	{0: 1, 1: 0, 2: 0, 3: 1, 4: 30}	seq_location_match	8	130951867	130951889	-	Human (GRCh38)	1.91568	0.54049	25.03	0.614737	96	49	53		0.915675	Green
CGTAGCCTATGCCGTCGCCCAGG	ADCY8_CCDS6363.1_ex17_8:132051759-132051782:+_5-3	KosukeYusa	ADCY8	adenylate cyclase 8	HGNC:239	1048072710	{0: 1, 1: 0, 2: 0, 3: 1, 4: 17}	seq_location_match	8	131039514	131039536	+	Human (GRCh38)	0.946183	0.52605	48.49	0.578131	97	55	38		0.0538168	Green
CGCATACCGGAACCGGCGCTGGG	ADCY9_CCDS32382.1_ex9_16:4165086-4165109:+_5-4	KosukeYusa	ADCY9	adenylate cyclase 9	HGNC:240	1133188112	{0: 1, 1: 0, 2: 0, 3: 0, 4: 8}	seq_location_match	16	4115086	4115108	+	Human (GRCh38)	0.662863	0.54031	27.39	0.587709					0.337137	Green
TGTACGCCCGGCATTACGCGTGG	ADCY9_CCDS32382.1_ex9_16:4164921-4164944:-_5-2	KosukeYusa	ADCY9	adenylate cyclase 9	HGNC:240	1133188088	{0: 1, 1: 0, 2: 0, 3: 0, 4: 17}	seq_location_match	16	4114921	4114943	-	Human (GRCh38)	0.663951	0.68754	28.85	0.54844	98	66	31		0.336049	Green
CCTGTTCTTTATTACGGCCCTGG	ADCY10_CCDS1265.1_ex16_1:167825503-167825526:+_5-2	KosukeYusa	ADCY10	adenylate cyclase 10	HGNC:21285	916765514	{0: 1, 1: 0, 2: 0, 3: 3, 4: 53}	seq_location_match	1	167856266	167856288	+	Human (GRCh38)	0.220061	0.43081	44.61	0.691607	94	51	34		0.779939	Green
CACCGCAGGACTTACTGAACAGG	ADCY10_CCDS1265.1_ex15_1:167823575-167823598:+_5-1	KosukeYusa	ADCY10	adenylate cyclase 10	HGNC:21285	916765292	{0: 1, 1: 0, 2: 0, 3: 6, 4: 36}	seq_location_match	1	167854338	167854360	+	Human (GRCh38)	0.375777	0.4985	29.44	0.464428	90	49	33		0.624224	Green
CCCGTTAGAGATGTCGCCCACGG	ADCYAP1_CCDS11825.1_ex2_18:908257-908280:+_5-3	KosukeYusa	ADCYAP1	adenylate cyclase activating polypeptide 1	HGNC:241	1153051943	{0: 1, 1: 0, 2: 0, 3: 1, 4: 19}	seq_location_match	18	908257	908279	+	Human (GRCh38)	0.463975	0.57545	24.56	0.490228	96	54	67		0.536026	Green
GCCGCCTGGTACCGCCCGGCCGG	ADCYAP1_CCDS11825.1_ex1_18:907762-907785:+_5-2	KosukeYusa	ADCYAP1	adenylate cyclase activating polypeptide 1	HGNC:241	1153051825	{0: 1, 1: 0, 2: 0, 3: 5, 4: 60}	seq_location_match	18	907762	907784	+	Human (GRCh38)	0.616452	0.31812	25.53	0.425002	75	37	58		0.383548	Green
GTGTTGGAAGCCCGCCCATGTGG	ADCYAP1R1_CCDS5433.1_ex2_7:31117633-31117656:+_5-1	KosukeYusa	ADCYAP1R1	ADCYAP receptor type I	HGNC:242	1022532849	{0: 1, 1: 0, 2: 0, 3: 5, 4: 51}	seq_location_match	7	31078019	31078041	+	Human (GRCh38)	1.05192	0.57124	25.14	0.446962	91	54	73		0.051925	Green
GTGAAGGCCCTCTACACGGTTGG	ADCYAP1R1_CCDS5433.1_ex6_7:31124369-31124392:+_5-3	KosukeYusa	ADCYAP1R1	ADCYAP receptor type I	HGNC:242	1022534024	{0: 1, 1: 0, 2: 0, 3: 4, 4: 40}	seq_location_match	7	31084755	31084777	+	Human (GRCh38)	0.557248	0.61432	46.34	0.342301	95	61	50		0.442752	Green
GACCAGAGTGAACTCCGAGCAGG	ADD1_CCDS3363.1_ex3_4:2895738-2895761:+_5-1	KosukeYusa	ADD1	adducin 1	HGNC:243	968825556	{0: 1, 1: 0, 2: 0, 3: 3, 4: 66}	seq_location_match	4	2894012	2894034	+	Human (GRCh38)	0.499559	0.61985	25.84	0.689647	91	61	39		0.500441	Green
TTTGGAAAAGGTTCGAACTCTGG	ADD1_CCDS3363.1_ex7_4:2900975-2900998:+_5-5	KosukeYusa	ADD1	adducin 1	HGNC:243	968826171	{0: 1, 1: 0, 2: 0, 3: 1, 4: 87}	seq_location_match	4	2899249	2899271	+	Human (GRCh38)	1.42336	0.52278	30.59	0.684119	95	48	19		0.423356	Green
CGTTCTGCTCACCGTGACATAGG	ADD2_CCDS1906.1_ex11_2:70923364-70923387:+_5-1	KosukeYusa	ADD2	adducin 2	HGNC:244	932305084	{0: 1, 1: 0, 2: 0, 3: 1, 4: 34}	seq_location_match	2	70696233	70696255	+	Human (GRCh38)	0.599717	0.61534	29.48	0.65347	94	52	52		0.400283	Green
GTCATTGATAGGCGTCATCATGG	ADD2_CCDS1906.1_ex11_2:70923499-70923522:+_5-2	KosukeYusa	ADD2	adducin 2	HGNC:244	932305108	{0: 1, 1: 0, 2: 0, 3: 5, 4: 48}	seq_location_match	2	70696368	70696390	+	Human (GRCh38)	1.68527	0.5572	52.56	0.435801	92	53	18		0.68527	Green
GTCTACAAGTCTGTACAGGCTGG	ADD3_CCDS7561.1_ex2_10:111876106-111876129:-_5-1	KosukeYusa	ADD3	adducin 3	HGNC:245	1074075146	{0: 1, 1: 0, 2: 0, 3: 6, 4: 72}	seq_location_match	10	110116349	110116371	-	Human (GRCh38)	0.801697	0.61302	26.3	0.561894	83	60	25		0.198303	Green
GTTGAATAGATTGCAGCATGGGG	ADD3_CCDS7561.1_ex4_10:111878419-111878442:-_5-2	KosukeYusa	ADD3	adducin 3	HGNC:245	1074075361	{0: 1, 1: 0, 2: 1, 3: 7, 4: 103}	seq_location_match	10	110118662	110118684	-	Human (GRCh38)	0.832958	0.70233	30.64	0.492007	77	67	67		0.167042	Green
TCAGTGAAATCTATGCAGTGTGG	TCAGTGAAATCTATGCAGTG	Brunello	ADGB	androglobin	HGNC:21212	1016667258	{0: 1, 1: 0, 2: 0, 3: 21, 4: 179}	seq_location_match	6	146656787	146656809	+	Human (GRCh38)		0.712			72	71	42			Green
CAACTTATGAATTTGAACTGTGG	CAACTTATGAATTTGAACTG	Brunello	ADGB	androglobin	HGNC:21212	1016667857	{0: 1, 1: 0, 2: 2, 3: 29, 4: 243}	seq_location_match	6	146664274	146664296	+	Human (GRCh38)		0.6719			67	67	25			Green
GGTTTTACCTCGTCAGCGGAGGG	GPR123_CCDS41580.1_ex4_10:134940735-134940758:+_5-3	KosukeYusa	ADGRA1	adhesion G protein-coupled receptor A1	HGNC:13838	1076858078	{0: 1, 1: 0, 2: 0, 3: 0, 4: 17}	seq_location_match	10	133127232	133127254	+	Human (GRCh38)	0.179793	0.50362	31.86	0.717188	98	48	47	polyt4	0.820207	Green
CTTGGTGCGATTGATGCCGCCGG	GPR123_CCDS41580.1_ex2_10:134912223-134912246:-_5-1	KosukeYusa	ADGRA1	adhesion G protein-coupled receptor A1	HGNC:13838	1076852194	{0: 1, 1: 0, 2: 0, 3: 1, 4: 41}	seq_location_match	10	133098720	133098742	-	Human (GRCh38)	0.624984	0.56728	40.1	0.690152	90	60	75		0.375016	Green
TCCCGCCGGTGTGACCGTGCCGG	GPR124_CCDS6097.2_ex8_8:37690627-37690650:+_5-5	KosukeYusa	ADGRA2	adhesion G protein-coupled receptor A2	HGNC:17849	1039474598	{0: 1, 1: 0, 2: 0, 3: 2, 4: 64}	seq_location_match	8	37833110	37833132	+	Human (GRCh38)	0.650282	0.45864	39.08	0.580046	89	51	65		0.349718	Green
GTTGTTGGCAACACGCTCGGCGG	GPR124_CCDS6097.2_ex7_8:37689068-37689091:-_5-4	KosukeYusa	ADGRA2	adhesion G protein-coupled receptor A2	HGNC:17849	1039474329	{0: 1, 1: 0, 2: 0, 3: 3, 4: 34}	seq_location_match	8	37831551	37831573	-	Human (GRCh38)	0.795112	0.60489	26.06	0.491299	96	60	66		0.204888	Green
GCTACCTACCGGCTAGCCGGTGG	GPR125_CCDS33964.1_ex8_4:22425832-22425855:-_5-1	KosukeYusa	ADGRA3	adhesion G protein-coupled receptor A3	HGNC:13839	971010051	{0: 1, 1: 0, 2: 0, 3: 1, 4: 19}	seq_location_match	4	22424210	22424232	-	Human (GRCh38)	1.47046	0.63577	33.24	0.428471	97	60	61		0.47046	Green
ATCTGAACTATACACCCAGGCGG	ATCTGAACTATACACCCAGG	Brunello	ADGRA3	adhesion G protein-coupled receptor A3	HGNC:13839	971008419	{0: 1, 1: 0, 2: 0, 3: 7, 4: 90}	seq_location_match	4	22402766	22402788	-	Human (GRCh38)		0.7402			81	74	56			Green
CGCTACGCAACCCGGACCCGCGG	BAI1_CCDS64985.1_ex0_8:143545770-143545793:+_5-1	KosukeYusa	ADGRB1	adhesion G protein-coupled receptor B1	HGNC:943	1049409066	{0: 1, 1: 0, 2: 0, 3: 2, 4: 15}	seq_location_match	8	142464410	142464432	+	Human (GRCh38)	1.02542	0.6309	28.83	0.563124	95	52	52		0.025424	Green
GCGTGCGATCCCGAAAGCCACGG	BAI1_CCDS64985.1_ex4_8:143558800-143558823:-_5-4	KosukeYusa	ADGRB1	adhesion G protein-coupled receptor B1	HGNC:943	1049411933	{0: 1, 1: 0, 2: 0, 3: 0, 4: 26}	seq_location_match	8	142477440	142477462	-	Human (GRCh38)	0.643148	0.66509	34.13	0.533893	95	60	41		0.356852	Green
CCCACTATAGTAGGTGCGCCGGG	BAI2_CCDS346.2_ex21_1:32206034-32206057:+_5-2	KosukeYusa	ADGRB2	adhesion G protein-coupled receptor B2	HGNC:944	904614072	{0: 1, 1: 0, 2: 0, 3: 1, 4: 26}	seq_location_match	1	31740434	31740456	+	Human (GRCh38)	0.308281	0.516	21.35	0.803666	96	55	43		0.691719	Green
CCCAAGGCGTGGCGTACTGGGGG	BAI2_CCDS346.2_ex22_1:32207027-32207050:-_5-3	KosukeYusa	ADGRB2	adhesion G protein-coupled receptor B2	HGNC:944	904614215	{0: 1, 1: 0, 2: 0, 3: 0, 4: 46}	seq_location_match	1	31741427	31741449	-	Human (GRCh38)	1.0876	0.59579	24.17	0.674458	95	55	64		0.087599	Green
GTCTTGCACGCAGGTGAATCTGG	BAI3_CCDS4968.1_ex2_6:69646397-69646420:+_5-2	KosukeYusa	ADGRB3	adhesion G protein-coupled receptor B3	HGNC:945	1009831085	{0: 1, 1: 0, 2: 1, 3: 2, 4: 38}	seq_location_match	6	68936506	68936528	+	Human (GRCh38)	0.701826	0.43331	37.11	0.534813	90	39	41		0.298174	Green
AGTCTGCAATCTTACCAGGGAGG	BAI3_CCDS4968.1_ex0_6:69349280-69349303:+_5-1	KosukeYusa	ADGRB3	adhesion G protein-coupled receptor B3	HGNC:945	1009809225	{0: 1, 1: 0, 2: 0, 3: 4, 4: 65}	seq_location_match	6	68639389	68639411	+	Human (GRCh38)	0.726298	0.74187	26.9	0.522754	88	75	49		0.273702	Green
CGCGGGACAATTCCATGACATGG	GPR133_CCDS9272.1_ex4_12:131466563-131466586:+_5-3	KosukeYusa	ADGRD1	adhesion G protein-coupled receptor D1	HGNC:19893	1104710423	{0: 1, 1: 0, 2: 0, 3: 2, 4: 19}	seq_location_match	12	130982019	130982041	+	Human (GRCh38)	0.604407	0.51527	18.77	0.655408	92	50	34		0.395593	Green
TCACGCTTCTCTATTACGGCAGG	GPR133_CCDS9272.1_ex3_12:131456056-131456079:+_5-1	KosukeYusa	ADGRD1	adhesion G protein-coupled receptor D1	HGNC:19893	1104708941	{0: 1, 1: 0, 2: 0, 3: 0, 4: 13}	seq_location_match	12	130971512	130971534	+	Human (GRCh38)	0.992557	0.59417	37.44	0.521789	97	60	16		0.0074427	Green
AAGGTGGCTGCACGGAGCAGCGG	chr9:127213449-127213468_GPR144_+	TKOv3	ADGRD2	adhesion G protein-coupled receptor D2	HGNC:18651	1060544276	{0: 1, 1: 0, 2: 0, 3: 28, 4: 330}	seq_location_match	9	124451170	124451192	+	Human (GRCh38)					60	55	95			Green
AGGGTTCCTTGATTCACCTGGGG	chr9:127214404-127214423_GPR144_-	TKOv3	ADGRD2	adhesion G protein-coupled receptor D2	HGNC:18651	1060544472	{0: 1, 1: 0, 2: 1, 3: 9, 4: 104}	seq_location_match	9	124452122	124452144	-	Human (GRCh38)					78	62	78			Green
GTTGGACTTGGTAGCCAAGGGGG	EMR1_CCDS12175.1_ex11_19:6916308-6916331:+_5-4	KosukeYusa	ADGRE1	adhesion G protein-coupled receptor E1	HGNC:3336	1161876620	{0: 1, 1: 0, 2: 0, 3: 8, 4: 122}	seq_location_match	19	6916298	6916320	+	Human (GRCh38)	0.475897	0.72546	27.75	0.726351	79	68	96		0.524104	Green
TGCTTAAACAAATATCCACGTGG	EMR1_CCDS12175.1_ex10_19:6913688-6913711:+_5-2	KosukeYusa	ADGRE1	adhesion G protein-coupled receptor E1	HGNC:3336	1161876302	{0: 1, 1: 0, 2: 0, 3: 4, 4: 98}	seq_location_match	19	6913678	6913700	+	Human (GRCh38)	0.745524	0.78268	28.66	0.571924					0.254476	Green
TGGAATCAGGCACAGAAATCTGG	EMR2_CCDS32935.1_ex9_19:14867057-14867080:-_5-3	KosukeYusa	ADGRE2	adhesion G protein-coupled receptor E2	HGNC:3337	1163060375	{0: 1, 1: 0, 2: 1, 3: 28, 4: 308}	seq_location_match	19	14756246	14756268	-	Human (GRCh38)	0.357194	0.46409	21.72	0.65801	53	42	36		0.642806	Green
CCAGAGCATCTTACAGGCGCTGG	EMR2_CCDS32935.1_ex10_19:14875403-14875426:-_5-5	KosukeYusa	ADGRE2	adhesion G protein-coupled receptor E2	HGNC:3337	1163061381	{0: 1, 1: 0, 2: 0, 3: 3, 4: 98}	seq_location_match	19	14764592	14764614	-	Human (GRCh38)	0.824081	0.44553	34.21	0.620831	90	50	38		0.175919	Green
GCTGTGTGTTACAATGTCGAAGG	EMR3_CCDS12315.1_ex12_19:14772860-14772883:-_5-4	KosukeYusa	ADGRE3	adhesion G protein-coupled receptor E3	HGNC:23647	1163048360	{0: 1, 1: 0, 2: 0, 3: 2, 4: 73}	seq_location_match	19	14662049	14662071	-	Human (GRCh38)	0.137817	0.67558	29.15	0.73577	92	67	39		0.862183	Green
TACCACTATTCTCCGGGATGTGG	EMR3_CCDS12315.1_ex10_19:14765865-14765888:-_5-2	KosukeYusa	ADGRE3	adhesion G protein-coupled receptor E3	HGNC:23647	1163047500	{0: 1, 1: 0, 2: 0, 3: 5, 4: 77}	seq_location_match	19	14655054	14655076	-	Human (GRCh38)	0.847672	0.56584	33.17	0.661494	88	54	33		0.152328	Green
GCTATGAGGTGCCGGACAGGTGG	CD97_CCDS32929.1_ex9_19:14512257-14512280:-_5-1	KosukeYusa	ADGRE5	adhesion G protein-coupled receptor E5	HGNC:1711	1163006689	{0: 1, 1: 0, 2: 0, 3: 2, 4: 83}	seq_location_match	19	14401446	14401468	-	Human (GRCh38)	0.443182	0.62655	17.96	0.669036	85	57	51		0.556818	Green
CAATGTCGTCATGTTCTGGATGG	CD97_CCDS32929.1_ex11_19:14513432-14513455:-_5-5	KosukeYusa	ADGRE5	adhesion G protein-coupled receptor E5	HGNC:1711	1163006913	{0: 1, 1: 0, 2: 1, 3: 8, 4: 103}	seq_location_match	19	14402621	14402643	-	Human (GRCh38)	1.21187	0.61047	25.15	0.470016	65	57	36		0.211873	Green
GCAGCTGATATTCTTCGACTGGG	GPR110_CCDS34471.1_ex11_6:46993715-46993738:+_5-5	KosukeYusa	ADGRF1	adhesion G protein-coupled receptor F1	HGNC:18990	1008063738	{0: 1, 1: 0, 2: 0, 3: 1, 4: 52}	seq_location_match	6	47025980	47026002	+	Human (GRCh38)	0.214011	0.63579	30.24	0.590144	92	67	35		0.785989	Green
GGTAGCAGTTCTGGGGATCAAGG	GPR110_CCDS34471.1_ex10_6:46991860-46991883:+_5-1	KosukeYusa	ADGRF1	adhesion G protein-coupled receptor F1	HGNC:18990	1008063539	{0: 1, 1: 0, 2: 1, 3: 17, 4: 191}	seq_location_match	6	47024125	47024147	+	Human (GRCh38)	0.886004	0.5417	31.63	0.550936	61	49	50		0.113996	Green
CAGACACTCAGGGAAATATGGGG	CAGACACTCAGGGAAATATG	Brunello	ADGRF2	adhesion G protein-coupled receptor F2	HGNC:18991	1008126911	{0: 1, 1: 0, 2: 1, 3: 27, 4: 227}	seq_location_match	6	47679037	47679059	+	Human (GRCh38)		0.6929			56	69	65			Green
AATTACACAAGACAGATCTGTGG	AATTACACAAGACAGATCTG	Brunello	ADGRF2	adhesion G protein-coupled receptor F2	HGNC:18991	1008127021	{0: 1, 1: 0, 2: 1, 3: 10, 4: 236}	seq_location_match	6	47680171	47680193	-	Human (GRCh38)		0.6767			63	68	19			Green
GCCCTGCGTACCCTGGATGATGG	GPR113_CCDS33159.2_ex7_2:26536616-26536639:+_5-4	KosukeYusa	ADGRF3	adhesion G protein-coupled receptor F3	HGNC:18989	927826607	{0: 1, 1: 0, 2: 0, 3: 6, 4: 85}	seq_location_match	2	26313749	26313771	+	Human (GRCh38)	0.893274	0.57271	37.55	0.399821	80	58	40		0.106726	Green
GCTGAGCACCATGAAATACGTGG	GPR113_CCDS33159.2_ex5_2:26535860-26535883:-_5-1	KosukeYusa	ADGRF3	adhesion G protein-coupled receptor F3	HGNC:18989	927826452	{0: 1, 1: 0, 2: 0, 3: 5, 4: 59}	seq_location_match	2	26312993	26313015	-	Human (GRCh38)	1.0496	0.74315	27.09	0.2589	90	74	35		0.049597	Green
AAATGGTCTGGTGCTATCAGTGG	GPR115_CCDS4922.2_ex4_6:47681928-47681951:+_5-5	KosukeYusa	ADGRF4	adhesion G protein-coupled receptor F4	HGNC:19011	1008130379	{0: 1, 1: 0, 2: 0, 3: 11, 4: 158}	seq_location_match	6	47714193	47714215	+	Human (GRCh38)	0.822632	0.67568	35.58	0.431872	66	61	58		0.177368	Green
AGTGATGCAGGCATAATCAAAGG	GPR115_CCDS4922.2_ex3_6:47680210-47680233:-_5-2	KosukeYusa	ADGRF4	adhesion G protein-coupled receptor F4	HGNC:19011	1008130201	{0: 1, 1: 0, 2: 0, 3: 32, 4: 309}	seq_location_match	6	47712475	47712497	-	Human (GRCh38)	0.725434	0.55823	29.66	0.422701	74	56	45		0.274566	Green
ACGATAGTCTGCAGACCTGCTGG	GPR116_CCDS4919.1_ex16_6:46851992-46852015:-_5-5	KosukeYusa	ADGRF5	adhesion G protein-coupled receptor F5	HGNC:19030	1008049365	{0: 1, 1: 0, 2: 0, 3: 4, 4: 51}	seq_location_match	6	46884256	46884278	-	Human (GRCh38)	0.470889	0.51136	24	0.85988	82	46	29		0.529111	Green
GGTCTTGTAGGACCTATAGAGGG	GPR116_CCDS4919.1_ex15_6:46851310-46851333:+_5-4	KosukeYusa	ADGRF5	adhesion G protein-coupled receptor F5	HGNC:19030	1008049283	{0: 1, 1: 0, 2: 1, 3: 1, 4: 65}	seq_location_match	6	46883574	46883596	+	Human (GRCh38)	0.21183	0.55647	30.52	0.541856	87	70	35		0.78817	Green
TGACAGAAGTGGCTAACAGCGGG	GPR56_CCDS32460.1_ex1_16:57685445-57685468:-_5-3	KosukeYusa	ADGRG1	adhesion G protein-coupled receptor G1	HGNC:4512	1138534243	{0: 1, 1: 0, 2: 1, 3: 13, 4: 154}	seq_location_match	16	57651534	57651556	-	Human (GRCh38)	0.50767	0.57357	24.52	0.768025	75	45	29		0.49233	Green
CAGCATGTCGGTTCCAGTAGAGG	GPR56_CCDS32460.1_ex1_16:57685319-57685342:-_5-2	KosukeYusa	ADGRG1	adhesion G protein-coupled receptor G1	HGNC:4512	1138534224	{0: 1, 1: 0, 2: 0, 3: 3, 4: 62}	seq_location_match	16	57651408	57651430	-	Human (GRCh38)	0.896816	0.60831	47.73	0.597686	82	56	63		0.103184	Green
GGTAGTGTTGACATTCGCAGGGG	GPR64_CCDS14191.1_ex13_X:19031825-19031848:+_5-2	KosukeYusa	ADGRG2	adhesion G protein-coupled receptor G2	HGNC:4516	1187407019	{0: 1, 1: 0, 2: 0, 3: 6, 4: 64}	seq_location_match	X	19013708	19013730	+	Human (GRCh38)	0.569533	0.7191	41.56	0.510265	90	73	79		0.430467	Green
AGAGTAAAGATTCGACCAATGGG	GPR64_CCDS14191.1_ex15_X:19039220-19039243:-_5-3	KosukeYusa	ADGRG2	adhesion G protein-coupled receptor G2	HGNC:4516	1187407925	{0: 1, 1: 0, 2: 0, 3: 1, 4: 79}	seq_location_match	X	19021103	19021125	-	Human (GRCh38)	1.0911	0.56209	31.47	0.366894	94	50	57		0.091101	Green
GTGGTTGTAGGTTCCGAGGCAGG	GPR97_CCDS10786.1_ex3_16:57712071-57712094:+_5-2	KosukeYusa	ADGRG3	adhesion G protein-coupled receptor G3	HGNC:13728	1138539183	{0: 1, 1: 0, 2: 0, 3: 8, 4: 78}	seq_location_match	16	57678160	57678182	+	Human (GRCh38)	0.456044	0.53402	32.86	0.864902	84	52	50		0.543956	Green
CGGCGTGTTGAACAATCGCCTGG	GPR97_CCDS10786.1_ex4_16:57713117-57713140:+_5-3	KosukeYusa	ADGRG3	adhesion G protein-coupled receptor G3	HGNC:13728	1138539379	{0: 1, 1: 0, 2: 0, 3: 1, 4: 16}	seq_location_match	16	57679206	57679228	+	Human (GRCh38)	0.448116	0.54533	29.4	0.804171	95	54	60		0.551884	Green
TTAGTTGGGAAGAAGACGTCTGG	GPR112_CCDS35409.1_ex1_X:135405482-135405505:+_5-2	KosukeYusa	ADGRG4	adhesion G protein-coupled receptor G4	HGNC:18992	1198407029	{0: 1, 1: 0, 2: 0, 3: 3, 4: 78}	seq_location_match	X	136323324	136323346	+	Human (GRCh38)	0.776771	0.56503	34.71	0.625023	89	51	54		0.223229	Green
TATTACTAATAACGCCCTCCTGG	GPR112_CCDS35409.1_ex1_X:135405093-135405116:+_5-1	KosukeYusa	ADGRG4	adhesion G protein-coupled receptor G4	HGNC:18992	1198406984	{0: 1, 1: 0, 2: 0, 3: 2, 4: 50}	seq_location_match	X	136322935	136322957	+	Human (GRCh38)	1.20014	0.43798	38.5	0.542837	93	46	9		0.200139	Green
TGACCAGTGCCACTCTGAAGCGG	GPR114_CCDS10785.1_ex2_16:57597127-57597150:+_5-2	KosukeYusa	ADGRG5	adhesion G protein-coupled receptor G5	HGNC:19010	1138519532	{0: 1, 1: 0, 2: 0, 3: 8, 4: 160}	seq_location_match	16	57563216	57563238	+	Human (GRCh38)	0.929284	0.57946	30.96	0.495198	73	53	49		0.0707163	Green
TGCTCTGTACGACAGCCCTCAGG	GPR114_CCDS10785.1_ex5_16:57600579-57600602:-_5-5	KosukeYusa	ADGRG5	adhesion G protein-coupled receptor G5	HGNC:19010	1138520202	{0: 1, 1: 0, 2: 0, 3: 1, 4: 95}	seq_location_match	16	57566668	57566690	-	Human (GRCh38)	0.596109	0.48888	30.28	0.493583	77	39	33		0.403891	Green
TCTGAATGATATAACCGGTGGGG	GPR126_CCDS47489.1_ex2_6:142688820-142688843:-_5-3	KosukeYusa	ADGRG6	adhesion G protein-coupled receptor G6	HGNC:13841	1016277172	{0: 1, 1: 0, 2: 0, 3: 1, 4: 43}	seq_location_match	6	142367684	142367706	-	Human (GRCh38)	0.458382	0.64542	27.8	0.528297	94	64	63		0.541618	Green
GGACAAAACCACTCGGCAGTTGG	GPR126_CCDS47489.1_ex2_6:142688717-142688740:-_5-1	KosukeYusa	ADGRG6	adhesion G protein-coupled receptor G6	HGNC:13841	1016277153	{0: 1, 1: 0, 2: 1, 3: 4, 4: 74}	seq_location_match	6	142367581	142367603	-	Human (GRCh38)	1.02691	0.55631	27.11	0.333335	91	56	33		0.02691	Green
GGAATTTGTCAGCGAAGGACTGG	GPR128_CCDS2938.1_ex9_3:100365458-100365481:+_5-5	KosukeYusa	ADGRG7	adhesion G protein-coupled receptor G7	HGNC:19241	958974125	{0: 1, 1: 0, 2: 0, 3: 11, 4: 81}	seq_location_match	3	100646615	100646637	+	Human (GRCh38)	0.905874	0.41415	24.79	0.674013	87	41	30		0.094126	Green
TGACATGGTCTTTAGTCCAAAGG	GPR128_CCDS2938.1_ex8_3:100364930-100364953:+_5-4	KosukeYusa	ADGRG7	adhesion G protein-coupled receptor G7	HGNC:19241	958974084	{0: 1, 1: 0, 2: 1, 3: 6, 4: 95}	seq_location_match	3	100646087	100646109	+	Human (GRCh38)	0.691728	0.64907	24.61	0.474134	81	60	49		0.308272	Green
CGTACAGCTGGTTGTCGCGAGGG	LPHN1_CCDS12307.1_ex18_19:14273480-14273503:+_5-3	KosukeYusa	ADGRL1	adhesion G protein-coupled receptor L1	HGNC:20973	1162967454	{0: 1, 1: 0, 2: 0, 3: 0, 4: 6}	seq_location_match	19	14162669	14162691	+	Human (GRCh38)	0.598101	0.65092	32.33	0.802188	99	59	42		0.4019	Green
CATCCACGTACACGGAACGCAGG	LPHN1_CCDS12307.1_ex18_19:14273624-14273647:+_5-4	KosukeYusa	ADGRL1	adhesion G protein-coupled receptor L1	HGNC:20973	1162967478	{0: 1, 1: 0, 2: 0, 3: 0, 4: 20}	seq_location_match	19	14162813	14162835	+	Human (GRCh38)	0.516801	0.6774	30.35	0.680491	98	65	32		0.483199	Green
TAATTTTGAAGGCATCGGGGAGG	sgLPHN2_7	KosukeYusa	ADGRL2	adhesion G protein-coupled receptor L2	HGNC:18582	909965711	{0: 1, 1: 0, 2: 0, 3: 6, 4: 79}	seq_location_match	1	81907198	81907220	-	Human (GRCh38)	0.756285			0.681049	89	68	48	polyt4	0.243715	Green
GACTAGAATTAAGAGTGGCGAGG	sgLPHN2_8	KosukeYusa	ADGRL2	adhesion G protein-coupled receptor L2	HGNC:18582	909968083	{0: 1, 1: 0, 2: 0, 3: 1, 4: 72}	seq_location_match	1	81943276	81943298	+	Human (GRCh38)	0.990993			0.572391	87	66	35		0.0090069	Green
GATTTGCCTCCCCATCGGTAAGG	LPHN3_CCDS54768.1_ex4_4:62598836-62598859:-_5-1	KosukeYusa	ADGRL3	adhesion G protein-coupled receptor L3	HGNC:20974	974425154	{0: 1, 1: 0, 2: 0, 3: 0, 4: 33}	seq_location_match	4	61733119	61733141	-	Human (GRCh38)	0.84717	0.53751	24.51	0.635853	94	51	35		0.15283	Green
TACGAGTGATCAGCTGCGTGCGG	LPHN3_CCDS54768.1_ex10_4:62800622-62800645:+_5-5	KosukeYusa	ADGRL3	adhesion G protein-coupled receptor L3	HGNC:20974	974442289	{0: 1, 1: 0, 2: 0, 3: 3, 4: 48}	seq_location_match	4	61934905	61934927	+	Human (GRCh38)	0.863078	0.69179	24.67	0.630861	87	67	66		0.136922	Green
TATTATTGTATGTGTGTACCTGG	ELTD1_CCDS41352.1_ex12_1:79412017-79412040:-_5-3	KosukeYusa	ADGRL4	adhesion G protein-coupled receptor L4	HGNC:20822	909734925	{0: 1, 1: 0, 2: 0, 3: 17, 4: 219}	seq_location_match	1	78946333	78946355	-	Human (GRCh38)	0.818161	0.52861	25.07	0.603063	59	54	10		0.181838	Green
TCAAGTTCATATAATGTGGGTGG	ELTD1_CCDS41352.1_ex7_1:79392601-79392624:+_5-1	KosukeYusa	ADGRL4	adhesion G protein-coupled receptor L4	HGNC:20822	909733496	{0: 1, 1: 0, 2: 0, 3: 12, 4: 152}	seq_location_match	1	78926917	78926939	+	Human (GRCh38)	1.46997	0.55263	22.31	0.390446	70	54	49		0.469966	Green
ATTCAAATACGCCATGAGCGTGG	GPR98_CCDS47246.1_ex26_5:89977180-89977203:-_5-4	KosukeYusa	ADGRV1	adhesion G protein-coupled receptor V1	HGNC:17416	993664680	{0: 1, 1: 0, 2: 0, 3: 1, 4: 34}	seq_location_match	5	90681364	90681386	-	Human (GRCh38)	1.58531	0.71463	28.2	0.427784	92	66	19		0.585306	Green
TTGTACTTTACCGGACTAGAGGG	GPR98_CCDS47246.1_ex19_5:89949372-89949395:+_5-2	KosukeYusa	ADGRV1	adhesion G protein-coupled receptor V1	HGNC:17416	993662355	{0: 1, 1: 0, 2: 0, 3: 1, 4: 24}	seq_location_match	5	90653556	90653578	+	Human (GRCh38)	1.35737	0.61426	24	0.165944	96	62	43		0.357372	Green
TTATGGGCTGTAAAGCAGCTGGG	ADH1A_CCDS3648.1_ex3_4:100203682-100203705:-_5-1	KosukeYusa	ADH1A	alcohol dehydrogenase 1A (class I), alpha polypeptide	HGNC:249	977634585	{0: 1, 1: 0, 2: 1, 3: 3, 4: 100}	seq_location_match	4	99282526	99282548	-	Human (GRCh38)	1.32794	0.57742	39.88	0.329209	40	58	38		0.327939	Green
TCACCTTAATACGAACTTCATGG	ADH1A_CCDS3648.1_ex7_4:100208716-100208739:+_5-5	KosukeYusa	ADH1A	alcohol dehydrogenase 1A (class I), alpha polypeptide	HGNC:249	977635041	{0: 1, 1: 0, 2: 0, 3: 3, 4: 76}	seq_location_match	4	99287560	99287582	+	Human (GRCh38)	1.79049	0.43069	22.67	0.27792	79	40	11		0.790488	Green
GTCTGCAGTTAACGTTGCCAAGG	ADH1B_CCDS34033.1_ex4_4:100237053-100237076:-_5-1	KosukeYusa	ADH1B	alcohol dehydrogenase 1B (class I), beta polypeptide	HGNC:250	977637447	{0: 1, 1: 0, 2: 3, 3: 4, 4: 54}	seq_location_match	4	99315897	99315919	-	Human (GRCh38)	1.89276	0.64254	29.54	0.224111	86	62	30		0.892756	Green
CCAGGTTGCCACTAACCACGTGG	CCAGGTTGCCACTAACCACG	Avana	ADH1B	alcohol dehydrogenase 1B (class I), beta polypeptide	HGNC:250	977637661	{0: 1, 1: 0, 2: 0, 3: 3, 4: 61}	seq_location_match	4	99318130	99318152	+	Human (GRCh38)	1.25456			0.376026	90	73	44		0.254559	Green
TGAAAACATAGGTCACCCCAGGG	TGAAAACATAGGTCACCCCA	Brunello	ADH1C	alcohol dehydrogenase 1C (class I), gamma polypeptide	HGNC:251	977639703	{0: 1, 1: 0, 2: 0, 3: 12, 4: 130}	seq_location_match	4	99343044	99343066	-	Human (GRCh38)		0.6929			78	69	48			Green
CACCTTCTCCCAGTACACAGTGG	CACCTTCTCCCAGTACACAG	Brunello	ADH1C	alcohol dehydrogenase 1C (class I), gamma polypeptide	HGNC:251	977639863	{0: 1, 1: 2, 2: 2, 3: 18, 4: 229}	seq_location_match	4	99344972	99344994	-	Human (GRCh38)		0.7374			38	74	44			Amber
GGTTTGACGTTGGTCACTCCTGG	ADH4_CCDS34032.1_ex6_4:100062693-100062716:+_5-4	KosukeYusa	ADH4	alcohol dehydrogenase 4 (class II), pi polypeptide	HGNC:252	977621379	{0: 1, 1: 0, 2: 1, 3: 1, 4: 52}	seq_location_match	4	99141543	99141565	+	Human (GRCh38)	0.537512	0.51969	27.23	0.486608	88	42	20		0.462488	Green
CTACATAGAGGTGCATAAAGTGG	ADH4_CCDS34032.1_ex5_4:100060262-100060285:+_5-3	KosukeYusa	ADH4	alcohol dehydrogenase 4 (class II), pi polypeptide	HGNC:252	977621163	{0: 1, 1: 0, 2: 0, 3: 3, 4: 88}	seq_location_match	4	99139112	99139134	+	Human (GRCh38)	0.540788	0.4764	26.64	0.312136	81	52	42		0.459212	Green
GTGCTCATTGAGATGACCGATGG	chr4:99997492-99997511_ADH5_-	TKOv3	ADH5	alcohol dehydrogenase 5 (class III), chi polypeptide	HGNC:253	977614802	{0: 1, 1: 0, 2: 0, 3: 8, 4: 68}	seq_location_match	4	99076338	99076360	-	Human (GRCh38)					87	60	65			Green
TTTAGAGTCACTCAAGGGAAAGG	chr4:99998060-99998079_ADH5_-	TKOv3	ADH5	alcohol dehydrogenase 5 (class III), chi polypeptide	HGNC:253	977614864	{0: 1, 1: 0, 2: 2, 3: 8, 4: 181}	seq_location_match	4	99076906	99076928	-	Human (GRCh38)					64	51	57			Green
AGTGTTGGGGAGTAAACACTTGG	ADH6_CCDS3647.1_ex5_4:100134846-100134869:-_5-3	KosukeYusa	ADH6	alcohol dehydrogenase 6 (class V)	HGNC:255	977628319	{0: 1, 1: 0, 2: 0, 3: 16, 4: 143}	seq_location_match	4	99213690	99213712	-	Human (GRCh38)	0.0431646	0.60711	17.23	0.739812	71	62	51		0.956835	Green
GATTGCAGCACCAAACCCAGTGG	ADH6_CCDS3647.1_ex3_4:100131250-100131273:+_5-2	KosukeYusa	ADH6	alcohol dehydrogenase 6 (class V)	HGNC:255	977628061	{0: 1, 1: 0, 2: 2, 3: 8, 4: 136}	seq_location_match	4	99210094	99210116	+	Human (GRCh38)	0.910255	0.72628	37.56	0.704631	63	72	48		0.0897452	Green
AATGCTTGTCGCAACCCAGATGG	ADH7_CCDS34034.1_ex5_4:100349264-100349287:-_5-4	KosukeYusa	ADH7	alcohol dehydrogenase 7 (class IV), mu or sigma polypeptide	HGNC:256	977647321	{0: 1, 1: 0, 2: 0, 3: 1, 4: 64}	seq_location_match	4	99428108	99428130	-	Human (GRCh38)	0.733557	0.59187	56.72	0.384723	83	61	51		0.266443	Green
TCAAACAGTATTACTGGTCGTGG	ADH7_CCDS34034.1_ex4_4:100349131-100349154:-_5-2	KosukeYusa	ADH7	alcohol dehydrogenase 7 (class IV), mu or sigma polypeptide	HGNC:256	977647313	{0: 1, 1: 0, 2: 1, 3: 3, 4: 57}	seq_location_match	4	99427975	99427997	-	Human (GRCh38)	1.05964	0.49184	40.54	0.358403	91	51	41		0.059643	Green
TGTCGGTGGTGGCTCTACCATGG	ADHFE1_CCDS6190.2_ex5_8:67357506-67357529:+_5-3	KosukeYusa	ADHFE1	alcohol dehydrogenase iron containing 1	HGNC:16354	1042217954	{0: 1, 1: 0, 2: 0, 3: 4, 4: 73}	seq_location_match	8	66445272	66445294	+	Human (GRCh38)	1.46982	0.61277	31.77	0.837753	86	65	42		0.469825	Green
GCCACTGTTGGCGACCACTCGGG	ADHFE1_CCDS6190.2_ex7_8:67361168-67361191:-_5-5	KosukeYusa	ADHFE1	alcohol dehydrogenase iron containing 1	HGNC:16354	1042218258	{0: 1, 1: 0, 2: 0, 3: 3, 4: 55}	seq_location_match	8	66448934	66448956	-	Human (GRCh38)	0.853376	0.57447	31.36	0.741826	92	58	75		0.146624	Green
GGCGGCTCGGGGTGCTCTACTGG	ADI1_CCDS1653.1_ex3_2:3523141-3523164:-_5-5	KosukeYusa	ADI1	acireductone dioxygenase 1	HGNC:30576	925394007	{0: 1, 1: 0, 2: 0, 3: 5, 4: 56}	seq_location_match	2	3519371	3519393	-	Human (GRCh38)	1.37451	0.39255	30.5	0.59568	88	35	51		0.374514	Green
TGGTAGTTTATCTTTGCATATGG	ADI1_CCDS1653.1_ex2_2:3517642-3517665:+_5-3	KosukeYusa	ADI1	acireductone dioxygenase 1	HGNC:30576	925393302	{0: 1, 1: 0, 2: 1, 3: 17, 4: 220}	seq_location_match	2	3513872	3513894	+	Human (GRCh38)	0.829205	0.46622	27.02	0.541576	54	38	31		0.170795	Green
TGCTGTTGTTATTGATCATCTGG	ADIG_CCDS54461.1_ex0_20:37209972-37209995:+_5-1	KosukeYusa	ADIG	adipogenin	HGNC:28606	1172930248	{0: 1, 1: 0, 2: 1, 3: 23, 4: 242}	seq_location_match	20	38581330	38581352	+	Human (GRCh38)	0.524339	0.29963	65.19	0.584518	61	30	21		0.475661	Green
TCAGCTGGGCCTTTGCTCCAGGG	ADIG_CCDS54461.1_ex1_20:37214712-37214735:-_5-5	KosukeYusa	ADIG	adipogenin	HGNC:28606	1172930928	{0: 1, 1: 0, 2: 2, 3: 23, 4: 225}	seq_location_match	20	38586070	38586092	-	Human (GRCh38)	1.25349	0.54279	21.5	0.559496	59	49	48		0.253494	Green
AAGATCTTGGTAAAGCGAATGGG	ADIPOQ_CCDS3284.1_ex1_3:186572142-186572165:-_5-4	KosukeYusa	ADIPOQ	adiponectin, C1Q and collagen domain containing	HGNC:13633	967174953	{0: 1, 1: 0, 2: 0, 3: 5, 4: 66}	seq_location_match	3	186854354	186854376	-	Human (GRCh38)	0.201176	0.60006	35.29	0.568402	93	54	38		0.798824	Green
TGGATTCCCGGAAAGCCTCGGGG	ADIPOQ_CCDS3284.1_ex1_3:186572028-186572051:-_5-3	KosukeYusa	ADIPOQ	adiponectin, C1Q and collagen domain containing	HGNC:13633	967174934	{0: 1, 1: 0, 2: 0, 3: 4, 4: 53}	seq_location_match	3	186854240	186854262	-	Human (GRCh38)	1.10216	0.67755	36.82	0.4439	86	68	36		0.10216	Green
GCTCTTGAAGCAAGCCCGAAAGG	ADIPOR1_CCDS1430.1_ex4_1:202915615-202915638:+_5-3	KosukeYusa	ADIPOR1	adiponectin receptor 1	HGNC:24040	920019746	{0: 1, 1: 0, 2: 1, 3: 4, 4: 55}	seq_location_match	1	202946488	202946510	+	Human (GRCh38)	1.07528	0.55898	25.46	0.526253	90	59	48		0.075276	Green
AAATCACTCACCAAGCAGATGGG	ADIPOR1_CCDS1430.1_ex4_1:202915555-202915578:+_5-1	KosukeYusa	ADIPOR1	adiponectin receptor 1	HGNC:24040	920019741	{0: 1, 1: 0, 2: 2, 3: 10, 4: 133}	seq_location_match	1	202946428	202946450	+	Human (GRCh38)	0.786949	0.61795	24.88	0.475974	70	61	41		0.213051	Green
GAGGCCGGTGTCCATGCAAGAGG	ADIPOR2_CCDS8511.1_ex2_12:1887087-1887110:-_5-4	KosukeYusa	ADIPOR2	adiponectin receptor 2	HGNC:24041	1091579851	{0: 1, 1: 0, 2: 0, 3: 8, 4: 96}	seq_location_match	12	1777922	1777944	-	Human (GRCh38)	0.501417	0.69732	25.57	0.632369	0	63	80		0.498583	Green
CATGATGGGCTTGTAAGAGAGGG	ADIPOR2_CCDS8511.1_ex1_12:1882072-1882095:-_5-1	KosukeYusa	ADIPOR2	adiponectin receptor 2	HGNC:24041	1091579324	{0: 1, 1: 0, 2: 0, 3: 10, 4: 159}	seq_location_match	12	1772907	1772929	-	Human (GRCh38)	0.570442	0.59881	17.62	0.494722	0	60	61		0.429558	Green
GGTCTTGGCCAGCTGGTCCATGG	ADIRF_CCDS7381.1_ex2_10:88730232-88730255:-_5-3	KosukeYusa	ADIRF	adipogenesis regulatory factor	HGNC:24043	1071603562	{0: 1, 1: 0, 2: 0, 3: 12, 4: 162}	seq_location_match	10	86970476	86970498	-	Human (GRCh38)	0.724843	0.48038	25.33	0.772527	69	40	50		0.275157	Green
AGCTCAGCAAGTGGTGGACCAGG	ADIRF_CCDS7381.1_ex1_10:88729975-88729998:+_5-1	KosukeYusa	ADIRF	adipogenesis regulatory factor	HGNC:24043	1071603481	{0: 1, 1: 0, 2: 1, 3: 18, 4: 180}	seq_location_match	10	86970219	86970241	+	Human (GRCh38)	1.12114	0.54224	38.23	0.593123	65	47	34		0.121143	Green
TTCAAAGTCGAATATCATGCTGG	ADK_CCDS55716.1_ex3_10:76074446-76074469:+_5-1	KosukeYusa	ADK	adenosine kinase	HGNC:257	1070210486	{0: 1, 1: 0, 2: 0, 3: 5, 4: 78}	seq_location_match	10	74314689	74314711	+	Human (GRCh38)	1.03005	0.56687	29.14	0.753945	85	57	1		0.030047	Green
ACTTGTGCTGCATGCATCACTGG	ADK_CCDS55716.1_ex4_10:76154039-76154062:+_5-3	KosukeYusa	ADK	adenosine kinase	HGNC:257	1070216892	{0: 1, 1: 0, 2: 0, 3: 6, 4: 123}	seq_location_match	10	74394282	74394304	+	Human (GRCh38)	0.654428	0.51583	42.48	0.526192	75	47	57		0.345572	Green
AATAAGTGGGCTCTGAGTCGTGG	ADM_CCDS7801.1_ex1_11:10327499-10327522:+_5-1	KosukeYusa	ADM	adrenomedullin	HGNC:259	1078317637	{0: 1, 1: 0, 2: 0, 3: 10, 4: 89}	seq_location_match	11	10305953	10305975	+	Human (GRCh38)	0.705058	0.60733	37.26	0.613176	81	58	38		0.294942	Green
GGCCGAATAAGGGTCTGGGCAGG	ADM_CCDS7801.1_ex1_11:10327583-10327606:-_5-4	KosukeYusa	ADM	adrenomedullin	HGNC:259	1078317654	{0: 1, 1: 0, 2: 0, 3: 6, 4: 89}	seq_location_match	11	10306037	10306059	-	Human (GRCh38)	1.09118	0.60113	28.21	0.555461	80	55	31		0.091182	Green
CTCGGGCCCCCGAAGACACTCGG	ADM2_CCDS33682.1_ex1_22:50921151-50921174:+_5-5	KosukeYusa	ADM2	adrenomedullin 2	HGNC:28898	1185375974	{0: 1, 1: 0, 2: 0, 3: 3, 4: 75}	seq_location_match	22	50482723	50482745	+	Human (GRCh38)	1.11208	0.42346	61.9	0.458847	87	45	37		0.11208	Green
AGCTTCCAGACCACAGGTCGGGG	ADM2_CCDS33682.1_ex1_22:50921047-50921070:-_5-2	KosukeYusa	ADM2	adrenomedullin 2	HGNC:28898	1185375941	{0: 1, 1: 0, 2: 1, 3: 15, 4: 145}	seq_location_match	22	50482619	50482641	-	Human (GRCh38)	0.921418	0.60677	30.72	0.332701	78	52	57		0.0785817	Green
AGGATTCCGGCCTGCAGCGAGGG	ADM5_CCDS46146.1_ex1_19:50193563-50193586:+_5-5	KosukeYusa	ADM5	adrenomedullin 5 (putative)	HGNC:27293	1167474115	{0: 1, 1: 0, 2: 0, 3: 4, 4: 71}	seq_location_match	19	49690307	49690329	+	Human (GRCh38)	1.06437	0.48175	32.41	0.799202	89	42	57		0.064367	Green
ATATGATCTCCGCCAGGCGGTGG	ADM5_CCDS46146.1_ex1_19:50193425-50193448:-_5-3	KosukeYusa	ADM5	adrenomedullin 5 (putative)	HGNC:27293	1167474076	{0: 1, 1: 0, 2: 0, 3: 1, 4: 26}	seq_location_match	19	49690169	49690191	-	Human (GRCh38)	1.36102	0.50926	45.39	0.73479	94	46	46		0.361022	Green
AGCATCAAGGGTTTGGATCGGGG	ADNP_CCDS13433.1_ex0_20:49510441-49510464:+_5-3	KosukeYusa	ADNP	activity dependent neuroprotector homeobox	HGNC:15766	1174490838	{0: 1, 1: 0, 2: 0, 3: 4, 4: 59}	seq_location_match	20	50893905	50893927	+	Human (GRCh38)	0.950325	0.62577	26.44	0.560989	89	55	30		0.0496749	Green
TTCTCGGGCATTCGAGCCTAAGG	ADNP_CCDS13433.1_ex0_20:49510599-49510622:+_5-4	KosukeYusa	ADNP	activity dependent neuroprotector homeobox	HGNC:15766	1174490852	{0: 1, 1: 0, 2: 0, 3: 0, 4: 28}	seq_location_match	20	50894063	50894085	+	Human (GRCh38)	0.352695	0.47564	25.57	0.359428	97	41	69		0.647305	Green
TAGTTCTGGACTTTCCGGACAGG	ADNP2_CCDS32853.1_ex2_18:77893683-77893706:-_5-1	KosukeYusa	ADNP2	ADNP homeobox 2	HGNC:23803	1160616659	{0: 1, 1: 0, 2: 0, 3: 3, 4: 69}	seq_location_match	18	80135801	80135823	-	Human (GRCh38)	0.974537	0.52606	39.96	0.615687	92	55	62		0.0254632	Green
CCGTCACGGGTTCTTCCCCCAGG	ADNP2_CCDS32853.1_ex2_18:77894775-77894798:+_5-5	KosukeYusa	ADNP2	ADNP homeobox 2	HGNC:23803	1160616830	{0: 1, 1: 0, 2: 0, 3: 1, 4: 36}	seq_location_match	18	80136893	80136915	+	Human (GRCh38)	0.829994	0.52917	23.09	0.603666	90	51	59		0.170006	Green
CGATGTTCAAGTCCTCGGCGCGG	ADO_CCDS7266.2_ex0_10:64565001-64565024:-_5-2	KosukeYusa	ADO	2-aminoethanethiol dioxygenase	HGNC:23506	1068953973	{0: 1, 1: 0, 2: 0, 3: 0, 4: 21}	seq_location_match	10	62805242	62805264	-	Human (GRCh38)	0.968938	0.76035	27.17	0.669051	96	73	42		0.0310617	Green
CGTCGCGATCGGAAGCGCCGCGG	ADO_CCDS7266.2_ex0_10:64564899-64564922:-_5-1	KosukeYusa	ADO	2-aminoethanethiol dioxygenase	HGNC:23506	1068953952	{0: 1, 1: 0, 2: 0, 3: 3, 4: 8}	seq_location_match	10	62805140	62805162	-	Human (GRCh38)	0.428424	0.62706	38.06	0.598719	94	56	42		0.571576	Green
ACAATCTGAGTGCGGTGGAGCGG	ADORA1_CCDS1434.1_ex1_1:203134486-203134509:+_5-5	KosukeYusa	ADORA1	adenosine A1 receptor	HGNC:262	920051051	{0: 1, 1: 0, 2: 0, 3: 8, 4: 138}	seq_location_match	1	203165359	203165381	+	Human (GRCh38)	1.00577	0.58182	25.78	0.623802	79	54	46		0.005769	Green
GCGCTGTGGACTCACCGGAGAGG	ADORA1_CCDS1434.1_ex0_1:203098302-203098325:-_5-3	KosukeYusa	ADORA1	adenosine A1 receptor	HGNC:262	920045403	{0: 1, 1: 0, 2: 0, 3: 3, 4: 65}	seq_location_match	1	203129175	203129197	-	Human (GRCh38)	0.526648	0.61693	34.44	0.588154	91	64	76		0.473352	Green
AGCGCAGAACCCGGTGCTGATGG	ADORA2A_CCDS13826.1_ex0_22:24829565-24829588:-_5-2	KosukeYusa	ADORA2A	adenosine A2a receptor	HGNC:263	1181672801	{0: 1, 1: 0, 2: 0, 3: 5, 4: 83}	seq_location_match	22	24433598	24433620	-	Human (GRCh38)	0.556369	0.53659	54.36	0.794616	78	52	31		0.443631	Green
GCGGCGGCCGACATCGCAGTGGG	ADORA2A_CCDS13826.1_ex0_22:24829516-24829539:+_5-1	KosukeYusa	ADORA2A	adenosine A2a receptor	HGNC:263	1181672792	{0: 1, 1: 0, 2: 0, 3: 2, 4: 24}	seq_location_match	22	24433549	24433571	+	Human (GRCh38)	0.481863	0.58638	43.02	0.598199	96	62	86		0.518137	Green
TCGGATTGACTCCATTCCTGGGG	ADORA2B_CCDS11173.1_ex1_17:15878063-15878086:+_5-3	KosukeYusa	ADORA2B	adenosine A2b receptor	HGNC:264	1144524036	{0: 1, 1: 0, 2: 0, 3: 2, 4: 57}	seq_location_match	17	15974750	15974772	+	Human (GRCh38)	0.471803	0.69824	23.75	0.493689	81	67	63		0.528197	Green
CAGGTATCTGTCGACTGCCACGG	ADORA2B_CCDS11173.1_ex0_17:15848854-15848877:-_5-2	KosukeYusa	ADORA2B	adenosine A2b receptor	HGNC:264	1144519701	{0: 1, 1: 0, 2: 0, 3: 4, 4: 60}	seq_location_match	17	15945541	15945563	-	Human (GRCh38)	1.13609	0.61241	42.83	0.470016	92	58	67		0.136089	Green
ACATGGGGGTCAATCCCACCAGG	ADORA3_CCDS839.1_ex0_1:112043089-112043112:+_12-8	KosukeYusa	ADORA3	adenosine A3 receptor	HGNC:268	912657530	{0: 1, 1: 0, 2: 1, 3: 4, 4: 92}	seq_location_match	1	111500468	111500490	+	Human (GRCh38)	1.50574	0.62327	40.43	0.577429	79	61	52		0.505735	Green
CATCCAGCGGGACTTTGCCAGGG	ADORA3_CCDS41369.1_ex3_1:112031373-112031396:-_12-1	KosukeYusa	ADORA3	adenosine A3 receptor	HGNC:268	912656263	{0: 1, 1: 0, 2: 1, 3: 6, 4: 86}	seq_location_match	1	111488752	111488774	-	Human (GRCh38)	1.18525	0.63712	33.68	0.559496	78	60	47		0.185255	Green
CCGCACGATAAGCGCGTCCCAGG	ADPGK_CCDS42057.1_ex6_15:73075831-73075854:+_5-4	KosukeYusa	ADPGK	ADP dependent glucokinase	HGNC:25250	1129051207	{0: 1, 1: 0, 2: 0, 3: 0, 4: 9}	seq_location_match	15	72783491	72783513	+	Human (GRCh38)	0.596143	0.5049	29.68	0.727301	99	49	63		0.403857	Green
GTTCTTCTTTGCGGTCCAGTTGG	ADPGK_CCDS42057.1_ex3_15:73052845-73052868:-_5-3	KosukeYusa	ADPGK	ADP dependent glucokinase	HGNC:25250	1129048755	{0: 1, 1: 0, 2: 0, 3: 6, 4: 67}	seq_location_match	15	72760505	72760527	-	Human (GRCh38)	1.18132	0.53027	60.88	0.544421	89	52	36		0.18132	Green
GGCTTGGATGCCCTAGACGTGGG	ADPRH_CCDS2990.1_ex0_3:119301139-119301162:+_5-2	KosukeYusa	ADPRH	ADP-ribosylarginine hydrolase	HGNC:269	960614242	{0: 1, 1: 0, 2: 0, 3: 2, 4: 35}	seq_location_match	3	119582293	119582315	+	Human (GRCh38)	0.149594	0.65	29.49	0.785574	96	58	63		0.850406	Green
GGAGAAGATACACCGGCAGTTGG	ADPRH_CCDS2990.1_ex0_3:119301105-119301128:+_5-1	KosukeYusa	ADPRH	ADP-ribosylarginine hydrolase	HGNC:269	960614233	{0: 1, 1: 0, 2: 0, 3: 6, 4: 91}	seq_location_match	3	119582259	119582281	+	Human (GRCh38)	1.15798	0.62182	34.64	0.451457	92	62	31		0.157981	Green
TTTGTGTCGTTCGCCGCACAAGG	ADPRHL1_CCDS9535.1_ex3_13:114083355-114083378:-_5-1	KosukeYusa	ADPRHL1	ADP-ribosylhydrolase like 1	HGNC:21303	1113853088	{0: 1, 1: 0, 2: 0, 3: 0, 4: 41}	seq_location_match	13	113429041	113429063	-	Human (GRCh38)	0.736081	0.59863	24.03	0.570385	91	55	54		0.263919	Green
CACACACCGTTCAATGAAAAAGG	ADPRHL1_CCDS9535.1_ex5_13:114098738-114098761:-_5-4	KosukeYusa	ADPRHL1	ADP-ribosylhydrolase like 1	HGNC:21303	1113855723	{0: 1, 1: 0, 2: 0, 3: 5, 4: 108}	seq_location_match	13	113444424	113444446	-	Human (GRCh38)	0.786533	0.49156	24.22	0.393018	76	35	35		0.213467	Green
GGCCGAGAGCCGGGCAAACTAGG	ADPRHL2_CCDS402.1_ex3_1:36557505-36557528:-_5-5	KosukeYusa	ADPRHL2	ADP-ribosylhydrolase like 2	HGNC:21304	905167554	{0: 1, 1: 0, 2: 0, 3: 5, 4: 79}	seq_location_match	1	36091905	36091927	-	Human (GRCh38)	1.09549	0.42693	23.22	0.889035	87	40	41		0.095485	Green
CTGGACACTGCTATAGGCCAGGG	ADPRHL2_CCDS402.1_ex2_1:36557391-36557414:-_5-4	KosukeYusa	ADPRHL2	ADP-ribosylhydrolase like 2	HGNC:21304	905167529	{0: 1, 1: 0, 2: 0, 3: 10, 4: 156}	seq_location_match	1	36091791	36091813	-	Human (GRCh38)	1.0154	0.61649	27.59	0.626879	76	60	59		0.015396	Green
ATGTCTGTAGTATCGCCGCCTGG	ADPRM_CCDS11159.2_ex0_17:10608361-10608384:-_5-1	KosukeYusa	ADPRM	ADP-ribose/CDP-alcohol diphosphatase, manganese dependent	HGNC:30925	1143959632	{0: 1, 1: 0, 2: 0, 3: 0, 4: 22}	seq_location_match	17	10705045	10705067	-	Human (GRCh38)	1.1527	0.58323	54.86	0.732278	98	55	35		0.152697	Green
TTGTTATGGACATGTTCAAGAGG	ADPRM_CCDS11159.2_ex0_17:10608517-10608540:+_5-3	KosukeYusa	ADPRM	ADP-ribose/CDP-alcohol diphosphatase, manganese dependent	HGNC:30925	1143959646	{0: 1, 1: 0, 2: 0, 3: 14, 4: 122}	seq_location_match	17	10705201	10705223	+	Human (GRCh38)	1.26249	0.64397	28.71	0.501615	71	61	46		0.262488	Green
GTCGGTGACAGGCTACGGAGAGG	ADRA1A_CCDS34869.1_ex2_8:26722320-26722343:+_5-5	KosukeYusa	ADRA1A	adrenoceptor alpha 1A	HGNC:277	1038359674	{0: 1, 1: 0, 2: 0, 3: 5, 4: 45}	seq_location_match	8	26864804	26864826	+	Human (GRCh38)	0.683411	0.71578	29.41	0.65246	91	68	60		0.316589	Green
CCATTGGACCCCTGTTCGGCTGG	ADRA1A_CCDS34869.1_ex2_8:26721991-26722014:-_5-2	KosukeYusa	ADRA1A	adrenoceptor alpha 1A	HGNC:277	1038359614	{0: 1, 1: 0, 2: 0, 3: 1, 4: 44}	seq_location_match	8	26864475	26864497	-	Human (GRCh38)	1.65495	0.48615	27.88	0.45789	94	48	18		0.654947	Green
ATGACTAGAATGACCGCCAGAGG	ADRA1B_CCDS4347.1_ex0_5:159344554-159344577:-_5-4	KosukeYusa	ADRA1B	adrenoceptor alpha 1B	HGNC:278	1000296596	{0: 1, 1: 0, 2: 0, 3: 5, 4: 57}	seq_location_match	5	159917548	159917570	-	Human (GRCh38)	0.758428	0.70258	29.61	0.483025	90	66	74		0.241572	Green
CCATTCCAAGAACTTTCACGAGG	ADRA1B_CCDS4347.1_ex0_5:159344676-159344699:+_5-5	KosukeYusa	ADRA1B	adrenoceptor alpha 1B	HGNC:278	1000296613	{0: 1, 1: 0, 2: 0, 3: 4, 4: 82}	seq_location_match	5	159917670	159917692	+	Human (GRCh38)	1.3024	0.71574	32.53	0.360514	88	69	18		0.302397	Green
TACCGCAGAAGCGCTCGTCAGGG	ADRA1D_CCDS13079.1_ex1_20:4228862-4228885:+_5-2	KosukeYusa	ADRA1D	adrenoceptor alpha 1D	HGNC:280	1169278325	{0: 1, 1: 0, 2: 0, 3: 1, 4: 6}	seq_location_match	20	4248216	4248238	+	Human (GRCh38)	0.512184	0.64871	38	0.801155	98	59	35		0.487816	Green
TGCGCGCGACCACGTACACGCGG	ADRA1D_CCDS13079.1_ex1_20:4228757-4228780:+_5-1	KosukeYusa	ADRA1D	adrenoceptor alpha 1D	HGNC:280	1169278308	{0: 1, 1: 0, 2: 0, 3: 0, 4: 12}	seq_location_match	20	4248111	4248133	+	Human (GRCh38)	0.254164	0.66349	46.56	0.468885	98	60	50		0.745836	Green
GAGCGCGCGGCTCGTGAACACGG	ADRA2A_CCDS7569.2_ex0_10:112837968-112837991:-_5-1	KosukeYusa	ADRA2A	adrenoceptor alpha 2A	HGNC:281	1074182787	{0: 1, 1: 0, 2: 0, 3: 1, 4: 19}	seq_location_match	10	111078211	111078233	-	Human (GRCh38)	0.0326385	0.56244	32.35	0.656969	97	53	65		0.967361	Green
CCGCTACTGGTCCATCACACAGG	ADRA2A_CCDS7569.2_ex0_10:112838188-112838211:+_5-4	KosukeYusa	ADRA2A	adrenoceptor alpha 2A	HGNC:281	1074182824	{0: 1, 1: 0, 2: 0, 3: 3, 4: 52}	seq_location_match	10	111078431	111078453	+	Human (GRCh38)	0.699027	0.68601	25.72	0.519714	87	61	62		0.300973	Green
GGTTGCTGCGTTTGGCGATCAGG	ADRA2B_CCDS56129.1_ex0_2:96781278-96781301:+_5-2	KosukeYusa	ADRA2B	adrenoceptor alpha 2B	HGNC:282	934655618	{0: 1, 1: 0, 2: 0, 3: 1, 4: 42}	seq_location_match	2	96115540	96115562	+	Human (GRCh38)	0.204244	0.43259	34.38	0.814699	93	42	40		0.795756	Green
AAGCCCCACCATGGTCGGGTCGG	ADRA2B_CCDS56129.1_ex0_2:96781203-96781226:+_5-1	KosukeYusa	ADRA2B	adrenoceptor alpha 2B	HGNC:282	934655591	{0: 1, 1: 0, 2: 0, 3: 3, 4: 66}	seq_location_match	2	96115465	96115487	+	Human (GRCh38)	0.870996	0.53805	2.91	0.645469	92	52	59		0.129004	Green
CGGGGTTGCCAATGCCTCGGGGG	ADRA2C_CCDS47004.1_ex0_4:3768419-3768442:+_5-1	KosukeYusa	ADRA2C	adrenoceptor alpha 2C	HGNC:283	968965388	{0: 1, 1: 0, 2: 0, 3: 4, 4: 46}	seq_location_match	4	3766693	3766715	+	Human (GRCh38)	0.638248	0.62478	33	0.756411	90	61	96		0.361752	Green
CCACGATGGTGGCCTTGACGCGG	ADRA2C_CCDS47004.1_ex0_4:3768830-3768853:-_5-3	KosukeYusa	ADRA2C	adrenoceptor alpha 2C	HGNC:283	968965463	{0: 1, 1: 0, 2: 0, 3: 4, 4: 48}	seq_location_match	4	3767104	3767126	-	Human (GRCh38)	0.411923	0.61404	31.49	0.56301	91	59	48		0.588077	Green
CTGCGACTTCGTCACCAACCGGG	ADRB1_CCDS7586.1_ex0_10:115804535-115804558:+_5-3	KosukeYusa	ADRB1	adrenoceptor beta 1	HGNC:285	1074503304	{0: 1, 1: 0, 2: 0, 3: 2, 4: 56}	seq_location_match	10	114044777	114044799	+	Human (GRCh38)	0.430108	0.56616	23.07	0.55847	87	58	65		0.569892	Green
ACGAAGGCCATGATGCACAGGGG	ADRB1_CCDS7586.1_ex0_10:115804596-115804619:-_5-5	KosukeYusa	ADRB1	adrenoceptor beta 1	HGNC:285	1074503313	{0: 1, 1: 0, 2: 0, 3: 7, 4: 100}	seq_location_match	10	114044838	114044860	-	Human (GRCh38)	1.02621	0.78566	26.28	0.317045	76	77	75		0.026206	Green
AAGAATATGGGCGGCCCCAAAGG	ADRB2_CCDS4292.1_ex0_5:148206656-148206679:-_5-3	KosukeYusa	ADRB2	adrenoceptor beta 2	HGNC:286	999079205	{0: 1, 1: 0, 2: 0, 3: 1, 4: 57}	seq_location_match	5	148827094	148827116	-	Human (GRCh38)	1.02118	0.53508	23.65	0.512196	92	46	82		0.021179	Green
GATCCACTGCGATCACGCACAGG	ADRB2_CCDS4292.1_ex0_5:148206762-148206785:-_5-5	KosukeYusa	ADRB2	adrenoceptor beta 2	HGNC:286	999079218	{0: 1, 1: 0, 2: 0, 3: 4, 4: 24}	seq_location_match	5	148827200	148827222	-	Human (GRCh38)	0.333907	0.52916	28.46	0.453802	87	58	43		0.666093	Green
CATCGAAACCCTGTGCGCCCTGG	ADRB3_CCDS6099.1_ex1_8:37823593-37823616:-_5-4	KosukeYusa	ADRB3	adrenoceptor beta 3	HGNC:288	1039493750	{0: 1, 1: 0, 2: 0, 3: 0, 4: 41}	seq_location_match	8	37966076	37966098	-	Human (GRCh38)	1.18752	0.5298	51.12	0.449979	92	51	20		0.187523	Green
CAGCGAAGTCACGAACACGTTGG	ADRB3_CCDS6099.1_ex1_8:37823750-37823773:+_5-5	KosukeYusa	ADRB3	adrenoceptor beta 3	HGNC:288	1039493782	{0: 1, 1: 0, 2: 0, 3: 0, 4: 24}	seq_location_match	8	37966233	37966255	+	Human (GRCh38)	1.16121	0.70759	37.46	0.356268	97	76	49		0.161206	Green
CCAGTTCGGTCTGCCTGCAGAGG	sgADRM1_9	KosukeYusa	ADRM1	adhesion regulating molecule 1	HGNC:15759	1175889142	{0: 1, 1: 0, 2: 1, 3: 12, 4: 111}	seq_location_match	20	62308424	62308446	+	Human (GRCh38)	0.334841			0.803726	70	58	77		0.665159	Green
GGAGTCGCTGCCGCAGACCGCGG	sgADRM1_4	KosukeYusa	ADRM1	adhesion regulating molecule 1	HGNC:15759	1175889063	{0: 1, 1: 0, 2: 0, 3: 6, 4: 101}	seq_location_match	20	62308115	62308137	+	Human (GRCh38)	0.180527			0.729375	83	59	75		0.819473	Green
CCTGCGCTTCCGGGGAGTAAAGG	ADSL_CCDS14001.1_ex4_22:40754960-40754983:+_5-5	KosukeYusa	ADSL	adenylosuccinate lyase	HGNC:291	1183822612	{0: 1, 1: 0, 2: 0, 3: 1, 4: 60}	seq_location_match	22	40358957	40358979	+	Human (GRCh38)	1.1708	0.46161	27.24	0.917625	91	46	56		0.170802	Green
GGTATAAATTCCGGACATGGCGG	ADSL_CCDS14001.1_ex0_22:40742659-40742682:+_5-1	KosukeYusa	ADSL	adenylosuccinate lyase	HGNC:291	1183821118	{0: 1, 1: 0, 2: 0, 3: 3, 4: 61}	seq_location_match	22	40346656	40346678	+	Human (GRCh38)	1.08559	0.74953	30.49	0.824133	87	69	49		0.085589	Green
AGTGGGAAACGTACCAAGGTGGG	ADSSL1_CCDS9990.1_ex3_14:105205706-105205729:-_5-3	KosukeYusa	ADSS1	adenylosuccinate synthase 1	HGNC:20093	1122892513	{0: 1, 1: 0, 2: 0, 3: 2, 4: 71}	seq_location_match	14	104739370	104739392	-	Human (GRCh38)	0.765717	0.65253	24.68	0.532377	86	62	48		0.234283	Green
AGTATAGGCACCACCAAGAAGGG	ADSSL1_CCDS9990.1_ex5_14:105206935-105206958:+_5-5	KosukeYusa	ADSS1	adenylosuccinate synthase 1	HGNC:20093	1122892744	{0: 1, 1: 0, 2: 0, 3: 15, 4: 125}	seq_location_match	14	104740599	104740621	+	Human (GRCh38)	1.00482	0.56348	28.51	0.448772	65	56	55		0.004823	Green
GTTCGCCGAGACCTACCCGGCGG	GTTCGCCGAGACCTACCCGG	Avana	ADSS2	adenylosuccinate synthase 2	HGNC:292	924482760	{0: 1, 1: 0, 2: 0, 3: 3, 4: 13}	seq_location_match	1	244451790	244451812	-	Human (GRCh38)	0.920393			0.749139	95	77	80		0.0796071	Green
GTAGGTCTCGGCGAACGCCATGG	GTAGGTCTCGGCGAACGCCA	Avana	ADSS2	adenylosuccinate synthase 2	HGNC:292	924482762	{0: 1, 1: 0, 2: 0, 3: 1, 4: 11}	seq_location_match	1	244451797	244451819	+	Human (GRCh38)	1.27422			0.723782	97	57	49		0.274217	Green
TTGAAACTTACCGTGGATACAGG	ADTRP_CCDS4521.1_ex4_6:11768470-11768493:+_5-2	KosukeYusa	ADTRP	androgen dependent TFPI regulating protein	HGNC:21214	1004019930	{0: 1, 1: 0, 2: 1, 3: 2, 4: 72}	seq_location_match	6	11768238	11768260	+	Human (GRCh38)	0.400941	0.42758	30.69	0.428214	88	40	48		0.599059	Green
GATCTCGATTGTAGAGAAAGAGG	ADTRP_CCDS4521.1_ex3_6:11766562-11766585:+_5-1	KosukeYusa	ADTRP	androgen dependent TFPI regulating protein	HGNC:21214	1004019730	{0: 1, 1: 0, 2: 0, 3: 4, 4: 91}	seq_location_match	6	11766330	11766352	+	Human (GRCh38)	0.808158	0.63134	28.86	0.312075	78	55	43		0.191842	Green
TGTGAACCGGGTAGTCCTCCTGG	AEBP1_CCDS5476.1_ex10_7:44149887-44149910:-_5-5	KosukeYusa	AEBP1	AE binding protein 1	HGNC:303	1023843825	{0: 1, 1: 0, 2: 0, 3: 3, 4: 95}	seq_location_match	7	44110289	44110311	-	Human (GRCh38)	0.649442	0.50774	64.17	0.629843	84	44	38		0.350558	Green
ACTACAATGACCAGATCGAGAGG	AEBP1_CCDS5476.1_ex3_7:44147260-44147283:+_5-4	KosukeYusa	AEBP1	AE binding protein 1	HGNC:303	1023843104	{0: 1, 1: 0, 2: 0, 3: 1, 4: 47}	seq_location_match	7	44107662	44107684	+	Human (GRCh38)	0.753623	0.67229	37.88	0.600703	93	70	46		0.246377	Green
ATCCGTTCCATACATGTAGATGG	AEBP2_CCDS44841.1_ex1_12:19615615-19615638:+_5-3	KosukeYusa	AEBP2	AE binding protein 2	HGNC:24051	1093467277	{0: 1, 1: 0, 2: 1, 3: 5, 4: 63}	seq_location_match	12	19462682	19462704	+	Human (GRCh38)	0.919604	0.55638	39.58	0.363825	80	50	29		0.0803957	Green
AGTTGAAGCAAGCCTGGCACTGG	AEBP2_CCDS44841.1_ex1_12:19615569-19615592:-_5-1	KosukeYusa	AEBP2	AE binding protein 2	HGNC:24051	1093467272	{0: 1, 1: 0, 2: 0, 3: 17, 4: 205}	seq_location_match	12	19462636	19462658	-	Human (GRCh38)	0.850633	0.54582	56.98	0.324677	58	53	36		0.149367	Green
CATAGGTCGTATCCCGGGTCTGG	AEN_CCDS10344.1_ex1_15:89172542-89172565:-_5-5	KosukeYusa	AEN	apoptosis enhancing nuclease	HGNC:25722	1130956232	{0: 1, 1: 0, 2: 0, 3: 0, 4: 11}	seq_location_match	15	88629312	88629334	-	Human (GRCh38)	1.09026	0.46608	43.13	0.768002	99	46	59		0.090258	Green
TGTCGCTGCCCCGAAAGGGGTGG	AEN_CCDS10344.1_ex0_15:89169633-89169656:-_5-1	KosukeYusa	AEN	apoptosis enhancing nuclease	HGNC:25722	1130955784	{0: 1, 1: 0, 2: 0, 3: 4, 4: 57}	seq_location_match	15	88626403	88626425	-	Human (GRCh38)	1.23141	0.53231	24.67	0.637362	87	53	46		0.231411	Green
CGAGCTGAAGATTACTCAGCAGG	AFAP1_CCDS3397.1_ex11_4:7840309-7840332:-_5-3	KosukeYusa	AFAP1	actin filament associated protein 1	HGNC:24017	969547238	{0: 1, 1: 0, 2: 1, 3: 7, 4: 54}	seq_location_match	4	7838583	7838605	-	Human (GRCh38)	0.589595	0.5373	40.51	0.595129	84	48	14		0.410405	Green
ATAATAACCTTCTGGGAGGGAGG	AFAP1_CCDS3397.1_ex13_4:7857244-7857267:+_5-5	KosukeYusa	AFAP1	actin filament associated protein 1	HGNC:24017	969549536	{0: 1, 1: 0, 2: 0, 3: 9, 4: 144}	seq_location_match	4	7855518	7855540	+	Human (GRCh38)	0.943852	0.66843	12.48	0.465416	67	60	62		0.056148	Green
GACCTCAGATTCTGACAGCGTGG	AFAP1L1_CCDS34274.1_ex9_5:148695403-148695426:+_5-5	KosukeYusa	AFAP1L1	actin filament associated protein 1 like 1	HGNC:26714	999135430	{0: 1, 1: 0, 2: 0, 3: 10, 4: 147}	seq_location_match	5	149315841	149315863	+	Human (GRCh38)	1.47836	0.63	24.84	0.58163	78	62	33		0.478362	Green
GACTCACGTTTCTCAGGCGTGGG	AFAP1L1_CCDS34274.1_ex3_5:148680777-148680800:-_5-1	KosukeYusa	AFAP1L1	actin filament associated protein 1 like 1	HGNC:26714	999133393	{0: 1, 1: 0, 2: 0, 3: 2, 4: 52}	seq_location_match	5	149301215	149301237	-	Human (GRCh38)	1.03891	0.53337	31.96	0.528764	92	47	48		0.038911	Green
GTTAAAGCGCTGGGCATCCGGGG	AFAP1L2_CCDS31286.1_ex11_10:116070121-116070144:+_5-2	KosukeYusa	AFAP1L2	actin filament associated protein 1 like 2	HGNC:25901	1074533082	{0: 1, 1: 0, 2: 0, 3: 1, 4: 43}	seq_location_match	10	114310363	114310385	+	Human (GRCh38)	0.967794	0.62017	28.46	0.475989	88	59	61		0.032206	Green
TCCCATACTCTGAAGCCGACAGG	AFAP1L2_CCDS31286.1_ex10_10:116068233-116068256:+_5-1	KosukeYusa	AFAP1L2	actin filament associated protein 1 like 2	HGNC:25901	1074532790	{0: 1, 1: 0, 2: 1, 3: 2, 4: 70}	seq_location_match	10	114308475	114308497	+	Human (GRCh38)	1.20839	0.6058	38.39	0.295733	90	54	29		0.208394	Green
GACGCAGAAACCTACGTGGAAGG	MLLT4_CCDS47517.1_ex10_6:168298965-168298988:+_5-3	KosukeYusa	AFDN	afadin, adherens junction formation factor	HGNC:7137	1018882450	{0: 1, 1: 0, 2: 0, 3: 2, 4: 52}	seq_location_match	6	167898286	167898308	+	Human (GRCh38)	0.961812	0.63685	29.5	0.559971	91	60	41		0.0381877	Green
AGATGTAATCGAAACGCTCGCGG	MLLT4_CCDS47517.1_ex1_6:168265331-168265354:+_5-1	KosukeYusa	AFDN	afadin, adherens junction formation factor	HGNC:7137	1018879683	{0: 1, 1: 0, 2: 0, 3: 1, 4: 13}	seq_location_match	6	167864652	167864674	+	Human (GRCh38)	0.935657	0.70112	28.66	0.52117	99	66	31		0.0643432	Green
GAACACGGTACCTCCGGAGCTGG	AFF1_CCDS3616.1_ex9_4:88029455-88029478:-_5-4	KosukeYusa	AFF1	AF4/FMR2 family member 1	HGNC:7135	976618949	{0: 1, 1: 0, 2: 0, 3: 0, 4: 28}	seq_location_match	4	87108304	87108326	-	Human (GRCh38)	0.800822	0.43763	31.08	0.65491	95	35	33		0.199178	Green
TGTCGATAGTCCTCCGGCAGTGG	AFF1_CCDS3616.1_ex2_4:87968641-87968664:-_5-3	KosukeYusa	AFF1	AF4/FMR2 family member 1	HGNC:7135	976612853	{0: 1, 1: 0, 2: 0, 3: 1, 4: 17}	seq_location_match	4	87047490	87047512	-	Human (GRCh38)	0.970692	0.59868	37.04	0.555914	98	52	54		0.0293085	Green
TTACTTTGTAAGGTGAATCCTGG	AFF2_CCDS14684.1_ex5_X:147924507-147924530:-_5-1	KosukeYusa	AFF2	AF4/FMR2 family member 2	HGNC:3776	1199530565	{0: 1, 1: 0, 2: 2, 3: 10, 4: 134}	seq_location_match	X	148842984	148843006	-	Human (GRCh38)	0.332867	0.48309	27.15	0.477429	74	48	16		0.667132	Green
ACAGTGTCTCAAAGGACAATTGG	AFF2_CCDS14684.1_ex10_X:148037432-148037455:+_5-4	KosukeYusa	AFF2	AF4/FMR2 family member 2	HGNC:3776	1199540787	{0: 1, 1: 0, 2: 2, 3: 12, 4: 178}	seq_location_match	X	148955903	148955925	+	Human (GRCh38)	1.0593	0.39394	34.77	0.414526	66	38	29		0.059303	Green
GGCTGGGCTGGCAAACGTCGGGG	AFF3_CCDS33258.1_ex10_2:100210570-100210593:+_5-1	KosukeYusa	AFF3	AF4/FMR2 family member 3	HGNC:6473	935059378	{0: 1, 1: 0, 2: 2, 3: 4, 4: 92}	seq_location_match	2	99594109	99594131	+	Human (GRCh38)	0.797391	0.59468	41.27	0.744398	93	56	60		0.202609	Green
CTCGGTCTCCGAGTCAGATCCGG	AFF3_CCDS33258.1_ex11_2:100217950-100217973:+_5-3	KosukeYusa	AFF3	AF4/FMR2 family member 3	HGNC:6473	935060314	{0: 1, 1: 0, 2: 0, 3: 0, 4: 54}	seq_location_match	2	99601489	99601511	+	Human (GRCh38)	0.969726	0.40389	59.77	0.587535	91	44	55		0.0302743	Green
GTATGAATAGCCGTTAGAGGGGG	AFF4_CCDS4164.1_ex16_5:132262855-132262878:+_5-3	KosukeYusa	AFF4	AF4/FMR2 family member 4	HGNC:17869	997315160	{0: 1, 1: 0, 2: 0, 3: 0, 4: 32}	seq_location_match	5	132927164	132927186	+	Human (GRCh38)	0.743867	0.69504	25.86	0.635295	96	69	60		0.256133	Green
GAAACGAGTTCCGCTACTCCGGG	AFF4_CCDS4164.1_ex10_5:132232732-132232755:-_5-1	KosukeYusa	AFF4	AF4/FMR2 family member 4	HGNC:17869	997312278	{0: 1, 1: 0, 2: 1, 3: 0, 4: 30}	seq_location_match	5	132897041	132897063	-	Human (GRCh38)	0.626116	0.59949	26.5	0.548448	94	51	24		0.373884	Green
CAACATCTCCATAAACATACAGG	LACE1_CCDS5067.1_ex2_6:108668220-108668243:-_5-3	KosukeYusa	AFG1L	AFG1 like ATPase	HGNC:16411	1013252369	{0: 1, 1: 0, 2: 3, 3: 13, 4: 176}	seq_location_match	6	108347017	108347039	-	Human (GRCh38)	1.36745	0.51205	25.12	0.686365	60	52	19		0.367448	Green
TATGATTTAGCCATGAATCCTGG	LACE1_CCDS5067.1_ex4_6:108677931-108677954:-_5-4	KosukeYusa	AFG1L	AFG1 like ATPase	HGNC:16411	1013253267	{0: 1, 1: 0, 2: 0, 3: 2, 4: 110}	seq_location_match	6	108356728	108356750	-	Human (GRCh38)	0.446586	0.47828	25.98	0.465016	82	51	8		0.553414	Green
AGATCCACTAACGGTGATGAAGG	AFG3L2_CCDS11859.1_ex8_18:12356731-12356754:+_5-1	KosukeYusa	AFG3L2	AFG3 like matrix AAA peptidase subunit 2	HGNC:315	1154208336	{0: 1, 1: 0, 2: 0, 3: 4, 4: 37}	seq_location_match	18	12356733	12356755	+	Human (GRCh38)	1.51587	0.56781	57.5	0.954306	78	49	24		0.51587	Green
AAGGCGATGATGAGCACCGTAGG	AFG3L2_CCDS11859.1_ex9_18:12358897-12358920:+_5-2	KosukeYusa	AFG3L2	AFG3 like matrix AAA peptidase subunit 2	HGNC:315	1154208541	{0: 1, 1: 0, 2: 1, 3: 1, 4: 35}	seq_location_match	18	12358899	12358921	+	Human (GRCh38)	1.03872	0.67698	40.61	0.913582	91	63	76		0.038715	Green
TGTGCAGTGCATCCGTGACACGG	AFM_CCDS3557.1_ex6_4:74354454-74354477:+_5-4	KosukeYusa	AFM	afamin	HGNC:316	975362612	{0: 1, 1: 0, 2: 1, 3: 5, 4: 70}	seq_location_match	4	73488738	73488760	+	Human (GRCh38)	1.04168	0.67013	24	0.357468	91	68	48		0.041685	Green
GTTATATTACTTCGCAAAGAAGG	AFM_CCDS3557.1_ex7_4:74357790-74357813:-_5-5	KosukeYusa	AFM	afamin	HGNC:316	975362874	{0: 1, 1: 0, 2: 0, 3: 7, 4: 83}	seq_location_match	4	73492074	73492096	-	Human (GRCh38)	0.212386	0.51163	27.8	0.273304	87	46	33		0.787614	Green
GCCGTAAGCCACTATTACCACGG	AFMID_CCDS32750.2_ex4_17:76200786-76200809:-_5-5	KosukeYusa	AFMID	arylformamidase	HGNC:20910	1152083687	{0: 1, 1: 0, 2: 0, 3: 1, 4: 32}	seq_location_match	17	78204706	78204728	-	Human (GRCh38)	1.10546	0.65425	48.49	0.631344	92	65	24		0.105463	Green
AACCTTCAGACGACTCGTCGGGG	AFMID_CCDS32750.2_ex2_17:76198664-76198687:-_5-3	KosukeYusa	AFMID	arylformamidase	HGNC:20910	1152083357	{0: 1, 1: 0, 2: 0, 3: 0, 4: 7}	seq_location_match	17	78202584	78202606	-	Human (GRCh38)	0.938456	0.6947	58.38	0.521223	99	65	53		0.0615436	Green
TGGAAAAGTGGGATCGATGCTGG	AFP_CCDS3556.1_ex3_4:74306444-74306467:-_5-3	KosukeYusa	AFP	alpha fetoprotein	HGNC:317	975358693	{0: 1, 1: 0, 2: 0, 3: 4, 4: 86}	seq_location_match	4	73440728	73440750	-	Human (GRCh38)	1.53027	0.50801	33.65	0.64844	91	46	37		0.530269	Green
GAAGACTGTTCATCTCCAGTGGG	AFP_CCDS3556.1_ex2_4:74303981-74304004:-_5-1	KosukeYusa	AFP	alpha fetoprotein	HGNC:317	975358538	{0: 1, 1: 0, 2: 0, 3: 10, 4: 130}	seq_location_match	4	73438265	73438287	-	Human (GRCh38)	0.920261	0.60914	28.6	0.625618	72	58	36		0.0797392	Green
ACCAGATTATACTCGTCCCAAGG	AFTPH_CCDS1878.1_ex0_2:64778754-64778777:+_5-1	KosukeYusa	AFTPH	aftiphilin	HGNC:25951	931660034	{0: 1, 1: 0, 2: 0, 3: 1, 4: 45}	seq_location_match	2	64551621	64551643	+	Human (GRCh38)	0.995089	0.65343	22.34	0.522807	95	65	40		0.0049115	Green
AGCTACTTCCATTGATGGCATGG	AFTPH_CCDS1878.1_ex0_2:64778970-64778993:+_5-2	KosukeYusa	AFTPH	aftiphilin	HGNC:25951	931660050	{0: 1, 1: 0, 2: 0, 3: 9, 4: 84}	seq_location_match	2	64551837	64551859	+	Human (GRCh38)	1.19903	0.53668	24.69	0.386578	81	51	16		0.199027	Green
ACACTTTTAGTAGGAGAGTCAGG	AGA_CCDS3829.1_ex6_4:178360728-178360751:-_5-2	KosukeYusa	AGA	aspartylglucosaminidase	HGNC:318	984260541	{0: 1, 1: 0, 2: 0, 3: 7, 4: 142}	seq_location_match	4	177439575	177439597	-	Human (GRCh38)	1.40637	0.44899	26.54	0.571396	77	47	42	polyt4	0.406371	Green
TTTAAGAATGCAACCGAAGCAGG	AGA_CCDS3829.1_ex8_4:178363401-178363424:-_5-5	KosukeYusa	AGA	aspartylglucosaminidase	HGNC:318	984260827	{0: 1, 1: 0, 2: 0, 3: 7, 4: 151}	seq_location_match	4	177442248	177442270	-	Human (GRCh38)	0.657195	0.51265	28.33	0.552346	88	42	28		0.342805	Green
CCATAAGTTCTGCTAACCCGAGG	AGAP1_CCDS2514.1_ex5_2:236659000-236659023:+_5-4	KosukeYusa	AGAP1	ArfGAP with GTPase domain, ankyrin repeat and PH domain 1	HGNC:16922	948151787	{0: 1, 1: 0, 2: 0, 3: 4, 4: 42}	seq_location_match	2	235750357	235750379	+	Human (GRCh38)	0.387936	0.72368	21.79	0.597158	92	64	33		0.612064	Green
TGTAGTAGTGGTAAACGGTCTGG	AGAP1_CCDS2514.1_ex4_2:236653400-236653423:-_5-3	KosukeYusa	AGAP1	ArfGAP with GTPase domain, ankyrin repeat and PH domain 1	HGNC:16922	948151026	{0: 1, 1: 0, 2: 0, 3: 2, 4: 37}	seq_location_match	2	235744757	235744779	-	Human (GRCh38)	1.04405	0.53862	22.03	0.364964	96	50	56		0.04405	Green
CTCCCCGCAAGTTCTCAGGCTGG	AGAP2_CCDS44932.1_ex14_12:58127944-58127967:-_5-3	KosukeYusa	AGAP2	ArfGAP with GTPase domain, ankyrin repeat and PH domain 2	HGNC:16921	1097263714	{0: 1, 1: 0, 2: 0, 3: 12, 4: 102}	seq_location_match	12	57734162	57734184	-	Human (GRCh38)	1.79193	0.54829	29.46	0.925159	80	45			0.791932	Green
CATGTCCGCGCACAGAGCTCTGG	AGAP2_CCDS44932.1_ex13_12:58126694-58126717:+_5-2	KosukeYusa	AGAP2	ArfGAP with GTPase domain, ankyrin repeat and PH domain 2	HGNC:16921	1097263496	{0: 1, 1: 0, 2: 1, 3: 3, 4: 59}	seq_location_match	12	57732912	57732934	+	Human (GRCh38)	1.19334	0.50087	37.91	0.79261	79	45	32		0.193339	Green
TGGTGCACCGCTATCTGACGGGG	AGAP3_CCDS43681.1_ex2_7:150814218-150814241:+_9-3	KosukeYusa	AGAP3	ArfGAP with GTPase domain, ankyrin repeat and PH domain 3	HGNC:16923	1034446641	{0: 1, 1: 0, 2: 0, 3: 0, 4: 13}	seq_location_match	7	151117132	151117154	+	Human (GRCh38)	0.355886	0.67204	28.13	0.571441	98	60	52		0.644114	Green
CCTTAGGCCACGAATGGCGGCGG	AGAP3_CCDS43681.1_ex7_7:150817067-150817090:+_9-7	KosukeYusa	AGAP3	ArfGAP with GTPase domain, ankyrin repeat and PH domain 3	HGNC:16923	1034447251	{0: 1, 1: 0, 2: 0, 3: 3, 4: 44}	seq_location_match	7	151119981	151120003	+	Human (GRCh38)	0.513717	0.60814	49.68	0.565567	92	52	67		0.486283	Green
CATGCACCACATTCGTGACCAGG	AGAP5_CCDS44439.1_ex7_10:75457302-75457325:-_2-2	KosukeYusa	AGAP5	ArfGAP with GTPase domain, ankyrin repeat and PH domain 5	HGNC:23467	1070136307	{0: 1, 1: 5, 2: 3, 3: 8, 4: 57}	seq_location_match	10	73697545	73697567	-	Human (GRCh38)	1	0.59774	48.5	0.559481	25	56	24		0	Amber
GGTGACCGTTGAAGTTGGTGAGG	GGTGACCGTTGAAGTTGGTG	Brunello	AGAP5	ArfGAP with GTPase domain, ankyrin repeat and PH domain 5	HGNC:23467	1070136311	{0: 1, 1: 8, 2: 1, 3: 7, 4: 74}	seq_location_match	10	73697575	73697597	-	Human (GRCh38)		0.7107			15	71	36			Amber
GATGGCTCTACCGCTCCCGATGG	AGAP6_CCDS44397.1_ex7_10:51768708-51768731:-_5-3	KosukeYusa	AGAP6	ArfGAP with GTPase domain, ankyrin repeat and PH domain 6	HGNC:23466	1067876034	{0: 1, 1: 8, 2: 1, 3: 0, 4: 22}	seq_location_match	10	50008949	50008971	-	Human (GRCh38)	2.25372	0.57824	35.34	0.96635	12	59	55		1.25372	Amber
ATAATAGGTGAGCATGCCATTGG	AGAP6_CCDS44397.1_ex7_10:51768810-51768833:-_5-5	KosukeYusa	AGAP6	ArfGAP with GTPase domain, ankyrin repeat and PH domain 6	HGNC:23466	1067876048	{0: 1, 1: 8, 2: 1, 3: 3, 4: 62}	seq_location_match	10	50009051	50009073	-	Human (GRCh38)	-0.253716	0.61395	22.67	0.24933	30	55	73		1.25372	Amber
TAACTCTTCTGCCAATCCAGAGG	TAACTCTTCTGCCAATCCAG	Avana	AGAP9	ArfGAP with GTPase domain, ankyrin repeat and PH domain 9	HGNC:23463	1067591930	{0: 1, 1: 8, 2: 7, 3: 10, 4: 125}	seq_match	10	47520535	47520557	-	Human (GRCh38)	1.19757			0.852964	11	64	50		0.197574	Amber
GATGGGTGCACAGGCTGATGTGG	GATGGGTGCACAGGCTGATG	Brunello	AGAP9	ArfGAP with GTPase domain, ankyrin repeat and PH domain 9	HGNC:23463	1067590308	{0: 1, 1: 2, 2: 7, 3: 29, 4: 206}	seq_location_match	10	47503064	47503086	+	Human (GRCh38)		0.6264			41	63	49			Amber
TTTTCGTTCCAACATAGGCTGGG	AGBL1_CCDS58398.1_ex8_15:86808032-86808055:-_5-5	KosukeYusa	AGBL1	ATP/GTP binding protein like 1	HGNC:26504	1130709390	{0: 1, 1: 0, 2: 0, 3: 5, 4: 71}	seq_location_match	15	86264802	86264824	-	Human (GRCh38)	1.05496	0.60298	26.22	0.441887	85	59	21	polyt4	0.054965	Green
GCCTACGTGCAGATCCGACGGGG	AGBL1_CCDS58398.1_ex4_15:86790990-86791013:+_5-2	KosukeYusa	AGBL1	ATP/GTP binding protein like 1	HGNC:26504	1130707568	{0: 1, 1: 0, 2: 1, 3: 1, 4: 21}	seq_location_match	15	86247760	86247782	+	Human (GRCh38)	0.904244	0.72157	32.82	0.403598	94	72	46		0.095756	Green
AGCCCTTCTACTGTCTCACGTGG	AGBL2_CCDS7944.1_ex9_11:47712121-47712144:-_5-3	KosukeYusa	AGBL2	ATP/GTP binding protein like 2	HGNC:26296	1082041655	{0: 1, 1: 0, 2: 0, 3: 3, 4: 69}	seq_location_match	11	47690570	47690592	-	Human (GRCh38)	0.708701	0.72186	26.81	0.592128	0	69	25		0.291299	Green
AGTGTAGAGGTCAGTTCGCAAGG	AGBL2_CCDS7944.1_ex9_11:47712364-47712387:+_5-5	KosukeYusa	AGBL2	ATP/GTP binding protein like 2	HGNC:26296	1082041679	{0: 1, 1: 0, 2: 0, 3: 5, 4: 48}	seq_location_match	11	47690813	47690835	+	Human (GRCh38)	1.38437	0.60183	22.44	0.547414	0	57	46		0.384375	Green
CAAGTCACTAATATGCGAGCAGG	AGBL3_CCDS47718.1_ex5_7:134718972-134718995:+_5-3	KosukeYusa	AGBL3	ATP/GTP binding protein like 3	HGNC:27981	1032769366	{0: 1, 1: 0, 2: 0, 3: 4, 4: 28}	seq_location_match	7	135034222	135034244	+	Human (GRCh38)	0.238153	0.58884	25.51	0.85988	94	52	26		0.761847	Green
ATAGTATCTGTGTAGTCCGGGGG	AGBL3_CCDS47718.1_ex2_7:134678268-134678291:-_5-1	KosukeYusa	AGBL3	ATP/GTP binding protein like 3	HGNC:27981	1032765924	{0: 1, 1: 0, 2: 0, 3: 3, 4: 41}	seq_location_match	7	134993518	134993540	-	Human (GRCh38)	1.37396	0.76371	21.47	0.550906	95	68	79		0.373958	Green
GTAATCCACGCTTCCGAGTCTGG	AGBL4_CCDS44137.1_ex11_1:50163020-50163043:-_5-4	KosukeYusa	AGBL4	ATP/GTP binding protein like 4	HGNC:25892	906889798	{0: 1, 1: 0, 2: 0, 3: 0, 4: 22}	seq_location_match	1	49697349	49697371	-	Human (GRCh38)	0.55054	0.46935	31.02	0.775483	97	39	37		0.44946	Green
GTATGATCTGTTCATTAGGCCGG	AGBL4_CCDS44137.1_ex11_1:50163049-50163072:-_5-5	KosukeYusa	AGBL4	ATP/GTP binding protein like 4	HGNC:25892	906889801	{0: 1, 1: 0, 2: 0, 3: 3, 4: 86}	seq_location_match	1	49697378	49697400	-	Human (GRCh38)	0.46998	0.64228	27.39	0.625295	77	53	33		0.53002	Green
CCCGGGGATCATCAGGTCGGAGG	AGBL5_CCDS1732.3_ex4_2:27278019-27278042:-_5-4	KosukeYusa	AGBL5	ATP/GTP binding protein like 5	HGNC:26147	927932649	{0: 1, 1: 0, 2: 0, 3: 1, 4: 49}	seq_location_match	2	27055152	27055174	-	Human (GRCh38)	1.02623	0.58206	26.21	0.515869	89	58	76		0.026226	Green
ATCGTTTCGTGGAGGGCCGTGGG	AGBL5_CCDS1732.3_ex2_2:27276797-27276820:+_5-2	KosukeYusa	AGBL5	ATP/GTP binding protein like 5	HGNC:26147	927932474	{0: 1, 1: 0, 2: 0, 3: 0, 4: 12}	seq_location_match	2	27053930	27053952	+	Human (GRCh38)	0.739559	0.39033	13.41	0.467535	97	45	64		0.260441	Green
CAAGAAACCACCCCAGCGGCTGG	AGER_CCDS4746.1_ex9_6:32151668-32151691:-_5-5	KosukeYusa	AGER	advanced glycosylation end-product specific receptor	HGNC:320	1006186391	{0: 1, 1: 0, 2: 0, 3: 4, 4: 118}	seq_location_match	6	32183892	32183914	-	Human (GRCh38)	0.860095	0.48991	36.93	0.605137	82	41	29		0.139905	Green
CACGAGCCACACTGTCCCAGGGG	AGER_CCDS4746.1_ex8_6:32151454-32151477:+_5-4	KosukeYusa	AGER	advanced glycosylation end-product specific receptor	HGNC:320	1006186344	{0: 1, 1: 0, 2: 1, 3: 10, 4: 121}	seq_location_match	6	32183678	32183700	+	Human (GRCh38)	0.415906	0.71014	21.74	0.527256	70	66	56		0.584094	Green
GCCGACCGTCATGTTAACGTAGG	AGFG1_CCDS2467.1_ex0_2:228337249-228337272:-_5-1	KosukeYusa	AGFG1	ArfGAP with FG repeats 1	HGNC:5175	947188084	{0: 1, 1: 0, 2: 0, 3: 1, 4: 0}	seq_location_match	2	227472534	227472556	-	Human (GRCh38)	0.189573	0.74293	30.39	0.565385	99	75	40		0.810427	Green
AAAGTTTCAACGAACAAAGCTGG	AGFG1_CCDS2467.1_ex6_2:228398386-228398409:+_5-5	KosukeYusa	AGFG1	ArfGAP with FG repeats 1	HGNC:5175	947193282	{0: 1, 1: 0, 2: 1, 3: 7, 4: 128}	seq_location_match	2	227533671	227533693	+	Human (GRCh38)	0.78168	0.53688	33.34	0.516645	75	50	21		0.21832	Green
CCAGCGCGGGGTCACCTACGTGG	AGFG2_CCDS5697.1_ex0_7:100137121-100137144:+_5-1	KosukeYusa	AGFG2	ArfGAP with FG repeats 2	HGNC:5177	1029432370	{0: 1, 1: 0, 2: 1, 3: 0, 4: 34}	seq_location_match	7	100539499	100539521	+	Human (GRCh38)	0.829315	0.68048	31.43	0.652836	94	66	73		0.170685	Green
GATCACCCAGAAGTGTCCGAAGG	AGFG2_CCDS5697.1_ex3_7:100151059-100151082:-_5-4	KosukeYusa	AGFG2	ArfGAP with FG repeats 2	HGNC:5177	1029434277	{0: 1, 1: 0, 2: 0, 3: 4, 4: 48}	seq_location_match	7	100553437	100553459	-	Human (GRCh38)	0.908731	0.62855	32.61	0.521902	93	61	35		0.0912691	Green
TTTGTGCTAGAAGTCGGATAAGG	AGGF1_CCDS4035.1_ex4_5:76335451-76335474:-_5-4	KosukeYusa	AGGF1	angiogenic factor with G-patch and FHA domains 1	HGNC:24684	992469189	{0: 1, 1: 0, 2: 3, 3: 7, 4: 50}	seq_location_match	5	77039627	77039649	-	Human (GRCh38)	0.257632	0.48182	36.11	0.631328	89	49	69		0.742368	Green
TGAACATACAAGCTGCAATGAGG	AGGF1_CCDS4035.1_ex5_5:76342206-76342229:+_5-5	KosukeYusa	AGGF1	angiogenic factor with G-patch and FHA domains 1	HGNC:24684	992470379	{0: 1, 1: 0, 2: 0, 3: 23, 4: 177}	seq_location_match	5	77046382	77046404	+	Human (GRCh38)	0.954659	0.75863	26.81	0.441887	51	68	43		0.0453405	Green
TGTTCTTCGACGAACAGATGAGG	AGK_CCDS5865.1_ex5_7:141313956-141313979:+_5-2	KosukeYusa	AGK	acylglycerol kinase	HGNC:21869	1033467985	{0: 1, 1: 0, 2: 1, 3: 3, 4: 48}	seq_location_match	7	141614157	141614179	+	Human (GRCh38)	1.32211	0.6597	26.44	0.752414	84	66	49		0.322114	Green
GCCAGATAAATGTAAAATCGGGG	AGK_CCDS5865.1_ex3_7:141301036-141301059:-_5-1	KosukeYusa	AGK	acylglycerol kinase	HGNC:21869	1033466963	{0: 1, 1: 0, 2: 1, 3: 5, 4: 90}	seq_location_match	7	141601237	141601259	-	Human (GRCh38)	0.819545	0.73724	27.37	0.511562	77	66	49		0.180455	Green
ACGCTATGGGAATAAACCAGAGG	AGL_CCDS759.1_ex10_1:100343251-100343274:+_5-1	KosukeYusa	AGL	amylo-alpha-1, 6-glucosidase, 4-alpha-glucanotransferase	HGNC:321	911603824	{0: 1, 1: 0, 2: 0, 3: 4, 4: 82}	seq_location_match	1	99877696	99877718	+	Human (GRCh38)	1.33563	0.79237	22.76	0.648319	81	71	69		0.335632	Green
GGCAGATTAGTTTACCGATATGG	AGL_CCDS759.1_ex12_1:100346219-100346242:+_5-3	KosukeYusa	AGL	amylo-alpha-1, 6-glucosidase, 4-alpha-glucanotransferase	HGNC:321	911604010	{0: 1, 1: 0, 2: 0, 3: 4, 4: 36}	seq_location_match	1	99880664	99880686	+	Human (GRCh38)	1.30808	0.41372	34.42	0.459805	95	32	38		0.308082	Green
GACAGTCAATCCTAGCACGGGGG	AGMAT_CCDS160.1_ex5_1:15909825-15909848:-_5-3	KosukeYusa	AGMAT	agmatinase	HGNC:18407	902311224	{0: 1, 1: 0, 2: 0, 3: 1, 4: 48}	seq_location_match	1	15583331	15583353	-	Human (GRCh38)	0.249367	0.75025	25.37	0.65801	92	75	61		0.750633	Green
CGCCTAGGTCTGCAACCATGAGG	AGMAT_CCDS160.1_ex5_1:15909786-15909809:+_5-2	KosukeYusa	AGMAT	agmatinase	HGNC:18407	902311213	{0: 1, 1: 0, 2: 0, 3: 4, 4: 48}	seq_location_match	1	15583292	15583314	+	Human (GRCh38)	0.0128672	0.66254	28.55	0.632859	86	62	42		0.987133	Green
GCTTTAACGTCAATCTCAGCTGG	AGMO_CCDS34604.1_ex11_7:15599786-15599809:-_5-3	KosukeYusa	AGMO	alkylglycerol monooxygenase	HGNC:33784	1021018042	{0: 1, 1: 0, 2: 0, 3: 3, 4: 53}	seq_location_match	7	15560162	15560184	-	Human (GRCh38)	0.856135	0.56187	28.79	0.453915	83	54	12		0.143865	Green
AAAGCATCATCCAGGCGACCTGG	AGMO_CCDS34604.1_ex11_7:15599804-15599827:+_5-4	KosukeYusa	AGMO	alkylglycerol monooxygenase	HGNC:33784	1021018044	{0: 1, 1: 0, 2: 0, 3: 4, 4: 73}	seq_location_match	7	15560180	15560202	+	Human (GRCh38)	0.795985	0.59911	26.97	0.401238	91	59	26		0.204015	Green
GAGGTGACAATCCCTGGGGAAGG	sgAGO1_1	KosukeYusa	AGO1	argonaute RISC component 1	HGNC:3262	905146740	{0: 1, 1: 0, 2: 0, 3: 28, 4: 233}	seq_location_match	1	35893106	35893128	+	Human (GRCh38)	1.158			0.72571	51	58	50		0.157997	Green
AACGCGCTGAGAGTCCGTGAGGG	AGO1_CCDS398.1_ex5_1:36359727-36359750:-_5-3	KosukeYusa	AGO1	argonaute RISC component 1	HGNC:3262	905146935	{0: 1, 1: 0, 2: 0, 3: 1, 4: 39}	seq_location_match	1	35894127	35894149	-	Human (GRCh38)	1.05155	0.63066	24.7	0.542415	93	61	61		0.051548	Green
ATCGTCTCAAAAGGGACGCTGGG	AGO2_CCDS55279.1_ex14_8:141572593-141572616:+_5-4	KosukeYusa	AGO2	argonaute RISC catalytic component 2	HGNC:3263	1049098440	{0: 1, 1: 0, 2: 0, 3: 1, 4: 34}	seq_location_match	8	140562495	140562517	+	Human (GRCh38)	0.75053	0.57501	22.54	0.65586	93	53	53		0.24947	Green
CCCATGTTTACAAGTCGGACAGG	AGO2_CCDS55279.1_ex10_8:141567216-141567239:-_5-3	KosukeYusa	AGO2	argonaute RISC catalytic component 2	HGNC:3263	1049097396	{0: 1, 1: 0, 2: 0, 3: 2, 4: 29}	seq_location_match	8	140557118	140557140	-	Human (GRCh38)	0.896036	0.58157	27.82	0.510197	96	56	15		0.103964	Green
ACTTTACCCGTCCTCCATACTGG	AGO3_CCDS399.1_ex9_1:36479337-36479360:-_5-5	KosukeYusa	AGO3	argonaute RISC catalytic component 3	HGNC:18421	905158878	{0: 1, 1: 0, 2: 0, 3: 1, 4: 36}	seq_location_match	1	36013737	36013759	-	Human (GRCh38)	0.0931958	0.53912	21.43	0.53433	93	41	40		0.906804	Green
GTTAGAAAACGGCCAAACTGTGG	AGO3_CCDS399.1_ex7_1:36474509-36474532:+_5-2	KosukeYusa	AGO3	argonaute RISC catalytic component 3	HGNC:18421	905158410	{0: 1, 1: 0, 2: 1, 3: 10, 4: 113}	seq_location_match	1	36008909	36008931	+	Human (GRCh38)	0.529493	0.67164	28.37	0.524692	71	61	42		0.470508	Green
GCACCAATGCTGCAATATGGAGG	sgAGO4_10	KosukeYusa	AGO4	argonaute RISC component 4	HGNC:18424	905139637	{0: 1, 1: 0, 2: 0, 3: 4, 4: 97}	seq_location_match	1	35832159	35832181	+	Human (GRCh38)	1.26917			0.728809	81	65	39		0.269171	Green
GAGGTGACTCTTCCAGGCGAGGG	sgAGO4_2	KosukeYusa	AGO4	argonaute RISC component 4	HGNC:18424	905138926	{0: 1, 1: 0, 2: 2, 3: 8, 4: 144}	seq_location_match	1	35825322	35825344	+	Human (GRCh38)	1.05975			0.680039	76	67	63		0.059751	Green
CCTCCACTCGGATCCCGTACAGG	AGPAT1_CCDS4744.1_ex4_6:32138791-32138814:+_5-3	KosukeYusa	AGPAT1	1-acylglycerol-3-phosphate O-acyltransferase 1	HGNC:324	1006184184	{0: 1, 1: 0, 2: 0, 3: 1, 4: 29}	seq_location_match	6	32171015	32171037	+	Human (GRCh38)	1.0389	0.56206	31.67	0.706238	96	55	57		0.038904	Green
CTCGACGTTGCGTCCTCGCACGG	AGPAT1_CCDS4744.1_ex5_6:32139081-32139104:+_5-4	KosukeYusa	AGPAT1	1-acylglycerol-3-phosphate O-acyltransferase 1	HGNC:324	1006184242	{0: 1, 1: 0, 2: 0, 3: 0, 4: 20}	seq_location_match	6	32171305	32171327	+	Human (GRCh38)	1.30074	0.5724	27.24	0.661962	96	48	73		0.300743	Green
GCGATCTGCACGCAGCGCTCCGG	AGPAT2_CCDS35181.1_ex2_9:139571548-139571571:+_5-3	KosukeYusa	AGPAT2	1-acylglycerol-3-phosphate O-acyltransferase 2	HGNC:325	1062465018	{0: 1, 1: 0, 2: 0, 3: 3, 4: 39}	seq_location_match	9	136677097	136677119	+	Human (GRCh38)	1.37741	0.51566	34.88	0.802135	91	43	57		0.37741	Green
GGCCTCATCATGTACCTCGGGGG	AGPAT2_CCDS35181.1_ex2_9:139571494-139571517:-_5-2	KosukeYusa	AGPAT2	1-acylglycerol-3-phosphate O-acyltransferase 2	HGNC:325	1062465003	{0: 1, 1: 0, 2: 1, 3: 5, 4: 37}	seq_location_match	9	136677043	136677065	-	Human (GRCh38)	0.849028	0.70291	38.28	0.722723	91	70	70		0.150972	Green
TGTACTCGGGGTAGTCCGACAGG	AGPAT3_CCDS13703.1_ex2_21:45389132-45389155:-_5-3	KosukeYusa	AGPAT3	1-acylglycerol-3-phosphate O-acyltransferase 3	HGNC:326	1179826556	{0: 1, 1: 0, 2: 0, 3: 1, 4: 10}	seq_location_match	21	43969252	43969274	-	Human (GRCh38)	0.731187	0.56386	26.45	0.485198	98	54	43		0.268813	Green
AGTACCACGTCCAGCCGATGAGG	AGPAT3_CCDS13703.1_ex2_21:45389039-45389062:-_5-2	KosukeYusa	AGPAT3	1-acylglycerol-3-phosphate O-acyltransferase 3	HGNC:326	1179826540	{0: 1, 1: 0, 2: 0, 3: 1, 4: 32}	seq_location_match	21	43969159	43969181	-	Human (GRCh38)	1.03265	0.55035	32.08	0.460967	95	60	47		0.032648	Green
CATACTTGAGGTAGGCGCGCGGG	AGPAT4_CCDS5280.1_ex6_6:161587371-161587394:+_5-4	KosukeYusa	AGPAT4	1-acylglycerol-3-phosphate O-acyltransferase 4	HGNC:20885	1018174382	{0: 1, 1: 0, 2: 0, 3: 1, 4: 30}	seq_location_match	6	161166340	161166362	+	Human (GRCh38)	0.494932	0.64219	16.3	0.575521	98	59	37		0.505068	Green
ACAGCCCAAAGCGTTCGGACAGG	AGPAT4_CCDS5280.1_ex6_6:161587284-161587307:+_5-3	KosukeYusa	AGPAT4	1-acylglycerol-3-phosphate O-acyltransferase 4	HGNC:20885	1018174368	{0: 1, 1: 0, 2: 0, 3: 1, 4: 33}	seq_location_match	6	161166253	161166275	+	Human (GRCh38)	0.916203	0.59666	27.24	0.402075	96	57	37		0.083797	Green
CGCCCGCTTCTACCAAGCGCTGG	AGPAT5_CCDS34796.1_ex0_8:6566317-6566340:+_5-1	KosukeYusa	AGPAT5	1-acylglycerol-3-phosphate O-acyltransferase 5	HGNC:20886	1036195353	{0: 1, 1: 0, 2: 0, 3: 1, 4: 29}	seq_location_match	8	6708797	6708819	+	Human (GRCh38)	0.787847	0.50221	26.62	0.419813	0	45	18		0.212153	Green
GTGCGCTACGTGCTGAAAGAAGG	AGPAT5_CCDS34796.1_ex2_8:6588284-6588307:+_5-4	KosukeYusa	AGPAT5	1-acylglycerol-3-phosphate O-acyltransferase 5	HGNC:20886	1036197304	{0: 1, 1: 0, 2: 0, 3: 2, 4: 42}	seq_location_match	8	6730764	6730786	+	Human (GRCh38)	0.823406	0.53291	27.21	0.289496	0	47	50		0.176594	Green
GATGGTGCCCGACTCCTGCGCGG	AGPS_CCDS2275.1_ex0_2:178257743-178257766:-_5-2	KosukeYusa	AGPS	alkylglycerone phosphate synthase	HGNC:327	942578667	{0: 1, 1: 0, 2: 3, 3: 4, 4: 75}	seq_location_match	2	177393016	177393038	-	Human (GRCh38)	0.542888	0.64614	20.41	0.656969	85	72	63		0.457112	Green
GTACCAATGAGTGCAAAGCGCGG	AGPS_CCDS2275.1_ex0_2:178257677-178257700:+_5-1	KosukeYusa	AGPS	alkylglycerone phosphate synthase	HGNC:327	942578651	{0: 1, 1: 0, 2: 0, 3: 3, 4: 57}	seq_location_match	2	177392950	177392972	+	Human (GRCh38)	0.347385	0.80373	22.52	0.607746	87	73	52		0.652615	Green
ATGTCTGAGTCCAGATGAGTTGG	AGR2_CCDS5364.1_ex5_7:16840974-16840997:+_5-4	KosukeYusa	AGR2	anterior gradient 2, protein disulphide isomerase family member	HGNC:328	1021121543	{0: 1, 1: 0, 2: 0, 3: 17, 4: 171}	seq_location_match	7	16801351	16801373	+	Human (GRCh38)	0.828894	0.59085	24.27	0.670077	70	59	47		0.171106	Green
AAGTGATGAATAATCATCAAGGG	AGR2_CCDS5364.1_ex4_7:16840797-16840820:+_5-3	KosukeYusa	AGR2	anterior gradient 2, protein disulphide isomerase family member	HGNC:328	1021121535	{0: 1, 1: 0, 2: 0, 3: 22, 4: 276}	seq_location_match	7	16801174	16801196	+	Human (GRCh38)	0.768863	0.55793	43.83	0.630227	58	63	50		0.231137	Green
AATGGTTATTCATCACCTGGAGG	AGR3_CCDS5365.1_ex4_7:16902251-16902274:-_5-4	KosukeYusa	AGR3	anterior gradient 3, protein disulphide isomerase family member	HGNC:24167	1021127001	{0: 1, 1: 0, 2: 1, 3: 6, 4: 101}	seq_location_match	7	16862628	16862650	-	Human (GRCh38)	0.600024	0.6624	33.57	0.64982	74	67	45		0.399976	Green
AGGTGATAAATTCTTATCAGTGG	AGR3_CCDS5365.1_ex2_7:16901041-16901064:+_5-2	KosukeYusa	AGR3	anterior gradient 3, protein disulphide isomerase family member	HGNC:24167	1021126892	{0: 1, 1: 0, 2: 1, 3: 17, 4: 169}	seq_location_match	7	16861418	16861440	+	Human (GRCh38)	1.54611	0.62106	32.18	0.537044	56	57	47		0.546112	Green
CTGTGTCATGGGCCGATCGGGGG	AGRN_CCDS30551.1_ex5_1:977005-977028:+_5-1	KosukeYusa	AGRN	agrin	HGNC:329	900119263	{0: 1, 1: 0, 2: 0, 3: 0, 4: 33}	seq_location_match	1	1041626	1041648	+	Human (GRCh38)	0.65756	0.63818	23.08	0.628259	97	59	86		0.34244	Green
GATCTCCCGCCCGAGGGTACAGG	AGRN_CCDS30551.1_ex7_1:978789-978812:-_5-2	KosukeYusa	AGRN	agrin	HGNC:329	900119731	{0: 1, 1: 0, 2: 0, 3: 0, 4: 29}	seq_location_match	1	1043410	1043432	-	Human (GRCh38)	0.977615	0.48825	31.08	0.413464	96	45	49		0.0223847	Green
TCTTCTTCAGTGGGGCCCGCAGG	AGRP_CCDS10839.1_ex1_16:67516983-67517006:+_5-4	KosukeYusa	AGRP	agouti related neuropeptide	HGNC:330	1139521071	{0: 1, 1: 0, 2: 0, 3: 6, 4: 139}	seq_location_match	16	67483081	67483103	+	Human (GRCh38)	1.07322	0.47371	20.59	0.689684	84	47	38		0.073222	Green
GGCCTTCTGATGCCCTCCATGGG	AGRP_CCDS10839.1_ex2_16:67517200-67517223:+_5-5	KosukeYusa	AGRP	agouti related neuropeptide	HGNC:330	1139521134	{0: 1, 1: 0, 2: 0, 3: 9, 4: 118}	seq_location_match	16	67483298	67483320	+	Human (GRCh38)	0.92242	0.33857	29.57	0.6258	78	36	69		0.0775799	Green
CTGTGAAGTCCAGAGAGCGTGGG	AGT_CCDS1585.1_ex3_1:230845869-230845892:+_5-1	KosukeYusa	AGT	angiotensinogen	HGNC:333	923087076	{0: 1, 1: 0, 2: 0, 3: 10, 4: 132}	seq_location_match	1	230710124	230710146	+	Human (GRCh38)	0.0614823	0.65532	20.94	0.574579	83	62	53		0.938518	Green
GGAAGGGGTGTATGTACACCCGG	AGT_CCDS1585.1_ex3_1:230846472-230846495:+_5-5	KosukeYusa	AGT	angiotensinogen	HGNC:333	923087202	{0: 1, 1: 0, 2: 1, 3: 5, 4: 99}	seq_location_match	1	230710727	230710749	+	Human (GRCh38)	0.65559	0.63572	22.81	0.407709	83	61	63		0.34441	Green
TGTTGTTCCTACGGCAGGCGAGG	AGTPBP1_CCDS6672.1_ex12_9:88248201-88248224:-_5-2	KosukeYusa	AGTPBP1	ATP/GTP binding protein 1	HGNC:17258	1056341127	{0: 1, 1: 0, 2: 0, 3: 1, 4: 39}	seq_location_match	9	85633287	85633309	-	Human (GRCh38)	1.03199	0.57357	22.51	0.584594	93	57	55		0.03199	Green
ATTGGCACCGCCATGATAACCGG	AGTPBP1_CCDS6672.1_ex16_9:88272472-88272495:-_5-4	KosukeYusa	AGTPBP1	ATP/GTP binding protein 1	HGNC:17258	1056343081	{0: 1, 1: 0, 2: 0, 3: 1, 4: 41}	seq_location_match	9	85657558	85657580	-	Human (GRCh38)	0.401455	0.42762	41.71	0.469435	89	43	53		0.598545	Green
CTACAAGCATTGTGCGTCGAAGG	AGTR1_CCDS3137.1_ex0_3:148459232-148459255:-_5-4	KosukeYusa	AGTR1	angiotensin II receptor type 1	HGNC:336	963710472	{0: 1, 1: 0, 2: 0, 3: 0, 4: 14}	seq_location_match	3	148741446	148741468	-	Human (GRCh38)	1.25779	0.57848	38.91	0.674963	97	56	50		0.257788	Green
ACACAGCTATGGAATACCGCTGG	AGTR1_CCDS3137.1_ex0_3:148459081-148459104:+_5-1	KosukeYusa	AGTR1	angiotensin II receptor type 1	HGNC:336	963710458	{0: 1, 1: 0, 2: 0, 3: 3, 4: 45}	seq_location_match	3	148741295	148741317	+	Human (GRCh38)	0.423223	0.64649	25.64	0.674488	95	65	15		0.576777	Green
ACTATATAAGATGCTTGCCAGGG	AGTR2_CCDS14569.1_ex0_X:115304001-115304024:-_5-4	KosukeYusa	AGTR2	angiotensin II receptor type 2	HGNC:338	1196483002	{0: 1, 1: 0, 2: 0, 3: 10, 4: 127}	seq_location_match	X	116172749	116172771	-	Human (GRCh38)	0.841116	0.69016	27.18	0.423199	76	64	36		0.158885	Green
GAATAATAGGTTGCCCATAGAGG	AGTR2_CCDS14569.1_ex0_X:115303824-115303847:-_5-2	KosukeYusa	AGTR2	angiotensin II receptor type 2	HGNC:338	1196482987	{0: 1, 1: 0, 2: 0, 3: 5, 4: 95}	seq_location_match	X	116172572	116172594	-	Human (GRCh38)	0.929824	0.59916	20.13	0.362799	84	55	62		0.0701757	Green
GCAGTTTCTGGGTGGCTTGCTGG	AGTRAP_CCDS136.1_ex3_1:11808467-11808490:+_9-5	KosukeYusa	AGTRAP	angiotensin II receptor associated protein	HGNC:13539	901807652	{0: 1, 1: 0, 2: 0, 3: 14, 4: 177}	seq_location_match	1	11748411	11748433	+	Human (GRCh38)	0.99104	0.28496	23.08	0.761411	74	21	32		0.00896	Green
GCGTGTGGGCTGTGGCTCAGCGG	AGTRAP_CCDS136.1_ex2_1:11807555-11807578:+_9-3	KosukeYusa	AGTRAP	angiotensin II receptor associated protein	HGNC:13539	901807435	{0: 1, 1: 0, 2: 1, 3: 23, 4: 232}	seq_location_match	1	11747499	11747521	+	Human (GRCh38)	0.586363	0.54319	22.81	0.6585	55	60	84		0.413637	Green
CCGAGTGCACCCGATGACCAAGG	AGXT_CCDS2543.1_ex2_2:241810064-241810087:+_5-3	KosukeYusa	AGXT	alanine--glyoxylate and serine--pyruvate aminotransferase	HGNC:341	948883177	{0: 1, 1: 0, 2: 0, 3: 0, 4: 32}	seq_location_match	2	240870648	240870670	+	Human (GRCh38)	1.06314	0.6591	21.96	0.404255	94	65	46		0.063143	Green
CATCGGGGAGCGCATAGGTAAGG	AGXT_CCDS2543.1_ex1_2:241808762-241808785:+_5-2	KosukeYusa	AGXT	alanine--glyoxylate and serine--pyruvate aminotransferase	HGNC:341	948882887	{0: 1, 1: 0, 2: 0, 3: 0, 4: 19}	seq_location_match	2	240869346	240869368	+	Human (GRCh38)	1.10009	0.3853	26.26	0.296314	97	45	61		0.100088	Green
CTTTCAGGCATGAAGTCACATGG	AGXT2_CCDS3908.1_ex12_5:35040686-35040709:+_5-5	KosukeYusa	AGXT2	alanine--glyoxylate aminotransferase 2	HGNC:14412	988836761	{0: 1, 1: 0, 2: 1, 3: 10, 4: 158}	seq_location_match	5	35040582	35040604	+	Human (GRCh38)	1.07804	0.62021	22.83	0.326622	66	59	40		0.078038	Green
CAAGGGCCACGAAAAACATCTGG	AGXT2_CCDS3908.1_ex7_5:35032898-35032921:+_5-1	KosukeYusa	AGXT2	alanine--glyoxylate aminotransferase 2	HGNC:14412	988835994	{0: 1, 1: 0, 2: 1, 3: 3, 4: 97}	seq_location_match	5	35032794	35032816	+	Human (GRCh38)	1.35778	0.49188	30.32	0.299895	76	47	19		0.357782	Green
CACAAGTAACAGCAATTCCGAGG	sgAHCTF1_3	KosukeYusa	AHCTF1	AT-hook containing transcription factor 1	HGNC:24618	924752307	{0: 1, 1: 0, 2: 0, 3: 3, 4: 74}	seq_location_match	1	246905565	246905587	+	Human (GRCh38)	0.970457			0.956803	87	65	24		0.0295435	Green
AGGGAGGAAGGCGTGAATGAAGG	sgAHCTF1_5	KosukeYusa	AHCTF1	AT-hook containing transcription factor 1	HGNC:24618	924752018	{0: 1, 1: 0, 2: 7, 3: 197, 4: 4196}	seq_location_match	1	246902524	246902546	-	Human (GRCh38)	1.1411			0.9558	36	54	55		0.141097	Green
GTATGCCTGGAAGGGCGAAACGG	AHCY_CCDS13233.1_ex6_20:32880289-32880312:-_5-5	KosukeYusa	AHCY	adenosylhomocysteinase	HGNC:343	1172357907	{0: 1, 1: 0, 2: 0, 3: 9, 4: 77}	seq_location_match	20	34292484	34292506	-	Human (GRCh38)	1.5231	0.67145	33.44	0.892549	64	59	49		0.523104	Green
GGGTCTGCTCAATGCACCACAGG	AHCY_CCDS13233.1_ex6_20:32880256-32880279:+_5-4	KosukeYusa	AHCY	adenosylhomocysteinase	HGNC:343	1172357903	{0: 1, 1: 0, 2: 2, 3: 7, 4: 82}	seq_location_match	20	34292451	34292473	+	Human (GRCh38)	1.28594	0.7523	56.83	0.851328	77	60	62		0.28594	Green
GACCGCTGTGTGAACATGGATGG	AHCYL1_CCDS55620.1_ex4_1:110557440-110557463:+_5-4	KosukeYusa	AHCYL1	adenosylhomocysteinase like 1	HGNC:344	912484516	{0: 1, 1: 0, 2: 0, 3: 9, 4: 152}	seq_location_match	1	110014819	110014841	+	Human (GRCh38)	1.18729	0.52342	35.6	0.825189	66	57	50		0.187286	Green
AACGTGTTTAAGAAGATCCGAGG	AHCYL1_CCDS55620.1_ex5_1:110558097-110558120:+_5-5	KosukeYusa	AHCYL1	adenosylhomocysteinase like 1	HGNC:344	912484595	{0: 1, 1: 0, 2: 0, 3: 1, 4: 46}	seq_location_match	1	110015476	110015498	+	Human (GRCh38)	1.24313	0.69094	24.65	0.816592	90	66	37		0.243133	Green
CTGATGATGAGACATCGCCCAGG	AHCYL2_CCDS47706.1_ex2_7:129028917-129028940:+_5-3	KosukeYusa	AHCYL2	adenosylhomocysteinase like 2	HGNC:22204	1032146678	{0: 1, 1: 0, 2: 0, 3: 4, 4: 58}	seq_location_match	7	129389077	129389099	+	Human (GRCh38)	1.19239	0.60841	28.65	0.674428	91	61	29		0.19239	Green
TTTGGCTGGAGCCAAAATCGTGG	AHCYL2_CCDS47706.1_ex3_7:129029523-129029546:+_5-4	KosukeYusa	AHCYL2	adenosylhomocysteinase like 2	HGNC:22204	1032146739	{0: 1, 1: 0, 2: 0, 3: 4, 4: 115}	seq_location_match	7	129389683	129389705	+	Human (GRCh38)	0.984443	0.64386	27.41	0.560883	86	62	44		0.0155571	Green
GGCCGAGTACTCAGACGTCCTGG	AHDC1_CCDS30652.1_ex0_1:27876777-27876800:-_5-2	KosukeYusa	AHDC1	AT-hook DNA binding motif containing 1	HGNC:25230	904034189	{0: 1, 1: 0, 2: 0, 3: 1, 4: 39}	seq_location_match	1	27550267	27550289	-	Human (GRCh38)	0.18915	0.53006	30.62	0.722347	93	53	27		0.81085	Green
TGGCCTATCAGTGCGCCGCAAGG	AHDC1_CCDS30652.1_ex0_1:27877456-27877479:+_5-4	KosukeYusa	AHDC1	AT-hook DNA binding motif containing 1	HGNC:25230	904034346	{0: 1, 1: 0, 2: 0, 3: 0, 4: 31}	seq_location_match	1	27550946	27550968	+	Human (GRCh38)	0.850663	0.62443	26.59	0.687686	98	52	62		0.149337	Green
GCTTCTAATAGTGTCGGGCTAGG	AHI1_CCDS47483.1_ex22_6:135787493-135787516:+_5-5	KosukeYusa	AHI1	Abelson helper integration site 1	HGNC:21575	1015651494	{0: 1, 1: 0, 2: 0, 3: 1, 4: 38}	seq_location_match	6	135466356	135466378	+	Human (GRCh38)	0.756363	0.58137	23.33	0.594225	95	51	45		0.243637	Green
ACAACACTTAATGGGGATCGAGG	AHI1_CCDS47483.1_ex17_6:135769518-135769541:+_5-1	KosukeYusa	AHI1	Abelson helper integration site 1	HGNC:21575	1015650173	{0: 1, 1: 0, 2: 0, 3: 2, 4: 53}	seq_location_match	6	135448381	135448403	+	Human (GRCh38)	0.778801	0.6774	25.17	0.544466	93	69	41		0.221199	Green
CCACCCCAGTGCGGGCCGCAGGG	AHNAK_CCDS31584.1_ex2_11:62303425-62303448:+_5-4	KosukeYusa	AHNAK	AHNAK nucleoprotein	HGNC:347	1083417659	{0: 1, 1: 0, 2: 0, 3: 11, 4: 137}	seq_location_match	11	62535954	62535976	+	Human (GRCh38)	0.988916	0.51567	32.44	0.841788	82	44	51		0.0110835	Green
CACCATGGGGCACCACACGGTGG	AHNAK_CCDS31584.1_ex1_11:62302569-62302592:-_5-1	KosukeYusa	AHNAK	AHNAK nucleoprotein	HGNC:347	1083417487	{0: 1, 1: 0, 2: 0, 3: 13, 4: 97}	seq_location_match	11	62535098	62535120	-	Human (GRCh38)	1.26382	0.59235	32.45	0.816637	83	64	54		0.263821	Green
TGTCTACGAATACACGACTGAGG	AHNAK2_CCDS45177.1_ex4_14:105423766-105423789:-_5-4	KosukeYusa	AHNAK2	AHNAK nucleoprotein 2	HGNC:20125	1122936187	{0: 1, 1: 0, 2: 0, 3: 2, 4: 18}	seq_location_match	14	104957430	104957452	-	Human (GRCh38)	0.70716	0.76446	27.93	0.520755	97	72	51		0.29284	Green
CTTGCTTGACGAAGATCCCCTGG	AHNAK2_CCDS45177.1_ex2_14:105421864-105421887:+_5-3	KosukeYusa	AHNAK2	AHNAK nucleoprotein 2	HGNC:20125	1122935799	{0: 1, 1: 0, 2: 0, 3: 1, 4: 48}	seq_location_match	14	104955528	104955550	+	Human (GRCh38)	0.31536	0.56555	20.28	0.505582	89	54	26		0.68464	Green
CCTACGCCAGTCGCAAGCGGCGG	sgAHR_1	KosukeYusa	AHR	aryl hydrocarbon receptor	HGNC:348	1021163091	{0: 1, 1: 0, 2: 0, 3: 1, 4: 14}	seq_location_match	7	17299290	17299312	+	Human (GRCh38)	0.388089			0.66798	98	65	68		0.611911	Green
GCAAACAAAGCCAACTGAGGTGG	sgAHR_6	KosukeYusa	AHR	aryl hydrocarbon receptor	HGNC:348	1021165443	{0: 1, 1: 0, 2: 1, 3: 17, 4: 169}	seq_location_match	7	17333984	17334006	-	Human (GRCh38)	1.04523			0.532822	66	60	35		0.045226	Green
CAGTTCCGATTCGCACAGACTGG	AHRR_CCDS43297.1_ex9_5:432591-432614:-_5-5	KosukeYusa	AHRR	aryl-hydrocarbon receptor repressor	HGNC:346	985530698	{0: 1, 1: 0, 2: 0, 3: 2, 4: 29}	seq_location_match	5	432477	432499	-	Human (GRCh38)	0.381117	0.55735	19.08	0.600205	94	52	42		0.618883	Green
CATTTTCATCTCCGCTGCGGAGG	AHRR_CCDS43297.1_ex8_5:428039-428062:-_5-4	KosukeYusa	AHRR	aryl-hydrocarbon receptor repressor	HGNC:346	985529908	{0: 1, 1: 0, 2: 0, 3: 4, 4: 67}	seq_location_match	5	427925	427947	-	Human (GRCh38)	1.127	0.56438	33.41	0.513817	93	54	43	polyt4	0.127003	Green
AGCGTCAAACTAAACTGGACAGG	AHSA1_CCDS9863.1_ex1_14:77926127-77926150:+_5-3	KosukeYusa	AHSA1	activator of HSP90 ATPase activity 1	HGNC:1189	1119802730	{0: 1, 1: 0, 2: 1, 3: 1, 4: 39}	seq_location_match	14	77459785	77459807	+	Human (GRCh38)	1.57536	0.61662	23.34	0.540446	83	59	24		0.575365	Green
AAATCTCGTGGCCTTAATGAAGG	AHSA1_CCDS9863.1_ex3_14:77929019-77929042:+_5-5	KosukeYusa	AHSA1	activator of HSP90 ATPase activity 1	HGNC:1189	1119803060	{0: 1, 1: 0, 2: 1, 3: 3, 4: 65}	seq_location_match	14	77462677	77462699	+	Human (GRCh38)	0.991852	0.56999	29.52	0.451374	84	52	34		0.0081481	Green
CCCGCTGAACGACACCAGGGTGG	AHSG_CCDS3278.1_ex3_3:186335024-186335047:+_5-5	KosukeYusa	AHSG	alpha 2-HS glycoprotein	HGNC:349	967147331	{0: 1, 1: 0, 2: 0, 3: 3, 4: 41}	seq_location_match	3	186617236	186617258	+	Human (GRCh38)	0.655787	0.66568	27.29	0.482558	87	69	61		0.344213	Green
TGAGATTGAAATAGACACCCTGG	AHSG_CCDS3278.1_ex1_3:186333493-186333516:+_5-1	KosukeYusa	AHSG	alpha 2-HS glycoprotein	HGNC:349	967147101	{0: 1, 1: 0, 2: 1, 3: 7, 4: 175}	seq_location_match	3	186615705	186615727	+	Human (GRCh38)	0.716535	0.60602	33.65	0.447716	73	63	33		0.283465	Green
ACAAGGCTCTGCAGGAGCTTCGG	AHSP_CCDS10716.1_ex1_16:31539893-31539916:+_5-5	KosukeYusa	AHSP	alpha hemoglobin stabilizing protein	HGNC:18075	1136636645	{0: 1, 1: 0, 2: 1, 3: 14, 4: 189}	seq_location_match	16	31528573	31528595	+	Human (GRCh38)	0.816858	0.50529	50.05	0.476615	65	47	57		0.183142	Green
CATCAACTATTACAGGCAGCAGG	AHSP_CCDS10716.1_ex1_16:31539846-31539869:+_5-3	KosukeYusa	AHSP	alpha hemoglobin stabilizing protein	HGNC:18075	1136636636	{0: 1, 1: 0, 2: 0, 3: 3, 4: 106}	seq_location_match	16	31528526	31528548	+	Human (GRCh38)	0.844331	0.60753	29.04	0.414194	80	59	26		0.155669	Green
GGGGTTCCCTCGCAGAAAGTCGG	AICDA_CCDS41747.1_ex2_12:8757931-8757954:+_5-1	KosukeYusa	AICDA	activation induced cytidine deaminase	HGNC:13203	1092451353	{0: 1, 1: 0, 2: 0, 3: 5, 4: 60}	seq_location_match	12	8605336	8605358	+	Human (GRCh38)	0.578032	0.55659	21.81	0.594677	89	58	53		0.421968	Green
CTTTGGTTATCTTCGCAATAAGG	AICDA_CCDS41747.1_ex3_12:8759459-8759482:-_5-5	KosukeYusa	AICDA	activation induced cytidine deaminase	HGNC:13203	1092451527	{0: 1, 1: 0, 2: 0, 3: 5, 4: 76}	seq_location_match	12	8606864	8606886	-	Human (GRCh38)	0.616325	0.41259	23.92	0.341177	95	25	27		0.383675	Green
TTCTTTTACCTTAATGGGACAGG	AIDA_CCDS1533.1_ex5_1:222860927-222860950:+_5-3	KosukeYusa	AIDA	axin interactor, dorsalization associated	HGNC:25761	922122615	{0: 1, 1: 0, 2: 1, 3: 3, 4: 179}	seq_location_match	1	222687586	222687608	+	Human (GRCh38)	1.10318	0.44897	39.38	0.213877	74	42	43	polyt4	0.103179	Green
ATTCCCCTGCAGAAAACCATAGG	ATTCCCCTGCAGAAAACCAT	Avana	AIDA	axin interactor, dorsalization associated	HGNC:25761	922123093	{0: 1, 1: 0, 2: 1, 3: 13, 4: 158}	seq_location_match	1	222694253	222694275	-	Human (GRCh38)	0.711576			0.360115	57	54	61		0.288424	Green
GGAGAGGTGTCCAGTGGCTCCGG	AIF1_CCDS34398.1_ex1_6:31584194-31584217:+_9-7	KosukeYusa	AIF1	allograft inflammatory factor 1	HGNC:352	1006088938	{0: 1, 1: 0, 2: 3, 3: 22, 4: 226}	seq_location_match	6	31616418	31616440	+	Human (GRCh38)	1.52423	0.44062	34.76	0.848311	56	40	51		0.524234	Green
CATGTCCCTGAAACGAATGCTGG	AIF1_CCDS34398.1_ex1_6:31584124-31584147:+_9-4	KosukeYusa	AIF1	allograft inflammatory factor 1	HGNC:352	1006088927	{0: 1, 1: 0, 2: 0, 3: 5, 4: 76}	seq_location_match	6	31616348	31616370	+	Human (GRCh38)	1.14366	0.55586	35.93	0.688093	91	55	14		0.143664	Green
CATGTTCACAAAGTCTCGGTAGG	AIF1L_CCDS55348.1_ex5_9:133993250-133993273:-_8-8	KosukeYusa	AIF1L	allograft inflammatory factor 1 like	HGNC:28904	1061521011	{0: 1, 1: 0, 2: 0, 3: 3, 4: 70}	seq_location_match	9	131117864	131117886	-	Human (GRCh38)	1.00371	0.60675	33.03	0.570989	90	61	45		0.003709	Green
GTGATTTCCAGAGAAGTACATGG	AIF1L_CCDS55348.1_ex4_9:133989952-133989975:+_8-4	KosukeYusa	AIF1L	allograft inflammatory factor 1 like	HGNC:28904	1061520461	{0: 1, 1: 0, 2: 4, 3: 15, 4: 200}	seq_location_match	9	131114566	131114588	+	Human (GRCh38)	1.05857	0.67251	32.66	0.557852	60	59	49		0.05857	Green
CTTGTAGCTCTGCATTTACCCGG	AIFM1_CCDS14618.1_ex4_X:129270039-129270062:+_5-1	KosukeYusa	AIFM1	apoptosis inducing factor mitochondria associated 1	HGNC:8768	1197778389	{0: 1, 1: 0, 2: 0, 3: 14, 4: 123}	seq_location_match	X	130136065	130136087	+	Human (GRCh38)	1.35718	0.51073	28.44	0.710627	75	54	42		0.357184	Green
TTATCAAGCTGAAAGACGGCAGG	AIFM1_CCDS14618.1_ex5_X:129270620-129270643:-_5-5	KosukeYusa	AIFM1	apoptosis inducing factor mitochondria associated 1	HGNC:8768	1197778473	{0: 1, 1: 0, 2: 0, 3: 7, 4: 90}	seq_location_match	X	130136646	130136668	-	Human (GRCh38)	0.835381	0.61394	34.15	0.687557	79	58	25		0.164619	Green
CACTCTCATTCACTCCCAAGTGG	AIFM2_CCDS7297.1_ex3_10:71877651-71877674:-_5-1	KosukeYusa	AIFM2	apoptosis inducing factor mitochondria associated 2	HGNC:21411	1069660129	{0: 1, 1: 0, 2: 2, 3: 9, 4: 171}	seq_location_match	10	70117896	70117918	-	Human (GRCh38)	0.588552	0.64707	33.3	0.595152	71	66	38		0.411448	Green
CTTCCGGCAGGGGCTAGTAGTGG	AIFM2_CCDS7297.1_ex6_10:71883204-71883227:-_5-5	KosukeYusa	AIFM2	apoptosis inducing factor mitochondria associated 2	HGNC:21411	1069661000	{0: 1, 1: 0, 2: 0, 3: 5, 4: 75}	seq_location_match	10	70123449	70123471	-	Human (GRCh38)	0.662888	0.55096	58.78	0.540846	89	54	39		0.337112	Green
GGGGCAGCGCACCCGACCACGGG	AIFM3_CCDS13786.1_ex3_22:21328360-21328383:-_5-2	KosukeYusa	AIFM3	apoptosis inducing factor mitochondria associated 3	HGNC:26398	1181164054	{0: 1, 1: 0, 2: 1, 3: 7, 4: 99}	seq_location_match	22	20974072	20974094	-	Human (GRCh38)	0.00834544	0.57494	30.23	0.774005	81	56	84		0.991655	Green
TACGGCGCACCCCTGGTGAAAGG	AIFM3_CCDS13786.1_ex2_22:21328134-21328157:+_5-1	KosukeYusa	AIFM3	apoptosis inducing factor mitochondria associated 3	HGNC:26398	1181163991	{0: 1, 1: 0, 2: 0, 3: 1, 4: 23}	seq_location_match	22	20973846	20973868	+	Human (GRCh38)	0.870445	0.5741	22.26	0.602724					0.129555	Green
CCTCACACCAGACCTACGGAGGG	AIG1_CCDS5198.1_ex0_6:143382150-143382173:+_5-1	KosukeYusa	AIG1	androgen induced 1	HGNC:21607	1016340974	{0: 1, 1: 0, 2: 0, 3: 4, 4: 66}	seq_location_match	6	143061014	143061036	+	Human (GRCh38)	0.690586	0.72509	28.04	0.530288	93	67	31		0.309414	Green
TTACCAGATCAATGAACGTCAGG	AIG1_CCDS5198.1_ex0_6:143382184-143382207:-_5-2	KosukeYusa	AIG1	androgen induced 1	HGNC:21607	1016340979	{0: 1, 1: 0, 2: 0, 3: 5, 4: 55}	seq_location_match	6	143061048	143061070	-	Human (GRCh38)	0.295907	0.54346	32.37	0.45795	89	52	42		0.704093	Green
CCTTATCCTACCTTAACATGAGG	AIM2_CCDS1181.1_ex3_1:159038346-159038369:+_5-4	KosukeYusa	AIM2	absent in melanoma 2	HGNC:357	915825216	{0: 1, 1: 0, 2: 0, 3: 4, 4: 83}	seq_location_match	1	159068557	159068579	+	Human (GRCh38)	1.06376	0.68089	33.19	0.492338	79	66	35		0.063756	Green
CAGCAGGAATCTATCAGAGAAGG	AIM2_CCDS1181.1_ex2_1:159036072-159036095:-_5-3	KosukeYusa	AIM2	absent in melanoma 2	HGNC:357	915825003	{0: 1, 1: 0, 2: 1, 3: 18, 4: 190}	seq_location_match	1	159066283	159066305	-	Human (GRCh38)	0.944711	0.55518	15.11	0.352294	67	56	51		0.0552891	Green
GCCAATAGATGTTTCCCGTCTGG	AIMP1_CCDS3674.1_ex3_4:107252880-107252903:+_5-3	KosukeYusa	AIMP1	aminoacyl tRNA synthetase complex interacting multifunctional protein 1	HGNC:10648	978225667	{0: 1, 1: 0, 2: 0, 3: 2, 4: 50}	seq_location_match	4	106331724	106331746	+	Human (GRCh38)	0.367912	0.45425	23.68	0.55893	93	44	32		0.632088	Green
ATGTCGGAGAAATAGCCCCAAGG	AIMP1_CCDS3674.1_ex3_4:107252975-107252998:+_5-4	KosukeYusa	AIMP1	aminoacyl tRNA synthetase complex interacting multifunctional protein 1	HGNC:10648	978225676	{0: 1, 1: 0, 2: 0, 3: 10, 4: 81}	seq_location_match	4	106331819	106331841	+	Human (GRCh38)	1.1843	0.72723	19.31	0.421698	77	71	56		0.1843	Green
CAGACGATGTGCCCCATCGAAGG	AIMP2_CCDS5344.1_ex3_7:6062962-6062985:+_5-5	KosukeYusa	AIMP2	aminoacyl tRNA synthetase complex interacting multifunctional protein 2	HGNC:20609	1020194040	{0: 1, 1: 0, 2: 0, 3: 0, 4: 27}	seq_location_match	7	6023332	6023354	+	Human (GRCh38)	0.674393	0.58525	28.9	0.567995	95	59	49		0.325607	Green
GTTCTCCAAAGCACTTGAGAAGG	AIMP2_CCDS5344.1_ex2_7:6057593-6057616:-_5-4	KosukeYusa	AIMP2	aminoacyl tRNA synthetase complex interacting multifunctional protein 2	HGNC:20609	1020193409	{0: 1, 1: 0, 2: 0, 3: 11, 4: 151}	seq_location_match	7	6017963	6017985	-	Human (GRCh38)	1.02043	0.56306	33.7	0.531804	78	58	30		0.020434	Green
GCATGTGGTCCTGTACCCGCTGG	AIP_CCDS8168.1_ex2_11:67256736-67256759:+_5-3	KosukeYusa	AIP	aryl hydrocarbon receptor interacting protein	HGNC:358	1084188737	{0: 1, 1: 0, 2: 0, 3: 5, 4: 65}	seq_location_match	11	67489266	67489288	+	Human (GRCh38)	0.495893	0.59745	31.03	0.68261	93	61	57		0.504107	Green
CAACACCGCAGCAGTGCCGCTGG	AIP_CCDS8168.1_ex2_11:67256808-67256831:-_5-5	KosukeYusa	AIP	aryl hydrocarbon receptor interacting protein	HGNC:358	1084188757	{0: 1, 1: 0, 2: 0, 3: 3, 4: 49}	seq_location_match	11	67489338	67489360	-	Human (GRCh38)	1.54631	0.48424	32.08	0.466871	89	47	28		0.54631	Green
AGTCATTGACGACAGTCGGCAGG	AIPL1_CCDS11075.1_ex4_17:6337351-6337374:-_6-5	KosukeYusa	AIPL1	aryl hydrocarbon receptor interacting protein like 1	HGNC:359	1143370058	{0: 1, 1: 0, 2: 0, 3: 2, 4: 26}	seq_location_match	17	6434032	6434054	-	Human (GRCh38)	1.07252	0.57919	27.42	0.508712	95	59	25		0.072524	Green
ATGTTCGCCTACCACACGCTGGG	AIPL1_CCDS11075.1_ex3_17:6331704-6331727:-_6-4	KosukeYusa	AIPL1	aryl hydrocarbon receptor interacting protein like 1	HGNC:359	1143369273	{0: 1, 1: 0, 2: 0, 3: 1, 4: 19}	seq_location_match	17	6428385	6428407	-	Human (GRCh38)	0.936023	0.65871	32.21	0.473508	97	61	50		0.0639766	Green
TCAGGACCCACACACAGTAGGGG	sgAIRE_9	KosukeYusa	AIRE	autoimmune regulator	HGNC:360	1179880945	{0: 1, 1: 0, 2: 1, 3: 14, 4: 132}	seq_location_match	21	44293143	44293165	-	Human (GRCh38)	1.97719			0.531925	71	63	62		0.97719	Green
TGTAGAACTCCCCGCCAACCTGG	AIRE_CCDS13706.1_ex5_21:45709558-45709581:-_5-4	KosukeYusa	AIRE	autoimmune regulator	HGNC:360	1179880022	{0: 1, 1: 0, 2: 0, 3: 3, 4: 50}	seq_location_match	21	44289676	44289698	-	Human (GRCh38)	0.917996	0.59697	22.96	0.420733	94	53	46		0.0820041	Green
CCCGTGGATCCGCTCCACTCGGG	AJAP1_CCDS54.1_ex1_1:4772180-4772203:-_5-1	KosukeYusa	AJAP1	adherens junctions associated protein 1	HGNC:30801	900796609	{0: 1, 1: 0, 2: 0, 3: 2, 4: 46}	seq_location_match	1	4712121	4712143	-	Human (GRCh38)	0.374462	0.42553	17.93	0.546879	87	49	61		0.625538	Green
CAGAGACTGAGTTCATCGCCTGG	AJAP1_CCDS54.1_ex1_1:4772456-4772479:+_5-3	KosukeYusa	AJAP1	adherens junctions associated protein 1	HGNC:30801	900796685	{0: 1, 1: 0, 2: 0, 3: 7, 4: 111}	seq_location_match	1	4712397	4712419	+	Human (GRCh38)	1.09561	0.5784	29.97	0.34559	85	58	43		0.09561	Green
GTACCGCGAGCGTGACGTCCTGG	C9orf172_CCDS48059.1_ex0_9:139740008-139740031:+_5-4	KosukeYusa	AJM1	apical junction component 1 homolog	HGNC:37284	1062499333	{0: 1, 1: 0, 2: 1, 3: 1, 4: 7}	seq_location_match	9	136845557	136845579	+	Human (GRCh38)	1.95565	0.48779	25.1	0.775415	94	49	35		0.955648	Green
ATCCGCACAGTATGAGTCGCTGG	C9orf172_CCDS48059.1_ex0_9:139739587-139739610:-_5-2	KosukeYusa	AJM1	apical junction component 1 homolog	HGNC:37284	1062499212	{0: 1, 1: 0, 2: 0, 3: 0, 4: 18}	seq_location_match	9	136845136	136845158	-	Human (GRCh38)	0.597582	0.38614	22.75	0.73384	97	43	20		0.402418	Green
GGGGAGGATGGGTTGGCCACAGG	sgAJUBA_7	KosukeYusa	AJUBA	ajuba LIM protein	HGNC:20250	1114472737	{0: 1, 1: 0, 2: 0, 3: 37, 4: 586}	seq_location_match	14	22974845	22974867	+	Human (GRCh38)	0.820425			0.671999	54	45	94		0.179575	Green
AAAGTGATAATCCCGGTCCATGG	AJUBA_CCDS9581.1_ex1_14:23443273-23443296:+_10-1	KosukeYusa	AJUBA	ajuba LIM protein	HGNC:20250	1114472584	{0: 1, 1: 0, 2: 1, 3: 3, 4: 51}	seq_location_match	14	22974065	22974087	+	Human (GRCh38)	0.899215	0.48658	28.01	0.65246	90	58	45		0.100785	Green
GATTGATGGCTACCCGCGGGAGG	AK1_CCDS6881.1_ex2_9:130634130-130634153:-_5-3	KosukeYusa	AK1	adenylate kinase 1	HGNC:361	1060995189	{0: 1, 1: 0, 2: 0, 3: 4, 4: 88}	seq_location_match	9	127871852	127871874	-	Human (GRCh38)	0.401772	0.6343	29.49	0.744398	91	60	69		0.598228	Green
ACCCAGCGGCTCTTGAAACGTGG	AK1_CCDS6881.1_ex1_9:130630717-130630740:-_5-1	KosukeYusa	AK1	adenylate kinase 1	HGNC:361	1060994507	{0: 1, 1: 0, 2: 0, 3: 3, 4: 33}	seq_location_match	9	127868439	127868461	-	Human (GRCh38)	1.75013	0.67292	25.79	0.510182	95	60	35		0.750128	Green
GTGAGGCAGGCAGAAATGGTGGG	GTGAGGCAGGCAGAAATGGT	Brunello	AK2	adenylate kinase 2	HGNC:362	904791050	{0: 1, 1: 0, 2: 0, 3: 35, 4: 438}	seq_location_match	1	33021588	33021610	-	Human (GRCh38)		0.6393			48	64	67			Green
GTCCCTTTACCGGCCCCGGGAGG	GTCCCTTTACCGGCCCCGGG	Brunello	AK2	adenylate kinase 2	HGNC:362	904792862	{0: 1, 1: 0, 2: 2, 3: 5, 4: 47}	seq_location_match	1	33036740	33036762	+	Human (GRCh38)		0.6127			83	61	50			Green
AATGTTATAGACTCGGCCACTGG	AK3_CCDS56561.1_ex2_9:4719158-4719181:+_5-3	KosukeYusa	AK3	adenylate kinase 3	HGNC:17376	1050348705	{0: 1, 1: 0, 2: 2, 3: 3, 4: 44}	seq_location_match	9	4719159	4719181	+	Human (GRCh38)	1.82141	0.61358	23.19	0.482656	91	56	53		0.821412	Green
TTATAGACTCGGCCACTGGCGGG	TTATAGACTCGGCCACTGGC	Avana	AK3	adenylate kinase 3	HGNC:17376	1050348707	{0: 1, 1: 0, 2: 1, 3: 5, 4: 52}	seq_location_match	9	4719163	4719185	+	Human (GRCh38)	0.48235			0.665506	81	53	35		0.51765	Green
GAGAACATCAAGGCCAGCACCGG	AK4_CCDS629.1_ex0_1:65614213-65614236:+_5-2	KosukeYusa	AK4	adenylate kinase 4	HGNC:363	908544292	{0: 1, 1: 0, 2: 1, 3: 19, 4: 243}	seq_location_match	1	65148531	65148553	+	Human (GRCh38)	0.117406	0.55971	44	0.536788	33	55	62		0.882594	Green
ATTCTTACATGTACATGAGGTGG	ATTCTTACATGTACATGAGG	Brunello	AK4	adenylate kinase 4	HGNC:363	908552085	{0: 1, 1: 0, 2: 0, 3: 9, 4: 133}	seq_location_match	1	65218912	65218934	-	Human (GRCh38)		0.5857			77	59	45			Green
AGCCGGTCATACCGCCGATATGG	AK5_CCDS675.1_ex2_1:77759500-77759523:-_5-2	KosukeYusa	AK5	adenylate kinase 5	HGNC:365	909586412	{0: 1, 1: 0, 2: 0, 3: 0, 4: 2}	seq_location_match	1	77293816	77293838	-	Human (GRCh38)	0.391859	0.50706	36	0.692113	100	38	45		0.608141	Green
CAGGAATACCACCAAATCGGGGG	AK5_CCDS675.1_ex5_1:77806068-77806091:-_5-4	KosukeYusa	AK5	adenylate kinase 5	HGNC:365	909590245	{0: 1, 1: 0, 2: 0, 3: 4, 4: 46}	seq_location_match	1	77340384	77340406	-	Human (GRCh38)	0.975379	0.7334	25.41	0.385537	94	69	64		0.0246212	Green
TTGTCTTACAGGTACACCAGGGG	TTGTCTTACAGGTACACCAG	Avana	AK6	adenylate kinase 6	HGNC:49151	991706800	{0: 1, 1: 0, 2: 0, 3: 9, 4: 92}	seq_location_match	5	69366584	69366606	-	Human (GRCh38)	0.91048			0.94692	71	66	91		0.0895196	Green
CTTGTCTTACAGGTACACCAGGG	CTTGTCTTACAGGTACACCA	Avana	AK6	adenylate kinase 6	HGNC:49151	991706801	{0: 1, 1: 0, 2: 0, 3: 5, 4: 132}	seq_location_match	5	69366585	69366607	-	Human (GRCh38)	0.944087			0.931763	78	64	29		0.0559133	Green
CCCGCGGCCTGACTTTGCGGTGG	AK7_CCDS9945.1_ex1_14:96864566-96864589:+_5-1	KosukeYusa	AK7	adenylate kinase 7	HGNC:20091	1121755379	{0: 1, 1: 0, 2: 0, 3: 1, 4: 47}	seq_location_match	14	96398230	96398252	+	Human (GRCh38)	0.284941	0.60403	28.65	0.540906	94	59	49		0.715059	Green
GGACTCCAGTATGGAGCGGAAGG	AK7_CCDS9945.1_ex5_14:96904204-96904227:+_5-3	KosukeYusa	AK7	adenylate kinase 7	HGNC:20091	1121760132	{0: 1, 1: 0, 2: 0, 3: 6, 4: 78}	seq_location_match	14	96437868	96437890	+	Human (GRCh38)	0.939637	0.59629	30.22	0.471449	85	59	63		0.0603629	Green
CGTTGTCTCTATGCAAGTGCTGG	AK8_CCDS6954.1_ex11_9:135750507-135750530:+_5-5	KosukeYusa	AK8	adenylate kinase 8	HGNC:26526	1061764825	{0: 1, 1: 0, 2: 0, 3: 1, 4: 41}	seq_location_match	9	132875121	132875143	+	Human (GRCh38)	0.964718	0.53868	54.39	0.670491	92	49	35		0.0352816	Green
ATATTAGGTCCACCCGCCTCAGG	AK8_CCDS6954.1_ex10_9:135742303-135742326:-_5-4	KosukeYusa	AK8	adenylate kinase 8	HGNC:26526	1061763472	{0: 1, 1: 0, 2: 0, 3: 1, 4: 25}	seq_location_match	9	132866917	132866939	-	Human (GRCh38)	0.238592	0.50083	27.01	0.60022	94	43	60		0.761408	Green
CATATACAGTAGAGACCAGTGGG	AK9_CCDS5077.1_ex5_6:109980531-109980554:-_5-2	KosukeYusa	AK9	adenylate kinase 9	HGNC:33814	1013388606	{0: 1, 1: 0, 2: 1, 3: 16, 4: 178}	seq_location_match	6	109659329	109659351	-	Human (GRCh38)	0.994938	0.65802	21.96	0.320619	76	61	41		0.005062	Green
ATTAGCCCGTTACATAACACAGG	AK9_CCDS5077.1_ex9_6:109995424-109995447:-_5-5	KosukeYusa	AK9	adenylate kinase 9	HGNC:33814	1013389903	{0: 1, 1: 0, 2: 0, 3: 0, 4: 45}	seq_location_match	6	109674222	109674244	-	Human (GRCh38)	0.582352	0.74221	25.58	0.234594	91	69	46		0.417648	Green
AGCTGTGCAGCAAGTCTCCCAGG	C18orf42_CCDS54179.1_ex0_18:5145652-5145675:-_2-2	KosukeYusa	AKAIN1	A-kinase anchor inhibitor 1	HGNC:28285	1153443342	{0: 1, 1: 0, 2: 1, 3: 19, 4: 305}	seq_location_match	18	5145654	5145676	-	Human (GRCh38)	1.17419	0.54347	27.71	0.705189	66	53	24		0.174189	Green
TTCTCTGCGCTGACTCTCCTGGG	C18orf42_CCDS54179.1_ex0_18:5145635-5145658:+_2-1	KosukeYusa	AKAIN1	A-kinase anchor inhibitor 1	HGNC:28285	1153443341	{0: 1, 1: 0, 2: 0, 3: 14, 4: 199}	seq_location_match	18	5145637	5145659	+	Human (GRCh38)	0.825811	0.50408	30.2	0.169065	62	42	34		0.174189	Green
CTGGAGCTAGCCCTGACAGGTGG	sgAKAP1_2	KosukeYusa	AKAP1	A-kinase anchoring protein 1	HGNC:367	1149494034	{0: 1, 1: 0, 2: 2, 3: 9, 4: 121}	seq_location_match	17	57105855	57105877	+	Human (GRCh38)	0.997586			0.817746	74	68	64		0.0024141	Green
GAAGAGCAGCTCATCCCAGGTGG	sgAKAP1_4	KosukeYusa	AKAP1	A-kinase anchoring protein 1	HGNC:367	1149494107	{0: 1, 1: 0, 2: 0, 3: 31, 4: 401}	seq_location_match	17	57106202	57106224	+	Human (GRCh38)	0.398825			0.687527	54	70	69		0.601175	Green
AAAATGGTGGAATCCCCCGCAGG	AKAP2_CCDS43861.1_ex1_9:112899233-112899256:+_5-1	KosukeYusa	AKAP2	A-kinase anchoring protein 2	HGNC:372	1058977311	{0: 1, 1: 0, 2: 0, 3: 1, 4: 41}	seq_location_match	9	110136954	110136976	+	Human (GRCh38)	0.442722	0.66202	24.83	0.72071	96	61	65		0.557278	Green
TTACTGAGCTCGATGTGAGGAGG	AKAP2_CCDS43861.1_ex1_9:112898850-112898873:-_5-3	KosukeYusa	AKAP2	A-kinase anchoring protein 2	HGNC:372	1058977252	{0: 1, 1: 0, 2: 0, 3: 3, 4: 72}	seq_location_match	9	110136571	110136593	-	Human (GRCh38)	1.18701	0.68185	24.66	0.505809	88	65	49		0.187006	Green
GGTGGGGAAACGTCCAACTCAGG	AKAP3_CCDS8531.1_ex1_12:4737843-4737866:-_5-3	KosukeYusa	AKAP3	A-kinase anchoring protein 3	HGNC:373	1091954690	{0: 1, 1: 0, 2: 0, 3: 6, 4: 83}	seq_location_match	12	4628678	4628700	-	Human (GRCh38)	0.0169221	0.59954	29.57	0.675069	85	58	57		0.983078	Green
CAAGATGTTCGGTTCAAACCCGG	AKAP3_CCDS8531.1_ex1_12:4737876-4737899:-_5-4	KosukeYusa	AKAP3	A-kinase anchoring protein 3	HGNC:373	1091954697	{0: 1, 1: 0, 2: 1, 3: 2, 4: 54}	seq_location_match	12	4628711	4628733	-	Human (GRCh38)	0.751546	0.58309	21.22	0.525672	85	52	41		0.248454	Green
AGGTTAAGTGTACCTTAGACTGG	AKAP4_CCDS14329.1_ex2_X:49961528-49961551:+_5-5	KosukeYusa	AKAP4	A-kinase anchoring protein 4	HGNC:374	1190417648	{0: 1, 1: 0, 2: 0, 3: 4, 4: 52}	seq_location_match	X	50196878	50196900	+	Human (GRCh38)	0.194699	0.55005	30.93	0.491057	87	54	31		0.8053	Green
CTGCTGTCATTTCTAGACGTAGG	AKAP4_CCDS14329.1_ex1_X:49958819-49958842:+_5-4	KosukeYusa	AKAP4	A-kinase anchoring protein 4	HGNC:374	1190417470	{0: 1, 1: 0, 2: 0, 3: 5, 4: 93}	seq_location_match	X	50194169	50194191	+	Human (GRCh38)	0.891153	0.53898	36.99	0.475145	91	59	62		0.108847	Green
AGGAAGTGTCCACAAGAAGCAGG	AKAP5_CCDS9764.1_ex0_14:64935289-64935312:+_5-1	KosukeYusa	AKAP5	A-kinase anchoring protein 5	HGNC:375	1118285597	{0: 1, 1: 0, 2: 0, 3: 20, 4: 225}	seq_location_match	14	64468572	64468594	+	Human (GRCh38)	1.17484	0.56592	44.12	0.744375	64	51	32		0.174835	Green
TCAAACGTCTTGTAACACGCAGG	AKAP5_CCDS9764.1_ex0_14:64935356-64935379:+_5-2	KosukeYusa	AKAP5	A-kinase anchoring protein 5	HGNC:375	1118285611	{0: 1, 1: 0, 2: 1, 3: 0, 4: 24}	seq_location_match	14	64468639	64468661	+	Human (GRCh38)	0.975543	0.70087	27.28	0.49249	95	73	26		0.0244569	Green
AGGAGGATCTACTAGCGAAGGGG	AKAP6_CCDS9644.1_ex2_14:33015132-33015155:-_5-2	KosukeYusa	AKAP6	A-kinase anchoring protein 6	HGNC:376	1115364793	{0: 1, 1: 0, 2: 1, 3: 1, 4: 59}	seq_location_match	14	32545927	32545949	-	Human (GRCh38)	1.76584	0.71564	26.33	0.613176	93	69	65		0.765839	Green
CATGCCGAACACCTAAACGGGGG	AKAP6_CCDS9644.1_ex2_14:33015378-33015401:+_5-3	KosukeYusa	AKAP6	A-kinase anchoring protein 6	HGNC:376	1115364828	{0: 1, 1: 0, 2: 0, 3: 0, 4: 16}	seq_location_match	14	32546173	32546195	+	Human (GRCh38)	0.676667	0.82487	34.25	0.609745	98	74	53		0.323333	Green
ACAGAATAAAAACAAGCCGGGGG	AKAP7_CCDS5142.2_ex7_6:131602775-131602798:+_14-14	KosukeYusa	AKAP7	A-kinase anchoring protein 7	HGNC:377	1015264962	{0: 1, 1: 0, 2: 2, 3: 24, 4: 296}	seq_location_match	6	131281636	131281658	+	Human (GRCh38)	0.201565	0.56219	24.75	0.614684	63	69	65		0.798435	Green
AATACAACAAGATGAGCGACTGG	AKAP7_CCDS5142.2_ex3_6:131486255-131486278:+_14-2	KosukeYusa	AKAP7	A-kinase anchoring protein 7	HGNC:377	1015254705	{0: 1, 1: 0, 2: 0, 3: 4, 4: 85}	seq_location_match	6	131165116	131165138	+	Human (GRCh38)	0.320708	0.54357	20.36	0.533304	84	61	24		0.679292	Green
TGCCATTGCGGTCGGACCCCAGG	AKAP8_CCDS12329.1_ex9_19:15484029-15484052:+_5-4	KosukeYusa	AKAP8	A-kinase anchoring protein 8	HGNC:378	1163144824	{0: 1, 1: 0, 2: 1, 3: 3, 4: 50}	seq_location_match	19	15373219	15373241	+	Human (GRCh38)	0.877789	0.47569	30.42	0.663025	93	45	45		0.122211	Green
CTCGGATGCGGGATCGGGATCGG	AKAP8_CCDS12329.1_ex9_19:15483661-15483684:-_5-1	KosukeYusa	AKAP8	A-kinase anchoring protein 8	HGNC:378	1163144716	{0: 1, 1: 0, 2: 0, 3: 0, 4: 36}	seq_location_match	19	15372851	15372873	-	Human (GRCh38)	0.802134	0.40729	88.92	0.484157	93	38	66		0.197865	Green
GCGGCACCATATCTAAGCGCTGG	AKAP8L_CCDS46005.1_ex10_19:15514337-15514360:+_5-4	KosukeYusa	AKAP8L	A-kinase anchoring protein 8 like	HGNC:29857	1163149671	{0: 1, 1: 0, 2: 0, 3: 1, 4: 15}	seq_location_match	19	15403527	15403549	+	Human (GRCh38)	1.74528	0.61156	25.57	0.889993	97	57	33		0.745276	Green
GTTGTCCGAGCAGTCCGTGCGGG	AKAP8L_CCDS46005.1_ex8_19:15511773-15511796:+_5-1	KosukeYusa	AKAP8L	A-kinase anchoring protein 8 like	HGNC:29857	1163149156	{0: 1, 1: 0, 2: 0, 3: 1, 4: 25}	seq_location_match	19	15400963	15400985	+	Human (GRCh38)	1.46125	0.55111	28.17	0.772896	94	56	61		0.461253	Green
GTACTATATCAGTTTCGAACTGG	AKAP9_CCDS5622.1_ex7_7:91630466-91630489:-_5-1	KosukeYusa	AKAP9	A-kinase anchoring protein 9	HGNC:379	1028546020	{0: 1, 1: 0, 2: 0, 3: 1, 4: 30}	seq_location_match	7	92001153	92001175	-	Human (GRCh38)	0.348297	0.45688	28.31	0.672444	96	44	20		0.651703	Green
GTAATTACCACCGAATCAACAGG	AKAP9_CCDS5622.1_ex14_7:91659212-91659235:-_5-4	KosukeYusa	AKAP9	A-kinase anchoring protein 9	HGNC:379	1028548507	{0: 1, 1: 0, 2: 0, 3: 2, 4: 44}	seq_location_match	7	92029899	92029921	-	Human (GRCh38)	1.78956	0.44749	29.42	0.595076	92	48	30		0.789563	Green
ATTCATGGAACTTCGGCGAATGG	AKAP10_CCDS11214.1_ex11_17:19861758-19861781:-_5-2	KosukeYusa	AKAP10	A-kinase anchoring protein 10	HGNC:368	1145087873	{0: 1, 1: 0, 2: 0, 3: 1, 4: 43}	seq_location_match	17	19958446	19958468	-	Human (GRCh38)	0.508846	0.51216	30.01	0.572957	98	51	43		0.491154	Green
GGCTGTCCTGCTACTTGAAAAGG	AKAP10_CCDS11214.1_ex12_17:19866204-19866227:+_5-5	KosukeYusa	AKAP10	A-kinase anchoring protein 10	HGNC:368	1145088257	{0: 1, 1: 0, 2: 0, 3: 19, 4: 101}	seq_location_match	17	19962892	19962914	+	Human (GRCh38)	0.910131	0.52124	27.65	0.497105	76	46	55		0.0898687	Green
TGCGATGACTTCCCTATGACGGG	AKAP11_CCDS9383.1_ex5_13:42874013-42874036:-_5-3	KosukeYusa	AKAP11	A-kinase anchoring protein 11	HGNC:369	1107627110	{0: 1, 1: 0, 2: 1, 3: 2, 4: 61}	seq_location_match	13	42299878	42299900	-	Human (GRCh38)	0.370837	0.56549	18.97	0.583629	86	50	37		0.629163	Green
AATGATGACCAGTAACCGTCTGG	AKAP11_CCDS9383.1_ex5_13:42873541-42873564:-_5-2	KosukeYusa	AKAP11	A-kinase anchoring protein 11	HGNC:369	1107627079	{0: 1, 1: 0, 2: 0, 3: 1, 4: 38}	seq_location_match	13	42299406	42299428	-	Human (GRCh38)	0.573183	0.46676	35.94	0.519383	96	46	40		0.426816	Green
TTCCGGAGAGGACCCTACACAGG	AKAP12_CCDS5229.1_ex2_6:151670938-151670961:+_5-3	KosukeYusa	AKAP12	A-kinase anchoring protein 12	HGNC:370	1017159225	{0: 1, 1: 0, 2: 0, 3: 4, 4: 41}	seq_location_match	6	151349804	151349826	+	Human (GRCh38)	0.495906	0.59079	31.84	0.666916	90	62	43		0.504094	Green
TCACTCACAACGCCTTCGGGGGG	AKAP12_CCDS5229.1_ex2_6:151670999-151671022:-_5-4	KosukeYusa	AKAP12	A-kinase anchoring protein 12	HGNC:370	1017159235	{0: 1, 1: 0, 2: 0, 3: 0, 4: 40}	seq_location_match	6	151349865	151349887	-	Human (GRCh38)	0.573798	0.65453	28.66	0.507648	94	59	47		0.426202	Green
GCACTTACTCGGTTAGAAGCTGG	AKAP13_CCDS32319.1_ex3_15:86087171-86087194:-_5-2	KosukeYusa	AKAP13	A-kinase anchoring protein 13	HGNC:371	1130628787	{0: 1, 1: 0, 2: 0, 3: 3, 4: 40}	seq_location_match	15	85543941	85543963	-	Human (GRCh38)	1.09733	0.59775	44.21	0.526811	92	55	16		0.097335	Green
ACTTGTGACGTGCACGTCAGAGG	AKAP13_CCDS32319.1_ex5_15:86122851-86122874:-_5-3	KosukeYusa	AKAP13	A-kinase anchoring protein 13	HGNC:371	1130632080	{0: 1, 1: 0, 2: 0, 3: 2, 4: 24}	seq_location_match	15	85579621	85579643	-	Human (GRCh38)	1.20159	0.65603	25.96	0.492588	90	56	63		0.201588	Green
TCTACATCTACTATGTACACTGG	AKAP14_CCDS14591.1_ex2_X:119048734-119048757:+_7-6	KosukeYusa	AKAP14	A-kinase anchoring protein 14	HGNC:24061	1196848372	{0: 1, 1: 0, 2: 1, 3: 5, 4: 113}	seq_location_match	X	119914772	119914794	+	Human (GRCh38)	0.264716	0.63448	29.09	0.520755	74	64	29		0.735284	Green
ATGGCGTAGAGTTTGTAGAGAGG	AKAP14_CCDS14591.1_ex2_X:119048689-119048712:+_7-5	KosukeYusa	AKAP14	A-kinase anchoring protein 14	HGNC:24061	1196848370	{0: 1, 1: 0, 2: 2, 3: 1, 4: 65}	seq_location_match	X	119914727	119914749	+	Human (GRCh38)	0.889559	0.65192	32.24	0.50163	84	72	52		0.110441	Green
AGCGCGACCGCTCGCTTCGGCGG	AKAP17A_CCDS14116.1_ex3_Y:1670423-1670446:-_5-5	KosukeYusa	AKAP17A	A-kinase anchoring protein 17A	HGNC:18783	1185643638	{0: 1, 1: 0, 2: 0, 3: 0, 4: 13}	seq_location_match	X	1601531	1601553	-	Human (GRCh38)	0.593293	0.26573	36.17	0.679066	0	48	69		0.406707	Green
CATGAGTTTCATCCCGCGCAGGG	AKAP17A_CCDS14116.1_ex0_Y:1663052-1663075:-_5-4	KosukeYusa	AKAP17A	A-kinase anchoring protein 17A	HGNC:18783	1185642128	{0: 1, 1: 0, 2: 0, 3: 1, 4: 19}	seq_location_match	X	1594160	1594182	-	Human (GRCh38)	0.857521	0.60879	26.93	0.605227	0	60	55		0.142479	Green
GCCGGCTGTTTCTCTAGGTGGGG	AKIP1_CCDS55743.1_ex0_11:8933164-8933187:-_5-2	KosukeYusa	AKIP1	A-kinase interacting protein 1	HGNC:1170	1078168643	{0: 1, 1: 0, 2: 0, 3: 8, 4: 90}	seq_location_match	11	8911618	8911640	-	Human (GRCh38)	0.282943	0.61887	30.31	0.666411	80	53	59		0.717057	Green
TATTCATCTGTGCCAGAGGAAGG	AKIP1_CCDS55743.1_ex2_11:8936378-8936401:+_5-4	KosukeYusa	AKIP1	A-kinase interacting protein 1	HGNC:1170	1078169070	{0: 1, 1: 0, 2: 2, 3: 10, 4: 161}	seq_location_match	11	8914832	8914854	+	Human (GRCh38)	1.76507	0.58464	30.09	0.55847	62	54	54		0.765069	Green
ATATTATGCCAACTTGTCGGAGG	AKIRIN1_CCDS433.1_ex2_1:39466680-39466703:-_6-6	KosukeYusa	AKIRIN1	akirin 1	HGNC:25744	905570551	{0: 1, 1: 0, 2: 0, 3: 3, 4: 44}	seq_location_match	1	39001009	39001031	-	Human (GRCh38)	1.46625	0.59826	28.12	0.848892	95	63	38		0.46625	Green
GCTGCTGCAGACTCTGCGGTGGG	AKIRIN1_CCDS433.1_ex0_1:39457210-39457233:-_6-3	KosukeYusa	AKIRIN1	akirin 1	HGNC:25744	905569359	{0: 1, 1: 0, 2: 0, 3: 19, 4: 347}	seq_location_match	1	38991539	38991561	-	Human (GRCh38)	1.25393	0.45333	48.56	0.848311	66	44	51		0.253928	Green
GAGATACTTCTGCGGCGAGGCGG	AKIRIN2_CCDS5013.1_ex4_6:88411216-88411239:+_5-4	KosukeYusa	AKIRIN2	akirin 2	HGNC:21407	1011470251	{0: 1, 1: 0, 2: 0, 3: 1, 4: 37}	seq_location_match	6	87701499	87701521	+	Human (GRCh38)	1.39351	0.64676	17.87	0.971885	95	62	65		0.393512	Green
GAGACGTCGCCGAAGGGGGATGG	AKIRIN2_CCDS5013.1_ex4_6:88411184-88411207:+_5-3	KosukeYusa	AKIRIN2	akirin 2	HGNC:21407	1011470245	{0: 1, 1: 0, 2: 0, 3: 10, 4: 49}	seq_location_match	6	87701467	87701489	+	Human (GRCh38)	1.11253	0.45629	31.16	0.958311	85	48	57		0.112529	Green
CTTCTGGCGAACAAGCCAGTGGG	AKNA_CCDS6805.1_ex19_9:117139546-117139569:-_5-5	KosukeYusa	AKNA	AT-hook transcription factor	HGNC:24108	1059452170	{0: 1, 1: 0, 2: 1, 3: 5, 4: 66}	seq_location_match	9	114377267	114377289	-	Human (GRCh38)	0.786802	0.58984	25.89	0.632837	80	58	48		0.213199	Green
CCACACGGGAATGGTGCCCCAGG	AKNA_CCDS6805.1_ex17_9:117130811-117130834:-_5-3	KosukeYusa	AKNA	AT-hook transcription factor	HGNC:24108	1059450509	{0: 1, 1: 0, 2: 1, 3: 3, 4: 63}	seq_location_match	9	114368532	114368554	-	Human (GRCh38)	0.778449	0.44587	24.34	0.560514	83	47	67		0.221551	Green
AACACAGTTTGACTCAGGCGTGG	AKNAD1_CCDS791.2_ex14_1:109394350-109394373:+_5-1	KosukeYusa	AKNAD1	AKNA domain containing 1	HGNC:28398	912334746	{0: 1, 1: 0, 2: 1, 3: 7, 4: 84}	seq_location_match	1	108851729	108851751	+	Human (GRCh38)	1.22467	0.58859	27.6	0.713206	80	65	46		0.224671	Green
AGTGGGTTTATCTCTCGACTTGG	AKNAD1_CCDS791.2_ex14_1:109394395-109394418:+_5-2	KosukeYusa	AKNAD1	AKNA domain containing 1	HGNC:28398	912334749	{0: 1, 1: 0, 2: 0, 3: 2, 4: 42}	seq_location_match	1	108851774	108851796	+	Human (GRCh38)	1.44348	0.58456	29.52	0.701102	95	56	30		0.44348	Green
TGTGGCGGTAGCCTACGCTAAGG	AKR1A1_CCDS523.1_ex1_1:46032263-46032286:-_5-1	KosukeYusa	AKR1A1	aldo-keto reductase family 1 member A1	HGNC:380	906409351	{0: 1, 1: 0, 2: 0, 3: 2, 4: 12}	seq_location_match	1	45566592	45566614	-	Human (GRCh38)	0.608796	0.63226	22.85	0.53884	97	62	52		0.391204	Green
GAACACCAAGCACCACCCCGAGG	AKR1A1_CCDS523.1_ex2_1:46032581-46032604:+_5-2	KosukeYusa	AKR1A1	aldo-keto reductase family 1 member A1	HGNC:380	906409414	{0: 1, 1: 0, 2: 0, 3: 6, 4: 68}	seq_location_match	1	45566910	45566932	+	Human (GRCh38)	0.906418	0.74104	18.89	0.466095	85	75	48		0.0935822	Green
GCAGGCTTATACTTCAAGCCAGG	AKR1B1_CCDS5831.1_ex5_7:134133758-134133781:+_5-2	KosukeYusa	AKR1B1	aldo-keto reductase family 1 member B	HGNC:381	1032709396	{0: 1, 1: 0, 2: 2, 3: 9, 4: 90}	seq_location_match	7	134449007	134449029	+	Human (GRCh38)	1.16178	0.55177	27.69	0.176268	80	53	29		0.16178	Green
TCCCATACCTTAAAGCCAGTCGG	TCCCATACCTTAAAGCCAGT	Avana	AKR1B1	aldo-keto reductase family 1 member B	HGNC:381	1032709651	{0: 1, 1: 0, 2: 0, 3: 8, 4: 81}	seq_location_match	7	134450778	134450800	+	Human (GRCh38)	0.5866			0.355262	82	61	13		0.413399	Green
GATGATAAAGGTAATGCCATCGG	AKR1B10_CCDS5832.1_ex3_7:134217779-134217802:+_5-3	KosukeYusa	AKR1B10	aldo-keto reductase family 1 member B10	HGNC:382	1032718746	{0: 1, 1: 0, 2: 1, 3: 10, 4: 163}	seq_location_match	7	134533028	134533050	+	Human (GRCh38)	1.26748	0.70027	33.87	0.483862	68	60	64		0.267477	Green
GAACGTTGCTTTTCCACCGATGG	AKR1B10_CCDS5832.1_ex3_7:134217795-134217818:-_5-4	KosukeYusa	AKR1B10	aldo-keto reductase family 1 member B10	HGNC:382	1032718748	{0: 1, 1: 0, 2: 0, 3: 3, 4: 120}	seq_location_match	7	134533044	134533066	-	Human (GRCh38)	1.07931	0.47357	35.31	0.260363	59	50	53	polyt4	0.079308	Green
GGTAATATGATCAGTGGAAAAGG	AKR1B15_CCDS47715.2_ex3_7:134256388-134256411:+_5-4	KosukeYusa	AKR1B15	aldo-keto reductase family 1 member B15	HGNC:37281	1032723700	{0: 1, 1: 0, 2: 0, 3: 10, 4: 159}	seq_location_match	7	134571637	134571659	+	Human (GRCh38)	0.213593	0.52168	34.62	0.317353	68	44	24		0.786407	Green
ACTCAAACCTTGAATCCCTGTGG	ACTCAAACCTTGAATCCCTG	Brunello	AKR1B15	aldo-keto reductase family 1 member B15	HGNC:37281	1032723435	{0: 1, 1: 0, 2: 2, 3: 20, 4: 198}	seq_location_match	7	134569515	134569537	-	Human (GRCh38)		0.704			61	70	26			Green
CAGACACTGGAAAATGAATAAGG	AKR1C1_CCDS7061.1_ex2_10:5009207-5009230:-_5-4	KosukeYusa	AKR1C1	aldo-keto reductase family 1 member C1	HGNC:384	1063312446	{0: 1, 1: 0, 2: 6, 3: 40, 4: 403}	seq_location_match	10	4967016	4967038	-	Human (GRCh38)	0.32299	0.52728	23.47	0.480724	45	37	44		0.67701	Green
ACCAAATTGGCAATTGAAGCTGG	AKR1C1_CCDS7061.1_ex1_10:5008132-5008155:+_5-1	KosukeYusa	AKR1C1	aldo-keto reductase family 1 member C1	HGNC:384	1063312377	{0: 1, 1: 0, 2: 2, 3: 11, 4: 107}	seq_location_match	10	4965941	4965963	+	Human (GRCh38)	1.1442	0.45983	33.1	0.356419	76	40			0.144204	Green
TGTTTACAATAATGAGGAGCAGG	AKR1C2_CCDS44350.1_ex2_10:5043776-5043799:-_5-2	KosukeYusa	AKR1C2	aldo-keto reductase family 1 member C2	HGNC:385	1063315552	{0: 1, 1: 0, 2: 6, 3: 17, 4: 218}	seq_location_match	10	5001585	5001607	-	Human (GRCh38)	0.58802	0.52753	61.54	0.600084	55	50	38		0.41198	Green
AGCTCTAGAGGCCGTCAAATTGG	AKR1C2_CCDS44350.1_ex2_10:5043836-5043859:-_5-5	KosukeYusa	AKR1C2	aldo-keto reductase family 1 member C2	HGNC:385	1063315560	{0: 1, 1: 0, 2: 0, 3: 5, 4: 37}	seq_location_match	10	5001645	5001667	-	Human (GRCh38)	1.06862	0.39885	28.6	0.517739	94	40	33		0.068623	Green
AATTTACTCCGGTTGAAATACGG	AKR1C3_CCDS7063.1_ex5_10:5144304-5144327:-_5-4	KosukeYusa	AKR1C3	aldo-keto reductase family 1 member C3	HGNC:386	1063325900	{0: 1, 1: 0, 2: 0, 3: 5, 4: 87}	seq_location_match	10	5102113	5102135	-	Human (GRCh38)	1.06235	0.39614	21.63	0.409051	77	44	51		0.062352	Green
GTTGGTGAAAGTTCCTCACCTGG	AKR1C3_CCDS7063.1_ex3_10:5140993-5141016:-_5-3	KosukeYusa	AKR1C3	aldo-keto reductase family 1 member C3	HGNC:386	1063325619	{0: 1, 1: 0, 2: 0, 3: 1, 4: 79}	seq_location_match	10	5098802	5098824	-	Human (GRCh38)	1.20192	0.53089	28.56	0.324156	87	59	40		0.201924	Green
TTCCCTACCTTGAGAGCCATTGG	AKR1C4_CCDS7064.1_ex2_10:5246441-5246464:-_5-3	KosukeYusa	AKR1C4	aldo-keto reductase family 1 member C4	HGNC:387	1063335069	{0: 1, 1: 0, 2: 0, 3: 11, 4: 126}	seq_location_match	10	5204479	5204501	-	Human (GRCh38)	1.81643	0.42602	23.46	0.359277	79	45	47		0.816428	Green
CACTTTCTTTCAACCACAGATGG	AKR1C4_CCDS7064.1_ex2_10:5246347-5246370:+_5-1	KosukeYusa	AKR1C4	aldo-keto reductase family 1 member C4	HGNC:387	1063335056	{0: 1, 1: 0, 2: 0, 3: 19, 4: 226}	seq_location_match	10	5204385	5204407	+	Human (GRCh38)	1.5743	0.52092	37.17	0.277225	61	48	20		0.574296	Green
ATTTGAACTTACCTCCCAAGTGG	AKR1D1_CCDS55169.1_ex3_7:137782678-137782701:-_5-5	KosukeYusa	AKR1D1	aldo-keto reductase family 1 member D1	HGNC:388	1033060098	{0: 1, 1: 0, 2: 0, 3: 14, 4: 103}	seq_location_match	7	138097933	138097955	-	Human (GRCh38)	0.536605	0.60705	27.78	0.376517	75	66	59		0.463396	Green
TTACATCATTGAAGTACCCATGG	AKR1D1_CCDS55169.1_ex2_7:137776599-137776622:+_5-4	KosukeYusa	AKR1D1	aldo-keto reductase family 1 member D1	HGNC:388	1033059481	{0: 1, 1: 0, 2: 2, 3: 7, 4: 125}	seq_location_match	7	138091854	138091876	+	Human (GRCh38)	0.923293	0.62667	23.15	0.258621	75	58	15		0.0767069	Green
CTTACTTTTACCACAATGAGAGG	AKR1E2_CCDS31134.1_ex1_10:4872936-4872959:+_5-1	KosukeYusa	AKR1E2	aldo-keto reductase family 1 member E2	HGNC:23437	1063298524	{0: 1, 1: 0, 2: 1, 3: 8, 4: 150}	seq_location_match	10	4830745	4830767	+	Human (GRCh38)	0.994731	0.63951	24.86	0.38727	69	56	25	polyt4	0.0052693	Green
CGCCTTCCTTGATCTTGCAACGG	AKR1E2_CCDS31134.1_ex1_10:4872976-4872999:-_5-2	KosukeYusa	AKR1E2	aldo-keto reductase family 1 member E2	HGNC:23437	1063298533	{0: 1, 1: 0, 2: 1, 3: 3, 4: 130}	seq_location_match	10	4830785	4830807	-	Human (GRCh38)	1.19535	0.5376	33.38	0.307022	70	52	40		0.195346	Green
GCGCTCCAGAAAGGCGCGCACGG	AKR7A2_CCDS194.1_ex6_1:19638420-19638443:+_5-4	KosukeYusa	AKR7A2	aldo-keto reductase family 7 member A2	HGNC:389	902870640	{0: 1, 1: 0, 2: 0, 3: 4, 4: 56}	seq_location_match	1	19311927	19311949	+	Human (GRCh38)	0.571742	0.49615	25.92	0.85988	90	56	69		0.428258	Green
AGGCCGTGTCCAGTTCGGTGTGG	AKR7A2_CCDS194.1_ex6_1:19638395-19638418:+_5-3	KosukeYusa	AKR7A2	aldo-keto reductase family 7 member A2	HGNC:389	902870635	{0: 1, 1: 0, 2: 1, 3: 3, 4: 39}	seq_location_match	1	19311902	19311924	+	Human (GRCh38)	1.08885	0.69462	33.63	0.427324	94	70	54		0.088845	Green
TATGCCAGACCACAGCACCCCGG	TATGCCAGACCACAGCACCC	Avana	AKR7A3	aldo-keto reductase family 7 member A3	HGNC:390	902867013	{0: 1, 1: 0, 2: 2, 3: 10, 4: 136}	seq_location_match	1	19286226	19286248	-	Human (GRCh38)	1.46911			0.903083	63	68	39		0.469114	Green
CTGGCCCTCGCTGTACACGAAGG	CTGGCCCTCGCTGTACACGA	Brunello	AKR7A3	aldo-keto reductase family 7 member A3	HGNC:390	902867411	{0: 1, 1: 0, 2: 6, 3: 5, 4: 48}	seq_location_match	1	19288551	19288573	+	Human (GRCh38)		0.6817			85	68	61			Green
GAAGGTGCGTTCGATGACAGTGG	AKT1_CCDS9994.1_ex10_14:105243018-105243041:+_5-5	KosukeYusa	AKT1	AKT serine/threonine kinase 1	HGNC:391	1122899551	{0: 1, 1: 0, 2: 0, 3: 3, 4: 39}	seq_location_match	14	104776682	104776704	+	Human (GRCh38)	1.23713	0.73565	34.35	0.75439	91	68	62		0.237129	Green
GGAGGAGATGGACTTCCGGTCGG	sgAKT1_10	KosukeYusa	AKT1	AKT serine/threonine kinase 1	HGNC:391	1122899327	{0: 1, 1: 0, 2: 1, 3: 15, 4: 132}	seq_location_match	14	104775720	104775742	-	Human (GRCh38)	0.937845			0.749842	82	55	46		0.0621552	Green
GGGGTCTGACTCACAGAAGGGGG	AKT1S1_CCDS12784.1_ex2_19:50375081-50375104:+_5-2	KosukeYusa	AKT1S1	AKT1 substrate 1	HGNC:28426	1167506094	{0: 1, 1: 0, 2: 0, 3: 17, 4: 179}	seq_location_match	19	49871825	49871847	+	Human (GRCh38)	0.228379	0.6203	31.19	0.694217	62	55	71		0.771621	Green
TTGCCTCCACGACATCGCACTGG	AKT1S1_CCDS12784.1_ex3_19:50376350-50376373:-_5-4	KosukeYusa	AKT1S1	AKT1 substrate 1	HGNC:28426	1167506361	{0: 1, 1: 0, 2: 0, 3: 2, 4: 35}	seq_location_match	19	49873094	49873116	-	Human (GRCh38)	0.865074	0.56627	25.53	0.480491	94	57	38		0.134926	Green
AGGCATACTTCAGCGCCTGGGGG	AKT2_CCDS12552.1_ex6_19:40744864-40744887:+_5-1	KosukeYusa	AKT2	AKT serine/threonine kinase 2	HGNC:392	1166047681	{0: 1, 1: 0, 2: 0, 3: 6, 4: 84}	seq_location_match	19	40238958	40238980	+	Human (GRCh38)	1.09493	0.72631	39.15	0.704624	88	69	66		0.094928	Green
CAGTCGTGGAGGAGTCACTGGGG	sgAKT2_1	KosukeYusa	AKT2	AKT serine/threonine kinase 2	HGNC:392	1166048314	{0: 1, 1: 0, 2: 1, 3: 15, 4: 135}	seq_location_match	19	40242575	40242597	+	Human (GRCh38)	0.0089317			0.554405	69	71	66		0.991068	Green
ACAGTTGGAGAATCTAATGCTGG	sgAKT3_7	KosukeYusa	AKT3	AKT serine/threonine kinase 3	HGNC:393	924391427	{0: 1, 1: 0, 2: 1, 3: 18, 4: 195}	seq_location_match	1	243563830	243563852	-	Human (GRCh38)	0.528768			0.64982	67	59	15		0.471232	Green
GGAATATGTTAATGGGGGCGAGG	AKT3_CCDS31076.1_ex6_1:243776971-243776994:-_5-2	KosukeYusa	AKT3	AKT serine/threonine kinase 3	HGNC:393	924395401	{0: 1, 1: 0, 2: 2, 3: 5, 4: 102}	seq_location_match	1	243613670	243613692	-	Human (GRCh38)	0.77626	0.58419	33.04	0.534858	74	55	50		0.22374	Green
CATCTTGTATAGCGATCTGAAGG	CATCTTGTATAGCGATCTGA	Brunello	AKTIP	AKT interacting protein	HGNC:16710	1138022667	{0: 1, 1: 0, 2: 0, 3: 2, 4: 36}	seq_location_match	16	53498586	53498608	-	Human (GRCh38)		0.6004			95	60	32			Green
CTTAATGCAGAGCGATAAGATGG	AKTIP_CCDS10749.1_ex6_16:53529172-53529195:+_5-4	KosukeYusa	AKTIP	AKT interacting protein	HGNC:16710	1138022250	{0: 1, 1: 1, 2: 0, 3: 6, 4: 70}	seq_location_match	16	53495261	53495283	+	Human (GRCh38)	1.70961	0.44215	27.77	0.697082	47	51	41		0.709614	Amber
GAACTCACCGCAGTGACCATGGG	ALAD_CCDS6794.2_ex7_9:116153069-116153092:+_5-2	KosukeYusa	ALAD	aminolevulinate dehydratase	HGNC:395	1059311345	{0: 1, 1: 0, 2: 1, 3: 3, 4: 68}	seq_location_match	9	113390790	113390812	+	Human (GRCh38)	1.54357	0.61063	34.29	0.785106	81	58	50		0.54357	Green
CGGAACCCCGCTCGTCCTAGGGG	ALAD_CCDS6794.2_ex7_9:116153197-116153220:+_5-3	KosukeYusa	ALAD	aminolevulinate dehydratase	HGNC:395	1059311372	{0: 1, 1: 0, 2: 0, 3: 1, 4: 17}	seq_location_match	9	113390918	113390940	+	Human (GRCh38)	0.902464	0.61336	30.11	0.703176	97	65	58		0.0975359	Green
CACTTACTCTCACTGGCCGGAGG	ALAS1_CCDS2847.1_ex0_3:52233440-52233463:-_5-1	KosukeYusa	ALAS1	5'-aminolevulinate synthase 1	HGNC:396	954656909	{0: 1, 1: 0, 2: 0, 3: 6, 4: 64}	seq_location_match	3	52199425	52199447	-	Human (GRCh38)	0.726726	0.67381	23.38	0.726306	91	60	65		0.273274	Green
GTTAGTGTGAAAACCGATGGAGG	ALAS1_CCDS2847.1_ex2_3:52237910-52237933:+_5-2	KosukeYusa	ALAS1	5'-aminolevulinate synthase 1	HGNC:396	954657413	{0: 1, 1: 0, 2: 0, 3: 2, 4: 68}	seq_location_match	3	52203895	52203917	+	Human (GRCh38)	1.4254	0.66299	32.66	0.717746	92	67	56		0.425401	Green
TGCGAGATTTACTCAGACGCAGG	ALAS2_CCDS14366.1_ex4_X:55044073-55044096:-_5-2	KosukeYusa	ALAS2	5'-aminolevulinate synthase 2	HGNC:397	1190938435	{0: 1, 1: 0, 2: 0, 3: 1, 4: 29}	seq_location_match	X	55017641	55017663	-	Human (GRCh38)	0.463851	0.63733	44.36	0.754428	96	57	49		0.536149	Green
ATCCAAGGTATCCGTAACAGTGG	ALAS2_CCDS14366.1_ex4_X:55044034-55044057:-_5-1	KosukeYusa	ALAS2	5'-aminolevulinate synthase 2	HGNC:397	1190938431	{0: 1, 1: 0, 2: 0, 3: 1, 4: 52}	seq_location_match	X	55017602	55017624	-	Human (GRCh38)	0.937779	0.72441	33.22	0.464473	92	65	44		0.0622211	Green
CAACCTCTGGTCTCACCAATCGG	ALB_CCDS3555.1_ex3_4:74274450-74274473:-_5-2	KosukeYusa	ALB	albumin	HGNC:399	975356287	{0: 1, 1: 0, 2: 0, 3: 3, 4: 104}	seq_location_match	4	73408734	73408756	-	Human (GRCh38)	0.884408	0.45294	28.33	0.430725	81	39	49		0.115592	Green
TTCGATCTCCAGTAAACTGAAGG	ALB_CCDS3555.1_ex7_4:74279171-74279194:+_5-5	KosukeYusa	ALB	albumin	HGNC:399	975356629	{0: 1, 1: 0, 2: 0, 3: 3, 4: 69}	seq_location_match	4	73413455	73413477	+	Human (GRCh38)	1.16579	0.58704	29.36	0.374933	83	56	30		0.165786	Green
TCCATAATATGTCACCGAGCAGG	ALCAM_CCDS33810.1_ex5_3:105253614-105253637:-_5-4	KosukeYusa	ALCAM	activated leukocyte cell adhesion molecule	HGNC:400	959371694	{0: 1, 1: 0, 2: 0, 3: 5, 4: 37}	seq_location_match	3	105534771	105534793	-	Human (GRCh38)	1.44746	0.59627	29.32	0.696577	93	54	36		0.447463	Green
TGTGTGCATGCTAGTAACTGAGG	ALCAM_CCDS33810.1_ex2_3:105243290-105243313:+_5-2	KosukeYusa	ALCAM	activated leukocyte cell adhesion molecule	HGNC:400	959370930	{0: 1, 1: 0, 2: 0, 3: 14, 4: 208}	seq_location_match	3	105524447	105524469	+	Human (GRCh38)	0.899143	0.75334	23.59	0.415665	76	72	42		0.100857	Green
CAATTGGTATTGTACGGCCCTGG	ALDH1A1_CCDS6644.1_ex9_9:75543807-75543830:+_5-1	KosukeYusa	ALDH1A1	aldehyde dehydrogenase 1 family member A1	HGNC:402	1055145470	{0: 1, 1: 0, 2: 0, 3: 3, 4: 14}	seq_location_match	9	72928892	72928914	+	Human (GRCh38)	0.974455	0.47363	35.87	0.640378	98	50	37		0.0255447	Green
GGGGCGACTATTATACAAGTTGG	ALDH1A1_CCDS6644.1_ex10_9:75545829-75545852:-_5-4	KosukeYusa	ALDH1A1	aldehyde dehydrogenase 1 family member A1	HGNC:402	1055145599	{0: 1, 1: 0, 2: 0, 3: 2, 4: 29}	seq_location_match	9	72930914	72930936	-	Human (GRCh38)	0.755915	0.61664	25.02	0.400574	93	57	54		0.244085	Green
AAAACCTTTCGATATTACGCAGG	ALDH1A2_CCDS10163.1_ex9_15:58302884-58302907:-_5-4	KosukeYusa	ALDH1A2	aldehyde dehydrogenase 1 family member A2	HGNC:15472	1127338127	{0: 1, 1: 0, 2: 0, 3: 0, 4: 41}	seq_location_match	15	58010687	58010709	-	Human (GRCh38)	0.605846	0.66671	28.11	0.717723	96	63	1		0.394154	Green
ACCATGGAATCCCTAAATGGTGG	ALDH1A2_CCDS10163.1_ex9_15:58302953-58302976:-_5-5	KosukeYusa	ALDH1A2	aldehyde dehydrogenase 1 family member A2	HGNC:15472	1127338136	{0: 1, 1: 0, 2: 1, 3: 7, 4: 228}	seq_location_match	15	58010756	58010778	-	Human (GRCh38)	0.697553	0.73888	24.07	0.593644	67	66	51		0.302447	Green
CAGAGAGCCGAGATAAAGGGCGG	ALDH1A3_CCDS10389.1_ex5_15:101434255-101434278:-_5-5	KosukeYusa	ALDH1A3	aldehyde dehydrogenase 1 family member A3	HGNC:409	1132316495	{0: 1, 1: 0, 2: 1, 3: 14, 4: 170}	seq_location_match	15	100894051	100894073	-	Human (GRCh38)	1.07407	0.74974	28.27	0.275446	70	69	79		0.074065	Green
GAATGGCACGAATCCAAGAGTGG	ALDH1A3_CCDS10389.1_ex1_15:101425486-101425509:+_5-1	KosukeYusa	ALDH1A3	aldehyde dehydrogenase 1 family member A3	HGNC:409	1132315227	{0: 1, 1: 0, 2: 1, 3: 44, 4: 326}	seq_location_match	15	100885282	100885304	+	Human (GRCh38)	0.778066	0.64586	27.3	0.261743	57	61	44		0.221934	Green
AGGCATCCATCCGGCGCCATGGG	ALDH1B1_CCDS6615.1_ex0_9:38396017-38396040:-_5-2	KosukeYusa	ALDH1B1	aldehyde dehydrogenase 1 family member B1	HGNC:407	1053478020	{0: 1, 1: 0, 2: 0, 3: 3, 4: 46}	seq_location_match	9	38396021	38396043	-	Human (GRCh38)	1.01815	0.44174	24.58	0.594722	95	40	81		0.01815	Green
AGACTCGATCCCGCTCCACTAGG	ALDH1B1_CCDS6615.1_ex0_9:38396074-38396097:-_5-3	KosukeYusa	ALDH1B1	aldehyde dehydrogenase 1 family member B1	HGNC:407	1053478035	{0: 1, 1: 0, 2: 0, 3: 2, 4: 57}	seq_location_match	9	38396078	38396100	-	Human (GRCh38)	1.00802	0.62132	30.53	0.362023	88	57	17		0.008019	Green
GGGGAGTTCGTGGATGCCGAGGG	ALDH1L1_CCDS3034.1_ex12_3:125855646-125855669:-_5-1	KosukeYusa	ALDH1L1	aldehyde dehydrogenase 1 family member L1	HGNC:3978	961330796	{0: 1, 1: 0, 2: 0, 3: 4, 4: 76}	seq_location_match	3	126136804	126136826	-	Human (GRCh38)	0.877364	0.60574	34.86	0.449881	90	53	71		0.122636	Green
CACCGGGAGTACTTGAATACCGG	ALDH1L1_CCDS3034.1_ex20_3:125877433-125877456:+_5-4	KosukeYusa	ALDH1L1	aldehyde dehydrogenase 1 family member L1	HGNC:3978	961333856	{0: 1, 1: 0, 2: 0, 3: 1, 4: 48}	seq_location_match	3	126158591	126158613	+	Human (GRCh38)	0.895275	0.54514	21.75	0.385499	88	54	49		0.104725	Green
TCTTCTGGCTGGGGTATACGAGG	ALDH1L2_CCDS31891.1_ex18_12:105460388-105460411:+_5-3	KosukeYusa	ALDH1L2	aldehyde dehydrogenase 1 family member L2	HGNC:26777	1101477759	{0: 1, 1: 0, 2: 0, 3: 4, 4: 62}	seq_location_match	12	105066611	105066633	+	Human (GRCh38)	0.708968	0.66275	26.28	0.73887	93	63	40		0.291032	Green
TGAACACCCCTACTACTCGGTGG	ALDH1L2_CCDS31891.1_ex21_12:105467674-105467697:+_5-5	KosukeYusa	ALDH1L2	aldehyde dehydrogenase 1 family member L2	HGNC:26777	1101478449	{0: 1, 1: 0, 2: 0, 3: 2, 4: 26}	seq_location_match	12	105073897	105073919	+	Human (GRCh38)	1.21563	0.7555	23.31	0.566472	94	72	37		0.215634	Green
TTAAAGGTATTATGCCGGCTGGG	ALDH2_CCDS55885.1_ex3_12:112227620-112227643:+_5-2	KosukeYusa	ALDH2	aldehyde dehydrogenase 2 family member	HGNC:404	1102303753	{0: 1, 1: 0, 2: 0, 3: 7, 4: 123}	seq_location_match	12	111789817	111789839	+	Human (GRCh38)	0.157244	0.5073	21.95	0.731902	87	59	68		0.842756	Green
CCTGGATTTGGCCCCACGGCTGG	ALDH2_CCDS55885.1_ex5_12:112229142-112229165:+_5-5	KosukeYusa	ALDH2	aldehyde dehydrogenase 2 family member	HGNC:404	1102304009	{0: 1, 1: 0, 2: 0, 3: 9, 4: 79}	seq_location_match	12	111791339	111791361	+	Human (GRCh38)	0.144663	0.3086	30.56	0.539269	84	24	35		0.855337	Green
TCACGCACCTATGTAGCGAGTGG	ALDH3A1_CCDS11212.1_ex4_17:19643640-19643663:+_5-1	KosukeYusa	ALDH3A1	aldehyde dehydrogenase 3 family member A1	HGNC:405	1145062209	{0: 1, 1: 0, 2: 0, 3: 0, 4: 15}	seq_location_match	17	19740328	19740350	+	Human (GRCh38)	0.444466	0.6473	21.83	0.488546	98	66	55		0.555534	Green
TCTGGATCGAGGGGTCACAGAGG	ALDH3A1_CCDS11212.1_ex5_17:19644440-19644463:+_5-2	KosukeYusa	ALDH3A1	aldehyde dehydrogenase 3 family member A1	HGNC:405	1145062339	{0: 1, 1: 0, 2: 0, 3: 4, 4: 118}	seq_location_match	17	19741128	19741150	+	Human (GRCh38)	1.63215	0.71955	29.16	0.342648	74	75	68		0.632146	Green
AATATAGTCGGGTGCAATGCAGG	ALDH3A2_CCDS11210.1_ex4_17:19561095-19561118:-_5-5	KosukeYusa	ALDH3A2	aldehyde dehydrogenase 3 family member A2	HGNC:403	1145050671	{0: 1, 1: 0, 2: 0, 3: 0, 4: 46}	seq_location_match	17	19657783	19657805	-	Human (GRCh38)	0.687956	0.51817	13.87	0.689601	88	48	35		0.312044	Green
TATACGGGAAACACTGCGGTTGG	ALDH3A2_CCDS11210.1_ex3_17:19559753-19559776:+_5-3	KosukeYusa	ALDH3A2	aldehyde dehydrogenase 3 family member A2	HGNC:403	1145050529	{0: 1, 1: 0, 2: 0, 3: 3, 4: 48}	seq_location_match	17	19656441	19656463	+	Human (GRCh38)	0.907343	0.56271	35.84	0.39513	88	53	59		0.0926565	Green
CTATCCGCTGAACCTGACGCTGG	CTATCCGCTGAACCTGACGC	Brunello	ALDH3B1	aldehyde dehydrogenase 3 family member B1	HGNC:410	1084268894	{0: 1, 1: 0, 2: 0, 3: 1, 4: 22}	seq_location_match	11	68018844	68018866	+	Human (GRCh38)		0.6475			95	65	25			Green
GCAGTCAGCCTTCGAGTCGGAGG	GCAGTCAGCCTTCGAGTCGG	Brunello	ALDH3B1	aldehyde dehydrogenase 3 family member B1	HGNC:410	1084268808	{0: 1, 1: 0, 2: 1, 3: 1, 4: 47}	seq_location_match	11	68018523	68018545	+	Human (GRCh38)		0.601			95	60	74			Green
GCCCTCCTCACCTGCGGCGAGGG	ALDH3B2_CCDS31622.1_ex6_11:67434033-67434056:+_5-5	KosukeYusa	ALDH3B2	aldehyde dehydrogenase 3 family member B2	HGNC:411	1084219050	{0: 1, 1: 0, 2: 0, 3: 9, 4: 107}	seq_location_match	11	67666563	67666585	+	Human (GRCh38)	0.329033	0.50241	50.74	0.493184	88	42	55		0.670967	Green
GAAGCCGTCAGAAATCAGCCAGG	ALDH3B2_CCDS31622.1_ex5_11:67433833-67433856:-_5-3	KosukeYusa	ALDH3B2	aldehyde dehydrogenase 3 family member B2	HGNC:411	1084218992	{0: 1, 1: 0, 2: 1, 3: 6, 4: 112}	seq_location_match	11	67666363	67666385	-	Human (GRCh38)	0.618481	0.62556	21.61	0.468432	77	58	6		0.381519	Green
CAATCGGCGGCAACCTGGCGGGG	ALDH4A1_CCDS188.1_ex8_1:19209632-19209655:-_5-2	KosukeYusa	ALDH4A1	aldehyde dehydrogenase 4 family member A1	HGNC:406	902810077	{0: 1, 1: 0, 2: 0, 3: 1, 4: 23}	seq_location_match	1	18883139	18883161	-	Human (GRCh38)	1.30068	0.47017	26.57	0.548433	95	42	45		0.300675	Green
GGTGACAGTGTCCCCAAATAGGG	ALDH4A1_CCDS188.1_ex7_1:19208237-19208260:+_5-1	KosukeYusa	ALDH4A1	aldehyde dehydrogenase 4 family member A1	HGNC:406	902809803	{0: 1, 1: 0, 2: 0, 3: 7, 4: 100}	seq_location_match	1	18881744	18881766	+	Human (GRCh38)	0.897838	0.37136	31.58	0.500529	74	38	48		0.102162	Green
GCTGCAGTCATCACCCCGGTAGG	ALDH5A1_CCDS4555.1_ex2_6:24503643-24503666:+_5-4	KosukeYusa	ALDH5A1	aldehyde dehydrogenase 5 family member A1	HGNC:408	1005304797	{0: 1, 1: 0, 2: 0, 3: 5, 4: 74}	seq_location_match	6	24503416	24503438	+	Human (GRCh38)	1.10867	0.64031	34.1	0.518229	89	60	54		0.108674	Green
TAATGTCTCCGTAAACACGGCGG	ALDH5A1_CCDS4555.1_ex2_6:24503564-24503587:-_5-3	KosukeYusa	ALDH5A1	aldehyde dehydrogenase 5 family member A1	HGNC:408	1005304777	{0: 1, 1: 0, 2: 0, 3: 2, 4: 24}	seq_location_match	6	24503337	24503359	-	Human (GRCh38)	1.12605	0.76106	26.98	0.474112	95	74	56		0.126054	Green
TTTGTGGGATCCAACAAGGCAGG	ALDH6A1_CCDS61501.1_ex5_14:74535617-74535640:-_5-1	KosukeYusa	ALDH6A1	aldehyde dehydrogenase 6 family member A1	HGNC:7179	1119363179	{0: 1, 1: 0, 2: 0, 3: 6, 4: 116}	seq_location_match	14	74068915	74068937	-	Human (GRCh38)	0.0285698	0.5988	26.58	0.677618	82	56	50		0.97143	Green
TTATTCCTACCGTCTGCCTCTGG	ALDH6A1_CCDS61501.1_ex6_14:74538098-74538121:-_5-2	KosukeYusa	ALDH6A1	aldehyde dehydrogenase 6 family member A1	HGNC:7179	1119363488	{0: 1, 1: 0, 2: 2, 3: 8, 4: 80}	seq_location_match	14	74071396	74071418	-	Human (GRCh38)	1.09218	0.41366	32.08	0.545378	80	33	29		0.092182	Green
CTATTGGCTCGTTGTTAGCAGGG	ALDH7A1_CCDS4137.2_ex16_5:125929056-125929079:+_5-3	KosukeYusa	ALDH7A1	aldehyde dehydrogenase 7 family member A1	HGNC:877	996716628	{0: 1, 1: 0, 2: 0, 3: 2, 4: 52}	seq_location_match	5	126593365	126593387	+	Human (GRCh38)	1.20861	0.58552	24.1	0.560861	77	52	31		0.208613	Green
GTATGCGTGGCTGAAAGAGCTGG	ALDH7A1_CCDS4137.2_ex17_5:125930754-125930777:-_5-5	KosukeYusa	ALDH7A1	aldehyde dehydrogenase 7 family member A1	HGNC:877	996716832	{0: 1, 1: 0, 2: 1, 3: 5, 4: 86}	seq_location_match	5	126595063	126595085	-	Human (GRCh38)	0.434209	0.52239	28.84	0.483116	79	46	25		0.565791	Green
CACGTCAGAGTGCACGCAGATGG	ALDH8A1_CCDS5171.1_ex4_6:135263594-135263617:-_5-3	KosukeYusa	ALDH8A1	aldehyde dehydrogenase 8 family member A1	HGNC:15471	1015604652	{0: 1, 1: 0, 2: 0, 3: 5, 4: 54}	seq_location_match	6	134942457	134942479	-	Human (GRCh38)	1.05826	0.57199	32.36	0.589548	88	55	45		0.058264	Green
TTGTGTTTGGAACCGGGCCCAGG	ALDH8A1_CCDS5171.1_ex2_6:135254123-135254146:-_5-1	KosukeYusa	ALDH8A1	aldehyde dehydrogenase 8 family member A1	HGNC:15471	1015603464	{0: 1, 1: 0, 2: 0, 3: 8, 4: 91}	seq_location_match	6	134932986	134933008	-	Human (GRCh38)	1.01406	0.38004	25.47	0.463516	89	35	51		0.014059	Green
TTCTTACCACAGGCTAATGCTGG	ALDH9A1_CCDS1250.2_ex7_1:165651336-165651359:+_5-1	KosukeYusa	ALDH9A1	aldehyde dehydrogenase 9 family member A1	HGNC:412	916533624	{0: 1, 1: 0, 2: 1, 3: 16, 4: 100}	seq_location_match	1	165682100	165682122	+	Human (GRCh38)	1.20621	0.49733	40.59	0.733779	75	45	7		0.206214	Green
CCAAGCCCGCATAATACTCCAGG	ALDH9A1_CCDS1250.2_ex8_1:165652232-165652255:+_5-3	KosukeYusa	ALDH9A1	aldehyde dehydrogenase 9 family member A1	HGNC:412	916533738	{0: 1, 1: 0, 2: 0, 3: 2, 4: 43}	seq_location_match	1	165682996	165683018	+	Human (GRCh38)	1.49239	0.60062	38.13	0.603123	92	53	34		0.49239	Green
GACATTCAGGATTCCCGGGAAGG	ALDH16A1_CCDS12766.1_ex5_19:49964953-49964976:-_5-4	KosukeYusa	ALDH16A1	aldehyde dehydrogenase 16 family member A1	HGNC:28114	1167432315	{0: 1, 1: 0, 2: 0, 3: 5, 4: 95}	seq_location_match	19	49461697	49461719	-	Human (GRCh38)	0.721106	0.54308	34.35	0.536856	85	52	55		0.278894	Green
GGTCACATGCGGCAGCCCCCCGG	ALDH16A1_CCDS12766.1_ex7_19:49965945-49965968:-_5-5	KosukeYusa	ALDH16A1	aldehyde dehydrogenase 16 family member A1	HGNC:28114	1167432537	{0: 1, 1: 0, 2: 0, 3: 12, 4: 131}	seq_location_match	19	49462689	49462711	-	Human (GRCh38)	1.00607	0.48183	34.57	0.419775	70	43	37		0.00607	Green
AAATGGCGCGATCTGGAGGAAGG	ALDH18A1_CCDS31257.1_ex8_10:97386486-97386509:-_5-1	KosukeYusa	ALDH18A1	aldehyde dehydrogenase 18 family member A1	HGNC:9722	1072461898	{0: 1, 1: 0, 2: 0, 3: 3, 4: 78}	seq_location_match	10	95626730	95626752	-	Human (GRCh38)	0.862229	0.58083	44.13	0.554557	80	58	59		0.137771	Green
GCGCAAGCGTTGTTTGCCAAAGG	ALDH18A1_CCDS31257.1_ex14_10:97397112-97397135:+_5-3	KosukeYusa	ALDH18A1	aldehyde dehydrogenase 18 family member A1	HGNC:9722	1072462977	{0: 1, 1: 0, 2: 0, 3: 0, 4: 30}	seq_location_match	10	95637356	95637378	+	Human (GRCh38)	1.62703	0.63641	20.48	0.408598	91	57	69		0.62703	Green
TGTTGTGGGCATCAAGGTAAGGG	ALDOA_CCDS10668.1_ex1_16:30078966-30078989:+_5-3	KosukeYusa	ALDOA	aldolase, fructose-bisphosphate A	HGNC:414	1136409462	{0: 1, 1: 0, 2: 0, 3: 20, 4: 214}	seq_location_match	16	30067646	30067668	+	Human (GRCh38)	1.08132	0.54466	23.13	0.871863	67	51	70		0.081317	Green
CTGACCCCAACAGGTAGACAAGG	ALDOA_CCDS10668.1_ex2_16:30079953-30079976:+_5-4	KosukeYusa	ALDOA	aldolase, fructose-bisphosphate A	HGNC:414	1136409597	{0: 1, 1: 0, 2: 1, 3: 11, 4: 116}	seq_location_match	16	30068633	30068655	+	Human (GRCh38)	0.848529	0.60103	27.94	0.812112	80	62	23		0.151471	Green
GGATTTCTCGGAACTGCCGGCGG	ALDOB_CCDS6756.1_ex6_9:104192173-104192196:+_5-4	KosukeYusa	ALDOB	aldolase, fructose-bisphosphate B	HGNC:417	1058147655	{0: 1, 1: 0, 2: 1, 3: 2, 4: 56}	seq_location_match	9	101429892	101429914	+	Human (GRCh38)	1.56286	0.69068	31.33	0.733817	90	64	55		0.562857	Green
TCCATCAACCAGAGCATCGGGGG	ALDOB_CCDS6756.1_ex6_9:104192133-104192156:-_5-3	KosukeYusa	ALDOB	aldolase, fructose-bisphosphate B	HGNC:417	1058147647	{0: 1, 1: 0, 2: 0, 3: 2, 4: 68}	seq_location_match	9	101429852	101429874	-	Human (GRCh38)	0.300485	0.65232	36.42	0.545446	89	61	56		0.699515	Green
CCATCCTATACCTTGAGTGGTGG	ALDOC_CCDS11236.1_ex5_17:26901958-26901981:+_5-2	KosukeYusa	ALDOC	aldolase, fructose-bisphosphate C	HGNC:418	1145916095	{0: 1, 1: 0, 2: 0, 3: 7, 4: 50}	seq_location_match	17	28574941	28574963	+	Human (GRCh38)	0.885931	0.58687	29.22	0.783055	84	57	44		0.114069	Green
CGCTTGGCCATGCTGCCTAGGGG	ALDOC_CCDS11236.1_ex6_17:26902336-26902359:+_5-5	KosukeYusa	ALDOC	aldolase, fructose-bisphosphate C	HGNC:418	1145916162	{0: 1, 1: 0, 2: 0, 3: 0, 4: 71}	seq_location_match	17	28575319	28575341	+	Human (GRCh38)	1.23986	0.65162	26.02	0.758922	81	54	55		0.239859	Green
TGGCGGATAACTGGCACATCAGG	ALG1_CCDS10528.1_ex4_16:5127513-5127536:+_5-5	KosukeYusa	ALG1	ALG1 chitobiosyldiphosphodolichol beta-mannosyltransferase	HGNC:18294	1133346923	{0: 1, 1: 0, 2: 0, 3: 0, 4: 44}	seq_location_match	16	5077513	5077535	+	Human (GRCh38)	1.18366	0.51304	31.97	0.921131	89	48	60		0.18366	Green
AGCGCGTGGTACTGCATACGGGG	ALG1_CCDS10528.1_ex0_16:5121988-5122011:-_5-1	KosukeYusa	ALG1	ALG1 chitobiosyldiphosphodolichol beta-mannosyltransferase	HGNC:18294	1133346170	{0: 1, 1: 0, 2: 0, 3: 1, 4: 10}	seq_location_match	16	5071988	5072010	-	Human (GRCh38)	1.38513	0.60567	21.12	0.904042	97	54	53		0.385131	Green
TGGTGATGCATCTCCGCGAGTGG	TGGTGATGCATCTCCGCGAG	Brunello	ALG1L	ALG1 chitobiosyldiphosphodolichol beta-mannosyltransferase like	HGNC:33721	961302901	{0: 1, 1: 0, 2: 2, 3: 7, 4: 30}	seq_location_match	3	125933609	125933631	-	Human (GRCh38)		0.5893			79	59	62			Green
CATGAAGGCCGACCGCTCCATGG	CATGAAGGCCGACCGCTCCA	Avana	ALG1L	ALG1 chitobiosyldiphosphodolichol beta-mannosyltransferase like	HGNC:33721	961302909	{0: 1, 1: 3, 2: 1, 3: 5, 4: 62}	seq_location_match	3	125933654	125933676	+	Human (GRCh38)	1			0.655426	35	46	51		0	Amber
CTGAGGACCCAGACACAGAGCGG	CTGAGGACCCAGACACAGAG	Brunello	ALG1L2	ALG1 chitobiosyldiphosphodolichol beta-mannosyltransferase like 2	HGNC:37258	961885157	{0: 1, 1: 2, 2: 12, 3: 60, 4: 502}	seq_location_match	3	130092109	130092131	+	Human (GRCh38)		0.7342			26	73	61			Amber
TGTGACCGTCTACGACAAGCCGG	TGTGACCGTCTACGACAAGC	Brunello	ALG1L2	ALG1 chitobiosyldiphosphodolichol beta-mannosyltransferase like 2	HGNC:37258	961884999	{0: 2, 1: 4, 2: 3, 3: 3, 4: 20}	seq_location_match	3	130091264	130091286	+	Human (GRCh38)		0.622			0	62	42			Red
GCGCACGTAGGCGCAGACGGCGG	ALG2_CCDS6739.1_ex1_9:101983897-101983920:+_5-2	KosukeYusa	ALG2	ALG2 alpha-1,3/1,6-mannosyltransferase	HGNC:23159	1057933987	{0: 1, 1: 0, 2: 0, 3: 4, 4: 28}	seq_location_match	9	99221616	99221638	+	Human (GRCh38)	1.0538	0.64327	46.04	0.963861	89	64	82		0.053804	Green
GCGGGTGTAGCGTGAAGATCTGG	ALG2_CCDS6739.1_ex1_9:101984026-101984049:-_5-5	KosukeYusa	ALG2	ALG2 alpha-1,3/1,6-mannosyltransferase	HGNC:23159	1057934013	{0: 1, 1: 0, 2: 0, 3: 2, 4: 48}	seq_location_match	9	99221745	99221767	-	Human (GRCh38)	1.04604	0.47687	33.77	0.960845	90	48	60		0.046039	Green
AGATGTACACGAAACCAGCTGGG	ALG3_CCDS46967.1_ex6_3:183963377-183963400:+_5-4	KosukeYusa	ALG3	ALG3 alpha-1,3- mannosyltransferase	HGNC:23056	966863875	{0: 1, 1: 0, 2: 1, 3: 5, 4: 82}	seq_location_match	3	184245590	184245612	+	Human (GRCh38)	1.10145	0.68203	22.98	0.546887	79	65	37		0.101447	Green
GCGGCTCTTCAATGACCCAGTGG	ALG3_CCDS46967.1_ex5_3:183963058-183963081:-_5-1	KosukeYusa	ALG3	ALG3 alpha-1,3- mannosyltransferase	HGNC:23056	966863821	{0: 1, 1: 0, 2: 0, 3: 5, 4: 78}	seq_location_match	3	184245271	184245293	-	Human (GRCh38)	0.838238	0.72119	25.09	0.507724	80	66	68		0.161762	Green
CAAAGTACGTGTGATAACCCTGG	ALG5_CCDS45033.1_ex5_13:37563655-37563678:-_5-2	KosukeYusa	ALG5	ALG5 dolichyl-phosphate beta-glucosyltransferase	HGNC:20266	1107140099	{0: 1, 1: 0, 2: 0, 3: 2, 4: 54}	seq_location_match	13	36989519	36989541	-	Human (GRCh38)	1.94504	0.67099	29.26	0.705121	90	73	38		0.945044	Green
CTGGTGAAGAATCGTGGAAAAGG	ALG5_CCDS45033.1_ex5_13:37563636-37563659:-_5-1	KosukeYusa	ALG5	ALG5 dolichyl-phosphate beta-glucosyltransferase	HGNC:20266	1107140095	{0: 1, 1: 0, 2: 0, 3: 14, 4: 159}	seq_location_match	13	36989500	36989522	-	Human (GRCh38)	1.01684	0.53597	45.18	0.59298	77	51	56		0.016841	Green
AAGCTCTTCATGCGTACAACAGG	ALG6_CCDS30735.1_ex3_1:63870190-63870213:+_5-3	KosukeYusa	ALG6	ALG6 alpha-1,3-glucosyltransferase	HGNC:23157	908364473	{0: 1, 1: 0, 2: 0, 3: 2, 4: 42}	seq_location_match	1	63404520	63404542	+	Human (GRCh38)	0.890986	0.41634	44.4	0.50614	96	46	34		0.109014	Green
CAATTTACAGTATTGGGGATTGG	ALG6_CCDS30735.1_ex2_1:63867945-63867968:+_5-1	KosukeYusa	ALG6	ALG6 alpha-1,3-glucosyltransferase	HGNC:23157	908364286	{0: 1, 1: 0, 2: 0, 3: 12, 4: 157}	seq_location_match	1	63402275	63402297	+	Human (GRCh38)	0.81357	0.50376	22.65	0.449194	69	42	41		0.18643	Green
GGCAACTTCAGAGTGGACGTTGG	ALG8_CCDS41692.1_ex10_11:77835238-77835261:-_5-5	KosukeYusa	ALG8	ALG8 alpha-1,3-glucosyltransferase	HGNC:23161	1085631784	{0: 1, 1: 0, 2: 1, 3: 12, 4: 100}	seq_location_match	11	78124193	78124215	-	Human (GRCh38)	1.38218	0.59429	20.23	0.73985	80	63	21		0.382183	Green
AGCAGATATACACCATAAGCTGG	ALG8_CCDS41692.1_ex7_11:77825343-77825366:+_5-2	KosukeYusa	ALG8	ALG8 alpha-1,3-glucosyltransferase	HGNC:23161	1085630723	{0: 1, 1: 0, 2: 1, 3: 3, 4: 94}	seq_location_match	11	78114298	78114320	+	Human (GRCh38)	0.892435	0.59723	32.16	0.724232	83	55	16		0.107565	Green
CGTTGATAGCCATGACTGGATGG	ALG9_CCDS41714.1_ex9_11:111728404-111728427:-_5-5	KosukeYusa	ALG9	ALG9 alpha-1,2-mannosyltransferase	HGNC:15672	1088639487	{0: 1, 1: 0, 2: 0, 3: 2, 4: 68}	seq_location_match	11	111857682	111857704	-	Human (GRCh38)	0.896074	0.65222	22.72	0.58562	78	61	34		0.103926	Green
CTCCCTCAGGTACAGAACCCTGG	ALG9_CCDS41714.1_ex6_11:111715432-111715455:-_5-3	KosukeYusa	ALG9	ALG9 alpha-1,2-mannosyltransferase	HGNC:15672	1088638171	{0: 1, 1: 0, 2: 1, 3: 9, 4: 176}	seq_location_match	11	111844710	111844732	-	Human (GRCh38)	0.876213	0.62941	27.21	0.524232	69	59	26		0.123787	Green
TGATCACTCCAATTGACACCAGG	ALG10_CCDS41769.1_ex1_12:34176931-34176954:-_3-2	KosukeYusa	ALG10	ALG10 alpha-1,2-glucosyltransferase	HGNC:23162	1094800199	{0: 1, 1: 0, 2: 1, 3: 3, 4: 76}	seq_location_match	12	34023997	34024019	-	Human (GRCh38)	1.68445	0.62194	23.36	0.543794	86	65	23		0.684451	Green
TGTCATTGCACAAAAGTTAACGG	ALG10_CCDS41769.1_ex2_12:34179024-34179047:+_3-3	KosukeYusa	ALG10	ALG10 alpha-1,2-glucosyltransferase	HGNC:23162	1094800361	{0: 1, 1: 0, 2: 0, 3: 19, 4: 197}	seq_location_match	12	34026090	34026112	+	Human (GRCh38)	0.856537	0.4348	22.86	0.274759	63	49	22		0.143463	Green
GTACCTGGTGTCAGTTGGAGTGG	ALG10B_CCDS31772.1_ex1_12:38712094-38712117:+_3-2	KosukeYusa	ALG10B	ALG10 alpha-1,2-glucosyltransferase B	HGNC:31088	1095112990	{0: 1, 1: 0, 2: 1, 3: 11, 4: 118}	seq_location_match	12	38318293	38318315	+	Human (GRCh38)	1.15431	0.64062	33.06	0.834216	69	59	57		0.154314	Green
GTATGCTTTTCTGTTTGACTTGG	ALG10B_CCDS31772.1_ex2_12:38714335-38714358:+_3-3	KosukeYusa	ALG10B	ALG10 alpha-1,2-glucosyltransferase B	HGNC:31088	1095113161	{0: 1, 1: 0, 2: 0, 3: 12, 4: 243}	seq_location_match	12	38320534	38320556	+	Human (GRCh38)	0.0613473	0.52865	26.74	0.381404	64	45	12	polyt4	0.938653	Green
ACCGTTGACATTAACATCGCCGG	ALG11_CCDS31977.1_ex2_13:52598170-52598193:-_5-2	KosukeYusa	ALG11	ALG11 alpha-1,2-mannosyltransferase	HGNC:32456	1108604526	{0: 1, 1: 0, 2: 1, 3: 0, 4: 27}	seq_location_match	13	52024035	52024057	-	Human (GRCh38)	1.78948	0.57868	45.95	0.983929	90	55	50		0.78948	Green
GATTCTTTTCCGGCCTAAACTGG	ALG11_CCDS31977.1_ex2_13:52598786-52598809:-_5-5	KosukeYusa	ALG11	ALG11 alpha-1,2-mannosyltransferase	HGNC:32456	1108604579	{0: 1, 1: 0, 2: 0, 3: 2, 4: 55}	seq_location_match	13	52024651	52024673	-	Human (GRCh38)	1.55877	0.35176	20.49	0.93316	92	34	18	polyt4	0.558767	Green
CTGCGATCACCACTGGCCCGAGG	ALG12_CCDS14081.1_ex7_22:50307101-50307124:+_5-5	KosukeYusa	ALG12	ALG12 alpha-1,6-mannosyltransferase	HGNC:19358	1185267761	{0: 1, 1: 0, 2: 0, 3: 5, 4: 89}	seq_location_match	22	49913454	49913476	+	Human (GRCh38)	1.0013	0.61914	23.84	0.556555	81	65	56		0.0013	Green
CAGCTACGTACCTACAGGCAGGG	ALG12_CCDS14081.1_ex6_22:50304070-50304093:+_5-2	KosukeYusa	ALG12	ALG12 alpha-1,6-mannosyltransferase	HGNC:19358	1185267176	{0: 1, 1: 0, 2: 0, 3: 2, 4: 84}	seq_location_match	22	49910423	49910445	+	Human (GRCh38)	0.842518	0.66958	25.68	0.418795	85	64	67		0.157482	Green
TCGTTTATAACCACTACGAGTGG	ALG13_CCDS14559.1_ex2_X:110928230-110928253:-_11-5	KosukeYusa	ALG13	ALG13 UDP-N-acetylglucosaminyltransferase subunit	HGNC:30881	1196086227	{0: 1, 1: 0, 2: 0, 3: 2, 4: 19}	seq_location_match	X	111685003	111685025	-	Human (GRCh38)	1.97453	0.66013	31.86	0.876411	97	61	40		0.974525	Green
GGATAAGTCGGTTGTAACCAAGG	ALG13_CCDS14559.1_ex1_X:110925370-110925393:-_11-1	KosukeYusa	ALG13	ALG13 UDP-N-acetylglucosaminyltransferase subunit	HGNC:30881	1196085950	{0: 1, 1: 0, 2: 0, 3: 6, 4: 37}	seq_location_match	X	111682143	111682165	-	Human (GRCh38)	1.80723	0.66859	30.42	0.802052	93	61	23		0.807233	Green
GTGCAAGGTGGTGAAAACGGTGG	ALG14_CCDS752.1_ex1_1:95492732-95492755:+_5-1	KosukeYusa	ALG14	ALG14 UDP-N-acetylglucosaminyltransferase subunit	HGNC:28287	911199187	{0: 1, 1: 0, 2: 0, 3: 9, 4: 135}	seq_location_match	1	95027177	95027199	+	Human (GRCh38)	1.71181	0.75826	45.58	0.96034	76	71	95		0.71181	Green
GTCTCTCAGTATCTTGGTAGTGG	ALG14_CCDS752.1_ex3_1:95538327-95538350:-_5-4	KosukeYusa	ALG14	ALG14 UDP-N-acetylglucosaminyltransferase subunit	HGNC:28287	911203783	{0: 1, 1: 0, 2: 0, 3: 12, 4: 97}	seq_location_match	1	95072772	95072794	-	Human (GRCh38)	1.29386	0.53563	35.78	0.825641	82	48	50		0.29386	Green
GCTGCCGTGGAAAGCAGCAGCGG	sgALK_4	KosukeYusa	ALK	ALK receptor tyrosine kinase	HGNC:427	928278080	{0: 1, 1: 0, 2: 1, 3: 21, 4: 225}	seq_location_match	2	29920607	29920629	+	Human (GRCh38)	0.342446			0.647452	60	53	59		0.657554	Green
GGTGGATTCGCCAAGGCGAAGGG	ALK_CCDS33172.1_ex28_2:30142976-30142999:-_5-3	KosukeYusa	ALK	ALK receptor tyrosine kinase	HGNC:427	928277957	{0: 1, 1: 0, 2: 0, 3: 1, 4: 44}	seq_location_match	2	29920111	29920133	-	Human (GRCh38)	0.622082	0.6252	30.91	0.504081	93	57	54		0.377918	Green
GGGACATCGTACCTGCGCTCCGG	FAM150A_CCDS6150.1_ex3_8:53477614-53477637:+_5-3	KosukeYusa	ALKAL1	ALK and LTK ligand 1	HGNC:33775	1040915692	{0: 1, 1: 0, 2: 0, 3: 5, 4: 39}	seq_location_match	8	52565055	52565077	+	Human (GRCh38)	0.704077	0.48815	34.14	0.721215	89	47	48		0.295923	Green
CTTTTCCTGTGCTCTAGGGCCGG	FAM150A_CCDS6150.1_ex1_8:53452465-53452488:-_5-2	KosukeYusa	ALKAL1	ALK and LTK ligand 1	HGNC:33775	1040912919	{0: 1, 1: 0, 2: 1, 3: 15, 4: 221}	seq_location_match	8	52539906	52539928	-	Human (GRCh38)	1.15526	0.52155	27.79	0.716245	69	49	36	polyt4	0.155263	Green
CCCACTCGCTGCTCCGGCGAAGG	FAM150B_CCDS46218.1_ex4_2:287581-287604:+_5-3	KosukeYusa	ALKAL2	ALK and LTK ligand 2	HGNC:27683	924987724	{0: 1, 1: 0, 2: 0, 3: 3, 4: 54}	seq_location_match	2	287582	287604	+	Human (GRCh38)	0.853966	0.42534	48.29	0.505409	92	46	43		0.146034	Green
AAGTTTCTAAAACACCTTACAGG	FAM150B_CCDS46218.1_ex3_2:286288-286311:-_5-1	KosukeYusa	ALKAL2	ALK and LTK ligand 2	HGNC:27683	924987564	{0: 1, 1: 0, 2: 1, 3: 19, 4: 205}	seq_location_match	2	286289	286311	-	Human (GRCh38)	0.141026	0.41119	20.45	0.405031	73	38	50		0.858974	Green
AAACTGCGTTGGGTGACCGTAGG	ALKBH1_CCDS32127.1_ex2_14:78146247-78146270:-_5-2	KosukeYusa	ALKBH1	alkB homolog 1, histone H2A dioxygenase	HGNC:17911	1119828584	{0: 1, 1: 0, 2: 0, 3: 1, 4: 34}	seq_location_match	14	77679905	77679927	-	Human (GRCh38)	5.52089e-05	0.6499	19.5	0.732806	94	64	59		0.999945	Green
TCTACCGTCAGAGCCGGCCCGGG	ALKBH1_CCDS32127.1_ex5_14:78174239-78174262:-_5-5	KosukeYusa	ALKBH1	alkB homolog 1, histone H2A dioxygenase	HGNC:17911	1119831612	{0: 1, 1: 0, 2: 0, 3: 1, 4: 50}	seq_location_match	14	77707897	77707919	-	Human (GRCh38)	1.01459	0.56787	15.21	0.551027	90	55	51		0.01459	Green
GGGCCTTTTGAGGAAGCAGGAGG	sgALKBH2_4	KosukeYusa	ALKBH2	alkB homolog 2, alpha-ketoglutarate dependent dioxygenase	HGNC:32487	1101939977	{0: 1, 1: 0, 2: 3, 3: 21, 4: 326}	seq_location_match	12	109092732	109092754	-	Human (GRCh38)	0.0316791			0.633433	49	62	64	polyt4	0.968321	Green
TGAGTGGCCTCCATTCCCTGGGG	sgALKBH2_5	KosukeYusa	ALKBH2	alkB homolog 2, alpha-ketoglutarate dependent dioxygenase	HGNC:32487	1101939959	{0: 1, 1: 0, 2: 1, 3: 24, 4: 151}	seq_location_match	12	109092631	109092653	+	Human (GRCh38)	0.18477			0.628312	65	69	51		0.81523	Green
ATGATGAACCCTCACTAGGGAGG	ALKBH3_CCDS7906.1_ex6_11:43923183-43923206:+_5-5	KosukeYusa	ALKBH3	alkB homolog 3, alpha-ketoglutaratedependent dioxygenase	HGNC:30141	1081523063	{0: 1, 1: 0, 2: 0, 3: 5, 4: 66}	seq_location_match	11	43901634	43901656	+	Human (GRCh38)	0.0960173	0.69533	28.16	0.71574	83	67	58		0.903983	Green
TGTGTTCAAAGAACCTCAGCAGG	ALKBH3_CCDS7906.1_ex1_11:43904716-43904739:+_5-1	KosukeYusa	ALKBH3	alkB homolog 3, alpha-ketoglutaratedependent dioxygenase	HGNC:30141	1081521245	{0: 1, 1: 0, 2: 1, 3: 16, 4: 164}	seq_location_match	11	43883167	43883189	+	Human (GRCh38)	1.13237	0.56776	29.48	0.689647	73	53	21		0.132369	Green
TTACTGCTCCGACACCGGCTGGG	ALKBH4_CCDS5723.1_ex1_7:102100208-102100231:-_5-5	KosukeYusa	ALKBH4	alkB homolog 4, lysine demethylase	HGNC:21900	1029734839	{0: 1, 1: 0, 2: 0, 3: 1, 4: 27}	seq_location_match	7	102459762	102459784	-	Human (GRCh38)	0.994422	0.58366	39.02	0.672052	95	55	53		0.0055778	Green
GGTTGCACTGCTCGACGGGCCGG	ALKBH4_CCDS5723.1_ex0_7:102098283-102098306:+_5-1	KosukeYusa	ALKBH4	alkB homolog 4, lysine demethylase	HGNC:21900	1029734473	{0: 1, 1: 0, 2: 0, 3: 2, 4: 48}	seq_location_match	7	102457837	102457859	+	Human (GRCh38)	1.02251	0.53137	25.64	0.632859	95	51	53		0.02251	Green
GCGCTGTTGACGAAGCCCTCGGG	ALKBH5_CCDS42272.1_ex0_17:18088103-18088126:-_5-5	KosukeYusa	ALKBH5	alkB homolog 5, RNA demethylase	HGNC:25996	1144840882	{0: 1, 1: 0, 2: 0, 3: 0, 4: 35}	seq_location_match	17	18184790	18184812	-	Human (GRCh38)	0.630473	0.51967	40.66	0.586585	90	46	56		0.369527	Green
GTAAGGTTCGGCGGCAGCGGCGG	GTAAGGTTCGGCGGCAGCGG	Avana	ALKBH5	alkB homolog 5, RNA demethylase	HGNC:25996	1144840800	{0: 1, 1: 0, 2: 0, 3: 5, 4: 71}	seq_location_match	17	18184374	18184396	-	Human (GRCh38)	1.9137			0.698385	78	52	70		0.9137	Green
GATACTGGTTCACGAGGACATGG	ALKBH6_CCDS12485.2_ex2_19:36501815-36501838:+_5-2	KosukeYusa	ALKBH6	alkB homolog 6	HGNC:28243	1165472388	{0: 1, 1: 0, 2: 0, 3: 8, 4: 78}	seq_location_match	19	36010914	36010936	+	Human (GRCh38)	0.577495	0.62385	45.92	0.470982	85	61	48		0.422505	Green
CACGTAGCGCTGGAGCCATGGGG	ALKBH6_CCDS12485.2_ex2_19:36501882-36501905:+_5-3	KosukeYusa	ALKBH6	alkB homolog 6	HGNC:28243	1165472400	{0: 1, 1: 0, 2: 0, 3: 6, 4: 64}	seq_location_match	19	36010981	36011003	+	Human (GRCh38)	0.622607	0.62527	40.01	0.463862	74	60	54		0.377393	Green
GAGAGACAGAGAAGTCGCGCTGG	ALKBH7_CCDS12163.1_ex1_19:6374229-6374252:+_5-2	KosukeYusa	ALKBH7	alkB homolog 7	HGNC:21306	1161793520	{0: 1, 1: 0, 2: 2, 3: 12, 4: 191}	seq_location_match	19	6374219	6374241	+	Human (GRCh38)	1.21922	0.62032	23.53	0.710182	91	65	28		0.219221	Green
GCCGCTACGAATACGATCACTGG	ALKBH7_CCDS12163.1_ex0_19:6373006-6373029:+_5-1	KosukeYusa	ALKBH7	alkB homolog 7	HGNC:21306	1161793177	{0: 1, 1: 0, 2: 0, 3: 0, 4: 6}	seq_location_match	19	6372996	6373018	+	Human (GRCh38)	1.33167	0.52329	36.7	0.65896	99	47	31		0.331674	Green
AACGATCTCATCCTCAAAAGCGG	ALKBH8_CCDS8337.2_ex5_11:107420499-107420522:+_5-4	KosukeYusa	ALKBH8	alkB homolog 8, tRNA methyltransferase	HGNC:25189	1088219211	{0: 1, 1: 0, 2: 1, 3: 2, 4: 91}	seq_location_match	11	107549774	107549796	+	Human (GRCh38)	0.959504	0.55981	30.14	0.492641	77	59	44		0.0404955	Green
TTAGGTCACCTGAGTGGCATAGG	ALKBH8_CCDS8337.2_ex10_11:107431481-107431504:+_5-5	KosukeYusa	ALKBH8	alkB homolog 8, tRNA methyltransferase	HGNC:25189	1088220058	{0: 1, 1: 0, 2: 0, 3: 9, 4: 83}	seq_location_match	11	107560756	107560778	+	Human (GRCh38)	1.03814	0.53545	37.68	0.486555	80	52	55		0.038137	Green
GCTAGCTAAAATCCGACGACTGG	ALLC_CCDS46223.1_ex5_2:3730526-3730549:+_5-3	KosukeYusa	ALLC	allantoicase	HGNC:17377	925417722	{0: 1, 1: 0, 2: 0, 3: 0, 4: 11}	seq_location_match	2	3682937	3682959	+	Human (GRCh38)	0.796029	0.56474	56.2	0.709677	99	59	38		0.203971	Green
CGACTTAGAGTATTCGGTACTGG	ALLC_CCDS46223.1_ex6_2:3743320-3743343:+_5-5	KosukeYusa	ALLC	allantoicase	HGNC:17377	925419012	{0: 1, 1: 0, 2: 0, 3: 0, 4: 9}	seq_location_match	2	3695731	3695753	+	Human (GRCh38)	0.948367	0.56373	30.08	0.533847	98	52	42		0.0516326	Green
TAAAATGCGGCAACTCTCGCTGG	ALMS1_CCDS42697.1_ex7_2:73679101-73679124:-_5-5	KosukeYusa	ALMS1	ALMS1 centrosome and basal body associated protein	HGNC:428	932641519	{0: 1, 1: 0, 2: 0, 3: 1, 4: 29}	seq_location_match	2	73451975	73451997	-	Human (GRCh38)	1.07364	0.57728	26.99	0.865913	96	52	12		0.073637	Green
TGGACTCCGACTCTCACTACGGG	ALMS1_CCDS42697.1_ex0_2:73613156-73613179:+_5-1	KosukeYusa	ALMS1	ALMS1 centrosome and basal body associated protein	HGNC:428	932635689	{0: 1, 1: 0, 2: 0, 3: 4, 4: 39}	seq_location_match	2	73386029	73386051	+	Human (GRCh38)	1.34814	0.59528	46.71	0.718198	92	61	41		0.348139	Green
CGACATCGCCGGTGATCCAGCGG	ALOX5_CCDS58078.1_ex1_10:45878082-45878105:-_5-3	KosukeYusa	ALOX5	arachidonate 5-lipoxygenase	HGNC:435	1067338485	{0: 1, 1: 0, 2: 0, 3: 1, 4: 14}	seq_location_match	10	45382635	45382657	-	Human (GRCh38)	0.756822	0.71359	24.53	0.85988	94	65	67		0.243178	Green
TGCAGCGCCGGATCAACACAGGG	ALOX5_CCDS58078.1_ex5_10:45920471-45920494:-_5-5	KosukeYusa	ALOX5	arachidonate 5-lipoxygenase	HGNC:435	1067343990	{0: 1, 1: 0, 2: 0, 3: 2, 4: 40}	seq_location_match	10	45425024	45425046	-	Human (GRCh38)	1.4004	0.66251	23.74	0.674955	95	63	51		0.400405	Green
AGGCAAGTGTTCCGGTCCTCTGG	ALOX5AP_CCDS9337.1_ex1_13:31318251-31318274:-_5-2	KosukeYusa	ALOX5AP	arachidonate 5-lipoxygenase activating protein	HGNC:436	1106547597	{0: 1, 1: 0, 2: 0, 3: 4, 4: 58}	seq_location_match	13	30744115	30744137	-	Human (GRCh38)	1.03074	0.49829	46.11	0.580046	94	42	55		0.030739	Green
TTTCCCAAATATGTAGCCAGGGG	ALOX5AP_CCDS9337.1_ex4_13:31338082-31338105:-_5-5	KosukeYusa	ALOX5AP	arachidonate 5-lipoxygenase activating protein	HGNC:436	1106550140	{0: 1, 1: 0, 2: 0, 3: 12, 4: 166}	seq_location_match	13	30763946	30763968	-	Human (GRCh38)	1.03221	0.72171	29.54	0.44482	74	70	67		0.032214	Green
CCGAGGAGAGAAGCAATACCTGG	ALOX12_CCDS11084.1_ex6_17:6903713-6903736:+_5-4	KosukeYusa	ALOX12	arachidonate 12-lipoxygenase, 12S type	HGNC:429	1143444660	{0: 1, 1: 0, 2: 0, 3: 6, 4: 99}	seq_location_match	17	7000395	7000417	+	Human (GRCh38)	0.618455	0.48425	25.29	0.460967	83	51	51		0.381545	Green
GTGGTTCTGCGACCGCATCACGG	ALOX12_CCDS11084.1_ex1_17:6900233-6900256:+_5-1	KosukeYusa	ALOX12	arachidonate 12-lipoxygenase, 12S type	HGNC:429	1143444086	{0: 1, 1: 0, 2: 0, 3: 0, 4: 26}	seq_location_match	17	6996915	6996937	+	Human (GRCh38)	1.00652	0.63683	28.4	0.439375	97	61	53		0.006521	Green
CTTCGGGTCCTTACTCAGGCCGG	ALOX12B_CCDS11129.1_ex11_17:7984187-7984210:+_5-3	KosukeYusa	ALOX12B	arachidonate 12-lipoxygenase, 12R type	HGNC:430	1143621157	{0: 1, 1: 0, 2: 0, 3: 4, 4: 55}	seq_location_match	17	8080870	8080892	+	Human (GRCh38)	0.096213	0.57449	23.11	0.742354	87	55	42		0.903787	Green
TTGCGATGCCTCCGCACCGGAGG	ALOX12B_CCDS11129.1_ex11_17:7984216-7984239:+_5-4	KosukeYusa	ALOX12B	arachidonate 12-lipoxygenase, 12R type	HGNC:430	1143621164	{0: 1, 1: 0, 2: 0, 3: 2, 4: 20}	seq_location_match	17	8080899	8080921	+	Human (GRCh38)	0.715518	0.48974	28.23	0.457392	95	53	81		0.284482	Green
AAGCGACTGTGGCCCGCACGGGG	ALOX15_CCDS11049.1_ex13_17:4544815-4544838:-_5-5	KosukeYusa	ALOX15	arachidonate 15-lipoxygenase	HGNC:433	1143126061	{0: 1, 1: 0, 2: 0, 3: 2, 4: 44}	seq_location_match	17	4641521	4641543	-	Human (GRCh38)	0.509167	0.60753	23.89	0.550446	93	60	85		0.490833	Green
TTAGAGAGTCTTTGATAGCGAGG	ALOX15_CCDS11049.1_ex9_17:4541947-4541970:+_5-1	KosukeYusa	ALOX15	arachidonate 15-lipoxygenase	HGNC:433	1143125415	{0: 1, 1: 0, 2: 0, 3: 5, 4: 57}	seq_location_match	17	4638653	4638675	+	Human (GRCh38)	1.73703	0.63317	30	0.223689	90	59	34		0.737033	Green
AAGGGGTTGCTGGACCGCAAGGG	ALOX15B_CCDS11128.1_ex4_17:7946117-7946140:+_5-3	KosukeYusa	ALOX15B	arachidonate 15-lipoxygenase type B	HGNC:434	1143614704	{0: 1, 1: 0, 2: 0, 3: 2, 4: 71}	seq_location_match	17	8042800	8042822	+	Human (GRCh38)	1.00194	0.57341	47.93	0.494685	92	53	68		0.001941	Green
GCCAACTTTTATCTACAGGCTGG	ALOX15B_CCDS11128.1_ex3_17:7945780-7945803:+_5-2	KosukeYusa	ALOX15B	arachidonate 15-lipoxygenase type B	HGNC:434	1143614617	{0: 1, 1: 0, 2: 0, 3: 8, 4: 82}	seq_location_match	17	8042463	8042485	+	Human (GRCh38)	0.94751	0.51427	23.24	0.493968	81	55		polyt4	0.0524902	Green
AAGCAGCGGCTAGATCGAATGGG	ALOXE3_CCDS11130.1_ex14_17:8021183-8021206:-_5-5	KosukeYusa	ALOXE3	arachidonate lipoxygenase 3	HGNC:13743	1143627286	{0: 1, 1: 0, 2: 0, 3: 2, 4: 44}	seq_location_match	17	8117866	8117888	-	Human (GRCh38)	0.0292675	0.58969	22.94	0.62077	96	55	64		0.970732	Green
GACGACAACTTGTGTAGACCAGG	ALOXE3_CCDS11130.1_ex11_17:8018262-8018285:-_5-1	KosukeYusa	ALOXE3	arachidonate lipoxygenase 3	HGNC:13743	1143626818	{0: 1, 1: 0, 2: 0, 3: 1, 4: 36}	seq_location_match	17	8114945	8114967	-	Human (GRCh38)	0.813087	0.52823	22.27	0.47249	90	55	28		0.186913	Green
GAAGCGGTCCATGGCCAGGAAGG	ALPPL2_CCDS2491.1_ex2_2:233272067-233272090:-_3-1	KosukeYusa	ALPG	alkaline phosphatase, germ cell	HGNC:441	947727034	{0: 1, 1: 0, 2: 0, 3: 23, 4: 151}	seq_location_match	2	232407358	232407380	-	Human (GRCh38)	1.53745	0.60099	25.73	0.329285	65	57	60		0.53745	Green
GACTGCTTCCAGACATGCAGGGG	GACTGCTTCCAGACATGCAG	Avana	ALPG	alkaline phosphatase, germ cell	HGNC:441	947726919	{0: 1, 1: 0, 2: 0, 3: 14, 4: 149}	seq_location_match	2	232406881	232406903	+	Human (GRCh38)	0.250051			0.541168	76	58	35		0.749949	Green
GGCTTACCAGGCACTCACTGAGG	ALPI_CCDS2492.1_ex8_2:233322960-233322983:+_5-5	KosukeYusa	ALPI	alkaline phosphatase, intestinal	HGNC:437	947736559	{0: 1, 1: 0, 2: 1, 3: 9, 4: 117}	seq_location_match	2	232458251	232458273	+	Human (GRCh38)	0.820024	0.72974	38.27	0.438342	74	67	42		0.179976	Green
TTCTTGGCGACCTTCTGGATGGG	ALPI_CCDS2492.1_ex1_2:233321129-233321152:-_5-1	KosukeYusa	ALPI	alkaline phosphatase, intestinal	HGNC:437	947736121	{0: 1, 1: 0, 2: 0, 3: 4, 4: 65}	seq_location_match	2	232456420	232456442	-	Human (GRCh38)	0.997707	0.46357	47.73	0.428312	83	48	59		0.0022928	Green
GTATACAGACCGACTGCACCAGG	ALPK1_CCDS3697.1_ex4_4:113346854-113346877:-_5-3	KosukeYusa	ALPK1	alpha kinase 1	HGNC:20917	978768134	{0: 1, 1: 0, 2: 0, 3: 3, 4: 34}	seq_location_match	4	112425699	112425721	-	Human (GRCh38)	1.16215	0.56823	35.96	0.432233	89	58	20		0.162147	Green
GAGGATGTTACCGCTTACAGAGG	sgALPK1_6	KosukeYusa	ALPK1	alpha kinase 1	HGNC:20917	978768783	{0: 1, 1: 0, 2: 0, 3: 4, 4: 48}	seq_location_match	4	112432216	112432238	-	Human (GRCh38)	1.98328			0.369436	93	69	54		0.983276	Green
GCGTGGTCAGATCGCCACGGAGG	sgALPK2_6	KosukeYusa	ALPK2	alpha kinase 2	HGNC:20565	1158561446	{0: 1, 1: 0, 2: 0, 3: 0, 4: 38}	seq_location_match	18	58517084	58517106	-	Human (GRCh38)	0.313868			0.573523	96	74	83		0.686132	Green
GATAACCCTAACCTACACCGAGG	ALPK2_CCDS11966.2_ex9_18:56247046-56247069:-_5-2	KosukeYusa	ALPK2	alpha kinase 2	HGNC:20565	1158568894	{0: 1, 1: 0, 2: 0, 3: 1, 4: 31}	seq_location_match	18	58579815	58579837	-	Human (GRCh38)	1.39062	0.80566	33.61	0.555386	96	81	34		0.39062	Green
AGAAGTGACCACCAACGGGGAGG	sgALPK3_7	KosukeYusa	ALPK3	alpha kinase 3	HGNC:17574	1130543727	{0: 1, 1: 0, 2: 0, 3: 14, 4: 144}	seq_location_match	15	84840095	84840117	+	Human (GRCh38)	0.437796			0.71071	76	71	71		0.562204	Green
TCAACTTGGCGAACCAGCGCTGG	ALPK3_CCDS10333.1_ex4_15:85383043-85383066:-_5-4	KosukeYusa	ALPK3	alpha kinase 3	HGNC:17574	1130543673	{0: 1, 1: 0, 2: 0, 3: 0, 4: 26}	seq_location_match	15	84839813	84839835	-	Human (GRCh38)	0.634337	0.51043	32.25	0.670544	95	49	14		0.365663	Green
GGCATGGTTCACTCTCGTGGTGG	ALPL_CCDS217.1_ex4_1:21890554-21890577:-_5-2	KosukeYusa	ALPL	alkaline phosphatase, biomineralization associated	HGNC:438	903172782	{0: 1, 1: 0, 2: 0, 3: 6, 4: 40}	seq_location_match	1	21564062	21564084	-	Human (GRCh38)	0.468591	0.65551	42.57	0.716192	91	67	53		0.531408	Green
CCAGTCCCGGTCAGCCGAGTGGG	ALPL_CCDS217.1_ex4_1:21890596-21890619:-_5-3	KosukeYusa	ALPL	alkaline phosphatase, biomineralization associated	HGNC:438	903172795	{0: 1, 1: 0, 2: 0, 3: 3, 4: 64}	seq_location_match	1	21564104	21564126	-	Human (GRCh38)	1.00221	0.53513	33.64	0.603712	90	54	75		0.002211	Green
CATGGACCGCTTCCCATATGTGG	ALPP_CCDS2490.1_ex2_2:233243991-233244014:+_3-2	KosukeYusa	ALPP	alkaline phosphatase, placental	HGNC:439	947722696	{0: 1, 1: 0, 2: 2, 3: 2, 4: 83}	seq_location_match	2	232379282	232379304	+	Human (GRCh38)	1.00906	0.53826	24.61	0.419134	84	49	58		0.009056	Green
CTGGCACCCCTCCTGGCGGGCGG	ALPP_CCDS2490.1_ex4_2:233244584-233244607:-_3-3	KosukeYusa	ALPP	alkaline phosphatase, placental	HGNC:439	947722807	{0: 1, 1: 0, 2: 1, 3: 20, 4: 179}	seq_location_match	2	232379875	232379897	-	Human (GRCh38)	1.03464	0.58902	23.58	0.232671	69	58	83		0.034641	Green
ACAATGGTGTCGCGTACATGTGG	ALS2_CCDS42800.1_ex30_2:202626371-202626394:-_5-3	KosukeYusa	ALS2	alsin Rho guanine nucleotide exchange factor ALS2	HGNC:443	944644152	{0: 1, 1: 0, 2: 0, 3: 1, 4: 21}	seq_location_match	2	201761649	201761671	-	Human (GRCh38)	0.188956	0.55351	29.07	0.537746	98	55	36		0.811044	Green
TTTACAGTTGGCGTGTGGCGAGG	ALS2_CCDS42800.1_ex30_2:202626238-202626261:-_5-2	KosukeYusa	ALS2	alsin Rho guanine nucleotide exchange factor ALS2	HGNC:443	944644134	{0: 1, 1: 0, 2: 0, 3: 2, 4: 52}	seq_location_match	2	201761516	201761538	-	Human (GRCh38)	1.01613	0.61112	22.76	0.51074	92	56	56		0.016126	Green
ATATTCTGCGCAGCGGCAGTCGG	ALS2CL_CCDS2743.1_ex16_3:46724693-46724716:+_10-8	KosukeYusa	ALS2CL	ALS2 C-terminal like	HGNC:20605	953879247	{0: 1, 1: 0, 2: 0, 3: 0, 4: 49}	seq_location_match	3	46683204	46683226	+	Human (GRCh38)	0.81833	0.56253	32.41	0.867919	95	55	45		0.18167	Green
CGAGTTGCCTTAGAGCGCAAGGG	ALS2CL_CCDS2743.1_ex6_3:46717143-46717166:-_10-4	KosukeYusa	ALS2CL	ALS2 C-terminal like	HGNC:20605	953877679	{0: 1, 1: 0, 2: 0, 3: 0, 4: 18}	seq_location_match	3	46675654	46675676	-	Human (GRCh38)	0.557788	0.58575	32.53	0.724232	96	61	52		0.442212	Green
AGCATCACGTGCGCTTGGAGAGG	ALX1_CCDS9028.1_ex0_12:85674217-85674240:+_5-1	KosukeYusa	ALX1	ALX homeobox 1	HGNC:1494	1099640741	{0: 1, 1: 0, 2: 2, 3: 7, 4: 134}	seq_location_match	12	85280440	85280462	+	Human (GRCh38)	0.217057	0.61538	29.54	0.599677	78	59	38		0.782943	Green
CTCCGAATGTCTCCCGTGAAAGG	ALX1_CCDS9028.1_ex1_12:85677426-85677449:+_5-5	KosukeYusa	ALX1	ALX homeobox 1	HGNC:1494	1099640975	{0: 1, 1: 0, 2: 0, 3: 2, 4: 28}	seq_location_match	12	85283649	85283671	+	Human (GRCh38)	1.12814	0.49277	24.46	0.325748	95	51	46		0.12814	Green
CTATCCTGATGTGTATGCCCGGG	ALX3_CCDS819.1_ex2_1:110607252-110607275:-_5-2	KosukeYusa	ALX3	ALX homeobox 3	HGNC:449	912491388	{0: 1, 1: 0, 2: 1, 3: 6, 4: 84}	seq_location_match	1	110064631	110064653	-	Human (GRCh38)	1.6894	0.60681	28.6	0.819608	68	56	41		0.689404	Green
GATGTCATAGGCAGCCGTGAAGG	ALX3_CCDS819.1_ex1_1:110604089-110604112:+_5-1	KosukeYusa	ALX3	ALX homeobox 3	HGNC:449	912490760	{0: 1, 1: 0, 2: 1, 3: 7, 4: 83}	seq_location_match	1	110061468	110061490	+	Human (GRCh38)	0.849391	0.55366	28.67	0.81071	79	61	59		0.15061	Green
AGGGAGCTCTCTTTAGCTGAGGG	ALX4_CCDS31468.1_ex2_11:44297192-44297215:+_5-1	KosukeYusa	ALX4	ALX homeobox 4	HGNC:450	1081568560	{0: 1, 1: 0, 2: 6, 3: 34, 4: 220}	seq_location_match	11	44275643	44275665	+	Human (GRCh38)	0.645686	0.60477	30.88	0.625295					0.354314	Green
GTGCCGAACTTGTCGCCTCCGGG	ALX4_CCDS31468.1_ex3_11:44331478-44331501:+_5-5	KosukeYusa	ALX4	ALX homeobox 4	HGNC:450	1081574348	{0: 1, 1: 0, 2: 0, 3: 2, 4: 30}	seq_location_match	11	44309929	44309951	+	Human (GRCh38)	0.870255	0.58084	33.46	0.335702	96	51	48		0.129745	Green
CCCTGCTGTAGGGCGCCGGTCGG	ALYREF_CCDS32768.2_ex5_17:79849197-79849220:+_5-3	KosukeYusa	ALYREF	Aly/REF export factor	HGNC:19071	1152714333	{0: 1, 1: 0, 2: 1, 3: 4, 4: 63}	seq_location_match	17	81891322	81891344	+	Human (GRCh38)	1.58726	0.55672	27.48	0.989457	93	57	55		0.587264	Green
CAAGCTGAATGTTCATGGGGCGG	sgALYREF_10	KosukeYusa	ALYREF	Aly/REF export factor	HGNC:19071	1152713810	{0: 1, 1: 0, 2: 1, 3: 11, 4: 130}	seq_location_match	17	81888560	81888582	+	Human (GRCh38)	0.899265			0.977391	75	65	52		0.100735	Green
GACGTGAGCCGCTTGGGCCGGGG	AMACR_CCDS3902.1_ex4_5:34007978-34008001:-_5-5	KosukeYusa	AMACR	alpha-methylacyl-CoA racemase	HGNC:451	988734594	{0: 1, 1: 0, 2: 0, 3: 0, 4: 46}	seq_location_match	5	34007874	34007896	-	Human (GRCh38)	0.864848	0.4945	50.84	0.561947	92	50	62		0.135152	Green
GGGCAAGCGCTCGCTAGTGCTGG	AMACR_CCDS3902.1_ex4_5:34007958-34007981:-_5-4	KosukeYusa	AMACR	alpha-methylacyl-CoA racemase	HGNC:451	988734591	{0: 1, 1: 0, 2: 0, 3: 2, 4: 30}	seq_location_match	5	34007854	34007876	-	Human (GRCh38)	1.17744	0.48426	41.43	0.432784	94	37	33		0.177444	Green
AGGCTCAAACTAGCCATACCCGG	AMBN_CCDS3543.1_ex2_4:71462739-71462762:-_5-2	KosukeYusa	AMBN	ameloblastin	HGNC:452	975108544	{0: 1, 1: 0, 2: 0, 3: 5, 4: 70}	seq_location_match	4	70597023	70597045	-	Human (GRCh38)	0.444845	0.63694	29.21	0.572957	84	59	55		0.555155	Green
TGGTCCGTGAGAAATCAAACGGG	AMBN_CCDS3543.1_ex9_4:71468989-71469012:-_5-5	KosukeYusa	AMBN	ameloblastin	HGNC:452	975109061	{0: 1, 1: 0, 2: 0, 3: 8, 4: 61}	seq_location_match	4	70603273	70603295	-	Human (GRCh38)	1.084	0.60947	23.83	0.360333	86	59	38		0.084	Green
AAGAAATTCAGCCGCCATCATGG	AMBP_CCDS6800.1_ex6_9:116836341-116836364:-_5-2	KosukeYusa	AMBP	alpha-1-microglobulin/bikunin precursor	HGNC:453	1059401636	{0: 1, 1: 0, 2: 0, 3: 5, 4: 116}	seq_location_match	9	114074062	114074084	-	Human (GRCh38)	0.697974	0.57632	27.36	0.608643	87	47	31		0.302026	Green
TGCTCACCGCCAACGAGTGCTGG	AMBP_CCDS6800.1_ex8_9:116838870-116838893:+_5-3	KosukeYusa	AMBP	alpha-1-microglobulin/bikunin precursor	HGNC:453	1059402031	{0: 1, 1: 0, 2: 0, 3: 2, 4: 36}	seq_location_match	9	114076591	114076613	+	Human (GRCh38)	0.662188	0.54744	25.95	0.568546	95	46	11		0.337812	Green
CTACCCGCCGCTCTTTGGGAGGG	AMBRA1_CCDS31475.1_ex11_11:46564375-46564398:-_5-3	KosukeYusa	AMBRA1	autophagy and beclin 1 regulator 1	HGNC:25990	1081891061	{0: 1, 1: 0, 2: 0, 3: 3, 4: 42}	seq_location_match	11	46542826	46542848	-	Human (GRCh38)	1.11193	0.60479	24.78	0.825189	87	56	35		0.111927	Green
AGGAGAGGCGTCCGGCGAACTGG	AMBRA1_CCDS31475.1_ex12_11:46564847-46564870:+_5-4	KosukeYusa	AMBRA1	autophagy and beclin 1 regulator 1	HGNC:25990	1081891161	{0: 1, 1: 0, 2: 0, 3: 2, 4: 52}	seq_location_match	11	46543298	46543320	+	Human (GRCh38)	0.553934	0.43964	26.85	0.70473	96	39	69		0.446066	Green
GGAATTCGTGACCTGATACCAGG	AMD1_CCDS34512.1_ex2_6:111213943-111213966:+_5-3	KosukeYusa	AMD1	adenosylmethionine decarboxylase 1	HGNC:457	1013516615	{0: 1, 1: 0, 2: 1, 3: 3, 4: 39}	seq_location_match	6	110892741	110892763	+	Human (GRCh38)	0.898087	0.4803	19.48	0.655408	90	48	35		0.101913	Green
ATCTTCGCACTATCCCAAGGTGG	ATCTTCGCACTATCCCAAGG	Brunello	AMD1	adenosylmethionine decarboxylase 1	HGNC:457	1013514678	{0: 1, 1: 0, 2: 1, 3: 6, 4: 68}	seq_location_match	6	110875197	110875219	+	Human (GRCh38)		0.6389			84	64	49			Green
ATGGAAATTCACCAGGCCGGAGG	AMDHD1_CCDS9057.1_ex3_12:96350480-96350503:+_5-1	KosukeYusa	AMDHD1	amidohydrolase domain containing 1	HGNC:28577	1100583363	{0: 1, 1: 0, 2: 1, 3: 3, 4: 73}	seq_location_match	12	95956703	95956725	+	Human (GRCh38)	0.839777	0.72378	24.74	0.771954	88	67	80		0.160223	Green
GAGTGGATATGGCCTCGACCTGG	AMDHD1_CCDS9057.1_ex3_12:96350620-96350643:+_5-3	KosukeYusa	AMDHD1	amidohydrolase domain containing 1	HGNC:28577	1100583387	{0: 1, 1: 0, 2: 0, 3: 1, 4: 47}	seq_location_match	12	95956843	95956865	+	Human (GRCh38)	0.680921	0.58026	39.67	0.710159	93	57	28		0.319079	Green
CAATGTCCGCATCGTGACGCTGG	AMDHD2_CCDS10471.1_ex4_16:2577894-2577917:+_5-4	KosukeYusa	AMDHD2	amidohydrolase domain containing 2	HGNC:24262	1132945046	{0: 1, 1: 0, 2: 0, 3: 1, 4: 20}	seq_location_match	16	2527894	2527916	+	Human (GRCh38)	0.70504	0.53593	25.23	0.626826	98	53	25		0.29496	Green
GATCTGCACGTCGATGAATCCGG	AMDHD2_CCDS10471.1_ex1_16:2570879-2570902:-_5-1	KosukeYusa	AMDHD2	amidohydrolase domain containing 2	HGNC:24262	1132943738	{0: 1, 1: 0, 2: 0, 3: 1, 4: 19}	seq_location_match	16	2520879	2520901	-	Human (GRCh38)	1.02165	0.47807	24.58	0.598146	97	44	49		0.021655	Green
GAACGGGCATCATTGGTTGCTGG	AMELX_CCDS14144.1_ex3_X:11316810-11316833:-_6-6	KosukeYusa	AMELX	amelogenin X-linked	HGNC:461	1186626429	{0: 1, 1: 0, 2: 0, 3: 4, 4: 39}	seq_location_match	X	11298691	11298713	-	Human (GRCh38)	1.35602	0.35227	24.64	0.348448	89	39	15		0.356021	Green
ATGGGCTCGTAACCATAGGAAGG	AMELX_CCDS14144.1_ex3_X:11316670-11316693:-_6-2	KosukeYusa	AMELX	amelogenin X-linked	HGNC:461	1186626396	{0: 1, 1: 0, 2: 0, 3: 1, 4: 40}	seq_location_match	X	11298551	11298573	-	Human (GRCh38)	1.15721	0.54929	32.35	0.212399	78	60	51		0.157208	Green
GGGTTGGAGTCATGGATTGCTGG	AMELY_CCDS14778.1_ex1_Y:6736310-6736333:+_5-1	KosukeYusa	AMELY	amelogenin Y-linked	HGNC:462	1200742399	{0: 1, 1: 0, 2: 0, 3: 9, 4: 143}	seq_location_match	Y	6868270	6868292	+	Human (GRCh38)	0.857104	0.39493	27.29	0.385145	77	45	27		0.142896	Green
CTGGTGGTCTTATCATGCTCTGG	AMELY_CCDS14778.1_ex2_Y:6736771-6736794:+_5-5	KosukeYusa	AMELY	amelogenin Y-linked	HGNC:462	1200742458	{0: 1, 1: 0, 2: 3, 3: 3, 4: 78}	seq_location_match	Y	6868731	6868753	+	Human (GRCh38)	0.894126	0.52698	29.89	0.230733	84	46	43		0.105874	Green
CTCGGGGTAGACAATCCCTGCGG	AMER1_CCDS14377.2_ex0_X:63411674-63411697:+_5-2	KosukeYusa	AMER1	APC membrane recruitment protein 1	HGNC:26837	1191715612	{0: 1, 1: 0, 2: 0, 3: 5, 4: 56}	seq_location_match	X	64191795	64191817	+	Human (GRCh38)	0.41762	0.77012	25.92	0.649451	85	76	64		0.58238	Green
TTAGCAGTATCCGCCGTCACCGG	AMER1_CCDS14377.2_ex0_X:63412626-63412649:-_5-5	KosukeYusa	AMER1	APC membrane recruitment protein 1	HGNC:26837	1191715808	{0: 1, 1: 0, 2: 0, 3: 0, 4: 15}	seq_location_match	X	64192747	64192769	-	Human (GRCh38)	0.907146	0.56814	38.85	0.523282	99	54	67		0.0928539	Green
TGACTGTGCCGCCGAAACGCCGG	AMER2_CCDS53859.1_ex0_13:25745594-25745617:-_5-5	KosukeYusa	AMER2	APC membrane recruitment protein 2	HGNC:26360	1105943612	{0: 1, 1: 0, 2: 0, 3: 2, 4: 23}	seq_location_match	13	25171457	25171479	-	Human (GRCh38)	0.797324	0.61832	34.88	0.617754	96	55	35		0.202676	Green
GGGCGCTCGGAAAACGGCAAGGG	AMER2_CCDS53859.1_ex0_13:25745224-25745247:-_5-1	KosukeYusa	AMER2	APC membrane recruitment protein 2	HGNC:26360	1105943515	{0: 1, 1: 0, 2: 0, 3: 0, 4: 39}	seq_location_match	13	25171087	25171109	-	Human (GRCh38)	0.934617	0.64868	37.32	0.611743	93	59	65		0.0653834	Green
TCCGTGTCCACAAGTGACGAGGG	AMER3_CCDS2164.1_ex0_2:131520779-131520802:+_5-5	KosukeYusa	AMER3	APC membrane recruitment protein 3	HGNC:26771	938370082	{0: 1, 1: 0, 2: 0, 3: 2, 4: 27}	seq_location_match	2	130763207	130763229	+	Human (GRCh38)	0.279877	0.68458	39.1	0.724737	94	66	39		0.720123	Green
CTTTCGCACCGGTTTGAAGGTGG	AMER3_CCDS2164.1_ex0_2:131519895-131519918:-_5-2	KosukeYusa	AMER3	APC membrane recruitment protein 3	HGNC:26771	938369875	{0: 1, 1: 0, 2: 0, 3: 1, 4: 22}	seq_location_match	2	130762323	130762345	-	Human (GRCh38)	0.817718	0.60164	25.05	0.698146	95	53	49		0.182282	Green
CGTTAGCTGGTCCGGCTCGCCGG	AMFR_CCDS10758.1_ex13_16:56459089-56459112:+_5-5	KosukeYusa	AMFR	autocrine motility factor receptor	HGNC:463	1138360683	{0: 1, 1: 0, 2: 0, 3: 0, 4: 14}	seq_location_match	16	56425178	56425200	+	Human (GRCh38)	1.01029	0.38497	22.77	0.756403	98	31	41		0.010292	Green
TGTCTCTCACTCACTCGAAGAGG	AMFR_CCDS10758.1_ex12_16:56448164-56448187:+_5-4	KosukeYusa	AMFR	autocrine motility factor receptor	HGNC:463	1138359356	{0: 1, 1: 0, 2: 0, 3: 5, 4: 79}	seq_location_match	16	56414253	56414275	+	Human (GRCh38)	0.835608	0.64254	31.88	0.616192	90	64	18		0.164392	Green
GACTCCTCGAGTTCCGCGGATGG	AMH_CCDS12085.1_ex4_19:2251098-2251121:-_5-5	KosukeYusa	AMH	anti-Mullerian hormone	HGNC:464	1161068966	{0: 1, 1: 0, 2: 0, 3: 0, 4: 19}	seq_location_match	19	2251100	2251122	-	Human (GRCh38)	0.217539	0.5096	33.18	0.757414	97	53	39		0.782461	Green
ACGCGGACCTACCCTCTCCGCGG	AMH_CCDS12085.1_ex2_19:2250748-2250771:-_5-4	KosukeYusa	AMH	anti-Mullerian hormone	HGNC:464	1161068870	{0: 1, 1: 0, 2: 0, 3: 0, 4: 24}	seq_location_match	19	2250750	2250772	-	Human (GRCh38)	0.920544	0.60648	25.2	0.539458	91	66	47		0.0794559	Green
TCCAGATCCCAAAGCAGCAGCGG	TCCAGATCCCAAAGCAGCAG	Avana	AMHR2	anti-Mullerian hormone receptor type 2	HGNC:465	1096706283	{0: 1, 1: 0, 2: 1, 3: 32, 4: 247}	seq_location_match	12	53424412	53424434	-	Human (GRCh38)	0.0783877			0.467444	56	57	50		0.921612	Green
CAGTGATAAATCGGACAATGTGG	CAGTGATAAATCGGACAATG	Brunello	AMHR2	anti-Mullerian hormone receptor type 2	HGNC:465	1096706601	{0: 1, 1: 0, 2: 0, 3: 6, 4: 91}	seq_location_match	12	53425832	53425854	-	Human (GRCh38)		0.6778			87	68	48			Green
CAGGCGCGTGGGGGTCCACTCGG	AMIGO1_CCDS30795.1_ex0_1:110051279-110051302:+_5-4	KosukeYusa	AMIGO1	adhesion molecule with Ig like domain 1	HGNC:20824	912415946	{0: 1, 1: 0, 2: 1, 3: 2, 4: 85}	seq_location_match	1	109508658	109508680	+	Human (GRCh38)	1.258	0.48348	28.79	0.736856	82	45	71		0.258	Green
GATGTTGCTGGCGCACAAGCAGG	AMIGO1_CCDS30795.1_ex0_1:110051402-110051425:+_5-5	KosukeYusa	AMIGO1	adhesion molecule with Ig like domain 1	HGNC:20824	912415966	{0: 1, 1: 0, 2: 0, 3: 5, 4: 69}	seq_location_match	1	109508781	109508803	+	Human (GRCh38)	0.963046	0.53203	35.66	0.730868	88	46	43		0.0369542	Green
GTATGTTGGAAGGTTCAAGCTGG	AMIGO2_CCDS8751.1_ex0_12:47472211-47472234:-_5-2	KosukeYusa	AMIGO2	adhesion molecule with Ig like domain 2	HGNC:24073	1095875681	{0: 1, 1: 0, 2: 0, 3: 9, 4: 244}	seq_location_match	12	47078429	47078451	-	Human (GRCh38)	0.484006	0.56979	22.16	0.539322	73	63	29		0.515994	Green
AAAACTGCCCGTGGAAATGCTGG	AMIGO2_CCDS8751.1_ex0_12:47472446-47472469:+_5-5	KosukeYusa	AMIGO2	adhesion molecule with Ig like domain 2	HGNC:24073	1095875702	{0: 1, 1: 0, 2: 0, 3: 7, 4: 116}	seq_location_match	12	47078664	47078686	+	Human (GRCh38)	1.01937	0.5406	49.36	0.469556					0.019366	Green
CTCGCGCGCAAAGTCGCGCACGG	AMIGO3_CCDS33759.1_ex0_3:49756154-49756177:+_5-1	KosukeYusa	AMIGO3	adhesion molecule with Ig like domain 3	HGNC:24075	954304572	{0: 1, 1: 0, 2: 0, 3: 0, 4: 11}	seq_location_match	3	49718722	49718744	+	Human (GRCh38)	0.502988	0.56956	25.97	0.737708	97	52	67		0.497012	Green
GTAGCGGCAGGTAACTCGGCTGG	AMIGO3_CCDS33759.1_ex0_3:49756710-49756733:+_5-5	KosukeYusa	AMIGO3	adhesion molecule with Ig like domain 3	HGNC:24075	954304667	{0: 1, 1: 0, 2: 0, 3: 2, 4: 30}	seq_location_match	3	49719278	49719300	+	Human (GRCh38)	1.25302	0.58809	39.85	0.695129	93	51	42		0.253021	Green
GCCGTTTTCCCCCAATGACAAGG	AMMECR1_CCDS14551.1_ex3_X:109459823-109459846:-_5-4	KosukeYusa	AMMECR1	Alport syndrome, mental retardation, midface hypoplasia and elliptocytosis chromosomal region gene 1	HGNC:467	1195946335	{0: 1, 1: 0, 2: 0, 3: 5, 4: 78}	seq_location_match	X	110216596	110216618	-	Human (GRCh38)	0.711651	0.53496	33.05	0.555974	82	55	9	polyt4	0.288349	Green
GGGCTCGTTGGTGAATCGGGGGG	AMMECR1_CCDS14551.1_ex5_X:109560828-109560851:+_5-5	KosukeYusa	AMMECR1	Alport syndrome, mental retardation, midface hypoplasia and elliptocytosis chromosomal region gene 1	HGNC:467	1195954747	{0: 1, 1: 0, 2: 0, 3: 2, 4: 40}	seq_location_match	X	110317601	110317623	+	Human (GRCh38)	0.978179	0.72248	30.01	0.399126	95	63	90		0.0218214	Green
TTGGCAGTTCCATTAGGCCGGGG	AMMECR1L_CCDS2152.1_ex5_2:128631518-128631541:+_5-2	KosukeYusa	AMMECR1L	AMMECR1 like	HGNC:28658	938016794	{0: 1, 1: 0, 2: 0, 3: 7, 4: 49}	seq_location_match	2	127873945	127873967	+	Human (GRCh38)	1.38098	0.55271	31.27	0.635393	88	56	60		0.380982	Green
TTAGTCCGCTCTTTGTGACGTGG	AMMECR1L_CCDS2152.1_ex4_2:128628914-128628937:-_5-1	KosukeYusa	AMMECR1L	AMMECR1 like	HGNC:28658	938016449	{0: 1, 1: 0, 2: 0, 3: 0, 4: 20}	seq_location_match	2	127871341	127871363	-	Human (GRCh38)	1.17035	0.63659	28.7	0.596585	95	64	38		0.17035	Green
GGATTCGGCGTCTCAGACGTGGG	AMN_CCDS9977.1_ex3_14:103394804-103394827:+_5-3	KosukeYusa	AMN	amnion associated transmembrane protein	HGNC:14604	1122602450	{0: 1, 1: 0, 2: 0, 3: 1, 4: 15}	seq_location_match	14	102928468	102928490	+	Human (GRCh38)	1.31702	0.63169	41.59	0.834729	97	55	63		0.31702	Green
AAGACGTCGTCGTGGCGGCAGGG	AMN_CCDS9977.1_ex4_14:103395204-103395227:-_5-4	KosukeYusa	AMN	amnion associated transmembrane protein	HGNC:14604	1122602542	{0: 1, 1: 0, 2: 0, 3: 0, 4: 13}	seq_location_match	14	102928868	102928890	-	Human (GRCh38)	0.815698	0.60048	38.98	0.560944	97	59	63		0.184302	Green
TTCTACAGTTAGACAGGTGCAGG	AMN1_CCDS44858.1_ex4_12:31854856-31854879:+_5-4	KosukeYusa	AMN1	antagonist of mitotic exit network 1 homolog	HGNC:27281	1094577641	{0: 1, 1: 0, 2: 0, 3: 6, 4: 122}	seq_location_match	12	31701923	31701945	+	Human (GRCh38)	0.320317	0.48536	50.81	0.470077	75	44	41		0.679683	Green
AGCCACAGCTTTTATTCCTGGGG	AMN1_CCDS44858.1_ex3_12:31850874-31850897:+_5-3	KosukeYusa	AMN1	antagonist of mitotic exit network 1 homolog	HGNC:27281	1094577198	{0: 1, 1: 0, 2: 2, 3: 19, 4: 201}	seq_location_match	12	31697941	31697963	+	Human (GRCh38)	1.54316	0.61782	26.59	0.337188	68	58	33	polyt4	0.543157	Green
CATATGCCTCCGAGACGCGCTGG	AMOT_CCDS14563.1_ex8_X:112054584-112054607:+_5-5	KosukeYusa	AMOT	angiomotin	HGNC:17810	1196192719	{0: 1, 1: 0, 2: 0, 3: 1, 4: 15}	seq_location_match	X	112811357	112811379	+	Human (GRCh38)	0.997765	0.53303	17.99	0.60617	95	56	20		0.0022345	Green
TTTTGGAGGATGACTTCACGAGG	AMOT_CCDS14563.1_ex8_X:112054557-112054580:+_5-4	KosukeYusa	AMOT	angiomotin	HGNC:17810	1196192718	{0: 1, 1: 0, 2: 0, 3: 6, 4: 128}	seq_location_match	X	112811330	112811352	+	Human (GRCh38)	0.859882	0.67675	29.65	0.419255	85	65	41	polyt4	0.140118	Green
CTCGTTACCCCATACTCAGGGGG	AMOTL1_CCDS44712.1_ex2_11:94533454-94533477:-_5-4	KosukeYusa	AMOTL1	angiomotin like 1	HGNC:17811	1087144759	{0: 1, 1: 0, 2: 0, 3: 4, 4: 58}	seq_location_match	11	94800289	94800311	-	Human (GRCh38)	1.81083	0.67224	33.15	0.693116	82	66	56		0.810827	Green
GCGGTTCTTGGCGTGCTGACTGG	AMOTL1_CCDS44712.1_ex2_11:94532814-94532837:-_5-1	KosukeYusa	AMOTL1	angiomotin like 1	HGNC:17811	1087144623	{0: 1, 1: 0, 2: 0, 3: 3, 4: 46}	seq_location_match	11	94799649	94799671	-	Human (GRCh38)	1.24057	0.54086	22.29	0.60571	91	39	57		0.240573	Green
ACGTGCGCTCGTTGAGTGAACGG	AMOTL2_CCDS33860.1_ex8_3:134089792-134089815:-_5-2	KosukeYusa	AMOTL2	angiomotin like 2	HGNC:17812	962318036	{0: 1, 1: 0, 2: 0, 3: 1, 4: 32}	seq_location_match	3	134370951	134370973	-	Human (GRCh38)	0.832804	0.53429	23.15	0.671999	92	50	51		0.167196	Green
GGCCGCATAGTACTGCGAGTGGG	AMOTL2_CCDS33860.1_ex8_3:134089918-134089941:+_5-5	KosukeYusa	AMOTL2	angiomotin like 2	HGNC:17812	962318075	{0: 1, 1: 0, 2: 0, 3: 0, 4: 11}	seq_location_match	3	134371077	134371099	+	Human (GRCh38)	0.471066	0.59782	47.4	0.659933	98	59	37		0.528934	Green
GAAGGTTGTCTGTTCGGAAGGGG	AMPD1_CCDS53349.1_ex10_1:115223045-115223068:+_5-4	KosukeYusa	AMPD1	adenosine monophosphate deaminase 1	HGNC:468	913010685	{0: 1, 1: 0, 2: 0, 3: 6, 4: 77}	seq_location_match	1	114680425	114680447	+	Human (GRCh38)	0.863268	0.59074	28.36	0.732753	88	55	70		0.136732	Green
TGTTCCGCAAGTATTTGGAAGGG	AMPD1_CCDS53349.1_ex11_1:115226861-115226884:+_5-5	KosukeYusa	AMPD1	adenosine monophosphate deaminase 1	HGNC:468	913011070	{0: 1, 1: 0, 2: 0, 3: 10, 4: 81}	seq_location_match	1	114684241	114684263	+	Human (GRCh38)	1.22683	0.66643	23.86	0.547324	79	61	36		0.226825	Green
AATCTTGCTTGGCCCGAAGCAGG	AMPD2_CCDS30796.1_ex1_1:110168796-110168819:-_5-1	KosukeYusa	AMPD2	adenosine monophosphate deaminase 2	HGNC:469	912430507	{0: 1, 1: 0, 2: 1, 3: 4, 4: 52}	seq_location_match	1	109626175	109626197	-	Human (GRCh38)	0.226854	0.51609	28.48	0.816238	93	48	48		0.773146	Green
GAGACCCGGACCTATGAACAGGG	AMPD2_CCDS30796.1_ex3_1:110169488-110169511:+_5-3	KosukeYusa	AMPD2	adenosine monophosphate deaminase 2	HGNC:469	912430664	{0: 1, 1: 0, 2: 0, 3: 6, 4: 48}	seq_location_match	1	109626867	109626889	+	Human (GRCh38)	1.12614	0.70512	26.04	0.561954	90	67	52		0.126141	Green
ACGTTATAGAAGTCCCGGTGGGG	AMPD3_CCDS41617.1_ex4_11:10508881-10508904:-_5-4	KosukeYusa	AMPD3	adenosine monophosphate deaminase 3	HGNC:470	1078339257	{0: 1, 1: 0, 2: 0, 3: 2, 4: 38}	seq_location_match	11	10487335	10487357	-	Human (GRCh38)	0.567054	0.65816	40.1	0.633342	93	62	81		0.432946	Green
GTTCAGTCGCCGGTGACAATAGG	AMPD3_CCDS41617.1_ex4_11:10508786-10508809:-_5-3	KosukeYusa	AMPD3	adenosine monophosphate deaminase 3	HGNC:470	1078339248	{0: 1, 1: 0, 2: 0, 3: 6, 4: 16}	seq_location_match	11	10487240	10487262	-	Human (GRCh38)	1.12821	0.45871	28.17	0.510687	95	41	36		0.128214	Green
GAGAGTCGAATCTCTAAGGTAGG	AMPH_CCDS47574.1_ex14_7:38516456-38516479:-_5-4	KosukeYusa	AMPH	amphiphysin	HGNC:471	1023272257	{0: 1, 1: 0, 2: 0, 3: 1, 4: 44}	seq_location_match	7	38476857	38476879	-	Human (GRCh38)	0.7408	0.60271	27.73	0.650325	88	53	51		0.2592	Green
ACCTAAAGTCACCCCGACAAAGG	AMPH_CCDS47574.1_ex9_7:38500959-38500982:-_5-1	KosukeYusa	AMPH	amphiphysin	HGNC:471	1023270892	{0: 1, 1: 0, 2: 0, 3: 3, 4: 37}	seq_location_match	7	38461360	38461382	-	Human (GRCh38)	1.0693	0.66676	26.82	0.49921	92	59	48		0.069299	Green
TCGTCCACTTAGTTGCGCACAGG	AMT_CCDS2797.1_ex8_3:49459792-49459815:-_5-5	KosukeYusa	AMT	aminomethyltransferase	HGNC:473	954258495	{0: 1, 1: 0, 2: 0, 3: 2, 4: 12}	seq_location_match	3	49422360	49422382	-	Human (GRCh38)	0.680591	0.57294	31	0.812112	98	59	58		0.319409	Green
GTGACCCGCTGTGGCTACACAGG	AMT_CCDS2797.1_ex3_3:49456708-49456731:-_5-1	KosukeYusa	AMT	aminomethyltransferase	HGNC:473	954257953	{0: 1, 1: 0, 2: 0, 3: 6, 4: 84}	seq_location_match	3	49419276	49419298	-	Human (GRCh38)	1.51767	0.60619	28.58	0.681049	80	62	69		0.517672	Green
CTACAGTTAAATCCTGCTGCAGG	AMTN_CCDS3542.1_ex3_4:71390582-71390605:+_5-3	KosukeYusa	AMTN	amelotin	HGNC:33188	975102041	{0: 1, 1: 0, 2: 0, 3: 5, 4: 103}	seq_location_match	4	70524866	70524888	+	Human (GRCh38)	1.02614	0.53226	70.52	0.582595	78	54	13		0.026144	Green
AATGGTATCAGACTTAAAGAAGG	AMTN_CCDS3542.1_ex2_4:71389590-71389613:-_5-2	KosukeYusa	AMTN	amelotin	HGNC:33188	975101973	{0: 1, 1: 0, 2: 1, 3: 24, 4: 199}	seq_location_match	4	70523874	70523896	-	Human (GRCh38)	0.97278	0.61236	24.35	0.507874	66	56	40		0.0272205	Green
TCTAAACAGTAACTGGTTCCCGG	AMY1B_CCDS30783.1_ex6_1:104235950-104235973:-_5-1	KosukeYusa	AMY1B	amylase alpha 1B	HGNC:475	911915479	{0: 3, 1: 0, 2: 0, 3: 7, 4: 138}	seq_location_match	1	103693329	103693351	-	Human (GRCh38)	1	0.44796	20.42	0.758417	30	44	39		0	Red
GTCTTCTCGATCTTGCACTGGGG	GTCTTCTCGATCTTGCACTG	Brunello	AMY1B	amylase alpha 1B	HGNC:475	911915493	{0: 3, 1: 0, 2: 1, 3: 5, 4: 80}	seq_location_match	1	103693486	103693508	-	Human (GRCh38)		0.7082			26	71	51			Red
GAGCGATATTTAGCTCCGAAGGG	AMY2A_CCDS783.1_ex0_1:104160191-104160214:+_3-1	KosukeYusa	AMY2A	amylase alpha 2A	HGNC:477	911909729	{0: 1, 1: 4, 2: 0, 3: 0, 4: 13}	seq_location_match	1	103617570	103617592	+	Human (GRCh38)	1.32343	0.6945	25.62	0.441834	55	64	52		0.323429	Amber
TAGCTCCGAAGGGATTTGGAGGG	TAGCTCCGAAGGGATTTGGA	Avana	AMY2A	amylase alpha 2A	HGNC:477	911909732	{0: 1, 1: 4, 2: 0, 3: 4, 4: 76}	seq_location_match	1	103617580	103617602	+	Human (GRCh38)	3.06138			0.93702	19	61	39		2.06138	Amber
ACAGGTCAGAGATTGTCGTCTGG	AMY2B_CCDS782.1_ex3_1:104116325-104116348:+_1-1	KosukeYusa	AMY2B	amylase alpha 2B	HGNC:478	911906390	{0: 1, 1: 0, 2: 1, 3: 3, 4: 67}	seq_location_match	1	103573704	103573726	+	Human (GRCh38)	1	0.54362	58.91	0.626283	44	56	61		0	Green
AAGACAAGTGCTCTGTCAGAAGG	AAGACAAGTGCTCTGTCAGA	Brunello	AMY2B	amylase alpha 2B	HGNC:478	911906479	{0: 1, 1: 5, 2: 1, 3: 14, 4: 196}	seq_location_match	1	103575251	103575273	-	Human (GRCh38)		0.6033			19	60	56			Amber
ATGGACGCGGCTGCCACCGACGG	AMZ1_CCDS34589.1_ex1_7:2742447-2742470:-_5-4	KosukeYusa	AMZ1	archaelysin family metallopeptidase 1	HGNC:22231	1019746436	{0: 1, 1: 0, 2: 0, 3: 3, 4: 26}	seq_location_match	7	2702814	2702836	-	Human (GRCh38)	0.864909	0.55923	26.39	0.434421	93	56	102		0.135091	Green
TACCTACAGCCGATAGGTACGGG	AMZ1_CCDS34589.1_ex0_7:2740373-2740396:+_5-2	KosukeYusa	AMZ1	archaelysin family metallopeptidase 1	HGNC:22231	1019746011	{0: 1, 1: 0, 2: 1, 3: 0, 4: 17}	seq_location_match	7	2700740	2700762	+	Human (GRCh38)	0.667319	0.59447	23.24	0.400582	93	50	52		0.332681	Green
ATATTCAGCTTTGCCAGGTATGG	AMZ2_CCDS11674.1_ex3_17:66250552-66250575:+_6-3	KosukeYusa	AMZ2	archaelysin family metallopeptidase 2	HGNC:28041	1150797959	{0: 1, 1: 0, 2: 6, 3: 15, 4: 192}	seq_location_match	17	68254412	68254434	+	Human (GRCh38)	0.563739	0.46712	37.66	0.783085	55	47	61		0.436261	Green
CAGACTTTAACCCATGAGATCGG	AMZ2_CCDS11674.1_ex4_17:66251837-66251860:+_6-6	KosukeYusa	AMZ2	archaelysin family metallopeptidase 2	HGNC:28041	1150798106	{0: 1, 1: 0, 2: 0, 3: 21, 4: 120}	seq_location_match	17	68255697	68255719	+	Human (GRCh38)	1.0859	0.5565	19.29	0.447769	70	57	36		0.085896	Green
TGTCCATAACAGAGTCACCCTGG	TGTCCATAACAGAGTCACCC	Brunello	ANAPC1	anaphase promoting complex subunit 1	HGNC:19988	936365175	{0: 1, 1: 0, 2: 0, 3: 10, 4: 118}	seq_location_match	2	111847724	111847746	-	Human (GRCh38)		0.6526			39	65	18			Green
AGGAATAGTGATCCTAACCATGG	ANAPC1_CCDS2093.1_ex32_2:112604736-112604759:+_5-3	KosukeYusa	ANAPC1	anaphase promoting complex subunit 1	HGNC:19988	936365153	{0: 1, 1: 2, 2: 1, 3: 5, 4: 74}	seq_location_match	2	111847160	111847182	+	Human (GRCh38)	1.0575	0.6608	28.85	0.978899	42	62	39		0.057505	Amber
GCTCGTACTCGCCCCGGCAACGG	ANAPC2_CCDS7033.1_ex10_9:140080701-140080724:+_5-2	KosukeYusa	ANAPC2	anaphase promoting complex subunit 2	HGNC:19989	1062571216	{0: 1, 1: 0, 2: 0, 3: 1, 4: 11}	seq_location_match	9	137186250	137186272	+	Human (GRCh38)	1.83777	0.54439	42.16	0.99046	98	49	57		0.837769	Green
CCACGGGCTACACTCGGTCCTGG	ANAPC2_CCDS7033.1_ex11_9:140082458-140082481:-_5-4	KosukeYusa	ANAPC2	anaphase promoting complex subunit 2	HGNC:19989	1062571516	{0: 1, 1: 0, 2: 0, 3: 2, 4: 58}	seq_location_match	9	137188007	137188029	-	Human (GRCh38)	1.07394	0.47667	28.97	0.98644	91	45	39		0.073936	Green
TGTCTGGCATGGAGACCAGATGG	TGTCTGGCATGGAGACCAGA	Avana	ANAPC4	anaphase promoting complex subunit 4	HGNC:19990	971295023	{0: 1, 1: 0, 2: 2, 3: 17, 4: 210}	seq_location_match	4	25380452	25380474	+	Human (GRCh38)	1.60484			0.986848	63	64	42		0.604836	Green
GCTGCTTCTCTCCCACCACCCGG	GCTGCTTCTCTCCCACCACC	Avana	ANAPC4	anaphase promoting complex subunit 4	HGNC:19990	971294653	{0: 1, 1: 0, 2: 5, 3: 44, 4: 366}	seq_location_match	4	25377460	25377482	-	Human (GRCh38)	1.59421			0.980806	42	56	40		0.594206	Green
AAACTTACTAGTGACCGAAGCGG	ANAPC5_CCDS45000.1_ex10_12:121773327-121773350:+_5-3	KosukeYusa	ANAPC5	anaphase promoting complex subunit 5	HGNC:15713	1103492748	{0: 1, 1: 0, 2: 0, 3: 1, 4: 56}	seq_location_match	12	121335525	121335547	+	Human (GRCh38)	1.81636	0.68413	30.84	0.993477	91	69	63		0.816364	Green
TTAGTCTGTCATTAGTCAACAGG	ANAPC5_CCDS45000.1_ex9_12:121769223-121769246:-_5-2	KosukeYusa	ANAPC5	anaphase promoting complex subunit 5	HGNC:15713	1103492289	{0: 1, 1: 0, 2: 0, 3: 6, 4: 128}	seq_location_match	12	121331421	121331443	-	Human (GRCh38)	1.66646	0.44206	26.7	0.960837	79	42	33		0.666456	Green
AAAAGCTGGTACTTCTGAGGTGG	ANAPC7_CCDS44971.1_ex8_12:110834221-110834244:+_5-4	KosukeYusa	ANAPC7	anaphase promoting complex subunit 7	HGNC:17380	1102115022	{0: 1, 1: 0, 2: 0, 3: 20, 4: 207}	seq_location_match	12	110396417	110396439	+	Human (GRCh38)	0.864252	0.62323	26.55	0.595582	67	58	57		0.135748	Green
GTCCACGTTATCTCGCAATAAGG	ANAPC7_CCDS44971.1_ex4_12:110824234-110824257:+_5-1	KosukeYusa	ANAPC7	anaphase promoting complex subunit 7	HGNC:17380	1102113931	{0: 1, 1: 0, 2: 0, 3: 0, 4: 11}	seq_location_match	12	110386430	110386452	+	Human (GRCh38)	1.44224	0.49712	25.86	0.398093	99	41	32		0.442236	Green
AGCAAGATCTCAGTCAGAGTAGG	ANAPC10_CCDS43273.1_ex1_4:145985754-145985777:-_5-3	KosukeYusa	ANAPC10	anaphase promoting complex subunit 10	HGNC:24077	981465393	{0: 1, 1: 0, 2: 1, 3: 12, 4: 157}	seq_location_match	4	145064603	145064625	-	Human (GRCh38)	1.13499	0.58377	23.8	0.970377	72	64	36		0.134992	Green
ATTTAGTGAACATCCAATTCAGG	ATTTAGTGAACATCCAATTC	Brunello	ANAPC10	anaphase promoting complex subunit 10	HGNC:24077	981466799	{0: 1, 1: 0, 2: 0, 3: 8, 4: 120}	seq_location_match	4	145081659	145081681	-	Human (GRCh38)		0.4373			69	44	35			Green
TGAAGGTGAAGATTAAGTGCTGG	TGAAGGTGAAGATTAAGTGC	Avana	ANAPC11	anaphase promoting complex subunit 11	HGNC:14452	1152714909	{0: 1, 1: 0, 2: 0, 3: 13, 4: 213}	seq_location_match	17	81894479	81894501	+	Human (GRCh38)	1.31071			0.997402	72	56	30		0.310711	Green
GTGGCCAACGATGAGAACTGTGG	GTGGCCAACGATGAGAACTG	Avana	ANAPC11	anaphase promoting complex subunit 11	HGNC:14452	1152714917	{0: 1, 1: 0, 2: 2, 3: 8, 4: 97}	seq_location_match	17	81894526	81894548	+	Human (GRCh38)	1.09536	0.767		0.973646	77	77	61		0.095363	Green
TGAGGATGTCGCAATACCACTGG	ANAPC13_CCDS3085.1_ex1_3:134201646-134201669:-_3-3	KosukeYusa	ANAPC13	anaphase promoting complex subunit 13	HGNC:24540	962331468	{0: 1, 1: 0, 2: 0, 3: 3, 4: 54}	seq_location_match	3	134482805	134482827	-	Human (GRCh38)	0.941043	0.63088	45.34	0.48203	88	58	45		0.0589575	Green
CCATTGTCTTGTTCAGGTTCAGG	ANAPC13_CCDS3085.1_ex0_3:134197525-134197548:+_3-2	KosukeYusa	ANAPC13	anaphase promoting complex subunit 13	HGNC:24540	962331045	{0: 1, 1: 0, 2: 0, 3: 15, 4: 166}	seq_location_match	3	134478684	134478706	+	Human (GRCh38)	1.09565	0.29915	91.66	0.395552	67	32	40		0.095651	Green
CCCACAGCTCCAAAGCATCGCGG	ANAPC15_CCDS60880.1_ex2_11:71821633-71821656:-_6-6	KosukeYusa	ANAPC15	anaphase promoting complex subunit 15	HGNC:24531	1084873068	{0: 1, 1: 0, 2: 0, 3: 9, 4: 107}	seq_location_match	11	72110588	72110610	-	Human (GRCh38)	1.21865	0.72343	24.58	0.713229	85	70	15		0.21865	Green
GCTAGAGCCACTCACCTCTGAGG	ANAPC15_CCDS60880.1_ex2_11:71821574-71821597:+_6-4	KosukeYusa	ANAPC15	anaphase promoting complex subunit 15	HGNC:24531	1084873058	{0: 1, 1: 0, 2: 0, 3: 11, 4: 113}	seq_location_match	11	72110529	72110551	+	Human (GRCh38)	1.00168	0.71836	21.43	0.70764	74	69	67		0.001676	Green
TGAAAAGGGCTTTCCGTGGTGGG	ANAPC16_CCDS7314.1_ex0_10:73983758-73983781:-_5-1	KosukeYusa	ANAPC16	anaphase promoting complex subunit 16	HGNC:26976	1069977232	{0: 1, 1: 0, 2: 0, 3: 9, 4: 95}	seq_location_match	10	72224001	72224023	-	Human (GRCh38)	0.642297	0.53137	28.22	0.704149	87	52	41		0.357703	Green
AGATCAGCAAGTTGCTCGGATGG	ANAPC16_CCDS7314.1_ex2_10:73992756-73992779:+_5-5	KosukeYusa	ANAPC16	anaphase promoting complex subunit 16	HGNC:26976	1069978265	{0: 1, 1: 0, 2: 0, 3: 6, 4: 58}	seq_location_match	10	72232999	72233021	+	Human (GRCh38)	0.69042	0.5648	29.86	0.655461	87	54	36		0.30958	Green
GTGGTTTGGCATCATAGTGCTGG	ANG_CCDS9554.1_ex0_14:21161827-21161850:-_5-1	KosukeYusa	ANG	angiogenin	HGNC:483	1114220684	{0: 1, 1: 0, 2: 1, 3: 7, 4: 67}	seq_location_match	14	20693669	20693691	-	Human (GRCh38)	1.28566	0.40721	31.82	0.806682	85	39	26		0.285659	Green
GTAGCTTGCAAGTGGTGACCTGG	ANG_CCDS9554.1_ex0_14:21162022-21162045:-_5-5	KosukeYusa	ANG	angiogenin	HGNC:483	1114220708	{0: 1, 1: 0, 2: 0, 3: 7, 4: 76}	seq_location_match	14	20693864	20693886	-	Human (GRCh38)	1.93072	0.54299	26.83	0.73577	83	57	36		0.930721	Green
AGGACTGGGTGTAAAACCGATGG	ANGEL1_CCDS9852.1_ex5_14:77273146-77273169:-_5-1	KosukeYusa	ANGEL1	angel homolog 1	HGNC:19961	1119708870	{0: 1, 1: 0, 2: 0, 3: 2, 4: 106}	seq_location_match	14	76806804	76806826	-	Human (GRCh38)	0.453501	0.67233	25.59	0.554405	89	64	69		0.546499	Green
GCACTTCTGATGGATAATCCTGG	ANGEL1_CCDS9852.1_ex8_14:77275754-77275777:-_5-4	KosukeYusa	ANGEL1	angel homolog 1	HGNC:19961	1119709242	{0: 1, 1: 0, 2: 0, 3: 7, 4: 76}	seq_location_match	14	76809412	76809434	-	Human (GRCh38)	0.972398	0.58811	27.88	0.362905	87	55	17		0.027602	Green
ACCTTTATAGACATTGCCGGCGG	ANGEL2_CCDS1512.1_ex6_1:213181617-213181640:-_5-2	KosukeYusa	ANGEL2	angel homolog 2	HGNC:30534	921224850	{0: 1, 1: 0, 2: 0, 3: 7, 4: 127}	seq_location_match	1	213008276	213008298	-	Human (GRCh38)	1.07251	0.68297	21.72	0.710657	86	66	62		0.072514	Green
TGTGAATATAAGATGCGGACAGG	ANGEL2_CCDS1512.1_ex4_1:213178765-213178788:-_5-1	KosukeYusa	ANGEL2	angel homolog 2	HGNC:30534	921224579	{0: 1, 1: 0, 2: 0, 3: 6, 4: 79}	seq_location_match	1	213005424	213005446	-	Human (GRCh38)	0.945026	0.58181	33.12	0.610212	91	56	51		0.0549741	Green
AACATATATAATCCAGGAGCTGG	ANGPT1_CCDS56551.1_ex5_8:108334231-108334254:-_5-1	KosukeYusa	ANGPT1	angiopoietin 1	HGNC:484	1045904073	{0: 1, 1: 0, 2: 2, 3: 18, 4: 249}	seq_location_match	8	107322004	107322026	-	Human (GRCh38)	0.0443639	0.5128	47.39	0.684511	46	47	21		0.955636	Green
GAGAAATCCGGTTCCACGTGTGG	ANGPT1_CCDS56551.1_ex8_8:108509550-108509573:+_5-3	KosukeYusa	ANGPT1	angiopoietin 1	HGNC:484	1045918078	{0: 1, 1: 0, 2: 0, 3: 0, 4: 59}	seq_location_match	8	107497323	107497345	+	Human (GRCh38)	1.11412	0.64651	28.3	0.47611	90	58	52		0.114124	Green
ACCGAGTCATCGTATTCGAGCGG	ANGPT2_CCDS47761.1_ex7_8:6420225-6420248:+_5-4	KosukeYusa	ANGPT2	angiopoietin 2	HGNC:485	1036178478	{0: 1, 1: 0, 2: 0, 3: 0, 4: 10}	seq_location_match	8	6562705	6562727	+	Human (GRCh38)	0.643626	0.70688	34.9	0.380559	98	67	45		0.356374	Green
TGTGCTGAAGTATTCAAATCAGG	ANGPT2_CCDS47761.1_ex4_8:6377442-6377465:-_5-1	KosukeYusa	ANGPT2	angiopoietin 2	HGNC:485	1036174100	{0: 1, 1: 0, 2: 1, 3: 5, 4: 136}	seq_location_match	8	6519922	6519944	-	Human (GRCh38)	0.987495	0.4706	26.84	0.324088	72	47	38		0.0125046	Green
GACGGCCCCCATGCTAGAGCTGG	ANGPT4_CCDS13009.1_ex7_20:870917-870940:-_5-4	KosukeYusa	ANGPT4	angiopoietin 4	HGNC:487	1168837944	{0: 1, 1: 0, 2: 1, 3: 1, 4: 41}	seq_location_match	20	890275	890297	-	Human (GRCh38)	0.949153	0.44489	26.89	0.407951	87	42	22		0.0508467	Green
GCGCTCGATGTTGGTGAGGGCGG	ANGPT4_CCDS13009.1_ex5_20:865838-865861:+_5-1	KosukeYusa	ANGPT4	angiopoietin 4	HGNC:487	1168837209	{0: 1, 1: 0, 2: 0, 3: 3, 4: 91}	seq_location_match	20	885196	885218	+	Human (GRCh38)	0.884554	0.64435	27.44	0.335318	77	55	91		0.115446	Green
GATAGATGTTCTGCAACTGGTGG	ANGPTL1_CCDS1327.1_ex3_1:178834595-178834618:-_5-3	KosukeYusa	ANGPTL1	angiopoietin like 1	HGNC:489	917829546	{0: 1, 1: 0, 2: 0, 3: 5, 4: 100}	seq_location_match	1	178865461	178865483	-	Human (GRCh38)	0.969836	0.70339	39.61	0.634405	75	70	58		0.0301635	Green
TTATTCTTTGTTCAGGTACCAGG	ANGPTL1_CCDS1327.1_ex3_1:178834730-178834753:+_5-4	KosukeYusa	ANGPTL1	angiopoietin like 1	HGNC:489	917829567	{0: 1, 1: 0, 2: 1, 3: 21, 4: 177}	seq_location_match	1	178865596	178865618	+	Human (GRCh38)	0.60124	0.55002	19.1	0.49709	69	44	33		0.39876	Green
CCGCAAGCGGGACAACGCGTTGG	ANGPTL2_CCDS6868.1_ex3_9:129870550-129870573:-_5-2	KosukeYusa	ANGPTL2	angiopoietin like 2	HGNC:490	1060879531	{0: 1, 1: 0, 2: 0, 3: 0, 4: 13}	seq_location_match	9	127108272	127108294	-	Human (GRCh38)	0.477256	0.55182	16.72	0.820732	99	56	53		0.522744	Green
CCTAAACAGGTACAAGCGGGCGG	ANGPTL2_CCDS6868.1_ex3_9:129870868-129870891:-_5-5	KosukeYusa	ANGPTL2	angiopoietin like 2	HGNC:490	1060879569	{0: 1, 1: 0, 2: 0, 3: 1, 4: 46}	seq_location_match	9	127108590	127108612	-	Human (GRCh38)	0.958997	0.68497	26.3	0.53838	92	70	64		0.0410033	Green
TGTACCACCATTTATAACAGAGG	ANGPTL3_CCDS622.1_ex3_1:63067453-63067476:+_5-2	KosukeYusa	ANGPTL3	angiopoietin like 3	HGNC:491	908285953	{0: 1, 1: 0, 2: 0, 3: 13, 4: 126}	seq_location_match	1	62601783	62601805	+	Human (GRCh38)	1.43125	0.6993	34.16	0.463342	69	68	33		0.431245	Green
GACCATGTCCCAACTGAAGGAGG	ANGPTL3_CCDS622.1_ex0_1:63063383-63063406:-_5-1	KosukeYusa	ANGPTL3	angiopoietin like 3	HGNC:491	908285742	{0: 1, 1: 0, 2: 0, 3: 6, 4: 83}	seq_location_match	1	62597713	62597735	-	Human (GRCh38)	0.557884	0.67137	27.75	0.434391	74	61	26		0.442116	Green
ACATTGTGAGCCGGGTCAACTGG	ANGPTL4_CCDS12200.1_ex2_19:8431166-8431189:-_5-5	KosukeYusa	ANGPTL4	angiopoietin like 4	HGNC:16039	1162105249	{0: 1, 1: 0, 2: 0, 3: 0, 4: 27}	seq_location_match	19	8366283	8366305	-	Human (GRCh38)	0.0229345	0.45143	29.94	0.656992	97	39	40		0.977065	Green
GGACCCCTCGGTTCCCTGACAGG	ANGPTL4_CCDS12200.1_ex0_19:8429440-8429463:-_5-2	KosukeYusa	ANGPTL4	angiopoietin like 4	HGNC:16039	1162104941	{0: 1, 1: 0, 2: 1, 3: 6, 4: 129}	seq_location_match	19	8364557	8364579	-	Human (GRCh38)	0.920132	0.44648	26.18	0.332709	68	45	43		0.0798679	Green
TTATACATAATTCACCCAGAAGG	ANGPTL5_CCDS8312.1_ex3_11:101773370-101773393:-_5-3	KosukeYusa	ANGPTL5	angiopoietin like 5	HGNC:19705	1087742342	{0: 1, 1: 0, 2: 1, 3: 17, 4: 147}	seq_location_match	11	101902640	101902662	-	Human (GRCh38)	1.27248	0.62463	35.13	0.392965	66	65	40		0.272483	Green
GACATGGATTACAGAGGAGGTGG	ANGPTL5_CCDS8312.1_ex2_11:101771249-101771272:-_5-1	KosukeYusa	ANGPTL5	angiopoietin like 5	HGNC:19705	1087742159	{0: 1, 1: 0, 2: 1, 3: 19, 4: 225}	seq_location_match	11	101900519	101900541	-	Human (GRCh38)	0.754988	0.61295	70.6	0.349413	51	59	61		0.245012	Green
AGCTGTTACGCGAGCTGCAGAGG	ANGPTL6_CCDS12224.1_ex4_19:10206996-10207019:-_5-4	KosukeYusa	ANGPTL6	angiopoietin like 6	HGNC:23140	1162341899	{0: 1, 1: 0, 2: 0, 3: 5, 4: 67}	seq_location_match	19	10096321	10096343	-	Human (GRCh38)	0.989388	0.57995	58.65	0.694126	86	53	60		0.0106117	Green
GGACGTCAAGTTCCGCGAGCTGG	ANGPTL6_CCDS12224.1_ex4_19:10206737-10206760:-_5-2	KosukeYusa	ANGPTL6	angiopoietin like 6	HGNC:23140	1162341840	{0: 1, 1: 0, 2: 0, 3: 1, 4: 21}	seq_location_match	19	10096062	10096084	-	Human (GRCh38)	1.47611	0.50577	39.42	0.684073	95	48	27		0.47611	Green
GCTTATACACTCCAGAGATGCGG	ANGPTL7_CCDS128.1_ex1_1:11252366-11252389:-_5-2	KosukeYusa	ANGPTL7	angiopoietin like 7	HGNC:24078	901720328	{0: 1, 1: 0, 2: 0, 3: 7, 4: 104}	seq_location_match	1	11192310	11192332	-	Human (GRCh38)	0.794132	0.68816	29.81	0.533312	74	69	33		0.205868	Green
CACTCAGACCTCCGCAGGTAAGG	ANGPTL7_CCDS128.1_ex0_1:11249995-11250018:+_5-1	KosukeYusa	ANGPTL7	angiopoietin like 7	HGNC:24078	901720063	{0: 1, 1: 0, 2: 1, 3: 7, 4: 66}	seq_location_match	1	11189939	11189961	+	Human (GRCh38)	0.840378	0.45913	28.61	0.370334	88	47	51		0.159622	Green
CACAATAGAACTCCTGGGGCAGG	C19orf80_CCDS54220.1_ex0_19:11350528-11350551:+_5-3	KosukeYusa	ANGPTL8	angiopoietin like 8	HGNC:24933	1162531709	{0: 1, 1: 0, 2: 3, 3: 10, 4: 122}	seq_location_match	19	11239853	11239875	+	Human (GRCh38)	0.360034	0.50566	18.19	0.771992	66	48	38		0.639966	Green
TTGTGCGGCCATAGAGACCCAGG	C19orf80_CCDS54220.1_ex0_19:11350510-11350533:-_5-2	KosukeYusa	ANGPTL8	angiopoietin like 8	HGNC:24933	1162531704	{0: 1, 1: 0, 2: 0, 3: 2, 4: 58}	seq_location_match	19	11239835	11239857	-	Human (GRCh38)	0.431912	0.62859	31.93	0.661419	89	60	64		0.568088	Green
ATCACTTTCAGAGGAACGTGAGG	ANHX_CCDS53855.1_ex3_12:133803012-133803035:-_5-1	KosukeYusa	ANHX	anomalous homeobox	HGNC:40024	1105069558	{0: 1, 1: 0, 2: 0, 3: 7, 4: 124}	seq_location_match	12	133226427	133226449	-	Human (GRCh38)	0.912738	0.63424	40.5	0.406645	84	66	43		0.0872621	Green
CAGGACACGGGCGCACGCCAGGG	ANHX_CCDS53855.1_ex7_12:133810735-133810758:+_5-5	KosukeYusa	ANHX	anomalous homeobox	HGNC:40024	1105070921	{0: 1, 1: 0, 2: 1, 3: 7, 4: 67}	seq_location_match	12	133234150	133234172	+	Human (GRCh38)	0.846187	0.59661	36.18	0.307972	91	62	60		0.153813	Green
ACGTGATGCACATTGTCAGGGGG	ANK1_CCDS55227.1_ex3_8:41522448-41522471:-_13-8	KosukeYusa	ANK1	ankyrin 1	HGNC:492	1039887759	{0: 1, 1: 0, 2: 0, 3: 3, 4: 46}	seq_location_match	8	41664931	41664953	-	Human (GRCh38)	0.725761	0.72525	29.73	0.634345	86	71	53		0.274239	Green
GGAGCAATTCACGGATGAGCAGG	ANK1_CCDS47849.1_ex2_8:41521196-41521219:-_13-2	KosukeYusa	ANK1	ankyrin 1	HGNC:492	1039887521	{0: 1, 1: 0, 2: 0, 3: 6, 4: 88}	seq_location_match	8	41663679	41663701	-	Human (GRCh38)	0.956131	0.18797	42.76	0.596132	81	45	22		0.0438686	Green
GGAGTTTGGTTACACGGTAGTGG	ANK2_CCDS3702.1_ex10_4:114177027-114177050:-_5-1	KosukeYusa	ANK2	ankyrin 2	HGNC:493	978844489	{0: 1, 1: 0, 2: 0, 3: 1, 4: 51}	seq_location_match	4	113255872	113255894	-	Human (GRCh38)	1.13517	0.62979	33.72	0.464059	94	49	49		0.135166	Green
GAATTACCTGCGATACAGCTTGG	ANK2_CCDS3702.1_ex23_4:114232513-114232536:+_5-5	KosukeYusa	ANK2	ankyrin 2	HGNC:493	978849082	{0: 1, 1: 0, 2: 0, 3: 3, 4: 45}	seq_location_match	4	113311358	113311380	+	Human (GRCh38)	1.0292	0.58227	27.7	0.45697	91	52	40		0.0292	Green
AAACGGCAGGTGATTCGAGTGGG	ANK3_CCDS55711.1_ex15_10:61868689-61868712:+_5-1	KosukeYusa	ANK3	ankyrin 3	HGNC:494	1068708820	{0: 1, 1: 0, 2: 0, 3: 1, 4: 44}	seq_location_match	10	60108932	60108954	+	Human (GRCh38)	0.83039	0.62419	31.89	0.566472	94	55	36		0.16961	Green
CTTTATGGTGGACGCGAGAGGGG	ANK3_CCDS55711.1_ex15_10:61868777-61868800:-_5-3	KosukeYusa	ANK3	ankyrin 3	HGNC:494	1068708832	{0: 1, 1: 0, 2: 1, 3: 0, 4: 41}	seq_location_match	10	60109020	60109042	-	Human (GRCh38)	0.875219	0.59951	22.93	0.501132	93	55	69		0.124781	Green
AGTGTGAAAGCTATAAACGAAGG	ANKAR_CCDS33351.2_ex8_2:190575783-190575806:+_5-5	KosukeYusa	ANKAR	ankyrin and armadillo repeat containing	HGNC:26350	943583427	{0: 1, 1: 0, 2: 0, 3: 4, 4: 114}	seq_location_match	2	189711058	189711080	+	Human (GRCh38)	0.234301	0.71361	25.6	0.604631	86	68	45		0.765699	Green
TGAATTGTGGCGTGCCATCATGG	ANKAR_CCDS33351.2_ex0_2:190541731-190541754:+_5-2	KosukeYusa	ANKAR	ankyrin and armadillo repeat containing	HGNC:26350	943580391	{0: 1, 1: 0, 2: 0, 3: 2, 4: 52}	seq_location_match	2	189677006	189677028	+	Human (GRCh38)	1.03898	0.56356	38.92	0.563508	92	51	46		0.038983	Green
GCGACTTGTGGACATCGGGCTGG	ANKDD1A_CCDS10197.2_ex6_15:65223075-65223098:+_5-5	KosukeYusa	ANKDD1A	ankyrin repeat and death domain containing 1A	HGNC:28002	1128092862	{0: 1, 1: 0, 2: 0, 3: 3, 4: 35}	seq_location_match	15	64930878	64930900	+	Human (GRCh38)	1.2829	0.56139	34.08	0.764955	93	54	29		0.282905	Green
GCCTGTGCTGGCGTTCATAATGG	ANKDD1A_CCDS10197.2_ex4_15:65218308-65218331:+_5-3	KosukeYusa	ANKDD1A	ankyrin repeat and death domain containing 1A	HGNC:28002	1128092087	{0: 1, 1: 0, 2: 0, 3: 3, 4: 77}	seq_location_match	15	64926110	64926132	+	Human (GRCh38)	0.634613	0.48805	34.35	0.727806	84	46	44		0.365387	Green
GTAGTTTGCAGATAGCAACCAGG	ANKDD1B_CCDS64180.1_ex7_5:74948976-74948999:+_5-5	KosukeYusa	ANKDD1B	ankyrin repeat and death domain containing 1B	HGNC:32525	992325154	{0: 1, 1: 0, 2: 0, 3: 5, 4: 106}	seq_location_match	5	75653152	75653174	+	Human (GRCh38)	0.455614	0.69805	22.44	0.437882	82	72	34		0.544386	Green
CTCATTTATGTCTTGCCACTGGG	ANKDD1B_CCDS64180.1_ex6_5:74931675-74931698:-_5-4	KosukeYusa	ANKDD1B	ankyrin repeat and death domain containing 1B	HGNC:32525	992323325	{0: 1, 1: 0, 2: 0, 3: 9, 4: 162}	seq_location_match	5	75635851	75635873	-	Human (GRCh38)	1.20808	0.44743	29.9	0.391871	69	41	47		0.208076	Green
ATTTAGATCATAAAACGCCCAGG	ANKEF1_CCDS13108.1_ex4_20:10030058-10030081:+_5-3	KosukeYusa	ANKEF1	ankyrin repeat and EF-hand domain containing 1	HGNC:15803	1169850868	{0: 1, 1: 0, 2: 0, 3: 1, 4: 59}	seq_location_match	20	10049411	10049433	+	Human (GRCh38)	0.838447	0.53865	27	0.347142	94	57			0.161553	Green
TTTGCCTACAATGGAGACGTGGG	ANKEF1_CCDS13108.1_ex3_20:10026236-10026259:+_5-2	KosukeYusa	ANKEF1	ankyrin repeat and EF-hand domain containing 1	HGNC:15803	1169850580	{0: 1, 1: 0, 2: 0, 3: 5, 4: 64}	seq_location_match	20	10045589	10045611	+	Human (GRCh38)	0.781997	0.5815	28.17	0.303697	88	58	53		0.218003	Green
GCCGGTGTCGTGGTCTGAGCAGG	ANKFN1_CCDS32686.1_ex8_17:54520254-54520277:-_5-5	KosukeYusa	ANKFN1	ankyrin repeat and fibronectin type III domain containing 1	HGNC:26766	1149414280	{0: 1, 1: 0, 2: 0, 3: 4, 4: 62}	seq_location_match	17	56442894	56442916	-	Human (GRCh38)	0.0400906	0.44394	27.12	0.664458	86	45	52		0.959909	Green
ACAGCTGCATTGACGCTAAGAGG	ANKFN1_CCDS32686.1_ex6_17:54452035-54452058:-_5-3	KosukeYusa	ANKFN1	ankyrin repeat and fibronectin type III domain containing 1	HGNC:26766	1149408005	{0: 1, 1: 0, 2: 1, 3: 2, 4: 43}	seq_location_match	17	56374675	56374697	-	Human (GRCh38)	1.0074	0.5894	19.76	0.376668	92	50	35		0.007402	Green
GGCGATCGCCTATAACCATCCGG	ANKFY1_CCDS42236.1_ex13_17:4088142-4088165:-_5-1	KosukeYusa	ANKFY1	ankyrin repeat and FYVE domain containing 1	HGNC:20763	1143059057	{0: 1, 1: 0, 2: 0, 3: 0, 4: 14}	seq_location_match	17	4184848	4184870	-	Human (GRCh38)	1.19255	0.55519	32.92	0.633259	95	53	46		0.192549	Green
TACTCTCCAGTCGTCGTGAGAGG	ANKFY1_CCDS42236.1_ex18_17:4109702-4109725:+_5-3	KosukeYusa	ANKFY1	ankyrin repeat and FYVE domain containing 1	HGNC:20763	1143061573	{0: 1, 1: 0, 2: 0, 3: 3, 4: 19}	seq_location_match	17	4206408	4206430	+	Human (GRCh38)	1.07314	0.56824	24.26	0.591155	97	56	48		0.073136	Green
GTGCGCCCATGTACAAGGAGAGG	ANKH_CCDS3885.1_ex7_5:14751260-14751283:+_5-1	KosukeYusa	ANKH	ANKH inorganic pyrophosphate transport regulator	HGNC:15492	987119256	{0: 1, 1: 0, 2: 0, 3: 3, 4: 58}	seq_location_match	5	14751152	14751174	+	Human (GRCh38)	0.703952	0.67105	29.44	0.351902	87	64	60		0.296048	Green
TTTTAAGAGAATGCCAGCATGGG	ANKH_CCDS3885.1_ex8_5:14756023-14756046:+_5-2	KosukeYusa	ANKH	ANKH inorganic pyrophosphate transport regulator	HGNC:15492	987119751	{0: 1, 1: 0, 2: 0, 3: 9, 4: 236}	seq_location_match	5	14755915	14755937	+	Human (GRCh38)	0.983886	0.61592	28.98	0.341872	73	58	61	polyt4	0.0161138	Green
ATCCTCAGTTAGTTGTGCACTGG	ANKHD1_CCDS4225.1_ex2_5:139818112-139818135:+_5-2	KosukeYusa	ANKHD1	ankyrin repeat and KH domain containing 1	HGNC:24714	998240479	{0: 1, 1: 0, 2: 0, 3: 7, 4: 52}	seq_location_match	5	140438528	140438550	+	Human (GRCh38)	0.579909	0.56864	41.95	0.637806	86	56	35		0.420091	Green
ATGCTAATGTTGAAGATCGAGGG	ANKHD1_CCDS4225.1_ex4_5:139820595-139820618:+_5-3	KosukeYusa	ANKHD1	ankyrin repeat and KH domain containing 1	HGNC:24714	998240657	{0: 1, 1: 0, 2: 0, 3: 6, 4: 138}	seq_location_match	5	140441011	140441033	+	Human (GRCh38)	1.10748	0.70373	29.85	0.51973	86	62	65		0.107483	Green
GGTATTCTCACGGGATCCCGAGG	ANKIB1_CCDS47639.1_ex2_7:91948759-91948782:+_5-1	KosukeYusa	ANKIB1	ankyrin repeat and IBR domain containing 1	HGNC:22215	1028573530	{0: 1, 1: 0, 2: 0, 3: 1, 4: 37}	seq_location_match	7	92319446	92319468	+	Human (GRCh38)	0.400377	0.70345	24.82	0.701215	91	62	49		0.599623	Green
AAACTGGTGTCTAAATCCCCAGG	ANKIB1_CCDS47639.1_ex4_7:91972522-91972545:-_5-3	KosukeYusa	ANKIB1	ankyrin repeat and IBR domain containing 1	HGNC:22215	1028575329	{0: 1, 1: 0, 2: 1, 3: 11, 4: 101}	seq_location_match	7	92343209	92343231	-	Human (GRCh38)	1.01512	0.66803	22.22	0.650883	75	61	50		0.015123	Green
CAGTACCTGGCGGCGTCGGGTGG	ANKK1_CCDS44734.1_ex0_11:113258774-113258797:-_5-1	KosukeYusa	ANKK1	ankyrin repeat and kinase domain containing 1	HGNC:21027	1088810419	{0: 1, 1: 0, 2: 0, 3: 1, 4: 64}	seq_location_match	11	113388053	113388075	-	Human (GRCh38)	0.329202	0.60417	35.25	0.786569	92	50	80		0.670798	Green
GGGACCAGGACCCCAAGAAGAGG	sgANKK1_3	KosukeYusa	ANKK1	ankyrin repeat and kinase domain containing 1	HGNC:21027	1088811602	{0: 1, 1: 0, 2: 1, 3: 14, 4: 247}	seq_location_match	11	113396187	113396209	+	Human (GRCh38)	0.795586			0.679043	63	59	48		0.204414	Green
TGGACCTACCGATGAGACGCTGG	ANKLE1_CCDS62595.1_ex4_19:17394046-17394069:+_5-4	KosukeYusa	ANKLE1	ankyrin repeat and LEM domain containing 1	HGNC:26812	1163433784	{0: 1, 1: 0, 2: 0, 3: 4, 4: 23}	seq_location_match	19	17283238	17283260	+	Human (GRCh38)	0.964217	0.59631	26.2	0.695099	94	59	33		0.0357834	Green
AGGATCTCGACACGCGGACCAGG	ANKLE1_CCDS62595.1_ex3_19:17393736-17393759:+_5-3	KosukeYusa	ANKLE1	ankyrin repeat and LEM domain containing 1	HGNC:26812	1163433718	{0: 1, 1: 0, 2: 0, 3: 2, 4: 25}	seq_location_match	19	17282928	17282950	+	Human (GRCh38)	0.748285	0.53228	43.5	0.610612	97	53	50		0.251715	Green
AGACAACCCCACTATCGTGCAGG	ANKLE2_CCDS41869.1_ex9_12:133324722-133324745:-_5-3	KosukeYusa	ANKLE2	ankyrin repeat and LEM domain containing 2	HGNC:29101	1105009820	{0: 1, 1: 0, 2: 0, 3: 0, 4: 48}	seq_location_match	12	132748137	132748159	-	Human (GRCh38)	1.37854	0.61646	33.07	0.993477	95	59	22		0.378538	Green
GAAGCGTATCCGTTACGTGGTGG	ANKLE2_CCDS41869.1_ex8_12:133324446-133324469:-_5-1	KosukeYusa	ANKLE2	ankyrin repeat and LEM domain containing 2	HGNC:29101	1105009777	{0: 1, 1: 0, 2: 0, 3: 0, 4: 5}	seq_location_match	12	132747861	132747883	-	Human (GRCh38)	1.16637	0.70063	36.18	0.987443	100	67	51		0.166368	Green
ATGGCCTGGGTACCTACATGTGG	ANKMY1_CCDS2535.1_ex10_2:241492417-241492440:-_5-5	KosukeYusa	ANKMY1	ankyrin repeat and MYND domain containing 1	HGNC:20987	948821681	{0: 1, 1: 0, 2: 0, 3: 5, 4: 81}	seq_location_match	2	240553001	240553023	-	Human (GRCh38)	0.437443	0.67601	26.91	0.648425	85	63	51		0.562557	Green
TCGTGGCTGCCTGAGACGCGTGG	ANKMY1_CCDS2535.1_ex8_2:241463637-241463660:+_5-1	KosukeYusa	ANKMY1	ankyrin repeat and MYND domain containing 1	HGNC:20987	948818185	{0: 1, 1: 0, 2: 0, 3: 0, 4: 56}	seq_location_match	2	240524221	240524243	+	Human (GRCh38)	0.890083	0.61387	28.83	0.521645	80	60	71		0.109917	Green
ACATGGGTAATGTTAGAAGCTGG	ANKMY2_CCDS5361.1_ex6_7:16664669-16664692:-_5-3	KosukeYusa	ANKMY2	ankyrin repeat and MYND domain containing 2	HGNC:25370	1021104793	{0: 1, 1: 0, 2: 1, 3: 11, 4: 155}	seq_location_match	7	16625045	16625067	-	Human (GRCh38)	0.913456	0.59869	39.4	0.732776	74	58	26		0.0865438	Green
TGCAAATTACTACTGCGACATGG	ANKMY2_CCDS5361.1_ex7_7:16666729-16666752:-_5-5	KosukeYusa	ANKMY2	ankyrin repeat and MYND domain containing 2	HGNC:25370	1021104946	{0: 1, 1: 0, 2: 0, 3: 4, 4: 125}	seq_location_match	7	16627105	16627127	-	Human (GRCh38)	0.885132	0.64326	36.49	0.590604	90	62	1		0.114868	Green
AACACACATTCATATCAAATCGG	ANKRA2_CCDS4020.1_ex7_5:72858510-72858533:+_5-4	KosukeYusa	ANKRA2	ankyrin repeat family A member 2	HGNC:13208	992118154	{0: 1, 1: 0, 2: 2, 3: 24, 4: 274}	seq_location_match	5	73562686	73562708	+	Human (GRCh38)	1.11495	0.36125	20.43	0.432519	60	49	32		0.114946	Green
CTTCTCCGGGAATTCAAGTAAGG	ANKRA2_CCDS4020.1_ex6_5:72857066-72857089:-_5-2	KosukeYusa	ANKRA2	ankyrin repeat family A member 2	HGNC:13208	992118017	{0: 1, 1: 0, 2: 0, 3: 2, 4: 65}	seq_location_match	5	73561242	73561264	-	Human (GRCh38)	1.04595	0.53588	24.23	0.391931	85	50	55		0.045946	Green
TGTTACTTTAGAGAAGCAGGAGG	ANKRD1_CCDS7412.1_ex7_10:92680002-92680025:-_5-5	KosukeYusa	ANKRD1	ankyrin repeat domain 1	HGNC:15819	1071972261	{0: 1, 1: 0, 2: 3, 3: 16, 4: 219}	seq_location_match	10	90920246	90920268	-	Human (GRCh38)	1.84664	0.72873	49.59	0.705687	56	71	41		0.846643	Green
AAAAATTAGCGCCCGAGATAAGG	ANKRD1_CCDS7412.1_ex3_10:92675926-92675949:-_5-1	KosukeYusa	ANKRD1	ankyrin repeat domain 1	HGNC:15819	1071971928	{0: 1, 1: 0, 2: 0, 3: 2, 4: 37}	seq_location_match	10	90916170	90916192	-	Human (GRCh38)	1.06604	0.50916	29.29	0.637806	96	48	29		0.066037	Green
GTCAGCCGACACGTGCGACCAGG	ANKRD2_CCDS44468.1_ex3_10:99338340-99338363:+_5-4	KosukeYusa	ANKRD2	ankyrin repeat domain 2	HGNC:495	1072692110	{0: 1, 1: 0, 2: 0, 3: 0, 4: 15}	seq_location_match	10	97578584	97578606	+	Human (GRCh38)	0.257859	0.53259	29.69	0.666419	98	56	41		0.742141	Green
GCAGAAGAAGCGGGACGCTCTGG	ANKRD2_CCDS44468.1_ex2_10:99338094-99338117:+_5-2	KosukeYusa	ANKRD2	ankyrin repeat domain 2	HGNC:495	1072692050	{0: 1, 1: 0, 2: 0, 3: 6, 4: 91}	seq_location_match	10	97578338	97578360	+	Human (GRCh38)	0.901892	0.45842	33.01	0.554971	91	38	41		0.0981076	Green
TCGCGGCGCTCATCCACGAAGGG	ANKRD6_CCDS47460.1_ex2_6:90312799-90312822:+_5-3	KosukeYusa	ANKRD6	ankyrin repeat domain 6	HGNC:17280	1011662052	{0: 1, 1: 0, 2: 0, 3: 0, 4: 9}	seq_location_match	6	89603081	89603103	+	Human (GRCh38)	0.934295	0.65378	28.63	0.593621	97	66	83		0.0657046	Green
TTCTGTCCATGAAAAGAACCAGG	ANKRD6_CCDS47460.1_ex5_6:90323587-90323610:+_5-5	KosukeYusa	ANKRD6	ankyrin repeat domain 6	HGNC:17280	1011663466	{0: 1, 1: 0, 2: 0, 3: 20, 4: 204}	seq_location_match	6	89613869	89613891	+	Human (GRCh38)	0.73541	0.60281	30.64	0.488485	63	61	29		0.26459	Green
CTATGGCATACCTTAATCAATGG	ANKRD7_CCDS43638.1_ex1_7:117874587-117874610:-_5-2	KosukeYusa	ANKRD7	ankyrin repeat domain 7	HGNC:18588	1031166485	{0: 1, 1: 0, 2: 0, 3: 6, 4: 83}	seq_location_match	7	118234534	118234556	-	Human (GRCh38)	1.00214	0.50427	21.38	0.4662	83	43	30		0.002137	Green
TAACGAATATCCCTCAGATCTGG	ANKRD7_CCDS43638.1_ex2_7:117874811-117874834:-_5-4	KosukeYusa	ANKRD7	ankyrin repeat domain 7	HGNC:18588	1031166498	{0: 1, 1: 0, 2: 0, 3: 1, 4: 46}	seq_location_match	7	118234758	118234780	-	Human (GRCh38)	0.591649	0.41905	35.61	0.376373	88	39	15		0.408351	Green
GCAGTGCGCTACAACCGCGTGGG	ANKRD9_CCDS9973.1_ex0_14:102973846-102973869:-_5-1	KosukeYusa	ANKRD9	ankyrin repeat domain 9	HGNC:20096	1122542827	{0: 1, 1: 0, 2: 0, 3: 0, 4: 7}	seq_location_match	14	102507510	102507532	-	Human (GRCh38)	0.862345	0.63268	28.17	0.689104	99	61	69		0.137655	Green
GTCGTCGTTCGCCTTCTACCAGG	ANKRD9_CCDS9973.1_ex0_14:102974108-102974131:-_5-5	KosukeYusa	ANKRD9	ankyrin repeat domain 9	HGNC:20096	1122542874	{0: 1, 1: 0, 2: 0, 3: 1, 4: 19}	seq_location_match	14	102507772	102507794	-	Human (GRCh38)	0.717386	0.5566	25.14	0.447392	95	52	32		0.282614	Green
CTGGTCTGGCTGATTCAAGCAGG	ANKRD10_CCDS66580.1_ex3_13:111562983-111563006:-_5-1	KosukeYusa	ANKRD10	ankyrin repeat domain 10	HGNC:20265	1113516930	{0: 1, 1: 0, 2: 0, 3: 10, 4: 114}	seq_location_match	13	110910637	110910659	-	Human (GRCh38)	0.726864	0.54774	18.88	0.522377	82	48	45		0.273136	Green
CTTAGTGCAGTTGGTGAGAGCGG	ANKRD10_CCDS66580.1_ex3_13:111563086-111563109:-_5-3	KosukeYusa	ANKRD10	ankyrin repeat domain 10	HGNC:20265	1113516948	{0: 1, 1: 0, 2: 0, 3: 16, 4: 125}	seq_location_match	13	110910740	110910762	-	Human (GRCh38)	1.86281	0.60923	20.07	0.508681	69	55	75		0.862811	Green
TCCGACGGCGACTTTGGGAAGGG	ANKRD11_CCDS32513.1_ex4_16:89349962-89349985:-_5-2	KosukeYusa	ANKRD11	ankyrin repeat domain 11	HGNC:21316	1142305670	{0: 1, 1: 0, 2: 0, 3: 1, 4: 26}	seq_location_match	16	89283555	89283577	-	Human (GRCh38)	1.13309	0.65283	25.72	0.78255	89	58	54		0.13309	Green
ACGGACTCCGAGTTCGAAAAAGG	ANKRD11_CCDS32513.1_ex4_16:89351972-89351995:-_5-3	KosukeYusa	ANKRD11	ankyrin repeat domain 11	HGNC:21316	1142305921	{0: 1, 1: 0, 2: 0, 3: 0, 4: 18}	seq_location_match	16	89285565	89285587	-	Human (GRCh38)	0.708851	0.47619	27.93	0.702218	98	33	60		0.291149	Green
AAGCTGTTACTTCGTCACGGTGG	ANKRD12_CCDS11843.1_ex6_18:9221855-9221878:+_5-4	KosukeYusa	ANKRD12	ankyrin repeat domain 12	HGNC:29135	1153862068	{0: 1, 1: 0, 2: 0, 3: 0, 4: 37}	seq_location_match	18	9221858	9221880	+	Human (GRCh38)	1.06275	0.71163	27.67	0.506155	96	75	54		0.062754	Green
TGGTGAAACTCCTTTACACATGG	ANKRD12_CCDS11843.1_ex4_18:9211681-9211704:+_5-1	KosukeYusa	ANKRD12	ankyrin repeat domain 12	HGNC:29135	1153861352	{0: 1, 1: 0, 2: 1, 3: 6, 4: 139}	seq_location_match	18	9211684	9211706	+	Human (GRCh38)	0.740517	0.65997	16.6	0.332761	74	63	35		0.259483	Green
TGTTAATGGTTACGAAGCAAAGG	ANKRD13A_CCDS9140.1_ex6_12:110461895-110461918:+_5-4	KosukeYusa	ANKRD13A	ankyrin repeat domain 13A	HGNC:21268	1102071551	{0: 1, 1: 0, 2: 0, 3: 4, 4: 87}	seq_location_match	12	110024091	110024113	+	Human (GRCh38)	0.00377492	0.61123	26.55	0.49108	88	57	42		0.996225	Green
CAAATGATGTCTGTCGCATCTGG	ANKRD13A_CCDS9140.1_ex4_12:110456173-110456196:+_5-2	KosukeYusa	ANKRD13A	ankyrin repeat domain 13A	HGNC:21268	1102070894	{0: 1, 1: 0, 2: 1, 3: 3, 4: 70}	seq_location_match	12	110018369	110018391	+	Human (GRCh38)	1.07505	0.50406	36.72	0.437438	86	41	44		0.075045	Green
TGTACACCACCCGGCGGTCGTGG	ANKRD13B_CCDS11251.1_ex5_17:27936131-27936154:-_5-2	KosukeYusa	ANKRD13B	ankyrin repeat domain 13B	HGNC:26363	1146061363	{0: 1, 1: 0, 2: 0, 3: 0, 4: 20}	seq_location_match	17	29609114	29609136	-	Human (GRCh38)	1.07434	0.49756	34	0.832324	98	48	50		0.074337	Green
GGTGTATGGGGCATCTAACGTGG	ANKRD13B_CCDS11251.1_ex7_17:27937701-27937724:+_5-4	KosukeYusa	ANKRD13B	ankyrin repeat domain 13B	HGNC:26363	1146061616	{0: 1, 1: 0, 2: 0, 3: 2, 4: 21}	seq_location_match	17	29610684	29610706	+	Human (GRCh38)	1.02783	0.70967	22.71	0.685574	96	63	55		0.027833	Green
TTCAGGGCTTTTAATAATCGAGG	ANKRD13C_CCDS648.2_ex9_1:70781167-70781190:+_5-1	KosukeYusa	ANKRD13C	ankyrin repeat domain 13C	HGNC:25374	909009276	{0: 1, 1: 0, 2: 0, 3: 3, 4: 89}	seq_location_match	1	70315485	70315507	+	Human (GRCh38)	1.15051	0.58414	30.86	0.574405	87	54	39	polyt4	0.150513	Green
[truncated: 36,337 more rows]
