# Supplementary material for: Minimal genome-wide human CRISPR-Cas9 library
Source: Genome Biol. 2021 Jan 21;22:40. doi: 10.1186/s13059-021-02268-4 (PMC7818936; doi:10.1186/s13059-021-02268-4)
Supplement: Supplementary file 5 — Additional file 5: Table S4. KS scores estimated for sgRNAs of Project Score and Avana libraries. [file 13059_2021_2268_MOESM5_ESM.xlsx]

## Sheet: Sheet1
sgrna	ks_control	library
CNST_CCDS1628.1_ex3_1:246797289-246797312:+_5-3	0.176374	KosukeYusa
GJC3_CCDS34697.1_ex1_7:99526769-99526792:+_5-2	0.783025	KosukeYusa
RASSF1_CCDS2820.1_ex2_3:50369085-50369108:-_5-2	0.580046	KosukeYusa
ANKRD36_CCDS54379.1_ex19_2:97830184-97830207:+_5-5	0.846803	KosukeYusa
EIF5AL1_CCDS53546.1_ex0_10:81272561-81272584:+_5-3	0.602113	KosukeYusa
CAPN5_CCDS8248.1_ex4_11:76826469-76826492:-_5-4	0.395205	KosukeYusa
NR2F2_CCDS10375.1_ex1_15:96877560-96877583:-_5-4	0.183501	KosukeYusa
sgPIK3CG_7	0.59068	KosukeYusa
MXRA5_CCDS14124.1_ex2_X:3240267-3240290:+_5-1	0.616667	KosukeYusa
COG2_CCDS1584.1_ex6_1:230805210-230805233:-_5-5	0.814699	KosukeYusa
CDON_CCDS58192.1_ex14_11:125887060-125887083:-_5-4	0.415311	KosukeYusa
TRPM8_CCDS33407.1_ex3_2:234847802-234847825:+_5-2	0.584715	KosukeYusa
NR4A2_CCDS2201.1_ex5_2:157186254-157186277:+_5-3	0.61433	KosukeYusa
MAPK15_CCDS6409.2_ex5_8:144801257-144801280:-_5-4	0.587663	KosukeYusa
LAMTOR3_CCDS3652.1_ex2_4:100806792-100806815:-_5-5	0.895023	KosukeYusa
sgNTRK1_9	0.31237	KosukeYusa
ALDH1L1_CCDS3034.1_ex21_3:125879694-125879717:-_5-5	0.174337	KosukeYusa
LYPD6B_CCDS46423.1_ex3_2:150064854-150064877:+_5-4	0.501147	KosukeYusa
FIBP_CCDS8118.1_ex8_11:65655403-65655426:-_5-3	0.408123	KosukeYusa
LCMT1_CCDS45445.1_ex2_16:25143717-25143740:-_5-3	0.598568	KosukeYusa
sgPOLN_9	0.328161	KosukeYusa
TMPRSS11F_CCDS3520.1_ex5_4:68938036-68938059:+_5-2	0.206555	KosukeYusa
PPAP2C_CCDS12023.1_ex1_19:282291-282314:+_5-1	0.339149	KosukeYusa
C15orf52_CCDS10055.2_ex5_15:40630025-40630048:-_5-1	0.495122	KosukeYusa
C1QTNF3_CCDS34141.1_ex4_5:34035786-34035809:-_5-3	0.181321	KosukeYusa
KSR2_CCDS61250.1_ex16_12:118199100-118199123:-_5-3	0.390077	KosukeYusa
TMED10_CCDS9840.1_ex4_14:75643143-75643166:-_5-5	0.819654	KosukeYusa
MICA_CCDS56412.1_ex1_6:31378499-31378522:+_5-2	0.173168	KosukeYusa
CHI3L2_CCDS30802.1_ex5_1:111778358-111778381:+_5-2	0.363418	KosukeYusa
MAP7_CCDS5178.1_ex11_6:136698934-136698957:+_5-5	0.675024	KosukeYusa
NOLC1_CCDS65925.1_ex0_10:103912260-103912283:+_5-1	0.784035	KosukeYusa
CTRL00019	0.197392	KosukeYusa
ETV5_CCDS33906.1_ex5_3:185783603-185783626:+_5-1	0.490559	KosukeYusa
SSX2_CCDS14344.1_ex4_X:52734214-52734237:+_5-5	0.558372	KosukeYusa
MCM4_CCDS6143.1_ex4_8:48875397-48875420:+_5-4	0.989457	KosukeYusa
DDA1_CCDS12357.1_ex3_19:17426782-17426805:+_5-5	0.466879	KosukeYusa
CCDC97_CCDS12578.1_ex2_19:41825518-41825541:-_5-5	0.71574	KosukeYusa
HMBS_CCDS41726.1_ex6_11:118960938-118960961:+_5-3	0.588636	KosukeYusa
APLN_CCDS48165.1_ex0_X:128782683-128782706:-_4-2	0.430394	KosukeYusa
LIMK1_CCDS5563.1_ex3_7:73511459-73511482:+_5-1	0.544428	KosukeYusa
sgKIF2B_10	0.4443	KosukeYusa
EFEMP1_CCDS1857.1_ex7_2:56145001-56145024:+_5-4	0.598146	KosukeYusa
TUBA3D_CCDS33290.1_ex3_2:132237930-132237953:-_5-5	0.837255	KosukeYusa
TMEM214_CCDS42664.1_ex7_2:27259968-27259991:+_5-5	0.358177	KosukeYusa
C7orf25_CCDS47576.1_ex0_7:42950129-42950152:-_5-3	0.468455	KosukeYusa
sgABCF2_8	0.44626	KosukeYusa
EPB41_CCDS330.1_ex4_1:29344891-29344914:+_5-5	0.417211	KosukeYusa
SLCO2B1_CCDS44683.1_ex4_11:74880765-74880788:-_5-2	0.278773	KosukeYusa
sgMED17_3	0.51709	KosukeYusa
TMEM217_CCDS4831.1_ex1_6:37186419-37186442:-_5-1	0.89353	KosukeYusa
TMEM184B_CCDS13969.2_ex5_22:38627334-38627357:-_5-4	0.3443	KosukeYusa
PAOX_CCDS7682.1_ex1_10:135193946-135193969:+_5-5	0.280349	KosukeYusa
RAB7L1_CCDS1459.1_ex1_1:205739949-205739972:+_6-3	0.478283	KosukeYusa
LACRT_CCDS8883.1_ex2_12:55026009-55026032:+_5-1	0.688591	KosukeYusa
FOXO3_CCDS5068.1_ex0_6:108882628-108882651:-_5-1	0.81571	KosukeYusa
UBR4_CCDS189.1_ex58_1:19478236-19478259:+_5-1	0.929691	KosukeYusa
RAB28_CCDS33961.1_ex5_4:13481083-13481106:-_5-4	0.351682	KosukeYusa
sgPSMC5_4	0.987956	KosukeYusa
PID1_CCDS2471.1_ex0_2:229890743-229890766:-_5-3	0.375304	KosukeYusa
CTRL00102	0.366849	KosukeYusa
TRPC6_CCDS8311.1_ex11_11:101374800-101374823:+_5-2	0.666034	KosukeYusa
sgPSMD11_10	0.978914	KosukeYusa
LILRA5_CCDS12888.1_ex2_19:54822816-54822839:-_8-3	0.405688	KosukeYusa
BUD31_CCDS5663.1_ex1_7:99013871-99013894:-_5-5	0.970355	KosukeYusa
C14orf182_CCDS41949.1_ex2_14:50472305-50472328:+_5-1	0.694066	KosukeYusa
GAPVD1_CCDS65130.1_ex5_9:128074743-128074766:+_5-5	0.255899	KosukeYusa
NEB_CCDS46424.1_ex116_2:152534211-152534234:+_5-3	0.278938	KosukeYusa
sgCDK20_9	0.71166	KosukeYusa
C1orf234_CCDS57978.1_ex1_1:23340416-23340439:-_5-5	0.420733	KosukeYusa
EIF3B_CCDS5332.1_ex1_7:2400421-2400444:-_5-2	0.99448	KosukeYusa
ZNF727_CCDS55113.1_ex2_7:63529965-63529988:+_5-3	0.971885	KosukeYusa
sgTRIB1_1	0.577596	KosukeYusa
ERV3-1_CCDS47595.1_ex0_7:64452648-64452671:+_5-2	0.746328	KosukeYusa
ITPKB_CCDS1555.1_ex6_1:226924645-226924668:-_5-3	0.656969	KosukeYusa
MRPL19_CCDS1960.2_ex1_2:75874324-75874347:-_5-3	0.750876	KosukeYusa
PMM2_CCDS10536.1_ex2_16:8898658-8898681:+_5-2	0.227527	KosukeYusa
MDN1_CCDS5024.1_ex99_6:90504424-90504447:+_5-5	0.943228	KosukeYusa
METTL7A_CCDS8804.1_ex0_12:51319003-51319026:-_5-3	0.878477	KosukeYusa
NGRN_CCDS32329.1_ex1_15:90809515-90809538:-_5-1	0.767527	KosukeYusa
ECM1_CCDS55632.1_ex2_1:150482163-150482186:-_5-1	0.723726	KosukeYusa
KCNH1_CCDS1496.1_ex4_1:211093319-211093342:-_5-4	0.291742	KosukeYusa
HYAL3_CCDS2815.1_ex2_3:50332126-50332149:+_14-8	0.564097	KosukeYusa
GRIK5_CCDS12595.1_ex10_19:42558039-42558062:+_5-2	0.83273	KosukeYusa
CEACAM1_CCDS12609.1_ex7_19:43031417-43031440:+_10-8	0.580107	KosukeYusa
VDAC1_CCDS4168.1_ex3_5:133316582-133316605:-_5-3	0.956803	KosukeYusa
USP38_CCDS3758.1_ex3_4:144119059-144119082:-_5-5	0.226102	KosukeYusa
TMTC3_CCDS9032.1_ex5_12:88560236-88560259:-_5-4	0.325936	KosukeYusa
sgUBE2G1_7	0.499164	KosukeYusa
GOLGA4_CCDS2666.1_ex2_3:37323634-37323657:-_5-2	0.44749	KosukeYusa
RNASE3_CCDS9560.1_ex0_14:21359924-21359947:-_5-1	0.577633	KosukeYusa
ELMO1_CCDS5449.1_ex3_7:36917659-36917682:+_10-2	0.733281	KosukeYusa
sgKRAS_6	0.509103	KosukeYusa
MGARP_CCDS43269.1_ex0_4:140187976-140187999:-_5-1	0.459398	KosukeYusa
FAM163B_CCDS35171.1_ex0_9:136444291-136444314:-_5-1	0.545967	KosukeYusa
CYTIP_CCDS2204.1_ex7_2:158300384-158300407:-_5-4	0.676577	KosukeYusa
SF1_CCDS31599.1_ex9_11:64537847-64537870:+_5-4	0.981433	KosukeYusa
TMEM14E_CCDS43161.1_ex0_3:152058480-152058503:-_5-1	0.293485	KosukeYusa
EHD3_CCDS1774.1_ex1_2:31467272-31467295:-_5-3	0.321185	KosukeYusa
AXDND1_CCDS30948.1_ex6_1:179352622-179352645:+_5-3	0.699217	KosukeYusa
FAM198B_CCDS34087.1_ex4_4:159091789-159091812:+_5-1	0.444903	KosukeYusa
ENDOD1_CCDS41699.1_ex1_11:94861773-94861796:-_5-4	0.424881	KosukeYusa
HRAS_CCDS7698.1_ex1_11:533568-533591:-_5-1	0.39565	KosukeYusa
NGLY1_CCDS33719.1_ex9_3:25805551-25805574:+_5-4	0.655461	KosukeYusa
LTBP2_CCDS9831.1_ex35_14:75078535-75078558:-_5-5	0.472626	KosukeYusa
NGFR_CCDS11549.1_ex3_17:47587777-47587800:-_5-5	0.414707	KosukeYusa
MPP2_CCDS11471.1_ex5_17:41958700-41958723:-_5-1	0.783055	KosukeYusa
sgCSNK1E_2	0.202919	KosukeYusa
RAPH1_CCDS2359.1_ex10_2:204354528-204354551:+_5-4	0.297467	KosukeYusa
sgCARM1_10	0.938741	KosukeYusa
ZNF655_CCDS34695.1_ex0_7:99158293-99158316:+_11-2	0.415718	KosukeYusa
SCARA5_CCDS6064.1_ex6_8:27823987-27824010:+_5-4	0.197836	KosukeYusa
PPP1R3C_CCDS7416.1_ex0_10:93390201-93390224:+_5-2	0.477558	KosukeYusa
sgMECP2_1	0.176351	KosukeYusa
SSH2_CCDS11253.1_ex9_17:28004708-28004731:+_5-4	0.591208	KosukeYusa
TRPC4_CCDS45035.1_ex7_13:38266135-38266158:-_5-1	0.405084	KosukeYusa
SEMA4D_CCDS47991.1_ex13_9:92011678-92011701:+_5-5	0.423229	KosukeYusa
RIC3_CCDS44533.1_ex1_11:8190437-8190460:+_5-5	0.858869	KosukeYusa
DCT_CCDS45060.1_ex7_13:95118832-95118855:+_5-1	0.23568	KosukeYusa
STAG3_CCDS34703.1_ex0_7:99778271-99778294:+_5-1	0.37556	KosukeYusa
PIWIL1_CCDS9268.1_ex9_12:130839480-130839503:-_5-5	0.405107	KosukeYusa
CDH2_CCDS11891.1_ex11_18:25589786-25589809:-_5-4	0.684488	KosukeYusa
RUSC1_CCDS1112.1_ex2_1:155295182-155295205:-_5-4	0.346397	KosukeYusa
VPS4A_CCDS45517.1_ex1_16:69350005-69350028:-_5-1	0.764511	KosukeYusa
PSMA3_CCDS45113.1_ex5_14:58727720-58727743:-_5-5	0.945754	KosukeYusa
RNF207_CCDS59.2_ex2_1:6268952-6268975:+_5-1	0.279971	KosukeYusa
NEDD8_CCDS9621.1_ex1_14:24687393-24687416:-_3-3	0.968341	KosukeYusa
DAAM1_CCDS58323.1_ex4_14:59789925-59789948:+_5-2	0.473599	KosukeYusa
RNF43_CCDS11607.1_ex7_17:56448346-56448369:+_5-5	0.439307	KosukeYusa
ZBTB43_CCDS6867.1_ex0_9:129595348-129595371:-_5-4	0.142309	KosukeYusa
GCNT3_CCDS10172.1_ex0_15:59910583-59910606:-_5-1	0.483447	KosukeYusa
HOXD1_CCDS2271.1_ex0_2:177053786-177053809:-_5-2	0.394195	KosukeYusa
AJAP1_CCDS54.1_ex1_1:4772216-4772239:+_5-2	0.340975	KosukeYusa
BBC3_CCDS12697.1_ex2_19:47731666-47731689:-_18-17	0.41139	KosukeYusa
CHCHD7_CCDS55232.1_ex2_8:57128958-57128981:-_9-3	0.488493	KosukeYusa
sgCDK6_9	0.722625	KosukeYusa
BROX_CCDS1534.1_ex6_1:222900526-222900549:+_5-3	0.462445	KosukeYusa
CLEC4D_CCDS8593.1_ex3_12:8671644-8671667:-_5-3	0.496691	KosukeYusa
sgDHX30_6	0.734284	KosukeYusa
CTRL00662	0.239308	KosukeYusa
sgCSK_3	0.463327	KosukeYusa
CRHR1_CCDS42350.1_ex6_17:43907898-43907921:-_5-3	0.386502	KosukeYusa
NMU_CCDS3501.1_ex7_4:56496605-56496628:-_5-5	0.228154	KosukeYusa
GORASP2_CCDS33325.1_ex5_2:171811199-171811222:+_5-3	0.429368	KosukeYusa
ZBTB9_CCDS4780.1_ex0_6:33423148-33423171:+_5-3	0.575521	KosukeYusa
sgSUPT7L_1	0.614126	KosukeYusa
PLEK2_CCDS9782.1_ex7_14:67864464-67864487:-_5-5	0.778025	KosukeYusa
sgRAD54B_4	0.409058	KosukeYusa
FOXK1_CCDS34591.1_ex3_7:4794988-4795011:+_5-5	0.701132	KosukeYusa
CD8A_CCDS1992.1_ex4_2:87017695-87017718:-_5-4	0.719262	KosukeYusa
SLC16A5_CCDS11713.1_ex2_17:73096174-73096197:+_5-3	0.813628	KosukeYusa
MUC4_CCDS54700.1_ex23_3:195515613-195515636:+_10-6	0.134564	KosukeYusa
ADPRHL2_CCDS402.1_ex1_1:36556919-36556942:+_5-2	0.462475	KosukeYusa
TSPAN18_CCDS7910.1_ex3_11:44940837-44940860:-_5-4	0.556954	KosukeYusa
ANKS4B_CCDS42130.1_ex1_16:21261462-21261485:+_5-4	0.212037	KosukeYusa
MFAP4_CCDS11208.1_ex3_17:19289726-19289749:+_5-5	0.473907	KosukeYusa
sgINTS10_1	0.849835	KosukeYusa
VPREB1_CCDS13798.1_ex1_22:22599437-22599460:+_5-2	0.339767	KosukeYusa
MAT2A_CCDS1977.1_ex5_2:85769363-85769386:+_5-5	0.943228	KosukeYusa
AARS_CCDS32474.1_ex16_16:70305735-70305758:-_5-3	0.869382	KosukeYusa
KIAA1731_CCDS44708.1_ex13_11:93429919-93429942:-_5-4	0.28154	KosukeYusa
IL15RA_CCDS58069.1_ex5_10:6008155-6008178:+_5-4	0.551336	KosukeYusa
CSPP1_CCDS43744.1_ex9_8:68026080-68026103:+_5-4	0.302845	KosukeYusa
ZNF79_CCDS6871.1_ex3_9:130198229-130198252:+_5-3	0.354443	KosukeYusa
sgSNRPA1_6	0.974382	KosukeYusa
DECR2_CCDS10409.1_ex5_16:460692-460715:-_5-5	0.188538	KosukeYusa
SGCG_CCDS9299.1_ex2_13:23824807-23824830:+_5-4	0.82629	KosukeYusa
KIF13B_CCDS55217.1_ex30_8:29033662-29033685:+_5-4	0.506155	KosukeYusa
CFP_CCDS14282.1_ex6_X:47487619-47487642:+_5-3	0.295001	KosukeYusa
DNAJC9_CCDS7322.1_ex3_10:75006444-75006467:-_5-3	0.603063	KosukeYusa
TP53I13_CCDS42289.1_ex5_17:27899202-27899225:+_5-4	0.500054	KosukeYusa
G3BP1_CCDS4319.1_ex5_5:151176896-151176919:-_5-5	0.443183	KosukeYusa
TARM1_CCDS46173.1_ex2_19:54578297-54578320:+_5-5	0.535401	KosukeYusa
NADSYN1_CCDS8201.1_ex7_11:71184609-71184632:+_5-2	0.471871	KosukeYusa
FTSJ2_CCDS5328.1_ex1_7:2279127-2279150:+_5-4	0.749986	KosukeYusa
sgACHE_7	0.246713	KosukeYusa
TRIM21_CCDS44525.1_ex5_11:4411318-4411341:-_5-4	0.289293	KosukeYusa
DCLRE1A_CCDS7584.1_ex8_10:115612524-115612547:-_5-4	0.8262	KosukeYusa
IPO9_CCDS1415.1_ex3_1:201817532-201817555:+_5-1	0.722723	KosukeYusa
MPHOSPH9_CCDS9243.2_ex21_12:123712134-123712157:-_5-5	0.152663	KosukeYusa
SOS1_CCDS1802.1_ex13_2:39249912-39249935:-_5-3	0.661509	KosukeYusa
CYP3A43_CCDS5675.1_ex5_7:99445805-99445828:-_6-2	0.460906	KosukeYusa
C17orf85_CCDS45578.1_ex9_17:3732550-3732573:+_5-4	0.478606	KosukeYusa
WASL_CCDS34743.1_ex5_7:123336766-123336789:+_5-2	0.416668	KosukeYusa
CASP1_CCDS8330.1_ex6_11:104903840-104903863:-_14-13	0.232603	KosukeYusa
ECSIT_CCDS12262.1_ex5_19:11624819-11624842:-_12-10	0.823681	KosukeYusa
KLHL10_CCDS42340.1_ex1_17:39998157-39998180:+_5-3	0.64485	KosukeYusa
NUP133_CCDS1579.1_ex21_1:229635464-229635487:-_5-2	0.971885	KosukeYusa
SOWAHD_CCDS43984.1_ex0_X:118892798-118892821:-_5-2	0.217105	KosukeYusa
AADACL4_CCDS30590.1_ex1_1:12711250-12711273:+_5-2	0.584013	KosukeYusa
POLN_CCDS3360.1_ex20_4:2200272-2200295:-_5-3	0.451396	KosukeYusa
MAD1L1_CCDS43539.1_ex7_7:2108964-2108987:-_5-1	0.609601	KosukeYusa
sgPSMB3_7	0.98543	KosukeYusa
PROKR1_CCDS1889.1_ex1_2:68882039-68882062:-_5-4	0.54743	KosukeYusa
BCAP29_CCDS34730.1_ex0_7:107221298-107221321:-_5-1	0.905558	KosukeYusa
XRCC4_CCDS4058.1_ex0_5:82400831-82400854:+_5-1	0.26911	KosukeYusa
SPINT3_CCDS46608.1_ex0_20:44141404-44141427:-_3-1	0.585122	KosukeYusa
TPI1_CCDS53740.1_ex4_12:6978840-6978863:+_9-9	0.622829	KosukeYusa
sgHDAC1_10	0.806177	KosukeYusa
MTMR2_CCDS8305.1_ex10_11:95595189-95595212:-_5-4	0.463773	KosukeYusa
DECR1_CCDS6250.1_ex4_8:91033236-91033259:-_5-5	0.310084	KosukeYusa
TMTC4_CCDS41904.1_ex10_13:101289820-101289843:-_5-2	0.387136	KosukeYusa
RNF165_CCDS32823.1_ex3_18:44027605-44027628:-_8-3	0.584104	KosukeYusa
ERO1LB_CCDS31064.1_ex9_1:236399664-236399687:+_5-4	0.39565	KosukeYusa
ZFP30_CCDS33005.1_ex0_19:38126502-38126525:+_5-2	0.200929	KosukeYusa
ZNF454_CCDS4441.1_ex3_5:178392174-178392197:-_5-5	0.379579	KosukeYusa
ZNF529_CCDS54256.1_ex0_19:37038676-37038699:-_5-1	0.375196	KosukeYusa
AGMAT_CCDS160.1_ex6_1:15911300-15911323:+_5-5	0.162121	KosukeYusa
TUBE1_CCDS5100.1_ex7_6:112402336-112402359:+_5-5	0.468319	KosukeYusa
sgREST_5	0.663568	KosukeYusa
KLHL25_CCDS10339.1_ex0_15:86312699-86312722:+_5-3	0.422777	KosukeYusa
OPHN1_CCDS14388.1_ex13_X:67421489-67421512:-_5-1	0.455424	KosukeYusa
ITGB5_CCDS3030.1_ex9_3:124540245-124540268:-_5-2	0.70261	KosukeYusa
RPS6KB2_CCDS41677.1_ex5_11:67200109-67200132:+_5-5	0.570529	KosukeYusa
GHITM_CCDS41542.1_ex2_10:85903835-85903858:+_5-3	0.683055	KosukeYusa
sgCDK17_9	0.523734	KosukeYusa
METTL13_CCDS1299.1_ex2_1:171755091-171755114:+_5-2	0.519714	KosukeYusa
ABCA10_CCDS11684.1_ex30_17:67210930-67210953:+_5-4	0.434866	KosukeYusa
ABI2_CCDS2358.1_ex3_2:204255829-204255852:-_5-2	0.389466	KosukeYusa
NUDT21_CCDS10760.1_ex5_16:56481839-56481862:+_5-5	0.980928	KosukeYusa
NPY_CCDS5387.1_ex0_7:24324995-24325018:-_5-4	0.590054	KosukeYusa
C5orf28_CCDS3945.1_ex1_5:43453882-43453905:-_5-5	0.222249	KosukeYusa
SRL_CCDS42113.1_ex1_16:4245567-4245590:+_5-2	0.286797	KosukeYusa
MPPED2_CCDS44560.1_ex4_11:30557692-30557715:+_5-5	0.39206	KosukeYusa
LRRC8D_CCDS726.1_ex0_1:90398831-90398854:-_5-1	0.577052	KosukeYusa
SMC5_CCDS6632.1_ex0_9:72874132-72874155:-_5-1	0.829284	KosukeYusa
OPN1LW_CCDS14742.1_ex1_X:153416296-153416319:-_2-1	0.475491	KosukeYusa
TMEM87A_CCDS32205.1_ex14_15:42553157-42553180:+_10-4	0.330642	KosukeYusa
RNF17_CCDS9308.2_ex5_13:25355992-25356015:+_5-4	0.310514	KosukeYusa
MAGEE2_CCDS14431.1_ex0_X:75004687-75004710:+_5-4	0.243749	KosukeYusa
MAS1L_CCDS4661.1_ex0_6:29455315-29455338:+_5-3	0.410243	KosukeYusa
sgPSME3_8	0.857361	KosukeYusa
BOLL_CCDS2324.1_ex3_2:198622094-198622117:-_5-1	0.204428	KosukeYusa
GLB1L_CCDS2437.1_ex9_2:220104507-220104530:+_5-3	0.84942	KosukeYusa
DNAJB13_CCDS8227.1_ex2_11:73670594-73670617:-_5-1	0.472904	KosukeYusa
SMAD6_CCDS10221.1_ex2_15:67008774-67008797:+_5-2	0.611261	KosukeYusa
SLC16A3_CCDS11804.1_ex1_17:80194715-80194738:+_5-2	0.189443	KosukeYusa
SECISBP2_CCDS65076.1_ex6_9:91953366-91953389:+_5-4	0.387075	KosukeYusa
MOGAT3_CCDS5714.1_ex3_7:100841914-100841937:+_5-1	0.672444	KosukeYusa
PPIF_CCDS7358.1_ex0_10:81107460-81107483:+_5-2	0.276548	KosukeYusa
HLA-DMB_CCDS4760.1_ex3_6:32905186-32905209:-_5-3	0.440748	KosukeYusa
UBA7_CCDS2805.1_ex15_3:49848773-49848796:+_5-2	0.585137	KosukeYusa
PDE4A_CCDS12238.1_ex3_19:10570111-10570134:+_5-4	0.822776	KosukeYusa
PROCR_CCDS13248.1_ex1_20:33762627-33762650:-_5-3	0.518342	KosukeYusa
ZNF655_CCDS34695.1_ex1_7:99161540-99161563:-_11-8	0.934201	KosukeYusa
MRGPRX3_CCDS7830.1_ex0_11:18158865-18158888:+_5-1	0.850838	KosukeYusa
PJA2_CCDS4099.1_ex6_5:108714672-108714695:-_5-3	0.350763	KosukeYusa
PLA2G2D_CCDS203.1_ex1_1:20441996-20442019:+_5-2	0.256366	KosukeYusa
UBIAD1_CCDS129.1_ex0_1:11334045-11334068:-_5-5	0.51574	KosukeYusa
GDPD2_CCDS14402.1_ex6_X:69646829-69646852:+_5-4	0.630861	KosukeYusa
MRPS28_CCDS6226.1_ex2_8:80942334-80942357:-_5-4	0.845249	KosukeYusa
UACA_CCDS10235.1_ex11_15:70976689-70976712:-_5-4	0.389609	KosukeYusa
sgKDM5D_1	0.693116	KosukeYusa
MPV17_CCDS1748.1_ex3_2:27535422-27535445:+_5-1	0.426208	KosukeYusa
IFT172_CCDS1755.1_ex26_2:27684339-27684362:-_5-2	0.584571	KosukeYusa
C1orf95_CCDS31044.1_ex0_1:226736797-226736820:-_5-4	0.429858	KosukeYusa
AKIRIN1_CCDS433.1_ex0_1:39457193-39457216:-_6-2	0.776924	KosukeYusa
DOC2A_CCDS10666.1_ex6_16:30020368-30020391:-_5-3	0.373546	KosukeYusa
SPATA6_CCDS551.1_ex10_1:48917244-48917267:+_5-4	0.790091	KosukeYusa
PDZK1_CCDS55629.1_ex1_1:145748420-145748443:+_6-4	0.835747	KosukeYusa
CDC73_CCDS1382.1_ex1_1:193094259-193094282:+_5-1	0.987949	KosukeYusa
HMX1_CCDS47018.1_ex0_4:8870043-8870066:-_5-1	0.369489	KosukeYusa
DCLRE1B_CCDS866.1_ex3_1:114453956-114453979:-_5-4	0.852338	KosukeYusa
MNT_CCDS11018.1_ex4_17:2298356-2298379:+_5-3	0.69166	KosukeYusa
TMEM41B_CCDS31424.1_ex5_11:9321219-9321242:+_7-5	0.700604	KosukeYusa
SNX10_CCDS5399.1_ex2_7:26404185-26404208:-_9-1	0.674518	KosukeYusa
ING3_CCDS5778.1_ex6_7:120607667-120607690:-_7-6	0.658425	KosukeYusa
WDR54_CCDS1940.1_ex1_2:74650037-74650060:+_5-2	0.626796	KosukeYusa
PLD3_CCDS33027.1_ex3_19:40873643-40873666:-_5-3	0.846803	KosukeYusa
PAX6_CCDS31451.1_ex7_11:31823241-31823264:+_5-4	0.205031	KosukeYusa
sgPKN3_1	0.464458	KosukeYusa
PTGES2_CCDS6891.1_ex5_9:130887669-130887692:+_5-5	0.171298	KosukeYusa
YIPF4_CCDS1781.1_ex1_2:32515574-32515597:-_5-1	0.308002	KosukeYusa
sgSTK11_10	0.45752	KosukeYusa
CIC_CCDS12601.1_ex9_19:42795100-42795123:+_5-4	0.347362	KosukeYusa
RORB_CCDS6646.1_ex3_9:77257542-77257565:-_5-2	0.363855	KosukeYusa
ZNF500_CCDS32383.1_ex4_16:4815848-4815871:+_5-5	0.459051	KosukeYusa
PROCR_CCDS13248.1_ex1_20:33762586-33762609:+_5-2	0.649375	KosukeYusa
PRKRA_CCDS2279.1_ex5_2:179312268-179312291:-_5-4	0.765989	KosukeYusa
C1QTNF3_CCDS34141.1_ex4_5:34035816-34035839:+_5-4	0.306691	KosukeYusa
SOX6_CCDS53604.1_ex7_11:16119201-16119224:+_5-1	0.323818	KosukeYusa
sgSMNDC1_2	0.956803	KosukeYusa
TM4SF20_CCDS2466.1_ex1_2:228230850-228230873:+_5-3	0.263251	KosukeYusa
TIGD1_CCDS2495.1_ex0_2:233414475-233414498:-_5-5	0.490665	KosukeYusa
GID8_CCDS13510.1_ex1_20:61574381-61574404:+_5-2	0.557558	KosukeYusa
FTL_CCDS33070.1_ex2_19:49469567-49469590:-_5-3	0.47059	KosukeYusa
C9orf142_CCDS7020.1_ex2_9:139887413-139887436:-_5-4	0.812716	KosukeYusa
ZNF691_CCDS476.1_ex0_1:43316839-43316862:-_5-2	0.406895	KosukeYusa
LETMD1_CCDS58231.1_ex3_12:51447625-51447648:-_5-5	0.450785	KosukeYusa
sgSMYD4_4	0.544239	KosukeYusa
sgTNIP1_3	0.309232	KosukeYusa
KRTAP9-4_CCDS11386.1_ex0_17:39406115-39406138:-_2-2	0.906637	KosukeYusa
MARVELD3_CCDS10904.1_ex0_16:71660256-71660279:+_5-2	0.466457	KosukeYusa
PDZD9_CCDS10602.2_ex1_16:21999910-21999933:+_5-3	0.340506	KosukeYusa
TPGS1_CCDS42454.1_ex0_19:507731-507754:+_5-2	0.561494	KosukeYusa
sgSNRNP70_10	0.982934	KosukeYusa
DSG1_CCDS11896.1_ex8_18:28916457-28916480:-_5-4	0.163146	KosukeYusa
TGM5_CCDS32211.1_ex8_15:43545714-43545737:-_5-5	0.331622	KosukeYusa
LCE2C_CCDS1019.1_ex0_1:152648626-152648649:+_2-2	0.987949	KosukeYusa
TYR_CCDS8284.1_ex0_11:88911348-88911371:-_5-1	0.166554	KosukeYusa
VPS35_CCDS10721.1_ex7_16:46708277-46708300:+_5-1	0.818221	KosukeYusa
BRF1_CCDS10001.1_ex17_14:105766779-105766802:+_13-12	0.67948	KosukeYusa
FLOT1_CCDS4688.1_ex9_6:30709419-30709442:-_5-5	0.803161	KosukeYusa
LHFPL1_CCDS14562.1_ex2_X:111914451-111914474:-_5-3	0.510273	KosukeYusa
GABRG3_CCDS45195.1_ex3_15:27572083-27572106:+_5-5	0.580152	KosukeYusa
SLC35A3_CCDS60204.1_ex1_1:100459267-100459290:-_5-2	0.699594	KosukeYusa
TMEM247_CCDS56117.1_ex1_2:46707668-46707691:-_5-4	0.197317	KosukeYusa
EEF1G_CCDS44626.1_ex6_11:62339020-62339043:+_5-3	0.978899	KosukeYusa
BCL2L11_CCDS2089.1_ex0_2:111881696-111881719:-_17-12	0.287265	KosukeYusa
PDIA2_CCDS42089.1_ex4_16:335157-335180:+_5-5	0.738786	KosukeYusa
MRGPRF_CCDS8188.1_ex0_11:68773327-68773350:-_5-2	0.575039	KosukeYusa
KCNT2_CCDS1384.1_ex14_1:196342271-196342294:-_5-3	0.276932	KosukeYusa
SNRPN_CCDS10017.1_ex2_15:25221546-25221569:+_5-3	0.265793	KosukeYusa
sgMYLK3_1	0.318846	KosukeYusa
TNFRSF9_CCDS92.1_ex2_1:7995159-7995182:-_5-1	0.348139	KosukeYusa
sgMCM9_4	0.593229	KosukeYusa
TMCO4_CCDS198.1_ex7_1:20073023-20073046:-_5-2	0.803221	KosukeYusa
ADCK5_CCDS34965.1_ex2_8:145608347-145608370:-_5-2	0.649375	KosukeYusa
HORMAD1_CCDS55633.1_ex10_1:150687093-150687116:+_5-5	0.813123	KosukeYusa
CRIM1_CCDS1783.1_ex5_2:36704168-36704191:+_5-5	0.376231	KosukeYusa
sgPPIH_7	0.751381	KosukeYusa
CFHR2_CCDS30959.1_ex2_1:196920025-196920048:+_4-2	0.273402	KosukeYusa
CTRL00349	0.315627	KosukeYusa
CCDC142_CCDS1945.1_ex8_2:74709536-74709559:+_5-4	0.741894	KosukeYusa
DOCK2_CCDS4371.1_ex21_5:169145758-169145781:+_5-5	0.420409	KosukeYusa
GALT_CCDS59122.1_ex3_9:34648362-34648385:-_5-3	0.653953	KosukeYusa
PSD_CCDS31272.1_ex13_10:104174846-104174869:+_5-3	0.414209	KosukeYusa
CTRL00731	0.174315	KosukeYusa
B3GNT2_CCDS1870.1_ex0_2:62449627-62449650:-_5-2	0.67703	KosukeYusa
sgZC3HAV1_6	0.798108	KosukeYusa
sgHDAC9_5	0.627822	KosukeYusa
TMEM65_CCDS6348.1_ex6_8:125384100-125384123:+_5-4	0.603123	KosukeYusa
FZD2_CCDS11484.1_ex0_17:42635376-42635399:-_5-1	0.518757	KosukeYusa
PPP1R12A_CCDS44947.1_ex22_12:80239152-80239175:-_5-5	0.86181	KosukeYusa
HOGA1_CCDS44469.1_ex0_10:99344579-99344602:-_8-1	0.616796	KosukeYusa
MXD3_CCDS4416.1_ex4_5:176738421-176738444:+_5-5	0.298373	KosukeYusa
PSME1_CCDS41930.1_ex3_14:24606555-24606578:+_5-1	0.460967	KosukeYusa
SPAST_CCDS1778.1_ex2_2:32314657-32314680:-_5-4	0.294956	KosukeYusa
SLC25A24_CCDS41361.1_ex5_1:108700226-108700249:-_5-5	0.259782	KosukeYusa
sgKIAA1045_6	0.778002	KosukeYusa
ACAP2_CCDS33924.1_ex11_3:195028036-195028059:-_5-3	0.47491	KosukeYusa
DGAT2L6_CCDS14397.1_ex1_X:69419189-69419212:-_5-1	0.15522	KosukeYusa
UQCRH_CCDS30704.1_ex2_1:46775829-46775852:-_5-1	0.887029	KosukeYusa
KDM2A_CCDS44657.1_ex12_11:67012702-67012725:-_5-3	0.766434	KosukeYusa
TBL2_CCDS5551.1_ex4_7:72988352-72988375:-_5-4	0.325523	KosukeYusa
KRT38_CCDS11392.1_ex6_17:39596902-39596925:+_5-2	0.199428	KosukeYusa
SLC28A3_CCDS6670.1_ex11_9:86912899-86912922:+_5-3	0.234662	KosukeYusa
SCCPDH_CCDS31084.1_ex1_1:246890250-246890273:-_5-1	0.268274	KosukeYusa
C1orf131_CCDS1591.2_ex6_1:231376760-231376783:+_5-5	0.41025	KosukeYusa
SPRYD7_CCDS45046.1_ex2_13:50502127-50502150:-_5-4	0.396155	KosukeYusa
NOTUM_CCDS32771.2_ex10_17:79918473-79918496:+_5-4	0.544353	KosukeYusa
C1orf189_CCDS30876.1_ex1_1:154172954-154172977:-_5-3	0.566494	KosukeYusa
SURF1_CCDS6966.1_ex3_9:136219552-136219575:-_5-1	0.232196	KosukeYusa
GLRA2_CCDS14160.1_ex3_X:14599484-14599507:+_5-2	0.501638	KosukeYusa
SLC17A2_CCDS4567.1_ex7_6:25921416-25921439:-_5-2	0.235477	KosukeYusa
AP3S2_CCDS10357.1_ex2_15:90414705-90414728:-_5-1	0.449608	KosukeYusa
TFAM_CCDS59217.1_ex2_10:60147982-60148005:-_6-4	0.854857	KosukeYusa
SUCLG2_CCDS43104.1_ex6_3:67571051-67571074:-_5-4	0.226713	KosukeYusa
ZNF71_CCDS12947.1_ex0_19:57132725-57132748:+_5-1	0.53482	KosukeYusa
POLE3_CCDS6795.1_ex0_9:116171252-116171275:-_5-1	0.328093	KosukeYusa
PRDX5_CCDS8069.1_ex0_11:64085779-64085802:+_9-1	0.735853	KosukeYusa
FKBP15_CCDS48007.1_ex25_9:115969483-115969506:+_5-5	0.639322	KosukeYusa
CD177_CCDS62700.1_ex1_19:43858066-43858089:-_5-1	0.742851	KosukeYusa
NUP210L_CCDS41399.1_ex39_1:154127362-154127385:-_5-5	0.250884	KosukeYusa
SLC38A2_CCDS8749.1_ex9_12:46760656-46760679:+_5-1	0.716675	KosukeYusa
DCAF12_CCDS6549.1_ex7_9:34125149-34125172:+_5-4	0.561947	KosukeYusa
P2RY2_CCDS8219.1_ex0_11:72945647-72945670:+_5-4	0.233644	KosukeYusa
PSMD8_CCDS12515.2_ex2_19:38867041-38867064:-_5-5	0.992971	KosukeYusa
KRT15_CCDS11398.1_ex6_17:39673384-39673407:+_5-3	0.668078	KosukeYusa
CASQ1_CCDS1198.2_ex0_1:160160681-160160704:-_5-2	0.332761	KosukeYusa
CCL1_CCDS11282.1_ex1_17:32688842-32688865:+_5-4	0.341404	KosukeYusa
sgCLK2_1	0.758417	KosukeYusa
CD81_CCDS7734.1_ex3_11:2416244-2416267:-_5-4	0.610657	KosukeYusa
CEP97_CCDS2944.1_ex2_3:101446240-101446263:+_5-2	0.815204	KosukeYusa
EFNA2_CCDS12061.1_ex1_19:1295650-1295673:-_5-3	0.56255	KosukeYusa
ODF4_CCDS11140.1_ex0_17:8243751-8243774:-_5-5	0.409685	KosukeYusa
RNF122_CCDS6091.1_ex4_8:33416180-33416203:-_5-4	0.30206	KosukeYusa
RPS9_CCDS12884.1_ex2_19:54710210-54710233:+_5-3	0.984932	KosukeYusa
ZNF582_CCDS33121.1_ex0_19:56895975-56895998:+_5-2	0.291555	KosukeYusa
CTRL00572	0.409548	KosukeYusa
SCG3_CCDS10142.1_ex7_15:51988151-51988174:+_6-3	0.353749	KosukeYusa
TARDBP_CCDS122.1_ex2_1:11078802-11078825:+_5-3	0.876893	KosukeYusa
CNKSR3_CCDS5246.1_ex10_6:154763258-154763281:+_5-4	0.386812	KosukeYusa
COL16A1_CCDS41297.1_ex66_1:32164174-32164197:+_5-3	0.708704	KosukeYusa
HS3ST1_CCDS3408.1_ex0_4:11401484-11401507:+_5-5	0.194293	KosukeYusa
APOL6_CCDS13919.1_ex1_22:36055050-36055073:-_5-5	0.327807	KosukeYusa
UBA5_CCDS3076.1_ex6_3:132390614-132390637:+_5-4	0.497542	KosukeYusa
MBNL2_CCDS9483.1_ex2_13:97995346-97995369:+_5-3	0.353878	KosukeYusa
ENDOG_CCDS6912.1_ex0_9:131581193-131581216:-_5-3	0.568584	KosukeYusa
EPHB3_CCDS3268.1_ex2_3:184290826-184290849:-_5-3	0.694066	KosukeYusa
PNPO_CCDS11522.1_ex3_17:46022943-46022966:-_5-4	0.203432	KosukeYusa
RFX2_CCDS12157.1_ex14_19:6042060-6042083:-_5-5	0.374089	KosukeYusa
CLIC4_CCDS256.1_ex1_1:25124273-25124296:-_5-1	0.337814	KosukeYusa
IGFL4_CCDS33057.1_ex1_19:46543494-46543517:+_5-2	0.336819	KosukeYusa
LETMD1_CCDS58231.1_ex0_12:51442254-51442277:-_5-1	0.247279	KosukeYusa
CD3EAP_CCDS12661.1_ex2_19:45911459-45911482:-_5-3	0.912089	KosukeYusa
MAN2B1_CCDS32919.1_ex20_19:12775728-12775751:+_5-4	0.409149	KosukeYusa
OSBPL5_CCDS31343.1_ex15_11:3140775-3140798:-_5-4	0.417529	KosukeYusa
TBC1D20_CCDS13002.1_ex4_20:422573-422596:+_5-3	0.220114	KosukeYusa
GC_CCDS3550.1_ex8_4:72631275-72631298:-_5-2	0.517506	KosukeYusa
CCL7_CCDS11278.1_ex1_17:32598185-32598208:-_5-1	0.580943	KosukeYusa
T_CCDS5290.1_ex5_6:166579292-166579315:+_5-2	0.178281	KosukeYusa
SCAMP3_CCDS1105.1_ex6_1:155230326-155230349:-_5-3	0.540348	KosukeYusa
ZNF358_CCDS32890.2_ex0_19:7584345-7584368:-_5-2	0.7916	KosukeYusa
CLCA4_CCDS41355.1_ex7_1:87036779-87036802:-_5-5	0.748364	KosukeYusa
AMOT_CCDS14563.1_ex8_X:112054517-112054540:-_5-3	0.227942	KosukeYusa
MPPED1_CCDS46723.1_ex1_22:43831039-43831062:-_5-4	0.505197	KosukeYusa
GRB2_CCDS11721.1_ex3_17:73328819-73328842:-_5-4	0.815129	KosukeYusa
ZNF605_CCDS31938.1_ex0_12:133503455-133503478:+_5-2	0.524661	KosukeYusa
sgMSH3_2	0.408101	KosukeYusa
GLRX5_CCDS9936.1_ex0_14:96001623-96001646:+_5-2	0.766962	KosukeYusa
PAPPA2_CCDS41438.1_ex1_1:176563761-176563784:-_5-3	0.67703	KosukeYusa
CECR5_CCDS13741.1_ex6_22:17630542-17630565:-_5-5	0.590756	KosukeYusa
PKN2_CCDS714.1_ex8_1:89270151-89270174:+_5-5	0.731275	KosukeYusa
POLI_CCDS11954.2_ex5_18:51809358-51809381:-_5-5	0.686079	KosukeYusa
BMPR2_CCDS33361.1_ex7_2:203395655-203395678:+_5-4	0.619262	KosukeYusa
GCLC_CCDS4952.1_ex8_6:53373446-53373469:-_5-1	0.365039	KosukeYusa
DBI_CCDS2126.1_ex1_2:120125843-120125866:+_7-4	0.673485	KosukeYusa
PPM1N_CCDS46115.1_ex0_19:46001892-46001915:-_5-1	0.433878	KosukeYusa
KAT6A_CCDS6124.1_ex3_8:41800499-41800522:+_5-1	0.810106	KosukeYusa
SRPX_CCDS14245.1_ex5_X:38024117-38024140:+_5-2	0.237536	KosukeYusa
TMEM183A_CCDS1432.1_ex1_1:202976927-202976950:+_5-2	0.971885	KosukeYusa
POMP_CCDS9331.1_ex2_13:29238673-29238696:-_5-2	0.89804	KosukeYusa
TEX101_CCDS12619.1_ex4_19:43922104-43922127:-_5-5	0.468508	KosukeYusa
ADAM23_CCDS2369.1_ex5_2:207407996-207408019:-_5-4	0.322128	KosukeYusa
PDZD9_CCDS10602.2_ex0_16:21995875-21995898:-_5-2	0.377685	KosukeYusa
HNRNPD_CCDS3590.1_ex3_4:83279919-83279942:-_5-1	0.481931	KosukeYusa
NIPAL1_CCDS3479.1_ex5_4:48037686-48037709:-_5-5	0.297588	KosukeYusa
RHOV_CCDS10068.1_ex0_15:41165653-41165676:+_5-2	0.744473	KosukeYusa
ADRA1B_CCDS4347.1_ex0_5:159344554-159344577:-_5-4	0.483025	KosukeYusa
GPR171_CCDS3155.1_ex0_3:150916744-150916767:+_5-2	0.378222	KosukeYusa
LMO3_CCDS58210.1_ex1_12:16713420-16713443:+_6-2	0.204873	KosukeYusa
COX20_CCDS31080.1_ex2_1:245005507-245005530:+_5-4	0.910573	KosukeYusa
FEM1B_CCDS10228.1_ex1_15:68582420-68582443:+_5-5	0.776011	KosukeYusa
BLVRB_CCDS33029.1_ex2_19:40964126-40964149:-_5-3	0.555446	KosukeYusa
PTPN21_CCDS9884.1_ex6_14:88946345-88946368:+_5-1	0.486774	KosukeYusa
BNC1_CCDS10324.1_ex2_15:83935685-83935708:-_5-5	0.56154	KosukeYusa
NCS1_CCDS48043.1_ex4_9:132984939-132984962:+_5-4	0.504149	KosukeYusa
MINA_CCDS2929.1_ex5_3:97673323-97673346:+_5-1	0.401064	KosukeYusa
SUSD3_CCDS6701.1_ex1_9:95838131-95838154:-_5-2	0.400175	KosukeYusa
SNX16_CCDS6234.1_ex4_8:82736137-82736160:+_5-1	0.565575	KosukeYusa
ZNF565_CCDS12491.1_ex0_19:36674349-36674372:-_5-1	0.246382	KosukeYusa
SNRPD2_CCDS33053.1_ex0_19:46190925-46190948:-_5-1	0.98494	KosukeYusa
SLC3A2_CCDS31588.1_ex3_11:62648812-62648835:+_5-4	0.866343	KosukeYusa
TRAF7_CCDS10461.1_ex6_16:2222238-2222261:+_5-2	0.500786	KosukeYusa
NKX6-3_CCDS6118.1_ex1_8:41504748-41504771:+_5-4	0.837738	KosukeYusa
CCL25_CCDS12194.1_ex1_19:8121063-8121086:-_5-1	0.682686	KosukeYusa
DUSP1_CCDS4380.1_ex2_5:172197245-172197268:-_5-2	0.34559	KosukeYusa
C14orf159_CCDS32141.1_ex5_14:91647555-91647578:-_5-4	0.170574	KosukeYusa
MDH1_CCDS1874.1_ex5_2:63831888-63831911:-_5-4	0.679594	KosukeYusa
SDS_CCDS9169.1_ex3_12:113836357-113836380:+_5-3	0.741381	KosukeYusa
LIAS_CCDS3453.1_ex3_4:39465168-39465191:+_5-3	0.934706	KosukeYusa
NDUFA11_CCDS12155.1_ex2_19:5896914-5896937:-_5-3	0.898522	KosukeYusa
MEF2C_CCDS47244.1_ex7_5:88100435-88100458:-_5-5	0.448961	KosukeYusa
INSR_CCDS12176.1_ex20_19:7267433-7267456:-_5-4	0.752414	KosukeYusa
GALNT5_CCDS2203.1_ex0_2:158115157-158115180:+_5-2	0.370446	KosukeYusa
GPR115_CCDS4922.2_ex4_6:47681894-47681917:-_5-4	0.193455	KosukeYusa
STS_CCDS14127.1_ex4_X:7177768-7177791:+_5-4	0.205372	KosukeYusa
S100A5_CCDS1041.2_ex1_1:153512524-153512547:-_5-3	0.79264	KosukeYusa
WDR27_CCDS47520.2_ex18_6:170064330-170064353:+_5-5	0.512777	KosukeYusa
CCDC42B_CCDS44983.1_ex3_12:113591143-113591166:+_5-4	0.527897	KosukeYusa
CFD_CCDS12046.1_ex3_19:861854-861877:-_5-5	0.789488	KosukeYusa
FCGR2A_CCDS30922.1_ex1_1:161475775-161475798:+_4-1	0.690718	KosukeYusa
sgDROSHA_4	0.643847	KosukeYusa
PLEKHA7_CCDS31434.1_ex14_11:16863092-16863115:-_5-3	0.337777	KosukeYusa
CLDN16_CCDS3296.1_ex1_3:190120145-190120168:-_5-3	0.544413	KosukeYusa
DNTT_CCDS44465.1_ex2_10:98079030-98079053:+_5-3	0.319859	KosukeYusa
VPS35_CCDS10721.1_ex12_16:46714744-46714767:-_5-5	0.235326	KosukeYusa
DDX46_CCDS34240.1_ex2_5:134102696-134102719:-_5-1	0.866411	KosukeYusa
SEC14L2_CCDS13876.1_ex1_22:30795677-30795700:+_5-1	0.810174	KosukeYusa
SIGLEC9_CCDS12825.1_ex0_19:51628369-51628392:+_5-1	0.493667	KosukeYusa
FLRT1_CCDS8057.1_ex0_11:63884670-63884693:+_5-5	0.598712	KosukeYusa
FAM135B_CCDS6375.2_ex7_8:139164694-139164717:-_5-1	0.511344	KosukeYusa
UGT1A3_CCDS2509.1_ex1_2:234675694-234675717:+_3-2	0.304715	KosukeYusa
HAP1_CCDS11406.1_ex10_17:39890574-39890597:-_5-4	0.349142	KosukeYusa
CTRL00024	0.369926	KosukeYusa
SPTBN2_CCDS8150.1_ex31_11:66481560-66481583:-_5-5	0.695099	KosukeYusa
C2orf16_CCDS42666.1_ex0_2:27800837-27800860:-_5-3	0.683508	KosukeYusa
REV3L_CCDS5091.2_ex23_6:111709075-111709098:-_5-5	0.506215	KosukeYusa
MAS1_CCDS5272.1_ex0_6:160328075-160328098:+_5-1	0.298561	KosukeYusa
RBKS_CCDS1762.1_ex3_2:28066006-28066029:+_5-2	0.210605	KosukeYusa
CXXC4_CCDS3665.2_ex1_4:105412489-105412512:-_5-2	0.567151	KosukeYusa
IZUMO1_CCDS12732.1_ex6_19:49247777-49247800:+_5-5	0.22353	KosukeYusa
CTRL00557	0.276841	KosukeYusa
SETD1A_CCDS32435.1_ex6_16:30976951-30976974:+_5-4	0.954812	KosukeYusa
CTRL00937	0.292935	KosukeYusa
EPS15_CCDS557.1_ex22_1:51938528-51938551:+_5-5	0.794616	KosukeYusa
TMC5_CCDS10577.1_ex3_16:19475120-19475143:-_5-4	0.606637	KosukeYusa
EAPP_CCDS41941.1_ex3_14:35002701-35002724:-_5-4	0.836765	KosukeYusa
METTL10_CCDS31307.1_ex6_10:126480279-126480302:+_5-4	0.512188	KosukeYusa
TRABD2A_CCDS46349.1_ex4_2:85097592-85097615:+_5-4	0.552505	KosukeYusa
FANCG_CCDS6574.1_ex8_9:35077031-35077054:-_5-3	0.588704	KosukeYusa
RASSF2_CCDS13083.1_ex3_20:4768866-4768889:+_5-1	0.266872	KosukeYusa
ASIC3_CCDS5914.1_ex0_7:150746277-150746300:+_5-1	0.224367	KosukeYusa
NOA1_CCDS3510.1_ex6_4:57842823-57842846:-_5-3	0.723281	KosukeYusa
MCTS1_CCDS14601.1_ex1_X:119739361-119739384:-_5-1	0.743228	KosukeYusa
KLK3_CCDS12807.1_ex2_19:51361414-51361437:-_6-4	0.444866	KosukeYusa
HAUS4_CCDS53886.1_ex3_14:23417162-23417185:-_5-2	0.973892	KosukeYusa
sgRCOR3_3	0.278862	KosukeYusa
SMYD2_CCDS31022.1_ex2_1:214488170-214488193:-_5-4	0.757912	KosukeYusa
RACGAP1_CCDS8795.1_ex7_12:50390968-50390991:+_5-4	0.775393	KosukeYusa
sgTDRD1_3	0.601728	KosukeYusa
FAM65B_CCDS47383.1_ex20_6:24873996-24874019:+_5-5	0.351207	KosukeYusa
IFNK_CCDS6521.1_ex0_9:27524499-27524522:-_5-2	0.325589	KosukeYusa
RNASE11_CCDS9553.1_ex0_14:21052370-21052393:-_5-4	0.32442	KosukeYusa
CCL11_CCDS11279.1_ex1_17:32614179-32614202:+_5-4	0.642837	KosukeYusa
CRTAM_CCDS8437.1_ex2_11:122722509-122722532:+_5-1	0.488116	KosukeYusa
sgDDX21_2	0.968869	KosukeYusa
H2BFWT_CCDS35362.1_ex1_X:103267971-103267994:-_5-1	0.761494	KosukeYusa
DCTD_CCDS34108.1_ex2_4:183815703-183815726:-_5-1	0.37556	KosukeYusa
TIAF1_CCDS32599.1_ex0_17:27400970-27400993:+_5-1	0.351238	KosukeYusa
FOXC2_CCDS10958.1_ex0_16:86601537-86601560:+_5-3	0.480552	KosukeYusa
MYBL1_CCDS47867.1_ex7_8:67492507-67492530:+_5-1	0.371042	KosukeYusa
F12_CCDS34302.1_ex7_5:176831810-176831833:-_5-4	0.373387	KosukeYusa
ANKS1A_CCDS4798.1_ex3_6:34949600-34949623:+_5-3	0.665062	KosukeYusa
KRT37_CCDS32653.1_ex6_17:39580603-39580626:-_5-5	0.275446	KosukeYusa
sgEPHA7_3	0.156215	KosukeYusa
sgMRPL42_7	0.917625	KosukeYusa
FAM124A_CCDS55900.1_ex2_13:51825693-51825716:-_5-2	0.294443	KosukeYusa
MAFB_CCDS13311.1_ex0_20:39316976-39316999:+_5-2	0.58212	KosukeYusa
CTRL00599	0.295544	KosukeYusa
KRTAP16-1_CCDS56032.1_ex0_17:39464731-39464754:+_5-3	0.356955	KosukeYusa
CNDP2_CCDS12006.1_ex5_18:72179702-72179725:-_5-4	0.196035	KosukeYusa
TANGO6_CCDS45516.1_ex3_16:68901019-68901042:-_5-5	0.971358	KosukeYusa
MRPL15_CCDS6158.1_ex2_8:55049912-55049935:+_5-4	0.720687	KosukeYusa
A4GNT_CCDS3097.1_ex1_3:137849873-137849896:+_5-4	0.424692	KosukeYusa
FXYD6_CCDS8387.1_ex3_11:117712493-117712516:+_5-4	0.311547	KosukeYusa
KCTD5_CCDS10475.1_ex0_16:2732755-2732778:-_5-4	0.370416	KosukeYusa
sgREV1_1	0.50212	KosukeYusa
sgTRRAP_4	0.976893	KosukeYusa
SOCS3_CCDS11756.1_ex0_17:76354737-76354760:-_5-1	0.620717	KosukeYusa
sgOARD1_2	0.738311	KosukeYusa
LGALS1_CCDS13954.1_ex2_22:38074578-38074601:+_5-4	0.161026	KosukeYusa
UBE2J1_CCDS5021.1_ex3_6:90047988-90048011:+_5-1	0.52028	KosukeYusa
RPH3AL_CCDS10994.1_ex3_17:97041-97064:-_5-5	0.546864	KosukeYusa
sgPSMA6_9	0.993477	KosukeYusa
RP1L1_CCDS43708.1_ex0_8:10470079-10470102:+_5-2	0.463079	KosukeYusa
CTBP1_CCDS3348.1_ex6_4:1222030-1222053:-_5-5	0.642784	KosukeYusa
CDC42BPB_CCDS9978.1_ex30_14:103449921-103449944:-_5-2	0.545371	KosukeYusa
sgTREX1_3	0.702671	KosukeYusa
WDFY3_CCDS3609.1_ex54_4:85731472-85731495:+_5-3	0.381555	KosukeYusa
CNTN6_CCDS2557.1_ex2_3:1269530-1269553:+_5-2	0.397316	KosukeYusa
sgSRMS_9	0.83129	KosukeYusa
MEAF6_CCDS418.1_ex4_1:37974908-37974931:-_5-1	0.49258	KosukeYusa
PTMS_CCDS8560.1_ex2_12:6879132-6879155:+_5-5	0.974374	KosukeYusa
CTSE_CCDS1461.1_ex4_1:206325233-206325256:+_5-5	0.144225	KosukeYusa
CHCHD5_CCDS2098.1_ex1_2:113343615-113343638:+_5-1	0.891554	KosukeYusa
ZNF726_CCDS59372.1_ex3_19:24115970-24115993:-_5-5	0.482037	KosukeYusa
NELFE_CCDS4730.1_ex4_6:31922624-31922647:-_5-3	0.581072	KosukeYusa
ZDBF2_CCDS46501.1_ex2_2:207171285-207171308:-_5-5	0.755431	KosukeYusa
PITX3_CCDS7532.1_ex1_10:103991404-103991427:+_5-5	0.693116	KosukeYusa
EXOC6_CCDS31247.1_ex8_10:94688164-94688187:-_5-4	0.571562	KosukeYusa
RAB4B_CCDS33030.1_ex3_19:41289688-41289711:+_5-4	0.406615	KosukeYusa
FAM101A_CCDS9258.1_ex1_12:124798743-124798766:+_5-1	0.501638	KosukeYusa
SSTR4_CCDS42856.1_ex0_20:23016603-23016626:+_5-3	0.228085	KosukeYusa
DOPEY1_CCDS4996.1_ex5_6:83828607-83828630:-_5-1	0.732339	KosukeYusa
CLRN2_CCDS47032.1_ex1_4:17524604-17524627:-_5-5	0.518848	KosukeYusa
sgBRSK1_6	0.971885	KosukeYusa
sgLAMTOR5_2	0.988462	KosukeYusa
DTNA_CCDS11908.1_ex12_18:32431834-32431857:-_15-14	0.606299	KosukeYusa
PRG4_CCDS1369.1_ex5_1:186275922-186275945:-_5-4	0.765959	KosukeYusa
SETD4_CCDS13640.1_ex5_21:37418201-37418224:+_5-2	0.29175	KosukeYusa
SUGP2_CCDS12392.1_ex7_19:19136774-19136797:+_5-5	0.870936	KosukeYusa
TMEM57_CCDS30638.1_ex1_1:25773384-25773407:-_5-2	0.402393	KosukeYusa
SLC29A1_CCDS4908.1_ex4_6:44198191-44198214:-_5-3	0.519383	KosukeYusa
STK24_CCDS32001.1_ex5_13:99118694-99118717:-_5-1	0.632286	KosukeYusa
SETD4_CCDS13640.1_ex5_21:37418217-37418240:+_5-3	0.337158	KosukeYusa
USP9X_CCDS43930.1_ex14_X:41025208-41025231:-_5-3	0.642278	KosukeYusa
PDLIM5_CCDS3641.1_ex3_4:95497067-95497090:+_18-14	0.420311	KosukeYusa
IKZF4_CCDS44917.1_ex2_12:56418920-56418943:+_5-2	0.26556	KosukeYusa
SLC25A16_CCDS7280.1_ex5_10:70263433-70263456:-_5-3	0.488432	KosukeYusa
PTPRH_CCDS33110.1_ex12_19:55710247-55710270:-_5-3	0.52384	KosukeYusa
CEBPE_CCDS9589.1_ex1_14:23588154-23588177:-_5-5	0.681607	KosukeYusa
RASSF1_CCDS2820.1_ex2_3:50369154-50369177:+_5-4	0.578553	KosukeYusa
MEF2D_CCDS1143.1_ex8_1:156450626-156450649:-_5-4	0.829721	KosukeYusa
sgSPC25_6	0.954284	KosukeYusa
sgDDX59_8	0.84077	KosukeYusa
GTF2A1_CCDS9873.1_ex3_14:81662501-81662524:-_5-1	0.390001	KosukeYusa
PPP1R11_CCDS4671.1_ex1_6:30036458-30036481:-_5-4	0.839201	KosukeYusa
sgACVR1_5	0.782557	KosukeYusa
CPT2_CCDS575.1_ex3_1:53675956-53675979:-_5-4	0.698651	KosukeYusa
MRM1_CCDS32631.1_ex0_17:34958671-34958694:+_5-4	0.768952	KosukeYusa
BCL7C_CCDS10693.1_ex3_16:30904215-30904238:-_5-3	0.876471	KosukeYusa
INHBB_CCDS2132.1_ex1_2:121106804-121106827:-_5-5	0.729383	KosukeYusa
SPOCK2_CCDS44431.1_ex1_10:73847979-73848002:-_7-6	0.907059	KosukeYusa
TMTC3_CCDS9032.1_ex0_12:88542267-88542290:-_5-1	0.214481	KosukeYusa
C9orf172_CCDS48059.1_ex0_9:139740008-139740031:+_5-4	0.775415	KosukeYusa
LMF2_CCDS14093.2_ex9_22:50944520-50944543:+_5-3	0.309005	KosukeYusa
CBY3_CCDS47354.1_ex0_5:179106165-179106188:+_5-5	0.572505	KosukeYusa
CUL5_CCDS31668.1_ex8_11:107943131-107943154:+_5-4	0.401585	KosukeYusa
SEPT4_CCDS11609.1_ex9_17:56603664-56603687:-_8-7	0.294978	KosukeYusa
FAM204A_CCDS7605.1_ex3_10:120094682-120094705:+_5-1	0.569496	KosukeYusa
sgGORASP1_4	0.767022	KosukeYusa
INO80_CCDS10071.1_ex20_15:41350876-41350899:+_5-2	0.987451	KosukeYusa
SASH1_CCDS5212.1_ex9_6:148840706-148840729:+_5-3	0.235771	KosukeYusa
KLK12_CCDS12820.1_ex4_19:51537251-51537274:+_6-3	0.736298	KosukeYusa
GYPA_CCDS34069.1_ex4_4:145040884-145040907:+_4-3	0.513214	KosukeYusa
MYRIP_CCDS2689.1_ex8_3:40231381-40231404:-_5-3	0.742829	KosukeYusa
BID_CCDS13747.1_ex1_22:18220925-18220948:-_11-2	0.603237	KosukeYusa
C11orf44_CCDS8489.1_ex1_11:130583090-130583113:+_5-5	0.229293	KosukeYusa
LHX6_CCDS56583.1_ex3_9:124976292-124976315:+_8-3	0.621276	KosukeYusa
sgBMPR1A_7	0.195393	KosukeYusa
TOM1L1_CCDS11582.1_ex1_17:52981130-52981153:+_5-1	0.464488	KosukeYusa
PHGDH_CCDS904.1_ex2_1:120265987-120266010:+_5-2	0.756411	KosukeYusa
GRIN2B_CCDS8662.1_ex11_12:14019000-14019023:-_5-5	0.547679	KosukeYusa
KRT76_CCDS8838.1_ex8_12:53170720-53170743:-_5-5	0.428749	KosukeYusa
PILRA_CCDS5691.1_ex2_7:99987537-99987560:+_8-6	0.892052	KosukeYusa
FBXO40_CCDS33835.1_ex1_3:121340822-121340845:+_5-3	0.457414	KosukeYusa
TMEM69_CCDS41325.1_ex1_1:46159152-46159175:-_5-4	0.739903	KosukeYusa
PAWR_CCDS31863.1_ex5_12:80083797-80083820:-_5-5	0.360454	KosukeYusa
CR1L_CCDS44310.1_ex4_1:207867718-207867741:-_5-4	0.814729	KosukeYusa
DLX1_CCDS2247.2_ex0_2:172950561-172950584:-_5-4	0.616245	KosukeYusa
ECEL1_CCDS2493.1_ex12_2:233349212-233349235:-_5-1	0.613779	KosukeYusa
CCDC158_CCDS43242.1_ex14_4:77290758-77290781:-_5-3	0.43525	KosukeYusa
EXOSC6_CCDS10887.1_ex0_16:70285587-70285610:+_5-2	0.990965	KosukeYusa
PTP4A2_CCDS348.1_ex3_1:32381482-32381505:+_7-5	0.577527	KosukeYusa
SCGB3A2_CCDS4287.1_ex1_5:147261126-147261149:+_5-5	0.62077	KosukeYusa
BRD1_CCDS14080.1_ex11_22:50217409-50217432:+_5-4	0.52577	KosukeYusa
SCN3A_CCDS33312.1_ex20_2:166019134-166019157:-_5-4	0.273508	KosukeYusa
KRT79_CCDS8839.1_ex8_12:53227916-53227939:-_5-5	0.813123	KosukeYusa
CRYL1_CCDS41871.1_ex3_13:21006304-21006327:+_5-1	0.511306	KosukeYusa
ANKRD13C_CCDS648.2_ex9_1:70781167-70781190:+_5-1	0.574405	KosukeYusa
KRT84_CCDS8825.1_ex8_12:52779237-52779260:+_5-5	0.564609	KosukeYusa
RRAS2_CCDS53603.1_ex4_11:14317302-14317325:+_7-7	0.283749	KosukeYusa
ALG5_CCDS45033.1_ex5_13:37563636-37563659:-_5-1	0.59298	KosukeYusa
KLK11_CCDS12818.1_ex2_19:51527545-51527568:-_5-4	0.278523	KosukeYusa
DCAF12L2_CCDS43991.1_ex0_X:125298937-125298960:-_5-1	0.411359	KosukeYusa
CAPN12_CCDS12519.1_ex17_19:39232457-39232480:-_5-4	0.580597	KosukeYusa
CCDC151_CCDS42501.1_ex10_19:11541550-11541573:-_5-2	0.826268	KosukeYusa
KCNA6_CCDS8534.1_ex0_12:4919419-4919442:-_5-3	0.242867	KosukeYusa
THEGL_CCDS58899.1_ex0_4:57397009-57397032:+_5-2	0.684141	KosukeYusa
D2HGDH_CCDS33426.1_ex2_2:242681918-242681941:-_5-3	0.537407	KosukeYusa
GPC2_CCDS5689.1_ex4_7:99769752-99769775:-_5-1	0.574564	KosukeYusa
ACSL4_CCDS14548.1_ex11_X:108924515-108924538:+_5-4	0.381237	KosukeYusa
IL17RB_CCDS2874.1_ex3_3:53886025-53886048:-_5-3	0.488659	KosukeYusa
KRTAP19-8_CCDS42917.1_ex0_21:32410673-32410696:-_3-3	0.486072	KosukeYusa
APBB1_CCDS31410.1_ex7_11:6423909-6423932:-_5-4	0.641811	KosukeYusa
KLK7_CCDS12812.1_ex1_19:51483141-51483164:+_5-2	0.383109	KosukeYusa
C3orf36_CCDS3083.1_ex0_3:133647303-133647326:+_5-1	0.714232	KosukeYusa
ACSM5_CCDS10585.1_ex3_16:20432713-20432736:-_5-4	0.757414	KosukeYusa
KIF20B_CCDS60590.1_ex6_10:91474901-91474924:-_5-4	0.629421	KosukeYusa
NME2_CCDS11580.1_ex1_17:49245598-49245621:-_3-1	0.93672	KosukeYusa
KMT2B_CCDS46055.1_ex2_19:36210678-36210701:+_5-1	0.76448	KosukeYusa
RAB5C_CCDS11419.1_ex3_17:40280770-40280793:+_5-4	0.632852	KosukeYusa
MGAT5B_CCDS11751.1_ex5_17:74900362-74900385:+_5-2	0.730318	KosukeYusa
CA4_CCDS11624.1_ex2_17:58234054-58234077:+_5-3	0.226562	KosukeYusa
RRN3_CCDS10559.1_ex7_16:15168633-15168656:-_5-4	0.951275	KosukeYusa
SNAI2_CCDS6146.1_ex1_8:49832699-49832722:+_5-1	0.161864	KosukeYusa
RWDD3_CCDS41357.1_ex1_1:95709889-95709912:+_5-4	0.564978	KosukeYusa
PNLIPRP3_CCDS31292.1_ex6_10:118220688-118220711:-_5-5	0.346238	KosukeYusa
AIDA_CCDS1533.1_ex5_1:222860927-222860950:+_5-3	0.213877	KosukeYusa
sgTDRD7_4	0.18074	KosukeYusa
sgSPIN1_2	0.437559	KosukeYusa
sgERN2_6	0.331374	KosukeYusa
ZNF772_CCDS33133.1_ex0_19:57985184-57985207:+_5-1	0.595152	KosukeYusa
MON2_CCDS31849.1_ex5_12:62894563-62894586:+_5-1	0.441675	KosukeYusa
sgDHX29_6	0.26074	KosukeYusa
MANEAL_CCDS44110.1_ex0_1:38260173-38260196:-_12-4	0.408101	KosukeYusa
KCTD7_CCDS55117.1_ex1_7:66098272-66098295:+_5-1	0.681999	KosukeYusa
ANKHD1_CCDS4225.1_ex2_5:139818112-139818135:+_5-2	0.637806	KosukeYusa
TEX15_CCDS6080.1_ex3_8:30706142-30706165:-_5-5	0.141147	KosukeYusa
sgSMYD1_8	0.59117	KosukeYusa
MTM1_CCDS14694.1_ex7_X:149814206-149814229:+_5-5	0.162264	KosukeYusa
ZNF222_CCDS33045.1_ex2_19:44536068-44536091:-_5-1	0.846909	KosukeYusa
RAB11FIP5_CCDS1923.1_ex2_2:73315833-73315856:-_5-1	0.213983	KosukeYusa
sgTYK2_5	0.233138	KosukeYusa
ZNF33A_CCDS31182.1_ex3_10:38344397-38344420:-_5-5	0.468968	KosukeYusa
NOSIP_CCDS12772.1_ex6_19:50063190-50063213:+_5-4	0.58703	KosukeYusa
ITGA8_CCDS31155.1_ex28_10:15760836-15760859:+_5-3	0.898009	KosukeYusa
CRLF1_CCDS32962.1_ex7_19:18710530-18710553:+_5-5	0.303124	KosukeYusa
IFIT3_CCDS31241.1_ex1_10:91099020-91099043:+_5-4	0.352859	KosukeYusa
ZNF346_CCDS4409.1_ex3_5:176471452-176471475:-_5-4	0.244022	KosukeYusa
SMIM22_CCDS59258.1_ex0_16:4845836-4845859:+_5-2	0.247754	KosukeYusa
ANKRD34C_CCDS53965.1_ex0_15:79586419-79586442:-_5-5	0.746886	KosukeYusa
SUPT7L_CCDS42667.1_ex2_2:27880433-27880456:+_5-5	0.637806	KosukeYusa
ZDHHC5_CCDS7965.1_ex3_11:57457660-57457683:-_5-2	0.270461	KosukeYusa
RTN3_CCDS41664.1_ex1_11:63472357-63472380:+_11-3	0.490582	KosukeYusa
OTUD6B_CCDS6253.2_ex3_8:92090752-92090775:-_5-3	0.374383	KosukeYusa
C7orf60_CCDS43634.1_ex4_7:112579644-112579667:-_5-4	0.558877	KosukeYusa
PNMA5_CCDS14718.1_ex0_X:152159375-152159398:-_5-1	0.323017	KosukeYusa
MAPT_CCDS11499.1_ex4_17:44064439-44064462:+_5-4	0.404617	KosukeYusa
DPY19L2_CCDS31851.1_ex21_12:64062014-64062037:-_5-4	0.551035	KosukeYusa
BAALC_CCDS47906.1_ex0_8:104153202-104153225:+_7-1	0.222098	KosukeYusa
SEC22C_CCDS2699.1_ex5_3:42610405-42610428:-_5-4	0.804669	KosukeYusa
TBKBP1_CCDS45722.1_ex6_17:45785753-45785776:+_5-5	0.863394	KosukeYusa
B3GNT1_CCDS8136.1_ex1_11:66114559-66114582:-_5-3	0.567972	KosukeYusa
TMEM150C_CCDS47087.1_ex2_4:83417273-83417296:+_5-3	0.700657	KosukeYusa
GAPDH_CCDS58201.1_ex3_12:6646260-6646283:+_5-3	0.905566	KosukeYusa
SEPP1_CCDS43311.1_ex3_5:42808312-42808335:+_5-4	0.150197	KosukeYusa
ZNF268_CCDS45012.1_ex3_12:133768497-133768520:-_19-10	0.567543	KosukeYusa
C11orf80_CCDS53664.1_ex7_11:66568515-66568538:-_5-4	0.404465	KosukeYusa
ZFP1_CCDS10914.2_ex2_16:75203189-75203212:+_5-3	0.446449	KosukeYusa
NUCKS1_CCDS30987.1_ex4_1:205696884-205696907:+_5-5	0.470363	KosukeYusa
sgRPL9_8	0.988952	KosukeYusa
MBLAC1_CCDS43620.1_ex0_7:99725187-99725210:+_5-1	0.91261	KosukeYusa
AIPL1_CCDS11075.1_ex4_17:6337351-6337374:-_6-5	0.508712	KosukeYusa
WDR16_CCDS11149.2_ex5_17:9503404-9503427:+_5-4	0.229616	KosukeYusa
sgATAD2B_7	0.65491	KosukeYusa
TNFRSF18_CCDS10.1_ex4_1:1141755-1141778:+_5-3	0.441156	KosukeYusa
PTGFRN_CCDS890.1_ex3_1:117491888-117491911:+_5-4	0.418795	KosukeYusa
USP21_CCDS30920.1_ex0_1:161130974-161130997:-_5-4	0.630371	KosukeYusa
LATS2_CCDS9294.1_ex4_13:21562846-21562869:-_5-2	0.24973	KosukeYusa
TTLL11_CCDS48012.1_ex7_9:124801622-124801645:+_5-3	0.635454	KosukeYusa
PDE7A_CCDS34901.1_ex10_8:66692010-66692033:-_5-4	0.88448	KosukeYusa
MTPN_CCDS5842.1_ex2_7:135636316-135636339:+_5-3	0.409609	KosukeYusa
TBC1D14_CCDS3394.2_ex4_4:7000898-7000921:+_5-4	0.443191	KosukeYusa
ERAP2_CCDS4086.1_ex0_5:96215815-96215838:-_5-1	0.713673	KosukeYusa
SETD9_CCDS3972.1_ex1_5:56207161-56207184:+_5-3	0.186962	KosukeYusa
FAM83H_CCDS6410.2_ex3_8:144812522-144812545:+_5-4	0.817218	KosukeYusa
ANO8_CCDS32949.1_ex10_19:17441728-17441751:-_5-3	0.681999	KosukeYusa
ARHGAP22_CCDS58079.1_ex5_10:49667871-49667894:-_5-4	0.432837	KosukeYusa
CLPTM1L_CCDS3862.1_ex11_5:1335163-1335186:+_5-1	0.201487	KosukeYusa
LIMS3_CCDS2084.1_ex1_2:110660849-110660872:-_5-5	0.9327	KosukeYusa
GRM3_CCDS5600.1_ex1_7:86416092-86416115:-_5-5	0.484119	KosukeYusa
COL13A1_CCDS44419.1_ex0_10:71562360-71562383:-_5-1	0.749903	KosukeYusa
MFSD9_CCDS2063.1_ex1_2:103340277-103340300:+_5-2	0.453372	KosukeYusa
sgSTK40_3	0.88546	KosukeYusa
DEFB108B_CCDS31631.1_ex1_11:71548503-71548526:+_4-3	0.257693	KosukeYusa
NEDD4L_CCDS45872.1_ex15_18:56010142-56010165:+_5-5	0.377106	KosukeYusa
OSTN_CCDS3299.1_ex1_3:190936561-190936584:+_5-2	0.213493	KosukeYusa
MED9_CCDS11184.1_ex0_17:17380493-17380516:-_5-3	0.886486	KosukeYusa
SCAMP2_CCDS10271.1_ex3_15:75142995-75143018:+_5-2	0.345303	KosukeYusa
DNAJC17_CCDS10065.1_ex5_15:41068468-41068491:-_5-3	0.971885	KosukeYusa
FAM53A_CCDS33939.1_ex1_4:1657338-1657361:-_5-5	0.571449	KosukeYusa
TFAP2B_CCDS4934.2_ex1_6:50791453-50791476:+_5-3	0.815732	KosukeYusa
DENND5B_CCDS44857.1_ex18_12:31632819-31632842:-_5-4	0.708696	KosukeYusa
ZNF133_CCDS13134.1_ex2_20:18296122-18296145:+_5-4	0.425808	KosukeYusa
UCN_CCDS1747.1_ex0_2:27530534-27530557:+_5-3	0.207497	KosukeYusa
sgASH2L_10	0.795091	KosukeYusa
TMEM225_CCDS31697.1_ex1_11:123754809-123754832:+_5-1	0.237799	KosukeYusa
HIST1H2BL_CCDS4625.1_ex0_6:27775486-27775509:+_4-2	0.989457	KosukeYusa
PCSK4_CCDS12069.2_ex14_19:1490159-1490182:-_5-4	0.351465	KosukeYusa
LPCAT2_CCDS10753.1_ex1_16:55559527-55559550:+_5-1	0.285898	KosukeYusa
PRR24_CCDS46131.1_ex0_19:47778269-47778292:-_5-1	0.506706	KosukeYusa
GIF_CCDS7977.1_ex4_11:59608695-59608718:-_5-1	0.267844	KosukeYusa
GLE1_CCDS35154.1_ex3_9:131285016-131285039:+_5-3	0.837255	KosukeYusa
SPDEF_CCDS4794.1_ex3_6:34508767-34508790:-_5-1	0.265793	KosukeYusa
GIGYF1_CCDS34708.1_ex17_7:100284359-100284382:-_5-4	0.500612	KosukeYusa
ADCY4_CCDS9627.1_ex24_14:24803731-24803754:-_5-5	0.610634	KosukeYusa
sgKMT2A_2	0.746351	KosukeYusa
SERINC2_CCDS30662.1_ex5_1:31899562-31899585:+_5-3	0.616253	KosukeYusa
FBXW7_CCDS3777.1_ex10_4:153332840-153332863:-_11-11	0.467535	KosukeYusa
RND2_CCDS11452.1_ex2_17:41179209-41179232:+_5-3	0.632912	KosukeYusa
FGL1_CCDS6004.1_ex4_8:17731918-17731941:-_5-1	0.469587	KosukeYusa
ALS2CR12_CCDS2346.1_ex10_2:202211353-202211376:-_5-4	0.474895	KosukeYusa
TRIM55_CCDS6184.1_ex1_8:67040603-67040626:-_5-4	0.33047	KosukeYusa
UGT2B28_CCDS3528.1_ex0_4:70146475-70146498:+_4-2	0.318704	KosukeYusa
SEPSECS_CCDS3432.2_ex8_4:25158569-25158592:-_5-5	0.693063	KosukeYusa
DPEP2_CCDS10857.1_ex9_16:68026851-68026874:-_5-4	0.807158	KosukeYusa
ZNF155_CCDS12634.1_ex3_19:44500298-44500321:+_5-1	0.360514	KosukeYusa
UTF1_CCDS31318.1_ex0_10:135044298-135044321:-_5-5	0.917617	KosukeYusa
SRFBP1_CCDS43354.1_ex3_5:121330302-121330325:-_5-1	0.937225	KosukeYusa
SERINC3_CCDS13333.1_ex7_20:43141520-43141543:-_5-5	0.400243	KosukeYusa
sgARID1B_8	0.776026	KosukeYusa
FASTKD5_CCDS13048.1_ex0_20:3128827-3128850:-_5-1	0.712316	KosukeYusa
GALNT14_CCDS1773.2_ex9_2:31178570-31178593:+_5-3	0.487151	KosukeYusa
EIF2AK1_CCDS5345.1_ex10_7:6086621-6086644:-_5-4	0.718198	KosukeYusa
TRAIP_CCDS2806.1_ex13_3:49885614-49885637:+_5-5	0.54344	KosukeYusa
SPRR1A_CCDS1032.1_ex0_1:152957808-152957831:-_4-2	0.191358	KosukeYusa
DNAJC7_CCDS45677.1_ex7_17:40141524-40141547:-_5-3	0.651886	KosukeYusa
TSNAX_CCDS1596.1_ex3_1:231678335-231678358:+_5-3	0.234427	KosukeYusa
ATAD3B_CCDS30.1_ex12_1:1424624-1424647:-_4-3	0.309058	KosukeYusa
HAVCR2_CCDS4333.1_ex5_5:156533759-156533782:-_5-3	0.401962	KosukeYusa
DIRC1_CCDS2296.1_ex0_2:189599453-189599476:+_5-2	0.706132	KosukeYusa
KCNK3_CCDS1727.1_ex0_2:26915834-26915857:+_5-1	0.310394	KosukeYusa
DDX27_CCDS13416.1_ex6_20:47842997-47843020:-_5-4	0.920641	KosukeYusa
TMEM18_CCDS33141.1_ex2_2:672806-672829:-_5-2	0.654044	KosukeYusa
DNM1L_CCDS61095.1_ex8_12:32873676-32873699:+_5-1	0.598093	KosukeYusa
PPP2R5D_CCDS43464.1_ex4_6:42975761-42975784:-_5-4	0.301034	KosukeYusa
SLC17A2_CCDS4567.1_ex8_6:25924026-25924049:-_5-5	0.51881	KosukeYusa
sgSYK_8	0.740348	KosukeYusa
CNTNAP5_CCDS46401.1_ex5_2:125204406-125204429:+_5-1	0.627384	KosukeYusa
BTNL9_CCDS4460.2_ex2_5:180477218-180477241:-_5-3	0.420672	KosukeYusa
sgMCM3AP_3	0.920121	KosukeYusa
sgORC1_2	0.980905	KosukeYusa
KCNQ1_CCDS7736.1_ex0_11:2466702-2466725:-_5-2	0.755906	KosukeYusa
LXN_CCDS3183.1_ex4_3:158388791-158388814:-_5-4	0.24522	KosukeYusa
KIAA1210_CCDS48156.1_ex10_X:118250462-118250485:-_5-2	0.236939	KosukeYusa
LURAP1L_CCDS6473.1_ex0_9:12775980-12776003:-_5-3	0.14451	KosukeYusa
LCA5_CCDS4990.1_ex2_6:80201407-80201430:-_5-1	0.296509	KosukeYusa
GID8_CCDS13510.1_ex2_20:61574857-61574880:+_5-5	0.772995	KosukeYusa
FGF4_CCDS8194.1_ex2_11:69589674-69589697:-_5-4	0.659933	KosukeYusa
SLC28A2_CCDS10121.1_ex4_15:45556119-45556142:+_5-3	0.288614	KosukeYusa
SNX29_CCDS10553.2_ex8_16:12155417-12155440:+_5-3	0.579142	KosukeYusa
SFTPC_CCDS43722.1_ex2_8:22020675-22020698:+_5-5	0.182657	KosukeYusa
PPIH_CCDS469.1_ex5_1:43130552-43130575:-_5-5	0.607196	KosukeYusa
TBL1XR1_CCDS46961.1_ex10_3:176768268-176768291:+_5-3	0.681494	KosukeYusa
RDH12_CCDS9787.1_ex1_14:68191247-68191270:+_5-1	0.600205	KosukeYusa
UGT1A5_CCDS33404.1_ex0_2:234621957-234621980:+_3-2	0.322904	KosukeYusa
WDR35_CCDS1695.1_ex12_2:20146314-20146337:+_5-1	0.415884	KosukeYusa
BMP8B_CCDS444.1_ex6_1:40253922-40253945:-_5-4	0.911576	KosukeYusa
SGSH_CCDS11770.1_ex3_17:78188003-78188026:-_5-3	0.736351	KosukeYusa
ZNF214_CCDS31418.1_ex0_11:7022304-7022327:+_5-3	0.392891	KosukeYusa
RGL2_CCDS4774.1_ex14_6:33264462-33264485:+_5-4	0.560454	KosukeYusa
ATP5J2-PTCD1_CCDS56496.1_ex4_7:99027228-99027251:+_5-1	0.829714	KosukeYusa
C10orf67_CCDS44365.1_ex3_10:23621989-23622012:-_5-1	0.27887	KosukeYusa
AVPI1_CCDS7470.1_ex1_10:99439382-99439405:+_5-1	0.652942	KosukeYusa
SMG9_CCDS33043.2_ex9_19:44251578-44251601:+_5-2	0.665966	KosukeYusa
AMPD3_CCDS41617.1_ex4_11:10508881-10508904:-_5-4	0.633342	KosukeYusa
MYO3A_CCDS7148.1_ex3_10:26286144-26286167:+_5-1	0.423749	KosukeYusa
HAVCR1_CCDS43392.1_ex6_5:156482411-156482434:-_5-5	0.230514	KosukeYusa
SNAPC3_CCDS6478.1_ex1_9:15423951-15423974:+_5-3	0.955294	KosukeYusa
PALMD_CCDS758.1_ex5_1:100152680-100152703:+_5-3	0.287859	KosukeYusa
E2F7_CCDS9016.1_ex4_12:77426874-77426897:-_5-1	0.393018	KosukeYusa
ACVRL1_CCDS31804.1_ex2_12:52307445-52307468:-_5-2	0.351894	KosukeYusa
INO80C_CCDS11914.1_ex3_18:33060490-33060513:-_5-4	0.284156	KosukeYusa
CDC14A_CCDS769.1_ex1_1:100819369-100819392:-_5-1	0.319051	KosukeYusa
C12orf4_CCDS8528.1_ex9_12:4634711-4634734:-_5-1	0.295876	KosukeYusa
LACE1_CCDS5067.1_ex5_6:108687477-108687500:+_5-5	0.260076	KosukeYusa
ZBBX_CCDS3199.2_ex4_3:167023702-167023725:-_5-1	0.170235	KosukeYusa
IFNB1_CCDS6495.1_ex0_9:21077619-21077642:+_5-3	0.24927	KosukeYusa
RUSC2_CCDS35008.1_ex0_9:35547160-35547183:+_5-2	0.342852	KosukeYusa
UBE2B_CCDS4174.1_ex4_5:133724039-133724062:+_5-5	0.53025	KosukeYusa
DSC2_CCDS11892.1_ex9_18:28666618-28666641:-_5-2	0.697693	KosukeYusa
BEST4_CCDS514.1_ex6_1:45252213-45252236:+_5-2	0.727278	KosukeYusa
FAM91A1_CCDS6346.2_ex8_8:124796726-124796749:+_5-2	0.534239	KosukeYusa
PCDHGC5_CCDS4263.1_ex0_5:140870053-140870076:-_5-5	0.475921	KosukeYusa
SOST_CCDS11468.1_ex0_17:41832969-41832992:+_5-1	0.642889	KosukeYusa
RNF43_CCDS11607.1_ex1_17:56436139-56436162:+_5-1	0.557437	KosukeYusa
sgHCK_6	0.252286	KosukeYusa
TRIM34_CCDS31391.1_ex2_11:5655973-5655996:+_5-5	0.355861	KosukeYusa
OGFOD1_CCDS10761.2_ex0_16:56485665-56485688:-_5-1	0.260914	KosukeYusa
KDM4E_CCDS44713.1_ex0_11:94758855-94758878:+_5-2	0.248236	KosukeYusa
SMC5_CCDS6632.1_ex8_9:72912926-72912949:+_5-4	0.879955	KosukeYusa
GMPPA_CCDS2441.1_ex3_2:220366694-220366717:-_5-3	0.288591	KosukeYusa
ALOXE3_CCDS11130.1_ex13_17:8020164-8020187:-_5-4	0.47062	KosukeYusa
PGAM1_CCDS7458.1_ex1_10:99190177-99190200:+_5-2	0.993982	KosukeYusa
KCNK13_CCDS9889.1_ex0_14:90528861-90528884:+_5-3	0.542731	KosukeYusa
AHCTF1_CCDS1629.2_ex27_1:247063629-247063652:+_5-5	0.771486	KosukeYusa
EIF3J_CCDS10111.1_ex4_15:44846833-44846856:+_7-7	0.882941	KosukeYusa
OLIG1_CCDS42920.2_ex0_21:34442954-34442977:+_5-4	0.19249	KosukeYusa
MAP2K6_CCDS11686.1_ex4_17:67515551-67515574:+_5-5	0.788591	KosukeYusa
SEPHS2_CCDS42150.1_ex0_16:30456394-30456417:+_5-2	0.505589	KosukeYusa
HOXB9_CCDS11534.1_ex1_17:46703520-46703543:-_5-5	0.550982	KosukeYusa
ZBED1_CCDS14118.1_ex0_X:2406875-2406898:-_5-2	0.411796	KosukeYusa
THBD_CCDS13148.1_ex0_20:23029560-23029583:-_5-2	0.633289	KosukeYusa
UACA_CCDS10235.1_ex11_15:70976757-70976780:+_5-5	0.469941	KosukeYusa
OAZ3_CCDS58028.1_ex4_1:151742641-151742664:+_5-5	0.482558	KosukeYusa
NUDT8_CCDS58151.1_ex2_11:67396448-67396471:+_5-1	0.864902	KosukeYusa
CTRL00760	0.35025	KosukeYusa
RAPGEF2_CCDS43277.1_ex8_4:160252963-160252986:+_5-3	0.466019	KosukeYusa
RTCB_CCDS13905.1_ex10_22:32804733-32804756:+_5-5	0.681524	KosukeYusa
sgPARP8_7	0.633281	KosukeYusa
PTCHD4_CCDS34473.2_ex2_6:48036014-48036037:+_5-3	0.67853	KosukeYusa
CELF6_CCDS10242.1_ex4_15:72581551-72581574:+_5-1	0.575468	KosukeYusa
SUN1_CCDS43533.1_ex1_7:881732-881755:+_5-5	0.296865	KosukeYusa
EIF3F_CCDS7785.1_ex0_11:8009211-8009234:+_5-1	0.966833	KosukeYusa
SETDB2_CCDS53868.1_ex5_13:50054454-50054477:+_5-5	0.379466	KosukeYusa
CYP2F1_CCDS12572.1_ex2_19:41626303-41626326:-_5-1	0.396487	KosukeYusa
GFRAL_CCDS4957.1_ex4_6:55216068-55216091:-_5-4	0.16528	KosukeYusa
CLEC7A_CCDS41753.1_ex4_12:10280336-10280359:+_11-6	0.411986	KosukeYusa
RAD51AP2_CCDS42656.1_ex2_2:17698938-17698961:+_5-3	0.64341	KosukeYusa
SAMD5_CCDS34548.1_ex0_6:147830216-147830239:-_5-4	0.39691	KosukeYusa
ART5_CCDS7743.1_ex2_11:3661308-3661331:-_5-2	0.335167	KosukeYusa
TGFBR2_CCDS2648.1_ex3_3:30713146-30713169:-_5-1	0.38801	KosukeYusa
RSAD1_CCDS11569.1_ex1_17:48557030-48557053:+_5-2	0.886494	KosukeYusa
BPIFC_CCDS13906.1_ex7_22:32831765-32831788:+_5-1	0.234639	KosukeYusa
PPP1R3D_CCDS13483.1_ex0_20:58514430-58514453:+_5-3	0.229662	KosukeYusa
ANKS1B_CCDS55872.1_ex13_12:99640624-99640647:-_16-15	0.143613	KosukeYusa
IMMP2L_CCDS5753.1_ex1_7:110526710-110526733:+_5-1	0.374865	KosukeYusa
C18orf25_CCDS42430.1_ex0_18:43796200-43796223:+_5-2	0.486133	KosukeYusa
DYNC1H1_CCDS9966.1_ex29_14:102476332-102476355:-_5-5	0.987949	KosukeYusa
E2F2_CCDS236.1_ex6_1:23857148-23857171:+_5-5	0.488192	KosukeYusa
CREM_CCDS31181.1_ex4_10:35495902-35495925:-_26-20	0.430333	KosukeYusa
SERTAD3_CCDS12558.1_ex0_19:40947797-40947820:+_5-4	0.679609	KosukeYusa
LTB_CCDS4703.1_ex3_6:31550106-31550129:-_8-8	0.905566	KosukeYusa
FAM3A_CCDS35453.1_ex5_X:153736847-153736870:-_5-5	0.218856	KosukeYusa
EVA1A_CCDS1959.1_ex0_2:75720526-75720549:-_5-3	0.786094	KosukeYusa
ZFP30_CCDS33005.1_ex0_19:38126677-38126700:-_5-3	0.297437	KosukeYusa
LMTK3_CCDS46136.1_ex12_19:49013372-49013395:-_5-5	0.667527	KosukeYusa
MTAP_CCDS6509.1_ex3_9:21818164-21818187:-_5-2	0.623734	KosukeYusa
sgFXR1_5	0.222052	KosukeYusa
TRIM21_CCDS44525.1_ex5_11:4411422-4411445:-_5-5	0.327529	KosukeYusa
STK36_CCDS2421.1_ex6_2:219544384-219544407:-_5-4	0.48203	KosukeYusa
CDKN2D_CCDS12244.1_ex0_19:10677920-10677943:-_5-1	0.247264	KosukeYusa
OAZ3_CCDS58028.1_ex3_1:151740529-151740552:-_5-2	0.425672	KosukeYusa
OTUD7A_CCDS10026.1_ex2_15:31779662-31779685:-_5-2	0.626758	KosukeYusa
DLL4_CCDS45232.1_ex2_15:41222829-41222852:+_5-4	0.171676	KosukeYusa
RNF207_CCDS59.2_ex4_1:6269352-6269375:+_5-4	0.277015	KosukeYusa
ZCCHC18_CCDS65304.1_ex0_X:103358990-103359013:+_5-2	0.195431	KosukeYusa
SCARB1_CCDS45008.1_ex7_12:125296469-125296492:-_5-1	0.579179	KosukeYusa
NACA_CCDS44925.2_ex8_12:57114636-57114659:-_10-8	0.512724	KosukeYusa
ZNF74_CCDS42982.1_ex4_22:20759706-20759729:+_5-5	0.492641	KosukeYusa
CTRL00793	0.175763	KosukeYusa
AK4_CCDS629.1_ex0_1:65614193-65614216:-_5-1	0.848311	KosukeYusa
ACO2_CCDS14017.1_ex1_22:41895849-41895872:+_5-1	0.834736	KosukeYusa
C20orf96_CCDS12994.1_ex8_20:270194-270217:-_5-4	0.480031	KosukeYusa
PFAS_CCDS11136.1_ex2_17:8158378-8158401:+_5-1	0.595582	KosukeYusa
CHKA_CCDS8178.1_ex10_11:67864521-67864544:+_5-3	0.436427	KosukeYusa
GAD2_CCDS7149.1_ex3_10:26507977-26508000:+_5-3	0.249232	KosukeYusa
WDR77_CCDS835.1_ex8_1:111991348-111991371:+_5-3	0.916109	KosukeYusa
NUDT21_CCDS10760.1_ex5_16:56481810-56481833:+_5-4	0.977896	KosukeYusa
AARSD1_CCDS58552.1_ex6_17:41108278-41108301:+_5-3	0.63074	KosukeYusa
CTRL00092	0.350785	KosukeYusa
SETD1A_CCDS32435.1_ex2_16:30972671-30972694:+_5-2	0.947753	KosukeYusa
sgRPL4_1	0.98644	KosukeYusa
CALR_CCDS12288.1_ex1_19:13049960-13049983:-_5-1	0.552256	KosukeYusa
ZNF775_CCDS43678.1_ex1_7:150093719-150093742:+_5-1	0.762414	KosukeYusa
ERP44_CCDS35082.1_ex6_9:102782973-102782996:-_5-2	0.293243	KosukeYusa
ACER1_CCDS12161.1_ex4_19:6312414-6312437:+_5-5	0.686049	KosukeYusa
ANO3_CCDS31447.1_ex1_11:26463582-26463605:-_5-2	0.198998	KosukeYusa
NRN1_CCDS4495.1_ex1_6:6002648-6002671:-_5-5	0.328034	KosukeYusa
C10orf105_CCDS44430.1_ex0_10:73475910-73475933:-_5-2	0.450409	KosukeYusa
METAP2_CCDS9052.1_ex3_12:95879675-95879698:-_5-3	0.821162	KosukeYusa
FMN1_CCDS61581.1_ex17_15:33446777-33446800:-_11-10	0.204458	KosukeYusa
VTN_CCDS11229.1_ex5_17:26696540-26696563:+_5-3	0.777527	KosukeYusa
CNGA3_CCDS2034.1_ex6_2:99012521-99012544:+_5-5	0.491072	KosukeYusa
PCCA_CCDS45065.1_ex11_13:100953808-100953831:+_5-5	0.527256	KosukeYusa
TEX37_CCDS2003.1_ex2_2:88828670-88828693:+_5-4	0.43599	KosukeYusa
PCDHA11_CCDS47284.1_ex0_5:140249919-140249942:+_5-5	0.267475	KosukeYusa
PITPNB_CCDS13842.1_ex7_22:28293825-28293848:+_5-3	0.181472	KosukeYusa
TMEM217_CCDS4831.1_ex1_6:37186710-37186733:+_5-5	0.332633	KosukeYusa
SCGB1C1_CCDS41581.1_ex1_11:193784-193807:+_5-3	0.900604	KosukeYusa
MAGEA8_CCDS14692.1_ex0_X:149013165-149013188:+_5-1	0.317067	KosukeYusa
GADD45A_CCDS55605.1_ex1_1:68152168-68152191:-_7-5	0.634949	KosukeYusa
C10orf120_CCDS31302.1_ex0_10:124457946-124457969:-_5-2	0.446419	KosukeYusa
LRRC37B_CCDS32609.1_ex0_17:30348612-30348635:-_5-3	0.717761	KosukeYusa
SPPL3_CCDS9208.1_ex6_12:121221497-121221520:+_5-3	0.50614	KosukeYusa
VAPB_CCDS33498.1_ex1_20:56993377-56993400:+_6-4	0.10611	KosukeYusa
REEP1_CCDS1989.1_ex4_2:86491143-86491166:-_11-10	0.840272	KosukeYusa
TPTE2_CCDS45013.1_ex14_13:20066990-20067013:+_5-5	0.624164	KosukeYusa
SFRP5_CCDS7472.1_ex1_10:99529463-99529486:+_5-1	0.24123	KosukeYusa
COL11A1_CCDS53348.1_ex40_1:103461537-103461560:+_5-1	0.751434	KosukeYusa
ZNF699_CCDS42495.1_ex1_19:9408020-9408043:-_5-4	0.204873	KosukeYusa
MED29_CCDS33021.1_ex1_19:39883093-39883116:+_5-3	0.541253	KosukeYusa
DARC_CCDS1183.1_ex1_1:159175476-159175499:+_5-3	0.697693	KosukeYusa
FDX1_CCDS8344.1_ex0_11:110300945-110300968:+_5-1	0.738862	KosukeYusa
PLIN2_CCDS6490.1_ex3_9:19121133-19121156:+_5-3	0.489685	KosukeYusa
ZNF462_CCDS35096.1_ex1_9:109686805-109686828:-_5-1	0.400884	KosukeYusa
SLC4A3_CCDS2445.1_ex7_2:220497668-220497691:+_5-3	0.691675	KosukeYusa
sgMRPS16_7	0.829193	KosukeYusa
WASF3_CCDS9318.1_ex4_13:27250705-27250728:+_5-2	0.234293	KosukeYusa
STRIP1_CCDS30798.1_ex7_1:110584358-110584381:-_5-3	0.84178	KosukeYusa
OXTR_CCDS2570.1_ex1_3:8809390-8809413:-_5-3	0.354135	KosukeYusa
EPOR_CCDS12260.1_ex4_19:11492450-11492473:+_5-3	0.169752	KosukeYusa
CHD5_CCDS57.1_ex31_1:6206889-6206912:-_5-4	0.550054	KosukeYusa
TMEM212_CCDS46958.1_ex1_3:171569818-171569841:-_5-3	0.692557	KosukeYusa
NR1H3_CCDS44584.1_ex3_11:47282984-47283007:-_5-5	0.817241	KosukeYusa
GNG4_CCDS1607.1_ex0_1:235715527-235715550:-_3-2	0.756909	KosukeYusa
ZSCAN25_CCDS5671.2_ex3_7:99221771-99221794:+_5-5	0.179218	KosukeYusa
TPM1_CCDS10181.1_ex2_15:63349178-63349201:-_5-1	0.449466	KosukeYusa
STUB1_CCDS10419.1_ex1_16:731170-731193:-_5-3	0.443893	KosukeYusa
ATPAF1_CCDS541.2_ex2_1:47110904-47110927:-_13-4	0.365009	KosukeYusa
MCAT_CCDS14045.1_ex2_22:43538967-43538990:+_5-1	0.413229	KosukeYusa
AWAT1_CCDS35321.1_ex3_X:69456919-69456942:+_5-3	0.316117	KosukeYusa
GZMA_CCDS3965.1_ex1_5:54401339-54401362:-_5-1	0.511789	KosukeYusa
ATF7IP2_CCDS10540.1_ex0_16:10524615-10524638:-_5-1	0.19887	KosukeYusa
C4orf29_CCDS47131.1_ex6_4:128938642-128938665:-_5-5	0.271962	KosukeYusa
NDUFB3_CCDS2336.1_ex0_2:201943718-201943741:+_5-2	0.918613	KosukeYusa
sgEGFR_3	0.491479	KosukeYusa
VWC2_CCDS5508.1_ex0_7:49815179-49815202:+_5-1	0.340606	KosukeYusa
HABP2_CCDS53579.1_ex3_10:115336903-115336926:+_5-1	0.15166	KosukeYusa
TM4SF5_CCDS11054.1_ex0_17:4675320-4675343:-_5-1	0.82224	KosukeYusa
DDX11_CCDS41767.1_ex7_12:31242989-31243012:-_5-4	0.968869	KosukeYusa
B3GNT8_CCDS12582.1_ex0_19:41932085-41932108:-_5-2	0.257271	KosukeYusa
sgCCL3_8	0.326268	KosukeYusa
AQP4_CCDS11889.1_ex3_18:24442377-24442400:+_5-4	0.305001	KosukeYusa
LTB4R2_CCDS9625.2_ex0_14:24780352-24780375:-_5-4	0.709209	KosukeYusa
CDS1_CCDS3608.1_ex4_4:85540639-85540662:-_5-3	0.681999	KosukeYusa
SOX18_CCDS13552.1_ex0_20:62680129-62680152:+_5-3	0.65301	KosukeYusa
MRGPRE_CCDS41603.2_ex0_11:3249771-3249794:+_5-4	0.238787	KosukeYusa
CTRL00875	0.238214	KosukeYusa
VRK2_CCDS1859.1_ex3_2:58313517-58313540:-_5-2	0.17485	KosukeYusa
RAB40B_CCDS11816.1_ex2_17:80617473-80617496:-_5-2	0.628259	KosukeYusa
sgPOMP_5	0.931207	KosukeYusa
sgEPHB2_5	0.416751	KosukeYusa
ALG13_CCDS14559.1_ex1_X:110925394-110925417:+_11-2	0.784963	KosukeYusa
CXorf65_CCDS35324.1_ex2_X:70324679-70324702:-_5-2	0.393093	KosukeYusa
JRKL_CCDS8308.1_ex0_11:96124392-96124415:+_5-3	0.198523	KosukeYusa
UFM1_CCDS66533.1_ex3_13:38933424-38933447:+_7-6	0.500393	KosukeYusa
MC3R_CCDS13449.2_ex0_20:54824438-54824461:+_5-5	0.471969	KosukeYusa
KIR2DL4_CCDS42619.1_ex3_19:55317623-55317646:+_6-6	0.441932	KosukeYusa
HOXD1_CCDS2271.1_ex0_2:177053918-177053941:+_5-4	0.203109	KosukeYusa
ZNF419_CCDS42637.1_ex3_19:58004583-58004606:+_6-6	0.251088	KosukeYusa
PIK3C2B_CCDS1446.1_ex27_1:204429662-204429685:+_5-2	0.239624	KosukeYusa
PTPN6_CCDS41744.1_ex2_12:7061163-7061186:-_5-2	0.343267	KosukeYusa
CTRL00353	0.403154	KosukeYusa
C6orf52_CCDS47371.1_ex2_6:10687369-10687392:+_5-5	0.593621	KosukeYusa
MYBPC2_CCDS46152.1_ex11_19:50949254-50949277:+_5-3	0.27743	KosukeYusa
N4BP2L1_CCDS41877.1_ex3_13:32981860-32981883:+_5-2	0.261849	KosukeYusa
BTBD18_CCDS44603.1_ex0_11:57513227-57513250:+_5-2	0.546404	KosukeYusa
TMEM126B_CCDS53686.1_ex2_11:85346778-85346801:-_5-5	0.271275	KosukeYusa
sgRNF2_9	0.533259	KosukeYusa
CHRNA5_CCDS10304.1_ex2_15:78878999-78879022:+_5-1	0.607648	KosukeYusa
SDC1_CCDS1697.1_ex1_2:20402958-20402981:-_5-2	0.691607	KosukeYusa
CYFIP1_CCDS10009.1_ex16_15:22960867-22960890:+_5-2	0.573116	KosukeYusa
PRDM12_CCDS6934.1_ex1_9:133542121-133542144:+_5-3	0.577166	KosukeYusa
THADA_CCDS46268.1_ex28_2:43804324-43804347:+_5-5	0.709782	KosukeYusa
C22orf26_CCDS14071.1_ex1_22:46449723-46449746:+_5-1	0.148364	KosukeYusa
sgPSME1_4	0.408998	KosukeYusa
sgUBA52_7	0.986938	KosukeYusa
TLE3_CCDS45293.1_ex12_15:70356777-70356800:+_5-4	0.489066	KosukeYusa
DCUN1D1_CCDS3240.1_ex5_3:182683323-182683346:-_5-3	0.245988	KosukeYusa
KPNA6_CCDS352.1_ex7_1:32627555-32627578:-_5-3	0.479413	KosukeYusa
sgSIRT5_8	0.958311	KosukeYusa
TDRD10_CCDS30878.2_ex4_1:154493884-154493907:+_5-3	0.452301	KosukeYusa
RARG_CCDS41790.1_ex2_12:53607447-53607470:-_5-1	0.611109	KosukeYusa
PLXND1_CCDS33854.1_ex35_3:129324828-129324851:+_5-4	0.269979	KosukeYusa
RPL36AL_CCDS9689.1_ex0_14:50085708-50085731:-_5-5	0.906561	KosukeYusa
XRCC6_CCDS14021.1_ex3_22:42032636-42032659:-_5-2	0.974374	KosukeYusa
sgTSSK3_6	0.889993	KosukeYusa
KLC2_CCDS44653.1_ex2_11:66030490-66030513:+_5-3	0.781547	KosukeYusa
CCDC64B_CCDS45393.1_ex4_16:3079723-3079746:+_5-2	0.773477	KosukeYusa
MYL1_CCDS2390.1_ex3_2:211163220-211163243:-_5-5	0.368554	KosukeYusa
SLC18A2_CCDS7599.1_ex1_10:119003802-119003825:+_5-2	0.198313	KosukeYusa
SPANXA2_CCDS44007.1_ex1_X:140678714-140678737:+_2-1	0.416072	KosukeYusa
KIF3A_CCDS34235.1_ex14_5:132062055-132062078:-_5-5	0.708251	KosukeYusa
TNNC2_CCDS13375.1_ex3_20:44453211-44453234:-_5-5	0.302189	KosukeYusa
NUDT4_CCDS44952.1_ex3_12:93792589-93792612:+_5-5	0.543228	KosukeYusa
sgZAP70_3	0.726245	KosukeYusa
sgUHMK1_6	0.442286	KosukeYusa
C1orf146_CCDS30772.1_ex3_1:92710338-92710361:-_5-4	0.36629	KosukeYusa
SLC30A2_CCDS272.1_ex3_1:26369106-26369129:+_5-1	0.179956	KosukeYusa
FAR1_CCDS7813.1_ex4_11:13733334-13733357:-_5-5	0.562972	KosukeYusa
LMTK3_CCDS46136.1_ex4_19:49002931-49002954:+_5-2	0.552897	KosukeYusa
CCBL1_CCDS43884.1_ex8_9:131600377-131600400:+_5-3	0.484066	KosukeYusa
GANAB_CCDS41656.1_ex20_11:62402359-62402382:+_5-5	0.450333	KosukeYusa
MYBBP1A_CCDS11046.1_ex18_17:4455182-4455205:+_5-3	0.78899	KosukeYusa
PRPF19_CCDS7995.1_ex9_11:60668995-60669018:+_5-3	0.980407	KosukeYusa
TM9SF2_CCDS9493.1_ex5_13:100190074-100190097:-_5-3	0.486984	KosukeYusa
ZBTB8A_CCDS30664.1_ex0_1:33058722-33058745:-_5-2	0.285236	KosukeYusa
SGSM2_CCDS32526.1_ex6_17:2266758-2266781:+_5-4	0.392573	KosukeYusa
PTX3_CCDS3180.1_ex1_3:157155397-157155420:-_5-3	0.223553	KosukeYusa
PSPN_CCDS12164.1_ex0_19:6375582-6375605:+_5-3	0.601713	KosukeYusa
TRIP12_CCDS33391.1_ex36_2:230701647-230701670:-_5-4	0.462015	KosukeYusa
ZNF790_CCDS12496.1_ex0_19:37310890-37310913:+_5-4	0.531562	KosukeYusa
FRAS1_CCDS54771.1_ex1_4:78987159-78987182:-_5-1	0.137211	KosukeYusa
CCDC97_CCDS12578.1_ex1_19:41822690-41822713:+_5-4	0.887029	KosukeYusa
INTS5_CCDS8027.1_ex0_11:62416975-62416998:+_5-3	0.821796	KosukeYusa
MRPS22_CCDS3107.1_ex2_3:139067049-139067072:-_5-3	0.867421	KosukeYusa
RPAIN_CCDS32536.1_ex1_17:5324650-5324673:+_7-2	0.937202	KosukeYusa
MYH11_CCDS10565.1_ex38_16:15917183-15917206:-_5-5	0.273877	KosukeYusa
ATG5_CCDS5055.1_ex3_6:106727546-106727569:-_6-4	0.628757	KosukeYusa
ZNF524_CCDS12929.1_ex0_19:56113596-56113619:-_5-1	0.690612	KosukeYusa
FAM134A_CCDS2434.1_ex5_2:220045804-220045827:-_5-3	0.192429	KosukeYusa
SLC31A1_CCDS6789.1_ex2_9:116021094-116021117:-_5-5	0.724201	KosukeYusa
PKNOX1_CCDS13692.1_ex5_21:44438292-44438315:+_5-4	0.204632	KosukeYusa
sgWHSC1_7	0.650431	KosukeYusa
RAB43_CCDS33850.1_ex1_3:128813876-128813899:+_5-1	0.642392	KosukeYusa
MYOT_CCDS4194.1_ex5_5:137219090-137219113:-_5-4	0.429783	KosukeYusa
CAPS_CCDS12156.1_ex1_19:5914577-5914600:+_5-1	0.469587	KosukeYusa
SRCIN1_CCDS45660.1_ex17_17:36734817-36734840:+_5-5	0.714676	KosukeYusa
ELF2_CCDS3744.1_ex5_4:139994634-139994657:+_5-5	0.694088	KosukeYusa
LRRC25_CCDS12377.1_ex1_19:18507468-18507491:-_5-4	0.225122	KosukeYusa
TOR2A_CCDS43879.1_ex4_9:130497388-130497411:+_6-3	0.852406	KosukeYusa
DUSP13_CCDS31224.1_ex2_10:76857458-76857481:+_13-5	0.684073	KosukeYusa
FAM122B_CCDS14643.1_ex7_X:133927834-133927857:+_5-4	0.30568	KosukeYusa
PLA1A_CCDS2991.1_ex5_3:119334860-119334883:+_5-2	0.723334	KosukeYusa
TMEM71_CCDS47921.1_ex5_8:133764164-133764187:+_5-4	0.578071	KosukeYusa
IFNL1_CCDS12531.1_ex1_19:39787491-39787514:-_5-4	0.308093	KosukeYusa
sgHNRNPA1_10	0.923137	KosukeYusa
CDK8_CCDS9317.1_ex2_13:26923312-26923335:-_5-2	0.27292	KosukeYusa
LIN9_CCDS1553.1_ex7_1:226455766-226455789:-_5-1	0.792504	KosukeYusa
WDR86_CCDS5925.2_ex3_7:151092927-151092950:+_5-2	0.338855	KosukeYusa
TMEM237_CCDS46489.1_ex8_2:202501540-202501563:+_5-5	0.286193	KosukeYusa
SNX8_CCDS5331.1_ex7_7:2311516-2311539:+_5-2	0.533893	KosukeYusa
SSX2IP_CCDS53337.1_ex4_1:85122149-85122172:-_5-1	0.470491	KosukeYusa
PCCB_CCDS3089.1_ex5_3:136002756-136002779:-_5-5	0.699149	KosukeYusa
AVPR1A_CCDS8965.1_ex1_12:63544473-63544496:+_5-5	0.725265	KosukeYusa
GUSB_CCDS5530.1_ex5_7:65439524-65439547:-_5-1	0.813726	KosukeYusa
ORC4_CCDS2187.1_ex6_2:148710050-148710073:+_5-4	0.686494	KosukeYusa
SLCO2A1_CCDS3084.1_ex7_3:133667733-133667756:+_5-1	0.651389	KosukeYusa
THAP5_CCDS34734.2_ex0_7:108205392-108205415:+_5-4	0.533289	KosukeYusa
sgL3MBTL1_6	0.652814	KosukeYusa
HBG1_CCDS7754.1_ex1_11:5270678-5270701:+_1-1	0.532384	KosukeYusa
DYRK1A_CCDS13653.1_ex1_21:38845100-38845123:-_5-1	0.413666	KosukeYusa
sgTARBP2_1	0.861388	KosukeYusa
AP2A1_CCDS46148.1_ex10_19:50303358-50303381:+_5-5	0.317724	KosukeYusa
POPDC2_CCDS2992.1_ex2_3:119373360-119373383:-_5-1	0.453365	KosukeYusa
BDKRB2_CCDS9942.1_ex1_14:96706771-96706794:-_5-1	0.212384	KosukeYusa
RABL5_CCDS47670.1_ex1_7:100959737-100959760:-_9-6	0.346864	KosukeYusa
TNFSF15_CCDS6809.1_ex0_9:117553012-117553035:+_5-1	0.134527	KosukeYusa
CAMP_CCDS2762.2_ex0_3:48265089-48265112:-_5-1	0.528711	KosukeYusa
WNT3_CCDS11505.1_ex1_17:44847310-44847333:+_5-3	0.457129	KosukeYusa
PTEN_CCDS31238.1_ex3_10:89690824-89690847:+_5-2	0.323349	KosukeYusa
FDFT1_CCDS5985.1_ex3_8:11679306-11679329:+_5-4	0.666019	KosukeYusa
KIT_CCDS3496.1_ex1_4:55561753-55561776:-_5-1	0.354956	KosukeYusa
EPHX3_CCDS12327.1_ex4_19:15342132-15342155:-_5-2	0.427845	KosukeYusa
POU4F3_CCDS4281.1_ex1_5:145719382-145719405:-_5-4	0.735408	KosukeYusa
ZNF296_CCDS12653.1_ex0_19:45575715-45575738:-_5-2	0.672474	KosukeYusa
KRT8_CCDS58234.1_ex4_12:53294386-53294409:+_5-1	0.848311	KosukeYusa
CNTNAP2_CCDS5889.1_ex3_7:146741033-146741056:-_5-1	0.686019	KosukeYusa
PPAP2C_CCDS12023.1_ex3_19:287586-287609:+_5-3	0.248515	KosukeYusa
FGF1_CCDS4275.1_ex2_5:141993546-141993569:+_5-3	0.510106	KosukeYusa
TRIM60_CCDS3808.1_ex0_4:165961430-165961453:-_5-3	0.666969	KosukeYusa
MLST8_CCDS10462.2_ex4_16:2257213-2257236:-_5-5	0.909065	KosukeYusa
KLK10_CCDS12817.1_ex3_19:51520414-51520437:+_5-4	0.441419	KosukeYusa
PIGH_CCDS9784.1_ex3_14:68066824-68066847:+_5-5	0.808598	KosukeYusa
CYP27B1_CCDS8954.1_ex7_12:58159910-58159933:-_5-4	0.508689	KosukeYusa
ALG12_CCDS14081.1_ex7_22:50307101-50307124:+_5-5	0.556555	KosukeYusa
SDHAF2_CCDS8007.1_ex1_11:61205202-61205225:+_5-2	0.640393	KosukeYusa
sgDDX19A_9	0.647437	KosukeYusa
ZNF185_CCDS48184.1_ex15_X:152113809-152113832:+_10-8	0.297482	KosukeYusa
CD33_CCDS33084.1_ex3_19:51729584-51729607:+_9-8	0.369812	KosukeYusa
STAB1_CCDS33768.1_ex8_3:52537869-52537892:-_5-1	0.712799	KosukeYusa
MAPK15_CCDS6409.2_ex5_8:144801304-144801327:+_5-5	0.826765	KosukeYusa
FAU_CCDS8095.1_ex2_11:64889030-64889053:+_5-4	0.991968	KosukeYusa
YWHAE_CCDS11001.1_ex3_17:1265211-1265234:-_5-1	0.975882	KosukeYusa
sgCAMKK1_1	0.54298	KosukeYusa
TMEM41A_CCDS3271.1_ex2_3:185212958-185212981:-_5-1	0.30445	KosukeYusa
MAGEB1_CCDS14222.1_ex0_X:30269184-30269207:+_5-5	0.23307	KosukeYusa
WWTR1_CCDS3144.1_ex5_3:149374930-149374953:+_5-4	0.842248	KosukeYusa
ACBD6_CCDS1339.1_ex5_1:180461412-180461435:-_5-1	0.310837	KosukeYusa
PFKL_CCDS33582.1_ex4_21:45732887-45732910:-_5-1	0.500129	KosukeYusa
CBLB_CCDS2948.1_ex12_3:105459435-105459458:-_5-3	0.472015	KosukeYusa
MFSD2B_CCDS46228.1_ex3_2:24239783-24239806:-_5-3	0.60764	KosukeYusa
CTRL00769	0.422724	KosukeYusa
SLC51A_CCDS3314.1_ex2_3:195953843-195953866:-_5-1	0.349956	KosukeYusa
SPG21_CCDS10198.1_ex6_15:65273289-65273312:+_5-4	0.399202	KosukeYusa
PCGF5_CCDS7413.1_ex1_10:93000320-93000343:+_5-2	0.226396	KosukeYusa
THTPA_CCDS32053.1_ex0_14:24026190-24026213:-_8-7	0.566623	KosukeYusa
SCN4A_CCDS45761.1_ex20_17:62049136-62049159:+_5-3	0.437438	KosukeYusa
ZNF17_CCDS42636.1_ex2_19:57931347-57931370:+_5-3	0.655408	KosukeYusa
ITK_CCDS4336.1_ex1_5:156635895-156635918:+_5-1	0.423305	KosukeYusa
TSGA13_CCDS5824.1_ex1_7:130356595-130356618:-_5-1	0.54988	KosukeYusa
LTF_CCDS33747.1_ex13_3:46497441-46497464:-_5-3	0.832799	KosukeYusa
sgIDH2_8	0.696713	KosukeYusa
NPRL2_CCDS2826.1_ex8_3:50387253-50387276:-_5-5	0.517754	KosukeYusa
DFFA_CCDS118.1_ex4_1:10529249-10529272:-_5-2	0.232489	KosukeYusa
KISS1_CCDS41454.1_ex0_1:204159880-204159903:+_5-3	0.978907	KosukeYusa
DCLRE1A_CCDS7584.1_ex8_10:115612573-115612596:+_5-5	0.230905	KosukeYusa
AVIL_CCDS8959.1_ex15_12:58204843-58204866:-_5-4	0.650325	KosukeYusa
ZFP1_CCDS10914.2_ex2_16:75203233-75203256:+_5-4	0.377581	KosukeYusa
CD1E_CCDS41417.1_ex2_1:158325285-158325308:-_24-9	0.625341	KosukeYusa
sgADCK1_5	0.222656	KosukeYusa
PFKFB3_CCDS44353.1_ex2_10:6257187-6257210:+_5-1	0.61427	KosukeYusa
C14orf93_CCDS61399.1_ex4_14:23465310-23465333:+_5-3	0.594262	KosukeYusa
ARSA_CCDS14100.2_ex5_22:51065332-51065355:-_5-2	0.635876	KosukeYusa
PTPN13_CCDS47093.1_ex5_4:87622576-87622599:-_5-2	0.469963	KosukeYusa
NUPR1_CCDS10634.1_ex0_16:28549469-28549492:-_7-3	0.400574	KosukeYusa
ZNHIT3_CCDS11312.1_ex2_17:34848711-34848734:+_6-3	0.656969	KosukeYusa
TNMD_CCDS14469.1_ex1_X:99840313-99840336:-_5-2	0.34332	KosukeYusa
sgRRM2_7	0.952278	KosukeYusa
sgPSMD4_9	0.971373	KosukeYusa
INVS_CCDS6746.1_ex2_9:102988368-102988391:+_5-2	0.365386	KosukeYusa
CNN2_CCDS12053.1_ex1_19:1031141-1031164:+_5-2	0.96687	KosukeYusa
sgUSP46_8	0.413229	KosukeYusa
NSF_CCDS42354.1_ex10_17:44771270-44771293:+_5-5	0.934699	KosukeYusa
MAP3K9_CCDS32112.1_ex7_14:71209194-71209217:+_5-2	0.294851	KosukeYusa
KRT222_CCDS11371.1_ex2_17:38813978-38814001:-_5-1	0.659986	KosukeYusa
sgLATS2_5	0.628327	KosukeYusa
LRRC46_CCDS11518.1_ex6_17:45913747-45913770:-_5-4	0.562399	KosukeYusa
DUT_CCDS32231.1_ex2_15:48626682-48626705:+_7-5	0.980407	KosukeYusa
MED9_CCDS11184.1_ex0_17:17380451-17380474:-_5-1	0.578184	KosukeYusa
KRBA2_CCDS11141.1_ex0_17:8273394-8273417:-_5-3	0.433342	KosukeYusa
HEPN1_CCDS41729.1_ex0_11:124789798-124789821:-_5-4	0.668568	KosukeYusa
PLSCR3_CCDS42253.1_ex2_17:7296156-7296179:-_5-1	0.42473	KosukeYusa
CD79A_CCDS12589.1_ex1_19:42383135-42383158:-_5-2	0.534881	KosukeYusa
PI4K2A_CCDS7469.1_ex0_10:99400899-99400922:-_5-5	0.851328	KosukeYusa
ANGPTL2_CCDS6868.1_ex3_9:129870742-129870765:+_5-4	0.262905	KosukeYusa
ODC1_CCDS1672.1_ex5_2:10583651-10583674:+_5-2	0.532822	KosukeYusa
sgSRSF10_3	0.806049	KosukeYusa
NIN_CCDS32078.2_ex24_14:51259540-51259563:-_5-5	0.301577	KosukeYusa
PPP2R2C_CCDS3388.1_ex6_4:6380220-6380243:+_5-4	0.380047	KosukeYusa
sgPHF13_8	0.609315	KosukeYusa
COL27A1_CCDS6802.1_ex2_9:116930227-116930250:-_5-1	0.312173	KosukeYusa
sgAXL_5	0.816645	KosukeYusa
TSPYL5_CCDS34927.1_ex0_8:98289683-98289706:-_5-5	0.540846	KosukeYusa
ATP5J_CCDS13574.1_ex1_21:27097652-27097675:-_6-3	0.719201	KosukeYusa
COL4A2_CCDS41907.1_ex27_13:111125271-111125294:+_5-5	0.443395	KosukeYusa
LYZ_CCDS8989.1_ex1_12:69743985-69744008:+_5-4	0.546533	KosukeYusa
sgNUAK2_7	0.209006	KosukeYusa
HIRA_CCDS13759.1_ex18_22:19384360-19384383:-_5-4	0.737308	KosukeYusa
PYGB_CCDS13171.1_ex4_20:25255328-25255351:+_5-4	0.503674	KosukeYusa
sgPARP11_2	0.296992	KosukeYusa
NLRP5_CCDS12938.1_ex6_19:56538375-56538398:+_5-1	0.503727	KosukeYusa
STAC2_CCDS11335.1_ex8_17:37373411-37373434:-_5-3	0.555363	KosukeYusa
MAGEA8_CCDS14692.1_ex0_X:149013362-149013385:-_5-4	0.159911	KosukeYusa
DNAH9_CCDS11160.1_ex25_17:11608379-11608402:+_10-2	0.301163	KosukeYusa
NCOA4_CCDS44393.1_ex2_10:51580572-51580595:+_5-2	0.735777	KosukeYusa
TMEM66_CCDS6074.1_ex3_8:29927231-29927254:+_6-5	0.600695	KosukeYusa
ZMYM4_CCDS389.1_ex10_1:35851731-35851754:-_5-4	0.574013	KosukeYusa
PPP4R4_CCDS9921.1_ex0_14:94640906-94640929:-_7-2	0.498229	KosukeYusa
ZNF175_CCDS12837.1_ex3_19:52090553-52090576:+_5-5	0.388033	KosukeYusa
CCDC174_CCDS2620.2_ex4_3:14703199-14703222:-_5-3	0.834186	KosukeYusa
MORF4L1_CCDS10307.1_ex9_15:79185931-79185954:+_5-4	0.477912	KosukeYusa
SGPL1_CCDS31216.1_ex4_10:72617365-72617388:+_5-3	0.195408	KosukeYusa
PLP2_CCDS14319.1_ex2_X:49029777-49029800:-_5-5	0.394549	KosukeYusa
NBL1_CCDS196.2_ex0_1:19981674-19981697:-_5-4	0.511344	KosukeYusa
MSRA_CCDS47798.1_ex2_8:10159095-10159118:+_5-3	0.435876	KosukeYusa
C9_CCDS3929.1_ex8_5:39341656-39341679:-_5-3	0.452445	KosukeYusa
CBFA2T3_CCDS10972.1_ex7_16:88958357-88958380:-_5-3	0.446811	KosukeYusa
POM121L2_CCDS59497.1_ex0_6:27278913-27278936:+_5-1	0.547414	KosukeYusa
OTP_CCDS4039.1_ex0_5:76926438-76926461:-_5-1	0.232807	KosukeYusa
SEC61B_CCDS6741.1_ex1_9:101984897-101984920:+_5-1	0.964344	KosukeYusa
GPR18_CCDS9491.1_ex0_13:99907940-99907963:+_5-5	0.396163	KosukeYusa
CEP70_CCDS3102.1_ex7_3:138244389-138244412:+_5-3	0.463056	KosukeYusa
PLEKHH3_CCDS11434.1_ex5_17:40823538-40823561:+_5-2	0.561593	KosukeYusa
ITPA_CCDS13051.1_ex5_20:3199201-3199224:-_5-4	0.521826	KosukeYusa
PGD_CCDS113.1_ex4_1:10464291-10464314:-_5-3	0.897496	KosukeYusa
STRN_CCDS1784.1_ex13_2:37129754-37129777:-_5-3	0.650454	KosukeYusa
EPPIN-WFDC6_CCDS56195.1_ex2_20:44171356-44171379:+_2-1	0.592678	KosukeYusa
NUPL1_CCDS31949.1_ex1_13:25881998-25882021:+_5-1	0.7785	KosukeYusa
RB1CC1_CCDS34892.1_ex9_8:53570053-53570076:-_5-1	0.889503	KosukeYusa
CLECL1_CCDS8603.1_ex1_12:9885742-9885765:-_5-5	0.616268	KosukeYusa
SLC44A5_CCDS44164.1_ex10_1:75688051-75688074:-_5-1	0.427845	KosukeYusa
CDC25A_CCDS2760.1_ex7_3:48218864-48218887:+_5-1	0.807587	KosukeYusa
MAGEA8_CCDS14692.1_ex0_X:149013411-149013434:-_5-5	0.690152	KosukeYusa
TPBGL_CCDS60895.1_ex0_11:74952284-74952307:-_5-2	0.493727	KosukeYusa
LSM12_CCDS11475.1_ex2_17:42117544-42117567:-_5-2	0.750378	KosukeYusa
USP2_CCDS58189.1_ex8_11:119229937-119229960:+_5-2	0.640906	KosukeYusa
FSCN2_CCDS45810.1_ex0_17:79496093-79496116:-_5-3	0.789058	KosukeYusa
TIAL1_CCDS31295.1_ex5_10:121338277-121338300:-_5-1	0.503199	KosukeYusa
FANCF_CCDS7857.1_ex0_11:22647022-22647045:-_5-2	0.503674	KosukeYusa
ZBTB21_CCDS13678.1_ex0_21:43413809-43413832:+_5-5	0.362271	KosukeYusa
ICAM4_CCDS12232.1_ex0_19:10397935-10397958:-_5-3	0.333727	KosukeYusa
GALNT7_CCDS3815.1_ex1_4:174169396-174169419:-_5-3	0.283938	KosukeYusa
SORT1_CCDS55618.1_ex11_1:109884740-109884763:+_5-4	0.371072	KosukeYusa
TMPRSS11B_CCDS3521.1_ex7_4:69101867-69101890:-_5-5	0.337211	KosukeYusa
TSACC_CCDS1141.1_ex1_1:156314421-156314444:-_5-1	0.76988	KosukeYusa
FBXL20_CCDS32640.1_ex11_17:37457246-37457269:+_5-5	0.390461	KosukeYusa
ADSSL1_CCDS9990.1_ex4_14:105206081-105206104:+_5-4	0.417595	KosukeYusa
DDX6_CCDS44751.1_ex7_11:118635915-118635938:-_5-2	0.823681	KosukeYusa
HTR1B_CCDS4986.1_ex0_6:78172883-78172906:+_5-5	0.460424	KosukeYusa
RASEF_CCDS6662.1_ex15_9:85640682-85640705:+_5-1	0.594187	KosukeYusa
RTP1_CCDS3287.2_ex1_3:186917375-186917398:-_5-5	0.178524	KosukeYusa
TDRD12_CCDS46038.1_ex5_19:33240678-33240701:+_5-5	0.245884	KosukeYusa
APOLD1_CCDS44833.1_ex1_12:12940219-12940242:-_5-3	0.478048	KosukeYusa
CBWD1_CCDS47947.1_ex10_9:172153-172176:+_3-2	0.70976	KosukeYusa
CXorf40A_CCDS14687.1_ex0_X:148627338-148627361:+_5-4	0.966358	KosukeYusa
SAAL1_CCDS31439.1_ex10_11:18124784-18124807:-_5-5	0.472106	KosukeYusa
UBE2H_CCDS47710.1_ex2_7:129519459-129519482:-_5-5	0.417762	KosukeYusa
TRIB3_CCDS12997.1_ex1_20:372034-372057:-_5-4	0.583199	KosukeYusa
FITM2_CCDS33473.1_ex0_20:42935743-42935766:+_5-2	0.710182	KosukeYusa
PI4KB_CCDS55637.1_ex8_1:151280075-151280098:-_5-5	0.843786	KosukeYusa
SDHC_CCDS1230.1_ex5_1:161332115-161332138:+_13-11	0.949299	KosukeYusa
GATA3_CCDS31143.1_ex1_10:8100489-8100512:-_5-5	0.479301	KosukeYusa
XYLB_CCDS2678.1_ex2_3:38401878-38401901:-_5-1	0.460507	KosukeYusa
OTUD4_CCDS3764.1_ex2_4:146085318-146085341:+_7-4	0.264088	KosukeYusa
SMS_CCDS14203.1_ex4_X:21995176-21995199:+_5-2	0.877482	KosukeYusa
GLP2R_CCDS11150.1_ex1_17:9737133-9737156:-_5-1	0.239828	KosukeYusa
sgCTCF_1	0.97589	KosukeYusa
CST1_CCDS13160.1_ex2_20:23731296-23731319:-_5-3	0.575597	KosukeYusa
DHX33_CCDS11072.1_ex9_17:5365719-5365742:-_5-2	0.804676	KosukeYusa
RARG_CCDS41790.1_ex4_12:53608238-53608261:+_5-3	0.632859	KosukeYusa
ZNF407_CCDS45885.1_ex0_18:72344878-72344901:-_5-5	0.947753	KosukeYusa
RBCK1_CCDS12998.1_ex4_20:400216-400239:-_5-2	0.346397	KosukeYusa
KIAA1279_CCDS7284.1_ex0_10:70748844-70748867:+_5-2	0.973899	KosukeYusa
PADI4_CCDS180.1_ex7_1:17668871-17668894:-_5-5	0.840777	KosukeYusa
PCGF2_CCDS32638.1_ex4_17:36895093-36895116:-_5-2	0.507671	KosukeYusa
CHI3L1_CCDS1435.1_ex5_1:203152759-203152782:+_5-3	0.475506	KosukeYusa
C1orf112_CCDS1285.1_ex9_1:169796906-169796929:+_5-5	0.501759	KosukeYusa
HIST1H2BK_CCDS4621.1_ex0_6:27114388-27114411:+_4-1	0.801056	KosukeYusa
NLRC5_CCDS10773.1_ex3_16:57059433-57059456:+_5-3	0.438817	KosukeYusa
PEX16_CCDS31472.1_ex5_11:45936172-45936195:-_5-1	0.531298	KosukeYusa
CATSPERG_CCDS12514.2_ex12_19:38850174-38850197:-_5-5	0.54028	KosukeYusa
KIF2C_CCDS512.1_ex5_1:45218912-45218935:-_5-3	0.649428	KosukeYusa
PRSS54_CCDS32463.1_ex2_16:58319966-58319989:+_5-4	0.456012	KosukeYusa
TRIM21_CCDS44525.1_ex0_11:4406945-4406968:-_5-1	0.685574	KosukeYusa
EXTL1_CCDS271.1_ex0_1:26349486-26349509:-_5-2	0.311706	KosukeYusa
sgRUVBL1_6	0.978907	KosukeYusa
CDH23_CCDS44429.1_ex7_10:73337665-73337688:-_10-5	0.622226	KosukeYusa
C1orf100_CCDS31079.1_ex2_1:244541919-244541942:+_6-6	0.294956	KosukeYusa
HAGH_CCDS10447.2_ex6_16:1872339-1872362:-_5-5	0.509993	KosukeYusa
C16orf11_CCDS45365.1_ex0_16:613723-613746:+_5-4	0.721841	KosukeYusa
GSTCD_CCDS3672.2_ex1_4:106640543-106640566:-_5-4	0.641404	KosukeYusa
MS4A8_CCDS7990.1_ex1_11:60470885-60470908:-_5-4	0.465944	KosukeYusa
NOC2L_CCDS3.1_ex16_1:892636-892659:+_5-4	0.885008	KosukeYusa
BRWD1_CCDS13662.1_ex40_21:40685188-40685211:-_5-5	0.861396	KosukeYusa
POU5F1B_CCDS55274.1_ex0_8:128428359-128428382:+_5-3	0.924171	KosukeYusa
SPATA9_CCDS4076.1_ex2_5:95011136-95011159:-_5-2	0.709775	KosukeYusa
PRR5_CCDS14058.1_ex3_22:45122485-45122508:-_5-1	0.467475	KosukeYusa
ELAVL4_CCDS44138.1_ex3_1:50659526-50659549:+_5-3	0.528297	KosukeYusa
BSND_CCDS602.1_ex2_1:55472847-55472870:-_5-3	0.625242	KosukeYusa
sgMBD4_4	0.854344	KosukeYusa
FOLH1_CCDS31493.1_ex15_11:49221883-49221906:+_11-8	0.590213	KosukeYusa
SLC7A4_CCDS33608.1_ex3_22:21385869-21385892:-_5-4	0.54338	KosukeYusa
AMPD2_CCDS30796.1_ex5_1:110170118-110170141:-_5-5	0.484111	KosukeYusa
TNR_CCDS1318.1_ex16_1:175360520-175360543:+_5-3	0.645408	KosukeYusa
BHLHE40_CCDS2565.1_ex4_3:5024750-5024773:-_5-5	0.323252	KosukeYusa
POTEJ_CCDS59432.1_ex12_2:131403734-131403757:+_4-4	0.910573	KosukeYusa
GJD3_CCDS58547.1_ex0_17:38519781-38519804:+_5-5	0.489089	KosukeYusa
NLGN4X_CCDS14126.1_ex4_X:6069240-6069263:+_5-3	0.168297	KosukeYusa
SDCBP2_CCDS13013.1_ex2_20:1293087-1293110:+_5-1	0.320265	KosukeYusa
KIAA0232_CCDS43209.1_ex4_4:6863826-6863849:-_5-5	0.171773	KosukeYusa
SPRR3_CCDS1033.1_ex0_1:152975733-152975756:-_5-4	0.251917	KosukeYusa
CTRL00070	0.178779	KosukeYusa
TCAIM_CCDS2712.1_ex2_3:44402994-44403017:-_7-4	0.413576	KosukeYusa
DHRS7C_CCDS56020.1_ex3_17:9683278-9683301:+_5-5	0.322535	KosukeYusa
FOLR2_CCDS8212.1_ex0_11:71929761-71929784:+_5-2	0.423863	KosukeYusa
SDC1_CCDS1697.1_ex2_2:20403994-20404017:+_5-5	0.135989	KosukeYusa
HIPK1_CCDS41370.1_ex5_1:114500848-114500871:-_5-4	0.713198	KosukeYusa
FAM178B_CCDS33252.1_ex2_2:97544141-97544164:+_10-3	0.729383	KosukeYusa
IFT122_CCDS3059.1_ex8_3:129195312-129195335:+_5-1	0.679541	KosukeYusa
C19orf80_CCDS54220.1_ex0_19:11350576-11350599:-_5-4	0.550944	KosukeYusa
DAAM2_CCDS54999.1_ex6_6:39838129-39838152:-_5-4	0.359504	KosukeYusa
DPH5_CCDS41358.1_ex1_1:101458251-101458274:+_5-1	0.607218	KosukeYusa
HAUS1_CCDS11928.1_ex2_18:43698269-43698292:-_5-5	0.910076	KosukeYusa
NR0B2_CCDS291.1_ex1_1:27240121-27240144:+_5-2	0.726238	KosukeYusa
LAMTOR5_CCDS824.1_ex3_1:110950246-110950269:-_5-2	0.771992	KosukeYusa
AREG_CCDS3565.1_ex1_4:75312450-75312473:+_5-4	0.353802	KosukeYusa
GPR65_CCDS9879.1_ex0_14:88477440-88477463:-_5-3	0.424361	KosukeYusa
sgMCRS1_9	0.97641	KosukeYusa
USP29_CCDS33124.1_ex0_19:57641012-57641035:-_5-4	0.317497	KosukeYusa
SDF2_CCDS11238.1_ex1_17:26982321-26982344:+_5-1	0.365484	KosukeYusa
UNG_CCDS9124.1_ex1_12:109536340-109536363:+_5-2	0.525394	KosukeYusa
GPC4_CCDS14637.1_ex6_X:132458212-132458235:-_5-2	0.225892	KosukeYusa
NTNG1_CCDS30785.1_ex1_1:107867150-107867173:+_5-4	0.500107	KosukeYusa
OTUD7A_CCDS10026.1_ex4_15:31795919-31795942:+_5-4	0.548976	KosukeYusa
NSMCE4A_CCDS7624.1_ex8_10:123733517-123733540:-_5-4	0.270619	KosukeYusa
CENPE_CCDS34042.1_ex34_4:104097115-104097138:-_5-4	0.896509	KosukeYusa
NME6_CCDS2763.1_ex1_3:48336602-48336625:+_5-1	0.625687	KosukeYusa
sgCAMK1D_9	0.252723	KosukeYusa
sgPRDM8_10	0.178817	KosukeYusa
CTNNBIP1_CCDS106.1_ex2_1:9932033-9932056:-_4-4	0.444903	KosukeYusa
ZNF106_CCDS32208.1_ex16_15:42740557-42740580:-_5-2	0.158696	KosukeYusa
PREPL_CCDS33190.1_ex9_2:44569613-44569636:+_5-3	0.671441	KosukeYusa
SYNE4_CCDS42553.1_ex6_19:36499137-36499160:+_5-4	0.631879	KosukeYusa
CIR1_CCDS2256.1_ex2_2:175216432-175216455:-_5-3	0.740317	KosukeYusa
DIAPH1_CCDS43373.1_ex21_5:140961926-140961949:-_5-5	0.642912	KosukeYusa
CLDN16_CCDS3296.1_ex1_3:190120207-190120230:-_5-5	0.360446	KosukeYusa
NDUFB11_CCDS14273.1_ex2_X:47003940-47003963:+_5-4	0.628387	KosukeYusa
ZNF134_CCDS42638.1_ex1_19:58131877-58131900:-_5-5	0.23065	KosukeYusa
RTDR1_CCDS13803.1_ex4_22:23481025-23481048:-_5-3	0.810204	KosukeYusa
SAAL1_CCDS31439.1_ex5_11:18110972-18110995:-_5-1	0.353802	KosukeYusa
KLHL29_CCDS54335.1_ex1_2:23862078-23862101:+_5-2	0.474488	KosukeYusa
MTUS2_CCDS41874.1_ex2_13:30054282-30054305:-_10-7	0.671999	KosukeYusa
UQCRC2_CCDS10601.1_ex2_16:21968858-21968881:-_5-2	0.830212	KosukeYusa
BAG2_CCDS4961.1_ex2_6:57048606-57048629:-_5-2	0.295981	KosukeYusa
PLOD3_CCDS5715.1_ex12_7:100856434-100856457:-_5-3	0.809699	KosukeYusa
HYDIN_CCDS10897.1_ex12_16:71171160-71171183:+_5-3	0.863349	KosukeYusa
DLX5_CCDS5647.1_ex2_7:96653690-96653713:-_5-3	0.628334	KosukeYusa
SALL3_CCDS12013.1_ex1_18:76753430-76753453:-_5-2	0.297679	KosukeYusa
TRIM64B_CCDS53693.1_ex3_11:89607374-89607397:-_5-1	0.895023	KosukeYusa
PARD3B_CCDS42804.1_ex8_2:205989152-205989175:+_5-4	0.563078	KosukeYusa
CD3G_CCDS8395.1_ex2_11:118220617-118220640:-_5-5	0.380779	KosukeYusa
PPIL1_CCDS4826.1_ex2_6:36839555-36839578:-_5-4	0.833228	KosukeYusa
CD28_CCDS2361.1_ex1_2:204591453-204591476:+_9-3	0.352814	KosukeYusa
TEX38_CCDS57999.1_ex1_1:47138598-47138621:+_5-2	0.537331	KosukeYusa
ARSA_CCDS14100.2_ex5_22:51065374-51065397:-_5-3	0.364496	KosukeYusa
SLC28A3_CCDS6670.1_ex8_9:86907634-86907657:-_5-1	0.479043	KosukeYusa
SMARCA5_CCDS3761.1_ex4_4:144446630-144446653:+_5-2	0.734759	KosukeYusa
AMOT_CCDS14563.1_ex8_X:112054584-112054607:+_5-5	0.60617	KosukeYusa
TTC27_CCDS33176.1_ex3_2:32865398-32865421:-_5-1	0.982934	KosukeYusa
POMGNT1_CCDS531.1_ex20_1:46663369-46663392:+_5-5	0.828304	KosukeYusa
C1orf192_CCDS30921.1_ex2_1:161335975-161335998:+_5-4	0.557437	KosukeYusa
sgTNRC18_7	0.480522	KosukeYusa
TBC1D26_CCDS42265.1_ex4_17:15641686-15641709:-_5-5	0.509707	KosukeYusa
UBL7_CCDS10263.1_ex9_15:74751098-74751121:-_5-5	0.516193	KosukeYusa
SLC9B1_CCDS34041.1_ex5_4:103853337-103853360:-_5-1	0.975882	KosukeYusa
DPYD_CCDS30777.1_ex20_1:98293668-98293691:-_5-3	0.546381	KosukeYusa
NUCKS1_CCDS30987.1_ex4_1:205696848-205696871:-_5-4	0.762437	KosukeYusa
TRIM32_CCDS6817.1_ex0_9:119460384-119460407:-_5-2	0.395718	KosukeYusa
IFT57_CCDS2951.1_ex8_3:107937459-107937482:+_5-3	0.271766	KosukeYusa
DHTKD1_CCDS7087.1_ex3_10:12129560-12129583:+_5-1	0.227128	KosukeYusa
CCL11_CCDS11279.1_ex1_17:32614147-32614170:-_5-2	0.475997	KosukeYusa
sgELMSAN1_9	0.643395	KosukeYusa
MSRB1_CCDS42100.1_ex2_16:1991315-1991338:+_5-4	0.743364	KosukeYusa
TBR1_CCDS33310.1_ex0_2:162273343-162273366:-_5-2	0.352649	KosukeYusa
FGF9_CCDS9298.1_ex0_13:22246141-22246164:+_5-1	0.539337	KosukeYusa
SLC6A7_CCDS4305.1_ex1_5:149574359-149574382:+_5-1	0.548508	KosukeYusa
PAICS_CCDS47060.1_ex4_4:57314654-57314677:+_5-2	0.910091	KosukeYusa
RGS16_CCDS1348.1_ex1_1:182571111-182571134:-_5-2	0.376426	KosukeYusa
MDM4_CCDS1447.1_ex9_1:204518413-204518436:-_15-11	0.53384	KosukeYusa
NOB1_CCDS10884.1_ex7_16:69788498-69788521:+_5-5	0.86635	KosukeYusa
C22orf46_CCDS46717.1_ex1_22:42089663-42089686:-_5-4	0.939729	KosukeYusa
BCOR_CCDS14250.1_ex11_X:39932803-39932826:-_5-2	0.226833	KosukeYusa
PABPC1L2A_CCDS35334.1_ex0_X:72298915-72298938:+_5-1	0.530823	KosukeYusa
CSTF1_CCDS13452.1_ex2_20:54972749-54972772:+_5-5	0.459398	KosukeYusa
PRR7_CCDS4419.1_ex0_5:176882175-176882198:+_5-1	0.873952	KosukeYusa
sgMRPS22_8	0.67301	KosukeYusa
DNAJC4_CCDS41666.1_ex3_11:64000208-64000231:-_5-5	0.537829	KosukeYusa
MYOZ1_CCDS7330.1_ex2_10:75394360-75394383:-_5-1	0.363177	KosukeYusa
PPP2R2A_CCDS34867.1_ex5_8:26218492-26218515:-_5-2	0.652392	KosukeYusa
BCHE_CCDS3198.1_ex2_3:165548027-165548050:+_5-1	0.414209	KosukeYusa
ATP6V1D_CCDS9780.1_ex4_14:67814136-67814159:+_5-3	0.743809	KosukeYusa
SDC2_CCDS6272.1_ex1_8:97605791-97605814:+_5-1	0.669986	KosukeYusa
ARHGAP12_CCDS59214.1_ex14_10:32150362-32150385:+_5-2	0.257875	KosukeYusa
RECK_CCDS6597.1_ex1_9:36052298-36052321:+_5-1	0.645355	KosukeYusa
ZNF490_CCDS12272.1_ex0_19:12692445-12692468:+_5-5	0.315137	KosukeYusa
SERPINA11_CCDS32149.1_ex3_14:94914577-94914600:-_5-2	0.402393	KosukeYusa
PXT1_CCDS4820.2_ex1_6:36368317-36368340:+_5-2	0.27936	KosukeYusa
KLHDC2_CCDS9693.1_ex5_14:50245125-50245148:+_5-5	0.292821	KosukeYusa
JAKMIP3_CCDS44494.1_ex3_10:133948579-133948602:-_5-2	0.582007	KosukeYusa
sgPSMC4_8	0.987949	KosukeYusa
TPM2_CCDS6586.1_ex6_9:35685735-35685758:+_7-5	0.589157	KosukeYusa
sgPGR_2	0.461932	KosukeYusa
ZFYVE21_CCDS55948.1_ex2_14:104194166-104194189:-_5-2	0.560438	KosukeYusa
PARP16_CCDS10204.1_ex5_15:65578605-65578628:+_5-5	0.782105	KosukeYusa
ZMYM1_CCDS41302.1_ex8_1:35578880-35578903:+_5-5	0.307844	KosukeYusa
GUCY1A3_CCDS34085.1_ex3_4:156631955-156631978:+_5-3	0.326246	KosukeYusa
GJB7_CCDS5008.1_ex0_6:87994354-87994377:+_5-3	0.165341	KosukeYusa
LMO4_CCDS713.1_ex0_1:87797881-87797904:+_5-3	0.340793	KosukeYusa
SIL1_CCDS4209.1_ex7_5:138456732-138456755:+_5-4	0.858379	KosukeYusa
BLID_CCDS31693.1_ex0_11:121986493-121986516:+_5-4	0.523123	KosukeYusa
KLK4_CCDS12809.1_ex2_19:51411955-51411978:+_5-1	0.340401	KosukeYusa
TRIM33_CCDS872.1_ex13_1:114970368-114970391:-_5-2	0.849322	KosukeYusa
ALX3_CCDS819.1_ex1_1:110604089-110604112:+_5-1	0.81071	KosukeYusa
PSME1_CCDS41930.1_ex6_14:24607295-24607318:+_5-5	0.360121	KosukeYusa
SLC27A3_CCDS1053.1_ex1_1:153749076-153749099:-_5-5	0.735823	KosukeYusa
S1PR5_CCDS12240.1_ex0_19:10625354-10625377:+_5-2	0.869427	KosukeYusa
ASPH_CCDS34899.1_ex1_8:62580820-62580843:-_10-5	0.330273	KosukeYusa
ACTL10_CCDS33463.1_ex0_20:32255394-32255417:+_5-1	0.665469	KosukeYusa
TSC22D1_CCDS31966.1_ex2_13:45149332-45149355:+_11-6	0.57896	KosukeYusa
RPS3_CCDS58161.1_ex2_11:75112710-75112733:-_5-2	0.995988	KosukeYusa
PRSS37_CCDS34764.1_ex2_7:141537741-141537764:+_5-2	0.201758	KosukeYusa
UXT_CCDS14284.1_ex3_X:47517004-47517027:-_5-1	0.90405	KosukeYusa
TMEM229B_CCDS9783.1_ex0_14:67940330-67940353:-_5-2	0.645454	KosukeYusa
CYBB_CCDS14242.1_ex3_X:37651290-37651313:+_5-3	0.455009	KosukeYusa
MSTO1_CCDS1114.1_ex8_1:155582348-155582371:-_5-5	0.855807	KosukeYusa
MBP_CCDS12011.1_ex2_18:74700836-74700859:-_13-1	0.620785	KosukeYusa
AREG_CCDS3565.1_ex1_4:75312415-75312438:-_5-3	0.733281	KosukeYusa
AFM_CCDS3557.1_ex4_4:74352743-74352766:+_5-2	0.206954	KosukeYusa
RHOBTB2_CCDS55210.1_ex3_8:22863595-22863618:-_5-3	0.255152	KosukeYusa
MRPL41_CCDS7046.1_ex0_9:140446635-140446658:+_5-2	0.862896	KosukeYusa
RIPPLY2_CCDS34493.1_ex1_6:84563399-84563422:+_5-1	0.635371	KosukeYusa
GPR126_CCDS47489.1_ex3_6:142691301-142691324:-_5-4	0.297467	KosukeYusa
BAIAP2_CCDS11775.1_ex4_17:79059467-79059490:+_5-2	0.591502	KosukeYusa
THAP10_CCDS10237.1_ex2_15:71184407-71184430:+_5-3	0.239669	KosukeYusa
PARD6G_CCDS12022.1_ex1_18:77960768-77960791:-_5-5	0.171773	KosukeYusa
CYP2D6_CCDS46721.1_ex6_22:42525175-42525198:-_6-5	0.356955	KosukeYusa
TNS3_CCDS5506.2_ex14_7:47408579-47408602:+_5-2	0.591653	KosukeYusa
ACVR1C_CCDS2205.1_ex4_2:158400994-158401017:-_5-2	0.33071	KosukeYusa
ANK3_CCDS55711.1_ex15_10:61868689-61868712:+_5-1	0.566472	KosukeYusa
SCRN1_CCDS47567.1_ex3_7:29980332-29980355:+_5-1	0.552852	KosukeYusa
STARD13_CCDS9348.1_ex9_13:33703734-33703757:-_5-3	0.631351	KosukeYusa
HDAC6_CCDS14306.1_ex9_X:48672867-48672890:-_5-3	0.594745	KosukeYusa
MTCP1_CCDS44027.1_ex1_X:154294048-154294071:+_5-2	0.262218	KosukeYusa
CASP8_CCDS2342.1_ex0_2:202131496-202131519:+_5-4	0.518727	KosukeYusa
LAPTM4A_CCDS1696.1_ex3_2:20237114-20237137:+_5-1	0.600099	KosukeYusa
MDFI_CCDS4857.1_ex2_6:41617473-41617496:-_5-5	0.602792	KosukeYusa
RASD2_CCDS13916.1_ex0_22:35943050-35943073:+_5-3	0.583123	KosukeYusa
CCDC147_CCDS31282.1_ex6_10:106130670-106130693:+_5-4	0.578538	KosukeYusa
REV3L_CCDS5091.2_ex19_6:111696909-111696932:-_5-3	0.552844	KosukeYusa
C7orf34_CCDS5876.2_ex0_7:142636756-142636779:-_5-1	0.598146	KosukeYusa
PTAR1_CCDS47978.1_ex3_9:72347260-72347283:-_5-3	0.637814	KosukeYusa
NDUFB9_CCDS6352.1_ex2_8:125559244-125559267:+_5-4	0.833228	KosukeYusa
CTRL00647	0.320642	KosukeYusa
SOX3_CCDS14669.1_ex0_X:139587079-139587102:-_5-5	0.590604	KosukeYusa
LOC81691_CCDS10591.1_ex7_16:20838410-20838433:-_5-3	0.591155	KosukeYusa
FBXL5_CCDS3415.1_ex4_4:15629611-15629634:-_5-2	0.240657	KosukeYusa
PAMR1_CCDS31460.1_ex8_11:35513641-35513664:-_5-5	0.495582	KosukeYusa
CASKIN2_CCDS11723.1_ex9_17:73501051-73501074:+_5-3	0.71077	KosukeYusa
ST8SIA2_CCDS10372.1_ex3_15:92981764-92981787:-_5-5	0.182189	KosukeYusa
KCNH8_CCDS2632.1_ex7_3:19479719-19479742:-_5-4	0.642331	KosukeYusa
MMP1_CCDS8322.1_ex8_11:102667995-102668018:+_5-3	0.562022	KosukeYusa
SPATA2_CCDS13422.1_ex0_20:48522995-48523018:+_5-2	0.799141	KosukeYusa
LARS_CCDS34265.1_ex14_5:145523857-145523880:+_5-1	0.985445	KosukeYusa
RCAN3_CCDS254.1_ex3_1:24861584-24861607:+_10-9	0.820664	KosukeYusa
ODAM_CCDS3536.2_ex3_4:71063859-71063882:-_5-4	0.435929	KosukeYusa
SLC9A7_CCDS14269.1_ex13_X:46532005-46532028:+_5-2	0.14669	KosukeYusa
COPS8_CCDS2517.1_ex3_2:237998615-237998638:-_5-4	0.864344	KosukeYusa
ATL1_CCDS32077.1_ex6_14:51080015-51080038:+_5-4	0.640303	KosukeYusa
C22orf29_CCDS13769.1_ex0_22:19839274-19839297:+_5-1	0.387739	KosukeYusa
NFKBIL1_CCDS4700.1_ex1_6:31516080-31516103:-_5-1	0.590137	KosukeYusa
SLC22A12_CCDS60835.1_ex4_11:64365972-64365995:+_5-3	0.391646	KosukeYusa
SIRPD_CCDS13018.1_ex2_20:1532551-1532574:-_5-4	0.432332	KosukeYusa
FBXW10_CCDS11199.3_ex11_17:18675772-18675795:+_7-5	0.506706	KosukeYusa
HMBOX1_CCDS6071.1_ex3_8:28866601-28866624:-_5-5	0.228146	KosukeYusa
ZNF665_CCDS46169.1_ex0_19:53669556-53669579:-_5-5	0.504632	KosukeYusa
SLC4A8_CCDS44890.1_ex7_12:51853818-51853841:-_5-5	0.613229	KosukeYusa
MTSS1L_CCDS32476.1_ex4_16:70708338-70708361:+_5-1	0.279572	KosukeYusa
AJAP1_CCDS54.1_ex1_1:4772610-4772633:+_5-4	0.265492	KosukeYusa
C5orf28_CCDS3945.1_ex1_5:43453789-43453812:+_5-4	0.208975	KosukeYusa
CCDC94_CCDS12124.1_ex3_19:4254391-4254414:-_5-5	0.977406	KosukeYusa
CTSA_CCDS13385.2_ex4_20:44521040-44521063:-_5-3	0.314586	KosukeYusa
FBXL16_CCDS10421.1_ex4_16:746824-746847:-_5-3	0.517309	KosukeYusa
KDM6A_CCDS14265.1_ex15_X:44922668-44922691:+_5-2	0.24789	KosukeYusa
ZBTB43_CCDS6867.1_ex0_9:129595117-129595140:-_5-3	0.415665	KosukeYusa
HOXD11_CCDS2265.1_ex0_2:176972566-176972589:+_5-4	0.909088	KosukeYusa
RASAL2_CCDS1321.2_ex7_1:178412089-178412112:-_5-4	0.623787	KosukeYusa
TTC34_CCDS55565.1_ex5_1:2704086-2704109:+_5-5	0.145392	KosukeYusa
IDE_CCDS53554.1_ex10_10:94239140-94239163:-_5-5	0.300658	KosukeYusa
MANBAL_CCDS13293.1_ex0_20:35929781-35929804:-_4-2	0.716713	KosukeYusa
EIF4EBP2_CCDS7303.1_ex1_10:72179703-72179726:+_5-4	0.650461	KosukeYusa
GSG1L_CCDS10631.1_ex3_16:27856272-27856295:+_6-3	0.401736	KosukeYusa
PLA2G4F_CCDS32204.1_ex17_15:42446580-42446603:+_5-4	0.762452	KosukeYusa
FAM221A_CCDS47561.1_ex2_7:23729004-23729027:-_5-3	0.451992	KosukeYusa
OPN4_CCDS31237.1_ex5_10:88419112-88419135:-_5-5	0.627256	KosukeYusa
DHCR7_CCDS8200.1_ex5_11:71155069-71155092:+_5-5	0.542905	KosukeYusa
YAF2_CCDS31775.1_ex0_12:42554571-42554594:-_14-1	0.598161	KosukeYusa
TASP1_CCDS13116.1_ex9_20:13567907-13567930:-_5-3	0.301034	KosukeYusa
GSC2_CCDS13757.1_ex1_22:19137343-19137366:+_5-1	0.911629	KosukeYusa
MAPRE3_CCDS1731.1_ex3_2:27248542-27248565:-_5-5	0.638516	KosukeYusa
BBX_CCDS2950.1_ex1_3:107435569-107435592:+_5-2	0.498651	KosukeYusa
DNASE1L2_CCDS42105.1_ex1_16:2287043-2287066:+_5-2	0.902542	KosukeYusa
PURG_CCDS34878.1_ex1_8:30890105-30890128:+_5-4	0.483184	KosukeYusa
TCTE3_CCDS5310.1_ex2_6:170144158-170144181:-_5-1	0.18979	KosukeYusa
ATP5F1_CCDS836.1_ex4_1:111999253-111999276:+_5-5	0.893492	KosukeYusa
ISYNA1_CCDS12379.1_ex5_19:18547241-18547264:-_5-3	0.796599	KosukeYusa
PTHLH_CCDS44853.1_ex1_12:28116633-28116656:+_5-5	0.45289	KosukeYusa
RCBTB1_CCDS9418.1_ex5_13:50125561-50125584:-_5-1	0.18942	KosukeYusa
ARNT2_CCDS32307.1_ex8_15:80843583-80843606:+_5-4	0.410129	KosukeYusa
RBM41_CCDS14526.1_ex2_X:106332024-106332047:-_5-2	0.189284	KosukeYusa
CTRL_CCDS10852.1_ex3_16:67964686-67964709:+_5-4	0.176154	KosukeYusa
TRIM3_CCDS58115.1_ex7_11:6478596-6478619:-_5-4	0.170394	KosukeYusa
sgSCYL2_3	0.497709	KosukeYusa
TUBA1C_CCDS8782.1_ex2_12:49663731-49663754:-_5-3	0.987949	KosukeYusa
sgNFIX_10	0.785423	KosukeYusa
SERPINB1_CCDS4477.1_ex3_6:2838190-2838213:-_5-2	0.568546	KosukeYusa
FRMPD1_CCDS6612.1_ex13_9:37740696-37740719:+_5-5	0.652897	KosukeYusa
MTFMT_CCDS45280.1_ex8_15:65321767-65321790:-_5-3	0.771977	KosukeYusa
ARHGAP25_CCDS33214.2_ex2_2:69009375-69009398:+_5-1	0.27672	KosukeYusa
LAMA1_CCDS32787.1_ex47_18:7032143-7032166:-_5-4	0.431329	KosukeYusa
KLK6_CCDS12811.1_ex1_19:51465079-51465102:+_7-3	0.620846	KosukeYusa
WDSUB1_CCDS2208.1_ex9_2:160139236-160139259:-_5-2	0.543463	KosukeYusa
RPS6KC1_CCDS1513.1_ex10_1:213414394-213414417:-_5-5	0.401125	KosukeYusa
CCDC23_CCDS474.1_ex1_1:43282127-43282150:-_4-4	0.557422	KosukeYusa
NOP16_CCDS43403.1_ex3_5:175815301-175815324:-_5-4	0.964344	KosukeYusa
CYP8B1_CCDS2707.1_ex0_3:42917112-42917135:-_5-4	0.626819	KosukeYusa
SOCS1_CCDS10546.1_ex0_16:11348977-11349000:-_5-2	0.303161	KosukeYusa
CLMN_CCDS9933.1_ex5_14:95675805-95675828:-_5-2	0.283516	KosukeYusa
CACNA2D4_CCDS44785.1_ex31_12:1996177-1996200:-_5-3	0.376563	KosukeYusa
sgHLCS_7	0.399187	KosukeYusa
DCP1B_CCDS31727.1_ex4_12:2074823-2074846:-_5-4	0.566547	KosukeYusa
IL2_CCDS3726.1_ex3_4:123377477-123377500:-_5-4	0.169578	KosukeYusa
FAM49B_CCDS6361.1_ex8_8:130883619-130883642:-_5-5	0.331728	KosukeYusa
BCKDHA_CCDS12581.1_ex4_19:41925133-41925156:-_5-5	0.451841	KosukeYusa
JAZF1_CCDS5416.1_ex4_7:28220066-28220089:+_5-5	0.356894	KosukeYusa
LSMEM2_CCDS2814.1_ex2_3:50324255-50324278:+_5-4	0.614692	KosukeYusa
NDUFV3_CCDS33572.1_ex1_21:44317133-44317156:-_9-3	0.225875	KosukeYusa
TUBA3D_CCDS33290.1_ex2_2:132237007-132237030:+_5-3	0.866411	KosukeYusa
PLCXD1_CCDS14103.1_ex5_Y:165911-165934:+_5-5	0.222453	KosukeYusa
SV2C_CCDS43331.1_ex1_5:75490740-75490763:+_5-3	0.40111	KosukeYusa
TERF2IP_CCDS32491.1_ex0_16:75682013-75682036:+_5-2	0.641336	KosukeYusa
PRMT7_CCDS10866.1_ex7_16:68379662-68379685:+_5-5	0.448357	KosukeYusa
RRP9_CCDS2837.1_ex9_3:51971292-51971315:-_5-4	0.974374	KosukeYusa
PRR18_CCDS5291.1_ex0_6:166721291-166721314:-_5-4	0.799126	KosukeYusa
sgPOLQ_4	0.971358	KosukeYusa
sgSETD8_1	0.875415	KosukeYusa
GPR139_CCDS32398.1_ex0_16:20043613-20043636:+_5-2	0.401238	KosukeYusa
GPR126_CCDS47489.1_ex2_6:142688820-142688843:-_5-3	0.528297	KosukeYusa
AKAP7_CCDS5144.1_ex1_6:131574215-131574238:+_14-7	0.231094	KosukeYusa
AGBL4_CCDS44137.1_ex7_1:49128851-49128874:-_5-1	0.41516	KosukeYusa
ADAMTS13_CCDS6970.1_ex5_9:136291337-136291360:+_5-1	0.493719	KosukeYusa
CCDC117_CCDS13846.1_ex0_22:29168982-29169005:+_5-3	0.505733	KosukeYusa
C5orf51_CCDS34151.1_ex4_5:41912218-41912241:+_5-5	0.451682	KosukeYusa
PENK_CCDS6168.1_ex0_8:57354337-57354360:-_5-3	0.188342	KosukeYusa
DIAPH2_CCDS14467.1_ex5_X:96167356-96167379:+_5-3	0.652445	KosukeYusa
MAGEC2_CCDS14678.1_ex0_X:141291216-141291239:+_5-3	0.393018	KosukeYusa
SF3B14_CCDS1707.1_ex1_2:24291242-24291265:-_5-2	0.983424	KosukeYusa
SLC26A11_CCDS11771.2_ex4_17:78201711-78201734:-_5-3	0.87546	KosukeYusa
TTC9_CCDS45132.1_ex0_14:71108958-71108981:-_5-1	0.68565	KosukeYusa
FBXL3_CCDS9457.1_ex3_13:77595797-77595820:-_5-4	0.631894	KosukeYusa
PNMAL1_CCDS33059.1_ex1_19:46974126-46974149:+_5-4	0.596585	KosukeYusa
sgSNAPC4_2	0.985437	KosukeYusa
sgPRPF6_1	0.992474	KosukeYusa
DEFB125_CCDS12989.2_ex1_20:76696-76719:+_5-1	0.401343	KosukeYusa
MPC1_CCDS5293.1_ex1_6:166779570-166779593:+_5-2	0.236441	KosukeYusa
sgSETDB2_8	0.383463	KosukeYusa
C19orf40_CCDS12426.1_ex0_19:33464190-33464213:+_5-1	0.764955	KosukeYusa
XAGE3_CCDS14347.1_ex2_X:52895536-52895559:-_5-5	0.679609	KosukeYusa
XPA_CCDS6729.1_ex4_9:100455998-100456021:-_5-4	0.281404	KosukeYusa
GPRC6A_CCDS5112.1_ex3_6:117128197-117128220:-_5-2	0.304172	KosukeYusa
HYAL1_CCDS2816.1_ex0_3:50338163-50338186:+_15-1	0.453365	KosukeYusa
ARL16_CCDS45813.1_ex2_17:79650128-79650151:-_5-3	0.564021	KosukeYusa
EFCAB7_CCDS30737.1_ex5_1:64011638-64011661:+_5-5	0.624179	KosukeYusa
FHIT_CCDS2894.1_ex3_3:59999792-59999815:+_5-2	0.449504	KosukeYusa
MSL1_CCDS45670.1_ex1_17:38285591-38285614:+_5-3	0.623145	KosukeYusa
GAD1_CCDS2239.1_ex2_2:171686024-171686047:-_5-3	0.220092	KosukeYusa
ASRGL1_CCDS8019.1_ex2_11:62124481-62124504:-_5-4	0.527822	KosukeYusa
UBE2L3_CCDS13790.1_ex2_22:21965246-21965269:+_9-6	0.16979	KosukeYusa
ZNF221_CCDS12633.1_ex3_19:44470054-44470077:+_5-2	0.257286	KosukeYusa
RGS22_CCDS43758.1_ex21_8:101083705-101083728:-_5-4	0.639767	KosukeYusa
TRIM4_CCDS5678.1_ex4_7:99507190-99507213:-_5-2	0.245341	KosukeYusa
CNOT11_CCDS2050.1_ex1_2:101874353-101874376:+_5-4	0.430748	KosukeYusa
GEMIN6_CCDS1799.1_ex1_2:39008805-39008828:+_5-4	0.830212	KosukeYusa
NYAP1_CCDS5696.1_ex2_7:100086187-100086210:-_5-3	0.361729	KosukeYusa
ZBTB39_CCDS31839.1_ex0_12:57398110-57398133:+_5-2	0.738342	KosukeYusa
MED22_CCDS6963.1_ex1_9:136211095-136211118:+_5-1	0.89902	KosukeYusa
PRR25_CCDS45372.1_ex1_16:857493-857516:-_5-5	0.423984	KosukeYusa
SIL1_CCDS4209.1_ex7_5:138456747-138456770:+_5-5	0.530447	KosukeYusa
NRP1_CCDS31179.1_ex8_10:33559770-33559793:-_5-4	0.263696	KosukeYusa
CTRL00194	0.37534	KosukeYusa
SRD5A1_CCDS3870.1_ex0_5:6633782-6633805:+_5-1	0.153696	KosukeYusa
SPATA9_CCDS4076.1_ex3_5:95018237-95018260:+_5-5	0.580046	KosukeYusa
REEP5_CCDS4109.2_ex3_5:112256851-112256874:+_5-3	0.524239	KosukeYusa
DEPDC5_CCDS43006.1_ex7_22:32179897-32179920:+_5-4	0.588538	KosukeYusa
PTPN12_CCDS47619.1_ex5_7:77236540-77236563:+_5-1	0.409293	KosukeYusa
PPIP5K2_CCDS34207.1_ex9_5:102489567-102489590:+_5-5	0.44985	KosukeYusa
HEATR6_CCDS11623.1_ex10_17:58137331-58137354:+_5-1	0.880996	KosukeYusa
BAZ1B_CCDS5549.1_ex13_7:72903620-72903643:-_5-3	0.878477	KosukeYusa
MMP27_CCDS8319.1_ex8_11:102575294-102575317:-_5-5	0.30068	KosukeYusa
CLDN3_CCDS5559.1_ex0_7:73184090-73184113:-_5-4	0.640424	KosukeYusa
PIGY_CCDS54778.1_ex0_4:89442801-89442824:+_4-2	0.590551	KosukeYusa
SWSAP1_CCDS12259.1_ex0_19:11485524-11485547:-_5-1	0.355333	KosukeYusa
PLCZ1_CCDS8680.1_ex8_12:18858129-18858152:+_5-2	0.287821	KosukeYusa
GLRA1_CCDS4320.1_ex3_5:151234719-151234742:+_5-1	0.708138	KosukeYusa
sgPPP2R5C_3	0.255152	KosukeYusa
sgPOLR2A_9	0.99448	KosukeYusa
sgMSH2_9	0.776517	KosukeYusa
POLL_CCDS7513.1_ex6_10:103345839-103345862:+_5-3	0.752384	KosukeYusa
sgDBF4_10	0.626751	KosukeYusa
SYNJ1_CCDS33539.2_ex27_21:34067432-34067455:-_5-5	0.52528	KosukeYusa
HAPLN1_CCDS4061.1_ex2_5:82948426-82948449:-_5-3	0.2485	KosukeYusa
MGEA5_CCDS44471.1_ex8_10:103563593-103563616:+_5-2	0.669036	KosukeYusa
IP6K1_CCDS33760.1_ex0_3:49765031-49765054:-_5-3	0.674172	KosukeYusa
RBMXL2_CCDS7777.1_ex0_11:7110719-7110742:-_5-4	0.405235	KosukeYusa
PSMB5_CCDS45083.1_ex0_14:23495558-23495581:-_10-3	0.921622	KosukeYusa
CLIC6_CCDS13638.1_ex0_21:36042125-36042148:+_5-1	0.650883	KosukeYusa
ATP5SL_CCDS33032.1_ex2_19:41939486-41939509:-_5-1	0.37396	KosukeYusa
CTRL00038	0.324669	KosukeYusa
TTL_CCDS2096.1_ex0_2:113240022-113240045:+_5-1	0.558599	KosukeYusa
GGA1_CCDS13951.1_ex1_22:38010225-38010248:+_11-1	0.533938	KosukeYusa
SOX14_CCDS3094.1_ex0_3:137483757-137483780:+_5-2	0.666585	KosukeYusa
NICN1_CCDS2798.1_ex4_3:49463740-49463763:+_5-2	0.60473	KosukeYusa
ROPN1B_CCDS33841.1_ex1_3:125694458-125694481:+_5-4	0.782052	KosukeYusa
sgPRKACA_7	0.409202	KosukeYusa
PSMB8_CCDS4756.1_ex4_6:32810805-32810828:-_5-4	0.422701	KosukeYusa
SLC35E4_CCDS13882.1_ex0_22:31032838-31032861:-_5-3	0.38421	KosukeYusa
MGAT4A_CCDS2036.1_ex10_2:99274704-99274727:-_5-4	0.280174	KosukeYusa
CFL2_CCDS58311.1_ex2_14:35182588-35182611:-_5-5	0.502769	KosukeYusa
DCUN1D3_CCDS10592.1_ex1_16:20873710-20873733:+_5-5	0.16074	KosukeYusa
sgUIMC1_7	0.647452	KosukeYusa
TRPC6_CCDS8311.1_ex11_11:101375471-101375494:-_5-3	0.670491	KosukeYusa
MEPCE_CCDS55136.1_ex0_7:100029237-100029260:-_10-8	0.963356	KosukeYusa
IL23R_CCDS637.1_ex7_1:67705848-67705871:+_5-5	0.353357	KosukeYusa
AMELY_CCDS14778.1_ex2_Y:6736771-6736794:+_5-5	0.230733	KosukeYusa
ZKSCAN1_CCDS34698.1_ex1_7:99621883-99621906:-_5-3	0.544413	KosukeYusa
SLAMF6_CCDS1205.1_ex5_1:160460913-160460936:-_5-1	0.728319	KosukeYusa
TBL3_CCDS10453.1_ex4_16:2024615-2024638:+_5-2	0.964344	KosukeYusa
sgASPM_3	0.840868	KosukeYusa
ANKRD66_CCDS59024.1_ex1_6:46717692-46717715:-_5-2	0.896003	KosukeYusa
sgCPSF3L_4	0.968846	KosukeYusa
CREB3_CCDS6588.1_ex1_9:35732985-35733008:+_5-2	0.692082	KosukeYusa
ELAVL4_CCDS44138.1_ex3_1:50659552-50659575:+_5-4	0.323214	KosukeYusa
MSL3_CCDS14147.1_ex0_X:11776462-11776485:+_9-1	0.439451	KosukeYusa
ABHD14A_CCDS2843.1_ex1_3:52011954-52011977:-_5-1	0.533304	KosukeYusa
MBOAT7_CCDS12883.1_ex3_19:54687415-54687438:-_5-3	0.232716	KosukeYusa
ITFG2_CCDS8513.1_ex4_12:2929293-2929316:+_5-5	0.344542	KosukeYusa
U2AF1L4_CCDS12473.1_ex3_19:36235222-36235245:-_5-3	0.311812	KosukeYusa
BCDIN3D_CCDS8790.1_ex0_12:50232692-50232715:+_5-2	0.700665	KosukeYusa
sgPBRM1_2	0.907089	KosukeYusa
KATNA1_CCDS5217.1_ex8_6:149953979-149954002:-_5-5	0.380333	KosukeYusa
sgPPP2R5A_6	0.260227	KosukeYusa
INA_CCDS7545.1_ex0_10:105037928-105037951:+_5-5	0.345462	KosukeYusa
sgPHF12_4	0.947753	KosukeYusa
RASL12_CCDS10200.1_ex1_15:65350858-65350881:+_5-3	0.650914	KosukeYusa
LIPM_CCDS44457.1_ex2_10:90572861-90572884:-_5-3	0.259459	KosukeYusa
MAPKAP1_CCDS35140.1_ex3_9:128246843-128246866:+_13-1	0.402618	KosukeYusa
TMEM176B_CCDS47746.1_ex2_7:150490384-150490407:+_5-2	0.60973	KosukeYusa
PMEL_CCDS55833.1_ex5_12:56351404-56351427:+_5-2	0.478991	KosukeYusa
DHX8_CCDS11464.1_ex5_17:41570161-41570184:+_5-3	0.889472	KosukeYusa
FOXF2_CCDS4472.1_ex0_6:1390370-1390393:+_5-1	0.391888	KosukeYusa
SMC6_CCDS1690.1_ex21_2:17912397-17912420:-_5-4	0.926667	KosukeYusa
sgMLLT10_4	0.38442	KosukeYusa
SNX30_CCDS43865.1_ex2_9:115580078-115580101:-_5-3	0.50783	KosukeYusa
MTM1_CCDS14694.1_ex6_X:149809825-149809848:-_5-3	0.159247	KosukeYusa
CMPK2_CCDS42648.1_ex4_2:7005343-7005366:-_5-5	0.250755	KosukeYusa
BTF3L4_CCDS30713.1_ex1_1:52530558-52530581:+_10-1	0.456381	KosukeYusa
MYO18A_CCDS45641.1_ex39_17:27493235-27493258:+_5-3	0.692663	KosukeYusa
MRVI1_CCDS44538.2_ex6_11:10622589-10622612:+_5-1	0.755936	KosukeYusa
H2AFV_CCDS47581.1_ex1_7:44880487-44880510:+_10-6	0.372821	KosukeYusa
RAB27B_CCDS11958.1_ex1_18:52546602-52546625:+_5-2	0.150243	KosukeYusa
WARS2_CCDS30817.1_ex4_1:119619160-119619183:+_5-4	0.689149	KosukeYusa
CTRL00147	0.254005	KosukeYusa
sgDDX54_9	0.97086	KosukeYusa
DUSP9_CCDS14724.1_ex1_X:152914847-152914870:+_5-5	0.340907	KosukeYusa
MARK3_CCDS41993.1_ex9_14:103932674-103932697:+_5-4	0.270619	KosukeYusa
LAMA4_CCDS34514.1_ex20_6:112466081-112466104:+_7-1	0.192814	KosukeYusa
SERPINA11_CCDS32149.1_ex3_14:94914531-94914554:-_5-1	0.17694	KosukeYusa
DEFB127_CCDS12991.1_ex1_20:139444-139467:+_5-1	0.450333	KosukeYusa
sgEDF1_3	0.646803	KosukeYusa
CACHD1_CCDS628.2_ex8_1:65113543-65113566:+_5-5	0.500672	KosukeYusa
BCAS1_CCDS13444.1_ex8_20:52645443-52645466:+_5-5	0.670544	KosukeYusa
MECP2_CCDS14741.1_ex0_X:153296584-153296607:-_5-1	0.485046	KosukeYusa
TET3_CCDS46339.1_ex0_2:74275519-74275542:-_5-3	0.702173	KosukeYusa
EID1_CCDS53941.1_ex0_15:49170561-49170584:-_5-1	0.52504	KosukeYusa
RPL10_CCDS14746.1_ex2_X:153627843-153627866:+_5-1	0.603176	KosukeYusa
AQP7_CCDS6541.1_ex2_9:33386132-33386155:-_5-2	0.660408	KosukeYusa
MYH10_CCDS11144.1_ex29_17:8448815-8448838:-_5-4	0.553033	KosukeYusa
CCDC59_CCDS9023.1_ex2_12:82750844-82750867:+_5-2	0.905558	KosukeYusa
sgFAU_4	0.987956	KosukeYusa
BACH2_CCDS5026.1_ex2_6:90661499-90661522:-_5-4	0.377829	KosukeYusa
LRRC16B_CCDS32054.1_ex9_14:24524981-24525004:+_5-2	0.709714	KosukeYusa
BCKDK_CCDS10705.1_ex2_16:31121009-31121032:+_5-4	0.30973	KosukeYusa
CCNH_CCDS4064.1_ex6_5:86705164-86705187:+_5-4	0.961327	KosukeYusa
KALRN_CCDS3028.1_ex1_3:124351414-124351437:+_10-6	0.659481	KosukeYusa
FAM185A_CCDS47676.1_ex0_7:102389756-102389779:+_5-1	0.781041	KosukeYusa
IGSF10_CCDS3160.1_ex2_3:151165579-151165602:-_5-2	0.668553	KosukeYusa
PDK2_CCDS11559.1_ex6_17:48185522-48185545:-_5-4	0.707317	KosukeYusa
DLX5_CCDS5647.1_ex2_7:96653800-96653823:+_5-5	0.300431	KosukeYusa
TNFSF11_CCDS9384.1_ex3_13:43175110-43175133:-_5-4	0.206638	KosukeYusa
FAM208B_CCDS41485.1_ex9_10:5781707-5781730:+_5-4	0.583508	KosukeYusa
MYO15A_CCDS42271.1_ex0_17:18023066-18023089:-_5-3	0.692113	KosukeYusa
MAPK6_CCDS10147.1_ex0_15:52338920-52338943:+_5-2	0.643787	KosukeYusa
MUM1_CCDS12062.1_ex2_19:1358454-1358477:-_5-1	0.301577	KosukeYusa
SLC35B2_CCDS34462.1_ex0_6:44223300-44223323:+_5-4	0.524534	KosukeYusa
TRIM16_CCDS11171.1_ex5_17:15554471-15554494:+_5-3	0.615341	KosukeYusa
SENP1_CCDS44868.2_ex10_12:48468226-48468249:+_5-1	0.567422	KosukeYusa
IL1RL2_CCDS2056.1_ex3_2:102818068-102818091:+_5-3	0.436781	KosukeYusa
PHF7_CCDS2854.1_ex4_3:52454352-52454375:+_5-3	0.565529	KosukeYusa
PPFIA1_CCDS31627.1_ex2_11:70170993-70171016:+_5-2	0.314912	KosukeYusa
ADORA2A_CCDS13826.1_ex1_22:24836649-24836672:+_5-4	0.539941	KosukeYusa
TLX1_CCDS55725.1_ex0_10:102891505-102891528:+_5-3	0.70976	KosukeYusa
SEPP1_CCDS43311.1_ex2_5:42807135-42807158:-_5-2	0.383326	KosukeYusa
sgSMARCD2_7	0.599601	KosukeYusa
NFATC1_CCDS12015.1_ex3_18:77208957-77208980:-_11-7	0.339044	KosukeYusa
ATP2B4_CCDS1440.1_ex1_1:203667303-203667326:+_5-1	0.758922	KosukeYusa
CECR1_CCDS13742.1_ex4_22:17670834-17670857:+_5-4	0.261932	KosukeYusa
DGCR2_CCDS33598.1_ex7_22:19055633-19055656:-_5-5	0.765989	KosukeYusa
EIF5_CCDS9980.1_ex4_14:103804662-103804685:+_5-4	0.93218	KosukeYusa
FGF5_CCDS34021.1_ex0_4:81188083-81188106:+_5-2	0.319632	KosukeYusa
SRRM1_CCDS255.1_ex6_1:24979024-24979047:-_5-2	0.734315	KosukeYusa
RUVBL2_CCDS42588.1_ex4_19:49510385-49510408:-_5-2	0.987443	KosukeYusa
EXD3_CCDS48066.1_ex9_9:140245862-140245885:+_5-1	0.186442	KosukeYusa
CXCL11_CCDS3574.1_ex2_4:76956378-76956401:+_4-1	0.333191	KosukeYusa
AP3B1_CCDS4041.1_ex18_5:77473161-77473184:-_5-4	0.646977	KosukeYusa
HTR1F_CCDS2920.1_ex0_3:88040443-88040466:-_5-5	0.268281	KosukeYusa
NXT2_CCDS14546.1_ex3_X:108784838-108784861:-_8-6	0.365408	KosukeYusa
GAR1_CCDS34050.1_ex0_4:110737453-110737476:+_5-3	0.785061	KosukeYusa
RGS10_CCDS31294.1_ex2_10:121285542-121285565:-_6-4	0.767444	KosukeYusa
C1orf192_CCDS30921.1_ex1_1:161335369-161335392:+_5-3	0.413651	KosukeYusa
sgRBMX_9	0.978416	KosukeYusa
sgBAHD1_7	0.978907	KosukeYusa
KLHL33_CCDS53882.1_ex2_14:20898323-20898346:-_5-4	0.486676	KosukeYusa
F2_CCDS31476.1_ex5_11:46744946-46744969:+_5-2	0.542008	KosukeYusa
FOXD2_CCDS30708.1_ex0_1:47904682-47904705:+_5-4	0.62982	KosukeYusa
MB21D2_CCDS3302.2_ex0_3:192517181-192517204:+_5-2	0.258388	KosukeYusa
SGCA_CCDS32679.1_ex1_17:48244789-48244812:-_5-1	0.280575	KosukeYusa
CNTN3_CCDS33790.1_ex17_3:74420445-74420468:-_5-5	0.429669	KosukeYusa
GLIS3_CCDS43784.1_ex7_9:4118189-4118212:+_5-1	0.372437	KosukeYusa
SIGLEC12_CCDS12833.1_ex6_19:52003383-52003406:-_5-1	0.158115	KosukeYusa
SIGLEC6_CCDS12834.3_ex5_19:52033953-52033976:+_5-1	0.744345	KosukeYusa
NONO_CCDS14410.1_ex2_X:70514087-70514110:+_5-1	0.710687	KosukeYusa
MRGPRX1_CCDS7846.1_ex0_11:18955907-18955930:-_5-1	0.66157	KosukeYusa
SMR3A_CCDS34000.1_ex1_4:71232417-71232440:-_5-1	0.516276	KosukeYusa
BIVM_CCDS53879.1_ex1_13:103474168-103474191:-_5-1	0.699149	KosukeYusa
sgREPIN1_10	0.827799	KosukeYusa
KCNK3_CCDS1727.1_ex0_2:26916020-26916043:-_5-2	0.583086	KosukeYusa
MLLT11_CCDS982.1_ex0_1:151039827-151039850:+_5-4	0.689541	KosukeYusa
EIF1AY_CCDS14795.1_ex2_Y:22744541-22744564:+_6-4	0.208048	KosukeYusa
DUSP22_CCDS4468.1_ex4_6:345906-345929:+_5-4	0.436773	KosukeYusa
CTRL00943	0.270318	KosukeYusa
HACE1_CCDS5050.1_ex22_6:105300190-105300213:-_5-5	0.627248	KosukeYusa
NCEH1_CCDS33893.1_ex0_3:172351739-172351762:+_5-1	0.48114	KosukeYusa
CENPP_CCDS35063.1_ex2_9:95099850-95099873:+_10-3	0.548387	KosukeYusa
MOCS3_CCDS13435.1_ex0_20:49575921-49575944:+_5-5	0.843289	KosukeYusa
RASIP1_CCDS12731.1_ex7_19:49232772-49232795:-_5-2	0.732271	KosukeYusa
ENGASE_CCDS42394.1_ex6_17:77078123-77078146:+_5-5	0.329338	KosukeYusa
ST6GAL1_CCDS3285.1_ex3_3:186792007-186792030:-_9-6	0.161796	KosukeYusa
SYPL1_CCDS47685.1_ex3_7:105739680-105739703:+_5-5	0.271525	KosukeYusa
CAPS2_CCDS66424.1_ex13_12:75719003-75719026:+_5-5	0.57396	KosukeYusa
PPP1R8_CCDS311.1_ex6_1:28176822-28176845:-_15-15	0.961343	KosukeYusa
GALNT7_CCDS3815.1_ex1_4:174169561-174169584:-_5-4	0.331948	KosukeYusa
BRF1_CCDS10001.1_ex17_14:105766880-105766903:-_13-13	0.982934	KosukeYusa
PHPT1_CCDS48060.1_ex0_9:139744026-139744049:+_5-2	0.620785	KosukeYusa
LACTB_CCDS10182.1_ex0_15:63414301-63414324:-_5-2	0.962836	KosukeYusa
GGCT_CCDS5428.1_ex2_7:30540237-30540260:-_11-6	0.438342	KosukeYusa
SLC4A1AP_CCDS33166.1_ex0_2:27887227-27887250:-_5-3	0.425816	KosukeYusa
GSTZ1_CCDS9858.1_ex4_14:77794373-77794396:-_9-6	0.548877	KosukeYusa
C12orf40_CCDS41770.1_ex3_12:40040148-40040171:-_5-1	0.27724	KosukeYusa
IPO5_CCDS31999.1_ex12_13:98654952-98654975:+_5-5	0.545378	KosukeYusa
KY_CCDS46920.1_ex4_3:134339606-134339629:-_5-3	0.186909	KosukeYusa
MRC1_CCDS7123.1_ex6_10:18138643-18138666:+_5-3	0.311962	KosukeYusa
DIO1_CCDS41339.1_ex1_1:54370434-54370457:-_11-9	0.24666	KosukeYusa
sgITK_7	0.235687	KosukeYusa
NAA11_CCDS47084.1_ex0_4:80246683-80246706:-_5-1	0.310061	KosukeYusa
TRPC4_CCDS45035.1_ex8_13:38357310-38357333:-_5-5	0.191298	KosukeYusa
RGS5_CCDS1244.1_ex2_1:163131749-163131772:-_9-7	0.394058	KosukeYusa
TSKU_CCDS8246.1_ex0_11:76507203-76507226:-_5-5	0.766027	KosukeYusa
SULT1A2_CCDS10636.1_ex5_16:28606942-28606965:-_4-3	0.679541	KosukeYusa
SLC39A4_CCDS43782.1_ex9_8:145640662-145640685:+_5-3	0.882504	KosukeYusa
USP31_CCDS10607.1_ex15_16:23160351-23160374:+_5-5	0.568659	KosukeYusa
BLMH_CCDS32604.1_ex7_17:28613866-28613889:-_5-4	0.263726	KosukeYusa
sgRANGAP1_4	0.989457	KosukeYusa
TMOD4_CCDS988.1_ex4_1:151144203-151144226:-_5-1	0.765989	KosukeYusa
GPR158_CCDS31166.1_ex0_10:25465150-25465173:-_5-3	0.358569	KosukeYusa
FRY_CCDS41875.1_ex18_13:32747524-32747547:+_5-3	0.539322	KosukeYusa
sgNEK6_1	0.223441	KosukeYusa
ASTN2_CCDS6815.1_ex19_9:119976843-119976866:+_14-13	0.458041	KosukeYusa
KCND2_CCDS5776.1_ex0_7:119915021-119915044:+_5-2	0.361826	KosukeYusa
ABCE1_CCDS34071.1_ex7_4:146033406-146033429:-_5-4	0.950769	KosukeYusa
DLGAP2_CCDS47760.1_ex0_8:1497131-1497154:+_5-2	0.360989	KosukeYusa
PLXDC1_CCDS11333.1_ex9_17:37264429-37264452:-_5-4	0.672603	KosukeYusa
RPS6KA4_CCDS8073.1_ex7_11:64129409-64129432:+_5-3	0.761464	KosukeYusa
sgMED26_7	0.881916	KosukeYusa
NELFA_CCDS3358.2_ex9_4:1993327-1993350:-_5-3	0.828206	KosukeYusa
CALML4_CCDS10226.2_ex2_15:68492010-68492033:-_10-8	0.260303	KosukeYusa
GCFC2_CCDS1961.1_ex14_2:75929533-75929556:+_5-1	0.583086	KosukeYusa
LRRC43_CCDS41854.1_ex2_12:122676077-122676100:+_5-4	0.700129	KosukeYusa
R3HDM4_CCDS12048.1_ex4_19:900888-900911:-_5-2	0.400582	KosukeYusa
WDR37_CCDS7057.1_ex1_10:1123858-1123881:-_5-1	0.658425	KosukeYusa
RAET1E_CCDS5221.1_ex1_6:150210709-150210732:-_5-2	0.327625	KosukeYusa
sgDHX57_10	0.524186	KosukeYusa
SLC6A12_CCDS8501.1_ex8_12:307969-307992:+_5-2	0.908598	KosukeYusa
BBS1_CCDS8142.1_ex3_11:66281912-66281935:+_5-2	0.353327	KosukeYusa
LIPI_CCDS13564.1_ex8_21:15561496-15561519:+_5-4	0.513221	KosukeYusa
KLRD1_CCDS8621.1_ex4_12:10466023-10466046:+_6-4	0.362233	KosukeYusa
VWA5B2_CCDS54686.1_ex2_3:183951015-183951038:+_5-2	0.896577	KosukeYusa
FOXH1_CCDS6428.1_ex0_8:145700253-145700276:-_5-2	0.845875	KosukeYusa
SPTAN1_CCDS48036.1_ex17_9:131348147-131348170:+_5-5	0.635378	KosukeYusa
TMEM80_CCDS41587.2_ex2_11:700203-700226:-_5-5	0.338584	KosukeYusa
DAOA_CCDS41905.1_ex2_13:106124982-106125005:+_12-2	0.328553	KosukeYusa
SNX11_CCDS11526.1_ex2_17:46190706-46190729:-_5-2	0.145114	KosukeYusa
NXT1_CCDS13150.1_ex0_20:23334776-23334799:+_5-2	0.517595	KosukeYusa
ZNF689_CCDS10686.1_ex0_16:30616466-30616489:+_5-1	0.720265	KosukeYusa
HIST1H4L_CCDS4637.1_ex0_6:27841155-27841178:+_5-4	0.30129	KosukeYusa
sgMED13_9	0.354406	KosukeYusa
CTRL00504	0.564978	KosukeYusa
NNMT_CCDS8368.1_ex2_11:114182861-114182884:-_5-5	0.244022	KosukeYusa
RPAP3_CCDS53782.1_ex9_12:48081766-48081789:+_5-4	0.702165	KosukeYusa
CSF3_CCDS11357.1_ex2_17:38172489-38172512:-_6-2	0.825793	KosukeYusa
DPPA2_CCDS2956.1_ex2_3:109026988-109027011:-_5-2	0.552912	KosukeYusa
CSN3_CCDS3538.1_ex2_4:71114939-71114962:-_5-5	0.625748	KosukeYusa
VRK2_CCDS1859.1_ex3_2:58313461-58313484:+_5-1	0.263726	KosukeYusa
PDE2A_CCDS44670.1_ex25_11:72307671-72307694:-_5-4	0.659503	KosukeYusa
FAM57B_CCDS10667.2_ex2_16:30038104-30038127:+_5-4	0.331193	KosukeYusa
GK2_CCDS3585.1_ex0_4:80328244-80328267:+_5-2	0.445921	KosukeYusa
EPHA2_CCDS169.1_ex13_1:16464769-16464792:+_5-2	0.212444	KosukeYusa
AANAT_CCDS11745.1_ex0_17:74464923-74464946:-_5-1	0.473093	KosukeYusa
RPL37A_CCDS2404.1_ex1_2:217364084-217364107:-_4-1	0.995988	KosukeYusa
KCNJ6_CCDS42927.1_ex1_21:39087046-39087069:+_5-1	0.229134	KosukeYusa
sgPRKD2_1	0.670936	KosukeYusa
LLPH_CCDS8974.1_ex1_12:66522690-66522713:-_5-3	0.604631	KosukeYusa
CSPP1_CCDS43744.1_ex11_8:68030516-68030539:-_5-5	0.491057	KosukeYusa
DNAJC19_CCDS33895.1_ex2_3:180704781-180704804:-_6-5	0.821652	KosukeYusa
SEZ6L2_CCDS10658.1_ex10_16:29896897-29896920:+_5-1	0.427354	KosukeYusa
CENPF_CCDS31023.1_ex10_1:214813950-214813973:+_5-3	0.661886	KosukeYusa
ICAM1_CCDS12231.1_ex2_19:10394325-10394348:+_5-5	0.621276	KosukeYusa
UBE2K_CCDS33976.1_ex3_4:39757316-39757339:-_6-3	0.407896	KosukeYusa
OSBP2_CCDS43002.1_ex8_22:31289124-31289147:-_5-4	0.695574	KosukeYusa
CTRL00001	0.623138	KosukeYusa
sgKDM2B_4	0.258726	KosukeYusa
TMTC1_CCDS53772.1_ex16_12:29920829-29920852:-_5-5	0.388086	KosukeYusa
PHLDA3_CCDS1412.1_ex0_1:201437688-201437711:-_5-3	0.702165	KosukeYusa
SEPT6_CCDS14583.1_ex6_X:118786973-118786996:+_5-1	0.513289	KosukeYusa
KRBA2_CCDS11141.1_ex0_17:8273375-8273398:-_5-2	0.473523	KosukeYusa
PKNOX2_CCDS41730.1_ex2_11:125255583-125255606:-_5-3	0.206502	KosukeYusa
MICAL3_CCDS46659.1_ex29_22:18387542-18387565:+_5-5	0.203478	KosukeYusa
CTNNAL1_CCDS6775.1_ex18_9:111775610-111775633:-_5-5	0.471472	KosukeYusa
STMN1_CCDS269.1_ex2_1:26230130-26230153:-_5-3	0.352973	KosukeYusa
GABRA6_CCDS4356.1_ex5_5:161116685-161116708:-_5-5	0.206773	KosukeYusa
ZNF350_CCDS12845.1_ex0_19:52469029-52469052:-_5-2	0.482558	KosukeYusa
sgCAMK4_6	0.611615	KosukeYusa
GPC1_CCDS2534.1_ex2_2:241401677-241401700:+_5-2	0.624209	KosukeYusa
UPK3BL_CCDS47675.1_ex3_7:102280777-102280800:+_5-2	0.930181	KosukeYusa
MFRP_CCDS8421.1_ex7_11:119215669-119215692:+_5-3	0.688591	KosukeYusa
MBIP_CCDS45096.1_ex7_14:36785939-36785962:+_5-5	0.250778	KosukeYusa
IQGAP3_CCDS1144.1_ex19_1:156517926-156517949:+_5-1	0.689066	KosukeYusa
CDC123_CCDS7090.1_ex5_10:12259435-12259458:-_5-5	0.94172	KosukeYusa
HERC1_CCDS45277.1_ex49_15:63986644-63986667:+_5-3	0.356427	KosukeYusa
RIMS1_CCDS47449.1_ex16_6:72967823-72967846:-_15-9	0.394202	KosukeYusa
sgSMYD2_3	0.706162	KosukeYusa
NDUFA5_CCDS5788.1_ex1_7:123185675-123185698:-_4-1	0.525642	KosukeYusa
KIAA1210_CCDS48156.1_ex11_X:118257533-118257556:+_5-3	0.469473	KosukeYusa
CPSF1_CCDS34966.1_ex32_8:145626382-145626405:+_5-3	0.818085	KosukeYusa
UPF2_CCDS7086.1_ex18_10:12056160-12056183:-_5-2	0.896531	KosukeYusa
HOXA13_CCDS5412.1_ex1_7:27239142-27239165:-_5-3	0.711215	KosukeYusa
HNRNPA2B1_CCDS43557.1_ex6_7:26236496-26236519:+_5-3	0.256049	KosukeYusa
EIF4A2_CCDS3282.1_ex6_3:186504356-186504379:-_5-3	0.385084	KosukeYusa
IL13RA1_CCDS14573.1_ex2_X:117880987-117881010:-_5-3	0.174881	KosukeYusa
ITIH1_CCDS2864.1_ex9_3:52817333-52817356:+_5-3	0.723334	KosukeYusa
PIK3CD_CCDS104.1_ex8_1:9780273-9780296:-_5-5	0.657422	KosukeYusa
TKTL1_CCDS35448.1_ex5_X:153541020-153541043:-_5-4	0.710763	KosukeYusa
GJD2_CCDS10040.1_ex0_15:35045067-35045090:-_5-1	0.622354	KosukeYusa
DSEL_CCDS11995.1_ex0_18:65180941-65180964:+_5-3	0.757437	KosukeYusa
GNAI3_CCDS802.1_ex3_1:110121903-110121926:+_5-3	0.745317	KosukeYusa
IL5RA_CCDS2559.1_ex6_3:3139829-3139852:+_5-2	0.418674	KosukeYusa
KRTAP13-3_CCDS13591.1_ex0_21:31798109-31798132:+_4-4	0.509308	KosukeYusa
CDC34_CCDS12030.1_ex0_19:532031-532054:+_5-1	0.568983	KosukeYusa
sgCDK20_2	0.7735	KosukeYusa
C22orf26_CCDS14071.1_ex1_22:46449826-46449849:+_5-4	0.607196	KosukeYusa
EFNA5_CCDS4097.1_ex3_5:106763110-106763133:+_5-3	0.380446	KosukeYusa
ZNF350_CCDS12845.1_ex0_19:52468877-52468900:-_5-1	0.24973	KosukeYusa
SPOCK2_CCDS7313.1_ex5_10:73828000-73828023:-_7-2	0.693123	KosukeYusa
RBMXL3_CCDS55478.1_ex0_X:114424550-114424573:-_5-2	0.43795	KosukeYusa
SHB_CCDS43806.1_ex5_9:38068377-38068400:-_5-4	0.970377	KosukeYusa
DPF1_CCDS33008.2_ex4_19:38707020-38707043:-_5-1	0.512724	KosukeYusa
TH_CCDS31338.1_ex11_11:2191075-2191098:+_5-5	0.395394	KosukeYusa
AZU1_CCDS12044.1_ex3_19:830702-830725:-_5-5	0.178976	KosukeYusa
GCGR_CCDS54177.1_ex5_17:79769376-79769399:+_5-4	0.377988	KosukeYusa
RAPGEF5_CCDS55093.1_ex15_7:22233008-22233031:-_5-3	0.411132	KosukeYusa
HMGN3_CCDS4988.1_ex2_6:79913321-79913344:+_6-5	0.288041	KosukeYusa
FN3K_CCDS11818.1_ex3_17:80699178-80699201:+_5-4	0.549398	KosukeYusa
STARD5_CCDS10318.1_ex3_15:81614843-81614866:-_5-4	0.52577	KosukeYusa
sgPCBP1_8	0.983424	KosukeYusa
KCNE3_CCDS8232.1_ex0_11:74168512-74168535:-_5-5	0.356766	KosukeYusa
GSTA3_CCDS4947.1_ex3_6:52767237-52767260:+_4-4	0.583659	KosukeYusa
UNC119_CCDS11233.1_ex2_17:26875063-26875086:+_5-1	0.619277	KosukeYusa
PTDSS1_CCDS6271.1_ex2_8:97296360-97296383:-_5-2	0.397965	KosukeYusa
ACOT6_CCDS32118.1_ex1_14:74086059-74086082:+_5-1	0.270197	KosukeYusa
sgZNF335_9	0.968876	KosukeYusa
SH3BP4_CCDS2513.1_ex1_2:235950437-235950460:+_5-4	0.394119	KosukeYusa
GLG1_CCDS32485.1_ex19_16:74524970-74524993:-_5-2	0.432233	KosukeYusa
ATP6V0A1_CCDS11426.1_ex9_17:40642633-40642656:+_5-5	0.313078	KosukeYusa
GFRA2_CCDS47816.1_ex5_8:21608236-21608259:+_5-4	0.531283	KosukeYusa
MAN2A2_CCDS32332.1_ex9_15:91453814-91453837:-_5-5	0.742889	KosukeYusa
CCDC96_CCDS3395.1_ex0_4:7044211-7044234:-_5-2	0.168923	KosukeYusa
NAB2_CCDS8930.1_ex1_12:57485217-57485240:+_5-2	0.759028	KosukeYusa
SPCS3_CCDS54823.1_ex1_4:177243344-177243367:+_5-3	0.67703	KosukeYusa
C6orf136_CCDS43443.1_ex3_6:30619045-30619068:-_12-9	0.628334	KosukeYusa
CTDSP2_CCDS41801.1_ex6_12:58223327-58223350:+_5-5	0.468357	KosukeYusa
sgDOT1L_1	0.749774	KosukeYusa
ORC4_CCDS2187.1_ex8_2:148715892-148715915:-_5-5	0.549896	KosukeYusa
SMIM15_CCDS34165.1_ex0_5:60455827-60455850:+_5-1	0.423259	KosukeYusa
TSHZ2_CCDS33490.1_ex1_20:51871253-51871276:+_5-5	0.651442	KosukeYusa
HSPA12A_CCDS41569.1_ex6_10:118451944-118451967:+_5-4	0.575054	KosukeYusa
TTC7B_CCDS32140.1_ex18_14:91252517-91252540:+_5-5	0.377603	KosukeYusa
BCL2L10_CCDS10148.1_ex1_15:52404623-52404646:+_5-1	0.619285	KosukeYusa
DLGAP5_CCDS53897.1_ex12_14:55643897-55643920:-_5-1	0.557369	KosukeYusa
ANK3_CCDS55711.1_ex18_10:61898720-61898743:-_5-5	0.397075	KosukeYusa
CRH_CCDS6188.1_ex0_8:67089386-67089409:+_5-2	0.823251	KosukeYusa
GUCY1B3_CCDS47154.1_ex6_4:156716480-156716503:+_5-4	0.282859	KosukeYusa
COCH_CCDS9640.1_ex3_14:31348103-31348126:-_5-3	0.520137	KosukeYusa
COLGALT1_CCDS12363.1_ex1_19:17670194-17670217:-_5-2	0.682557	KosukeYusa
VIMP_CCDS53979.1_ex2_15:101814830-101814853:-_5-1	0.313757	KosukeYusa
RHOU_CCDS1575.1_ex1_1:228873470-228873493:-_5-3	0.661441	KosukeYusa
TACO1_CCDS11640.1_ex0_17:61678582-61678605:+_5-1	0.409225	KosukeYusa
C17orf62_CCDS32776.1_ex1_17:80402428-80402451:-_5-3	0.201337	KosukeYusa
PPIAL4G_CCDS41375.1_ex0_1:143767633-143767656:-_1-1	0.936712	KosukeYusa
NPEPPS_CCDS45721.1_ex14_17:45678985-45679008:-_5-4	0.615129	KosukeYusa
MYF5_CCDS9020.1_ex0_12:81110928-81110951:+_5-1	0.702218	KosukeYusa
CD3EAP_CCDS12661.1_ex2_19:45911511-45911534:+_5-4	0.627844	KosukeYusa
RYR2_CCDS55691.1_ex30_1:237754043-237754066:+_5-3	0.242513	KosukeYusa
ARMCX4_CCDS59170.1_ex0_X:100745130-100745153:+_5-4	0.581282	KosukeYusa
HS3ST3B1_CCDS11167.1_ex0_17:14205073-14205096:+_5-3	0.221992	KosukeYusa
GAS2_CCDS7858.1_ex2_11:22747951-22747974:+_5-4	0.72979	KosukeYusa
SH2D1A_CCDS14608.1_ex2_X:123504031-123504054:-_5-5	0.353802	KosukeYusa
C18orf32_CCDS32831.1_ex1_18:47009987-47010010:+_5-3	0.540778	KosukeYusa
MRAP_CCDS13612.1_ex1_21:33678953-33678976:-_8-1	0.263327	KosukeYusa
ULK1_CCDS9274.1_ex12_12:132396589-132396612:-_5-4	0.578207	KosukeYusa
SPATA5_CCDS3730.1_ex5_4:123856913-123856936:+_5-4	0.785973	KosukeYusa
ATP1A4_CCDS1197.1_ex4_1:160128791-160128814:+_10-2	0.762497	KosukeYusa
TOB2_CCDS14015.1_ex0_22:41832868-41832891:+_5-2	0.466095	KosukeYusa
MCCD1_CCDS34396.1_ex0_6:31496951-31496974:-_5-3	0.742957	KosukeYusa
HPS4_CCDS13835.1_ex3_22:26860634-26860657:+_5-1	0.45795	KosukeYusa
MYO19_CCDS45654.1_ex16_17:34881127-34881150:-_5-2	0.605634	KosukeYusa
FZR1_CCDS12109.1_ex7_19:3531797-3531820:-_5-4	0.383991	KosukeYusa
sgGON4L_8	0.849759	KosukeYusa
SLC7A14_CCDS33892.1_ex2_3:170201202-170201225:-_5-2	0.542905	KosukeYusa
PTAFR_CCDS318.1_ex0_1:28477304-28477327:+_5-4	0.329692	KosukeYusa
OLFML2B_CCDS1236.1_ex3_1:161969952-161969975:+_5-2	0.644918	KosukeYusa
C20orf173_CCDS46594.1_ex2_20:34116628-34116651:+_5-1	0.60111	KosukeYusa
ZGLP1_CCDS45959.1_ex3_19:10418950-10418973:-_5-2	0.555454	KosukeYusa
TEFM_CCDS42291.1_ex1_17:29227475-29227498:-_5-2	0.796124	KosukeYusa
RNF165_CCDS32823.1_ex5_18:44030740-44030763:+_8-7	0.244646	KosukeYusa
FUCA2_CCDS5200.1_ex4_6:143825257-143825280:+_5-1	0.589647	KosukeYusa
SV2B_CCDS10370.1_ex1_15:91795207-91795230:+_5-2	0.611253	KosukeYusa
PTGDR2_CCDS7994.1_ex0_11:60620680-60620703:+_5-2	0.344767	KosukeYusa
TVP23A_CCDS45408.1_ex4_16:10868909-10868932:+_5-4	0.360168	KosukeYusa
LY75_CCDS2211.1_ex29_2:160741776-160741799:+_5-4	0.609134	KosukeYusa
VEGFC_CCDS43285.1_ex5_4:177650878-177650901:-_5-5	0.631894	KosukeYusa
GSG2_CCDS11036.1_ex0_17:3628185-3628208:+_5-5	0.444979	KosukeYusa
FNIP2_CCDS47155.1_ex11_4:159782779-159782802:+_5-3	0.455899	KosukeYusa
EXOSC1_CCDS7459.1_ex5_10:99203000-99203023:+_5-4	0.837806	KosukeYusa
KLHL17_CCDS30550.1_ex1_1:896867-896890:+_5-2	0.546955	KosukeYusa
CTRL00672	0.273802	KosukeYusa
XRCC3_CCDS9984.1_ex2_14:104165882-104165905:-_5-2	0.711132	KosukeYusa
RPS21_CCDS13497.1_ex2_20:60962927-60962950:-_5-4	0.630265	KosukeYusa
LRRTM4_CCDS46346.1_ex1_2:77746280-77746303:-_5-2	0.314586	KosukeYusa
sgKANSL2_7	0.910083	KosukeYusa
NRARP_CCDS35188.1_ex0_9:140196190-140196213:+_5-2	0.416246	KosukeYusa
POLG_CCDS10350.1_ex21_15:89876713-89876736:-_5-4	0.743387	KosukeYusa
N4BP2L2_CCDS45024.1_ex2_13:33017895-33017918:+_11-3	0.54485	KosukeYusa
LTF_CCDS33747.1_ex14_3:46497835-46497858:-_5-5	0.93773	KosukeYusa
KCNIP1_CCDS34285.1_ex4_5:170149726-170149749:-_5-4	0.448719	KosukeYusa
SLC25A47_CCDS9959.1_ex3_14:100793697-100793720:-_5-4	0.462369	KosukeYusa
SLC26A4_CCDS5746.1_ex3_7:107314659-107314682:-_5-3	0.838387	KosukeYusa
LYSMD4_CCDS10381.1_ex0_15:100269714-100269737:+_9-5	0.318644	KosukeYusa
RUNX1T1_CCDS47891.1_ex5_8:93003952-93003975:+_5-1	0.129043	KosukeYusa
ARMC9_CCDS2484.1_ex7_2:232104722-232104745:+_5-4	0.287437	KosukeYusa
CNGA2_CCDS14701.1_ex5_X:150911870-150911893:-_5-5	0.329821	KosukeYusa
sgRPS7_6	0.98141	KosukeYusa
TNFRSF19_CCDS55893.1_ex3_13:24242171-24242194:-_5-4	0.156751	KosukeYusa
ETHE1_CCDS12622.1_ex4_19:44030399-44030422:-_5-4	0.517852	KosukeYusa
IL21R_CCDS10630.1_ex2_16:27448898-27448921:-_5-2	0.272142	KosukeYusa
SMKR1_CCDS59077.1_ex1_7:129152199-129152222:-_4-3	0.584104	KosukeYusa
RFNG_CCDS32773.1_ex3_17:80007855-80007878:+_5-1	0.384142	KosukeYusa
C1QL2_CCDS42737.1_ex1_2:119915398-119915421:+_5-3	0.540446	KosukeYusa
sgSNRK_8	0.477882	KosukeYusa
GLS_CCDS2308.1_ex0_2:191746145-191746168:+_5-3	0.502731	KosukeYusa
DENND1B_CCDS41452.2_ex11_1:197641190-197641213:-_5-5	0.592113	KosukeYusa
LY6G5B_CCDS34400.1_ex2_6:31639651-31639674:+_5-3	0.268162	KosukeYusa
UBAP2_CCDS65026.1_ex15_9:33944588-33944611:+_5-3	0.516721	KosukeYusa
ABCC2_CCDS7484.1_ex5_10:101554194-101554217:+_5-3	0.636275	KosukeYusa
sgPARP8_3	0.661019	KosukeYusa
sgEXO1_4	0.56396	KosukeYusa
SLC12A3_CCDS10770.1_ex10_16:56913474-56913497:+_5-4	0.509707	KosukeYusa
POMT2_CCDS9857.1_ex20_14:77786892-77786915:-_5-5	0.482143	KosukeYusa
MCMDC2_CCDS47868.1_ex5_8:67791059-67791082:+_5-4	0.371351	KosukeYusa
CYP46A1_CCDS9954.1_ex4_14:100166402-100166425:+_5-3	0.747889	KosukeYusa
CYTH1_CCDS32754.1_ex8_17:76698294-76698317:+_5-4	0.334217	KosukeYusa
NUMA1_CCDS31633.1_ex12_11:71726091-71726114:+_5-3	0.889503	KosukeYusa
GPT2_CCDS10725.1_ex4_16:46943653-46943676:-_5-4	0.591532	KosukeYusa
KCTD15_CCDS12434.1_ex2_19:34297824-34297847:+_5-3	0.757919	KosukeYusa
ZIC3_CCDS14663.1_ex0_X:136648964-136648987:-_5-1	0.501948	KosukeYusa
STAB2_CCDS31888.1_ex22_12:104067688-104067711:-_5-4	0.717723	KosukeYusa
P2RY13_CCDS3158.2_ex0_3:151046738-151046761:-_5-5	0.252723	KosukeYusa
CCKBR_CCDS7761.1_ex2_11:6291420-6291443:-_5-3	0.312249	KosukeYusa
IMPG1_CCDS4985.1_ex7_6:76715002-76715025:-_5-1	0.352369	KosukeYusa
IQGAP2_CCDS34188.1_ex14_5:75927679-75927702:-_5-2	0.470016	KosukeYusa
KCNK16_CCDS47420.1_ex2_6:39285581-39285604:-_5-1	0.39872	KosukeYusa
TFAP2E_CCDS393.2_ex1_1:36039686-36039709:-_5-1	0.59111	KosukeYusa
RFWD3_CCDS32486.1_ex6_16:74671770-74671793:+_5-1	0.665966	KosukeYusa
CCT6A_CCDS34640.1_ex4_7:56125674-56125697:+_5-1	0.970377	KosukeYusa
FAM129A_CCDS1364.1_ex4_1:184777298-184777321:+_5-1	0.314662	KosukeYusa
GTF3C4_CCDS6953.1_ex1_9:135553847-135553870:+_5-5	0.843357	KosukeYusa
NTM_CCDS41733.1_ex2_11:132016171-132016194:+_5-1	0.477015	KosukeYusa
GPR174_CCDS14443.1_ex0_X:78426720-78426743:-_5-1	0.349217	KosukeYusa
sgYBX1_5	0.610159	KosukeYusa
PNPO_CCDS11522.1_ex2_17:46022048-46022071:+_5-3	0.652467	KosukeYusa
SCUBE1_CCDS14048.1_ex14_22:43627757-43627780:-_5-1	0.383538	KosukeYusa
TOR1A_CCDS6930.1_ex4_9:132586238-132586261:+_5-5	0.617776	KosukeYusa
WDR5_CCDS6981.1_ex6_9:137013404-137013427:-_5-4	0.923665	KosukeYusa
HSPB7_CCDS30611.1_ex1_1:16343570-16343593:+_5-1	0.514285	KosukeYusa
CRB2_CCDS6852.2_ex2_9:126128379-126128402:-_5-3	0.676019	KosukeYusa
NFKBIE_CCDS34463.1_ex5_6:44233027-44233050:-_5-2	0.69405	KosukeYusa
RNF122_CCDS6091.1_ex3_8:33408860-33408883:-_5-2	0.296487	KosukeYusa
IDO1_CCDS47847.1_ex4_8:39777620-39777643:-_5-3	0.304488	KosukeYusa
[truncated: 172,174 more rows]
