# Supplementary material for: Minimal genome-wide human CRISPR-Cas9 library
Source: Genome Biol. 2021 Jan 21;22:40. doi: 10.1186/s13059-021-02268-4 (PMC7818936; doi:10.1186/s13059-021-02268-4)
Supplement: Supplementary file 6 — Additional file 6: Table S5. Raw counts of the CRISPR-Cas9 screens at different guide coverage performed in KM-12 cancer cell line. [file 13059_2021_2268_MOESM6_ESM.xlsx]

## Sheet: Manifest
cell_line	sample	plasmid	coverage	replicate	experiment
KM12	4708STDY6820048.sample	Plasmid_v1.1	100	1	A
KM12	4708STDY6820051.sample	Plasmid_v1.1	500	1	A
KM12	4708STDY6820049.sample	Plasmid_v1.1	100	2	A
KM12	4708STDY6820052.sample	Plasmid_v1.1	500	2	A
KM12	4708STDY6820050.sample	Plasmid_v1.1	100	3	A
KM12	4708STDY6820053.sample	Plasmid_v1.1	500	3	A
KM12	CRISPR_C7448903.sample	CRISPR_C6596666.sample	100	1	B
KM12	CRISPR_C7448904.sample	CRISPR_C6596666.sample	100	2	B
KM12	CRISPR_C7448905.sample	CRISPR_C6596666.sample	100	3	B
KM12	CRISPR_C7448906.sample	CRISPR_C6596666.sample	75	1	B
KM12	CRISPR_C7448907.sample	CRISPR_C6596666.sample	75	2	B
KM12	CRISPR_C7612222.sample	CRISPR_C6596666.sample	75	3	B
KM12	CRISPR_C7448909.sample	CRISPR_C6596666.sample	50	1	B
KM12	CRISPR_C7448910.sample	CRISPR_C6596666.sample	50	2	B
KM12	CRISPR_C7448911.sample	CRISPR_C6596666.sample	50	3	B
KM12	CRISPR_C7448912.sample	CRISPR_C6596666.sample	25	1	B
KM12	CRISPR_C7448913.sample	CRISPR_C6596666.sample	25	2	B
KM12	CRISPR_C7448914.sample	CRISPR_C6596666.sample	25	3	B

## Sheet: Raw counts
sgRNA	Approved_Symbol	MinLibCas9_guide	4708STDY6820052.sample	CRISPR_C7448904.sample	CRISPR_C7612222.sample	4708STDY6820050.sample	4708STDY6820051.sample	CRISPR_C7448914.sample	4708STDY6820049.sample	4708STDY6820048.sample	4708STDY6820053.sample	Plasmid_v1.1	CRISPR_C7448905.sample	CRISPR_C7448909.sample	CRISPR_C7448910.sample	CRISPR_C7448903.sample	CRISPR_C7448913.sample	CRISPR_C7448906.sample	CRISPR_C7448911.sample	CRISPR_C7448907.sample	CRISPR_C7448912.sample	CRISPR_C6596666.sample
A1BG_CCDS12976.1_ex4_19:58863655-58863678:+_5-2	A1BG	FALSE	310	356	499	218	198	696	554	247	253	503	537	466	522	368	351	386	478	409	575	405
A1BG_CCDS12976.1_ex4_19:58863697-58863720:-_5-3	A1BG	FALSE	565	882	1013	394	468	1428	708	440	692	812	1374	724	720	782	620	609	1447	727	861	615
A1BG_CCDS12976.1_ex3_19:58862927-58862950:-_5-1	A1BG	TRUE	491	381	688	551	333	783	673	579	413	586	447	365	510	501	356	520	581	471	457	562
A1BG_CCDS12976.1_ex4_19:58863866-58863889:+_5-4	A1BG	FALSE	216	320	364	196	252	291	284	114	240	604	264	212	175	230	139	184	99	330	399	485
A1BG_CCDS12976.1_ex5_19:58864367-58864390:-_5-5	A1BG	TRUE	235	354	530	376	232	545	134	197	270	480	385	401	291	251	420	356	429	595	431	370
A1CF_CCDS7241.1_ex6_10:52588014-52588037:-_5-1	A1CF	TRUE	187	88	223	209	149	275	360	183	234	452	370	152	273	284	128	115	74	226	130	272
A1CF_CCDS7241.1_ex7_10:52595962-52595985:-_5-2	A1CF	FALSE	11	38	26	44	17	17	62	36	65	61	26	19	16	11	14	7	0	20	15	51
A1CF_CCDS7241.1_ex9_10:52603844-52603867:-_5-5	A1CF	TRUE	54	126	93	38	167	325	184	206	190	372	58	268	105	60	202	63	213	157	83	257
A1CF_CCDS7241.1_ex7_10:52596023-52596046:+_5-3	A1CF	FALSE	253	465	425	296	209	361	419	293	360	572	422	391	230	410	281	189	524	212	425	407
A1CF_CCDS7241.1_ex9_10:52603761-52603784:+_5-4	A1CF	FALSE	39	13	6	19	100	58	3	30	42	100	12	93	20	49	58	37	40	42	43	58
A2M_CCDS44827.1_ex22_12:9252049-9252072:+_5-3	A2M	TRUE	241	277	503	449	257	360	59	148	376	418	432	321	191	205	168	177	495	363	349	320
A2M_CCDS44827.1_ex24_12:9254225-9254248:+_5-4	A2M	FALSE	265	569	788	347	483	716	541	232	440	602	740	624	402	495	481	378	827	769	535	536
A2M_CCDS44827.1_ex25_12:9256894-9256917:+_5-5	A2M	TRUE	251	602	632	181	255	961	134	225	358	607	611	708	412	324	656	377	555	482	616	501
A2M_CCDS44827.1_ex18_12:9246130-9246153:+_5-1	A2M	FALSE	471	707	1100	539	521	1345	486	657	505	583	1122	497	475	478	511	559	1111	519	413	495
A2M_CCDS44827.1_ex22_12:9252012-9252035:+_5-2	A2M	FALSE	101	335	415	255	229	494	219	20	213	392	274	290	286	195	382	261	257	278	547	282
A2ML1_CCDS8596.2_ex10_12:8994081-8994104:-_5-3	A2ML1	FALSE	134	147	452	104	213	492	337	332	236	275	263	221	146	379	166	125	155	230	215	187
A2ML1_CCDS8596.2_ex11_12:8995845-8995868:-_5-4	A2ML1	TRUE	421	571	660	345	420	655	677	497	321	654	370	312	223	568	592	353	377	454	344	537
A2ML1_CCDS8596.2_ex2_12:8976351-8976374:+_5-1	A2ML1	TRUE	232	185	369	36	209	420	127	222	245	684	261	194	152	230	242	108	222	240	282	519
A2ML1_CCDS8596.2_ex8_12:8990981-8991004:-_5-2	A2ML1	FALSE	189	631	778	152	276	600	175	127	249	386	338	219	244	450	322	362	451	203	426	311
A2ML1_CCDS8596.2_ex11_12:8995893-8995916:+_5-5	A2ML1	FALSE	162	106	140	61	87	85	312	309	239	214	116	146	86	134	97	140	67	156	180	182
A3GALT2_CCDS60080.1_ex2_1:33778149-33778172:+_5-5	A3GALT2	FALSE	151	275	192	180	178	465	386	184	229	499	292	297	297	359	156	204	179	463	163	363
A3GALT2_CCDS60080.1_ex0_1:33773046-33773069:-_5-3	A3GALT2	TRUE	145	290	514	248	256	823	23	255	226	512	293	320	300	233	272	219	654	377	317	410
A3GALT2_CCDS60080.1_ex0_1:33772971-33772994:+_5-2	A3GALT2	TRUE	248	227	559	171	213	659	336	61	224	472	215	228	332	144	200	219	432	263	311	345
A3GALT2_CCDS60080.1_ex1_1:33777651-33777674:-_5-4	A3GALT2	FALSE	272	272	414	213	220	405	398	165	258	450	364	220	260	259	337	233	240	238	262	403
A3GALT2_CCDS60080.1_ex0_1:33772950-33772973:-_5-1	A3GALT2	FALSE	344	360	1068	420	453	504	402	368	362	666	478	432	519	479	369	485	556	500	667	539
A4GALT_CCDS14041.1_ex0_22:43089610-43089633:-_5-4	A4GALT	TRUE	217	239	340	80	150	405	253	137	239	494	350	296	220	208	279	255	235	422	243	447
A4GALT_CCDS14041.1_ex0_22:43089467-43089490:-_5-2	A4GALT	FALSE	465	413	745	378	341	818	641	206	520	670	533	598	326	354	338	490	827	600	546	584
A4GALT_CCDS14041.1_ex0_22:43089421-43089444:+_5-1	A4GALT	TRUE	233	322	418	96	284	1166	484	124	340	688	383	509	389	182	394	399	855	511	468	595
A4GALT_CCDS14041.1_ex0_22:43089831-43089854:+_5-5	A4GALT	FALSE	312	284	551	406	305	575	284	226	389	469	550	346	461	396	325	349	718	316	484	379
A4GALT_CCDS14041.1_ex0_22:43089524-43089547:-_5-3	A4GALT	FALSE	394	501	690	303	405	919	573	692	501	615	892	578	490	468	524	578	492	685	479	513
A4GNT_CCDS3097.1_ex1_3:137849873-137849896:+_5-4	A4GNT	FALSE	241	271	383	173	166	548	300	101	392	499	260	159	241	221	203	248	228	288	290	382
A4GNT_CCDS3097.1_ex1_3:137849755-137849778:+_5-3	A4GNT	FALSE	157	178	225	219	138	257	53	89	206	384	210	230	171	68	129	143	241	256	302	288
A4GNT_CCDS3097.1_ex1_3:137849975-137849998:-_5-5	A4GNT	TRUE	232	146	378	101	161	327	66	222	208	383	355	193	122	227	157	158	129	655	314	353
A4GNT_CCDS3097.1_ex0_3:137843639-137843662:+_5-1	A4GNT	TRUE	199	167	341	43	216	384	376	320	257	518	245	142	115	200	227	231	245	286	187	355
A4GNT_CCDS3097.1_ex1_3:137849724-137849747:+_5-2	A4GNT	FALSE	168	82	155	193	105	294	41	273	200	246	175	118	48	175	132	77	69	93	73	172
AAAS_CCDS53797.1_ex11_12:53709177-53709200:-_5-3	AAAS	FALSE	0	0	0	0	0	0	0	0	0	0	7	0	0	0	0	0	0	0	0	0
AAAS_CCDS53797.1_ex13_12:53714441-53714464:+_5-5	AAAS	FALSE	310	289	731	359	357	1066	279	415	232	475	469	329	282	511	499	228	577	332	331	391
AAAS_CCDS53797.1_ex11_12:53709154-53709177:+_5-2	AAAS	TRUE	364	298	547	108	281	418	265	175	363	551	425	372	587	368	370	254	518	306	508	414
AAAS_CCDS53797.1_ex13_12:53714423-53714446:-_5-4	AAAS	FALSE	394	309	257	308	261	435	295	274	256	388	258	360	226	196	229	264	193	405	198	299
AAAS_CCDS53797.1_ex8_12:53703443-53703466:-_5-1	AAAS	TRUE	247	262	387	205	235	497	170	150	311	437	430	270	289	346	439	238	285	475	579	355
AACS_CCDS9263.1_ex1_12:125558424-125558447:+_5-1	AACS	FALSE	96	172	327	113	82	101	13	105	157	171	209	137	203	154	128	137	89	217	196	132
AACS_CCDS9263.1_ex2_12:125561055-125561078:+_5-2	AACS	TRUE	431	434	634	300	463	717	448	524	533	640	635	402	428	472	473	337	580	486	650	498
AACS_CCDS9263.1_ex7_12:125591776-125591799:-_5-4	AACS	FALSE	573	554	1042	326	680	1103	1049	557	582	661	859	529	599	315	469	734	329	619	432	530
AACS_CCDS9263.1_ex8_12:125599087-125599110:-_5-5	AACS	FALSE	307	658	633	121	260	672	615	462	243	527	614	536	461	537	885	411	864	305	617	491
AACS_CCDS9263.1_ex4_12:125576051-125576074:-_5-3	AACS	TRUE	125	155	459	58	302	441	201	220	337	418	534	457	294	180	265	219	272	379	359	333
AADAC_CCDS33877.1_ex4_3:151545476-151545499:+_5-4	AADAC	FALSE	107	98	177	18	81	206	109	125	171	131	82	55	68	56	95	128	120	164	166	107
AADAC_CCDS33877.1_ex4_3:151545547-151545570:-_5-5	AADAC	FALSE	243	239	345	83	348	860	440	345	285	494	367	385	293	334	219	270	355	308	400	352
AADAC_CCDS33877.1_ex1_3:151535152-151535175:+_5-1	AADAC	TRUE	232	380	501	358	365	692	477	409	356	475	307	401	166	321	205	284	282	320	270	390
AADAC_CCDS33877.1_ex1_3:151535327-151535350:+_5-3	AADAC	TRUE	249	230	500	143	357	381	359	158	332	350	180	121	65	255	122	181	102	179	139	248
AADAC_CCDS33877.1_ex1_3:151535307-151535330:+_5-2	AADAC	FALSE	194	128	211	72	206	229	58	208	144	337	295	94	86	105	83	146	192	299	113	228
AADACL2_CCDS3161.2_ex3_3:151463446-151463469:+_5-5	AADACL2	FALSE	246	147	508	6	237	410	146	248	298	422	531	386	263	337	125	278	240	204	324	314
AADACL2_CCDS3161.2_ex3_3:151463402-151463425:-_5-4	AADACL2	FALSE	257	419	748	241	492	510	644	445	405	569	352	519	266	551	224	274	388	491	653	411
AADACL2_CCDS3161.2_ex1_3:151458562-151458585:-_5-2	AADACL2	TRUE	69	231	379	480	38	180	288	188	167	267	189	254	215	129	149	121	307	210	112	241
AADACL2_CCDS3161.2_ex0_3:151451944-151451967:+_5-1	AADACL2	FALSE	49	90	138	66	111	65	125	26	83	134	68	52	29	60	97	31	32	84	26	90
AADACL2_CCDS3161.2_ex2_3:151461893-151461916:+_5-3	AADACL2	TRUE	32	140	126	29	63	317	336	24	118	233	94	74	79	251	185	120	75	142	155	198
AADACL3_CCDS41252.1_ex2_1:12785358-12785381:+_5-3	AADACL3	TRUE	264	489	719	409	316	636	384	347	382	574	511	357	285	404	228	267	385	328	302	451
AADACL3_CCDS41252.1_ex2_1:12785608-12785631:+_5-5	AADACL3	FALSE	121	151	161	204	192	244	139	284	174	322	119	159	114	271	58	238	203	192	148	207
AADACL3_CCDS41252.1_ex2_1:12785258-12785281:+_5-1	AADACL3	FALSE	270	341	550	403	257	279	367	682	270	351	508	148	344	161	351	241	324	337	421	239
AADACL3_CCDS41252.1_ex2_1:12785419-12785442:-_5-4	AADACL3	FALSE	141	55	189	61	240	171	213	234	193	401	134	124	121	219	104	123	66	216	153	238
AADACL3_CCDS41252.1_ex2_1:12785334-12785357:-_5-2	AADACL3	TRUE	102	264	423	263	137	354	58	38	220	495	408	591	217	111	265	147	135	399	186	315
AADACL4_CCDS30590.1_ex1_1:12711250-12711273:+_5-2	AADACL4	TRUE	220	297	520	69	214	414	256	282	285	383	424	596	436	233	254	323	605	427	402	401
AADACL4_CCDS30590.1_ex2_1:12721791-12721814:+_5-4	AADACL4	FALSE	231	282	241	156	241	534	42	133	324	379	350	156	86	241	163	188	158	342	369	305
AADACL4_CCDS30590.1_ex0_1:12704714-12704737:-_5-1	AADACL4	FALSE	686	452	859	473	602	801	561	630	568	573	920	658	437	424	464	378	474	462	711	403
AADACL4_CCDS30590.1_ex2_1:12721814-12721837:-_5-5	AADACL4	TRUE	196	279	391	411	291	271	307	273	222	602	339	675	199	262	301	263	337	331	486	434
AADACL4_CCDS30590.1_ex1_1:12711326-12711349:-_5-3	AADACL4	FALSE	244	296	317	563	311	621	273	161	322	574	461	370	231	289	213	332	220	361	245	437
AADAT_CCDS3814.1_ex10_4:171008288-171008311:-_5-3	AADAT	FALSE	198	294	276	72	177	327	144	72	266	303	202	219	250	176	232	314	389	205	167	281
AADAT_CCDS3814.1_ex11_4:171009609-171009632:-_5-5	AADAT	FALSE	31	85	183	31	53	123	174	34	44	123	39	41	12	101	35	81	27	123	157	92
AADAT_CCDS3814.1_ex8_4:170994468-170994491:+_5-2	AADAT	TRUE	223	221	382	108	265	153	200	325	226	351	534	249	134	222	291	144	335	172	201	317
AADAT_CCDS3814.1_ex11_4:171009546-171009569:-_5-4	AADAT	FALSE	165	156	339	167	266	369	324	148	282	522	185	276	121	174	186	112	270	207	293	383
AADAT_CCDS3814.1_ex8_4:170994416-170994439:+_5-1	AADAT	TRUE	104	330	255	246	103	203	309	122	152	168	138	96	35	251	151	83	133	146	143	184
AAGAB_CCDS42050.1_ex4_15:67501824-67501847:-_5-2	AAGAB	FALSE	200	184	221	205	216	292	233	203	212	303	416	278	87	195	217	251	225	326	304	246
AAGAB_CCDS42050.1_ex6_15:67528322-67528345:-_5-5	AAGAB	TRUE	176	369	256	52	180	640	260	152	261	461	410	283	242	292	318	128	287	316	426	363
AAGAB_CCDS42050.1_ex5_15:67524213-67524236:-_5-4	AAGAB	TRUE	116	68	109	63	64	167	372	104	156	278	244	78	158	97	71	161	94	154	182	200
AAGAB_CCDS42050.1_ex3_15:67500938-67500961:+_5-1	AAGAB	FALSE	536	473	957	680	447	859	311	520	404	589	581	616	456	417	473	521	575	377	709	438
AAGAB_CCDS42050.1_ex5_15:67524161-67524184:+_5-3	AAGAB	FALSE	301	359	521	72	256	428	173	215	416	415	289	269	267	289	163	228	397	362	614	330
sgAAK1_7	AAK1	FALSE	109	137	255	22	86	421	83	24	89	556	107	122	78	90	179	101	125	158	137	429
sgAAK1_8	AAK1	TRUE	225	533	564	149	177	455	96	410	301	549	188	207	210	141	304	201	465	298	443	484
AAK1_CCDS1893.2_ex11_2:69748068-69748091:-_5-2	AAK1	FALSE	353	271	445	251	380	403	227	257	284	547	288	221	252	335	155	383	145	314	242	421
sgAAK1_6	AAK1	FALSE	186	145	157	80	182	182	265	325	162	374	179	52	27	79	90	155	41	153	124	265
AAK1_CCDS1893.2_ex20_2:69870036-69870059:-_5-5	AAK1	FALSE	234	531	493	668	392	804	423	161	285	560	386	418	387	217	238	320	487	623	192	480
sgAAK1_1	AAK1	TRUE	138	105	185	29	144	110	29	68	92	339	78	102	122	106	81	64	92	155	120	251
AAK1_CCDS1893.2_ex15_2:69757767-69757790:-_5-4	AAK1	FALSE	176	226	327	64	170	333	249	209	112	385	370	358	71	141	166	176	198	228	213	304
sgAAK1_3	AAK1	FALSE	212	258	736	288	295	449	168	212	377	573	578	316	342	337	320	206	222	177	316	415
AAK1_CCDS1893.2_ex13_2:69754414-69754437:+_5-3	AAK1	FALSE	567	1243	1546	496	634	1127	1450	424	800	726	1109	742	481	640	696	547	579	688	447	596
AAK1_CCDS1893.2_ex10_2:69746228-69746251:-_5-1	AAK1	FALSE	439	589	772	566	437	788	426	275	333	589	585	589	503	440	301	486	717	375	688	522
AAMDC_CCDS8254.1_ex1_11:77580845-77580868:+_5-4	AAMDC	FALSE	361	515	495	414	364	283	239	261	316	480	558	391	617	444	415	174	647	450	437	390
AAMDC_CCDS8254.1_ex0_11:77553633-77553656:+_5-1	AAMDC	TRUE	225	225	325	137	167	460	317	107	199	433	207	89	86	283	162	192	93	188	156	366
AAMDC_CCDS8254.1_ex1_11:77580763-77580786:-_5-2	AAMDC	FALSE	217	276	475	400	224	505	251	300	244	536	376	319	313	123	154	431	295	175	329	432
AAMDC_CCDS8254.1_ex1_11:77580785-77580808:-_5-3	AAMDC	TRUE	134	194	317	325	130	325	236	128	161	482	335	245	130	179	121	175	352	212	60	319
AAMDC_CCDS8254.1_ex2_11:77583223-77583246:-_5-5	AAMDC	FALSE	207	235	404	354	173	425	524	137	282	416	195	262	175	305	192	186	271	425	198	348
AAMP_CCDS33378.1_ex10_2:219134694-219134717:-_5-5	AAMP	TRUE	249	172	334	130	164	574	53	196	243	678	181	205	204	150	188	246	369	381	261	551
AAMP_CCDS33378.1_ex9_2:219134119-219134142:+_5-4	AAMP	FALSE	220	416	421	338	145	556	312	266	204	469	283	219	214	280	170	155	307	288	478	506
AAMP_CCDS33378.1_ex6_2:219131229-219131252:+_5-1	AAMP	FALSE	59	69	174	135	66	174	18	30	68	390	132	58	89	108	115	76	80	88	135	298
AAMP_CCDS33378.1_ex8_2:219132241-219132264:+_5-2	AAMP	FALSE	81	14	6	160	95	21	50	41	62	557	17	14	17	30	15	13	9	11	13	99
AAMP_CCDS33378.1_ex8_2:219132278-219132301:-_5-3	AAMP	TRUE	62	133	324	42	108	159	103	166	130	752	261	154	104	154	142	166	197	178	136	593
AANAT_CCDS11745.1_ex0_17:74464923-74464946:-_5-1	AANAT	FALSE	477	451	747	188	433	1209	471	206	549	673	479	545	355	494	582	589	546	464	776	519
AANAT_CCDS11745.1_ex1_17:74465314-74465337:-_5-4	AANAT	TRUE	88	184	313	257	200	431	385	123	162	523	428	239	242	326	361	198	345	362	216	380
AANAT_CCDS11745.1_ex1_17:74465365-74465388:+_5-5	AANAT	FALSE	276	555	330	365	285	665	164	272	300	486	456	489	475	288	585	428	941	490	606	473
AANAT_CCDS11745.1_ex0_17:74464970-74464993:-_5-2	AANAT	FALSE	184	602	752	304	379	941	269	146	424	477	603	433	445	548	372	370	934	379	410	378
AANAT_CCDS11745.1_ex1_17:74465300-74465323:-_5-3	AANAT	TRUE	233	434	580	465	369	777	190	307	245	611	400	608	322	305	298	357	677	356	363	469
AAR2_CCDS13273.1_ex0_20:34827917-34827940:-_5-2	AAR2	FALSE	277	410	401	545	311	802	382	250	298	519	731	279	286	318	326	234	295	582	470	415
AAR2_CCDS13273.1_ex0_20:34827975-34827998:+_5-3	AAR2	TRUE	264	684	346	702	335	939	176	236	251	441	434	442	378	241	414	269	490	486	279	376
AAR2_CCDS13273.1_ex0_20:34828005-34828028:-_5-4	AAR2	FALSE	43	32	100	169	75	118	60	167	145	151	98	37	28	73	46	63	39	73	3	109
AAR2_CCDS13273.1_ex0_20:34827888-34827911:+_5-1	AAR2	TRUE	243	147	276	173	312	486	389	170	264	463	238	170	164	159	122	198	119	196	223	329
AAR2_CCDS13273.1_ex0_20:34828259-34828282:-_5-5	AAR2	FALSE	284	362	536	436	305	656	250	214	339	486	571	304	281	217	244	168	123	460	310	371
AARD_CCDS34935.1_ex0_8:117950700-117950723:+_5-5	AARD	TRUE	218	588	548	350	264	766	365	475	445	697	624	294	377	415	332	529	631	849	348	627
AARD_CCDS34935.1_ex0_8:117950578-117950601:+_5-2	AARD	TRUE	252	240	473	195	220	497	449	232	266	605	360	271	125	301	188	148	156	419	910	443
AARD_CCDS34935.1_ex0_8:117950667-117950690:+_5-4	AARD	FALSE	108	90	80	55	72	169	34	136	64	270	218	109	104	142	143	49	95	149	101	307
AARD_CCDS34935.1_ex0_8:117950565-117950588:-_5-1	AARD	FALSE	180	302	643	222	308	650	435	545	296	571	607	576	626	254	333	254	913	402	412	426
AARD_CCDS34935.1_ex0_8:117950645-117950668:+_5-3	AARD	FALSE	376	395	840	561	452	599	142	243	360	602	499	395	256	405	581	385	328	690	243	436
AARS_CCDS32474.1_ex16_16:70305735-70305758:-_5-3	AARS1	FALSE	29	204	276	208	111	197	190	164	134	470	154	145	124	42	85	212	151	186	152	351
AARS_CCDS32474.1_ex10_16:70298929-70298952:-_5-1	AARS1	TRUE	4	23	25	3	11	166	11	31	19	432	25	56	39	64	25	41	133	1	17	334
AARS_CCDS32474.1_ex13_16:70302238-70302261:+_5-2	AARS1	TRUE	32	58	65	67	27	17	11	3	38	645	106	106	45	93	144	66	71	43	25	519
AARS_CCDS32474.1_ex18_16:70310945-70310968:-_5-5	AARS1	FALSE	16	40	27	4	27	14	2	1	41	378	25	15	36	1	79	7	3	34	14	291
AARS_CCDS32474.1_ex16_16:70305762-70305785:+_5-4	AARS1	FALSE	112	24	199	5	75	141	80	192	61	615	73	114	48	126	79	106	147	170	61	460
AARS2_CCDS34464.1_ex15_6:44274721-44274744:-_5-2	AARS2	TRUE	163	264	350	153	213	475	253	420	189	531	390	282	280	295	275	379	349	347	246	426
AARS2_CCDS34464.1_ex16_6:44275094-44275117:-_5-4	AARS2	FALSE	154	305	467	157	235	558	272	258	252	479	266	375	227	410	278	281	274	270	424	395
AARS2_CCDS34464.1_ex13_6:44274062-44274085:+_5-1	AARS2	FALSE	382	790	1191	345	430	885	497	578	498	712	873	541	559	492	562	460	676	309	535	548
AARS2_CCDS34464.1_ex15_6:44274752-44274775:+_5-3	AARS2	FALSE	79	29	149	98	61	8	1	171	57	118	114	24	36	46	29	50	136	55	41	69
AARS2_CCDS34464.1_ex20_6:44279950-44279973:-_5-5	AARS2	TRUE	134	212	479	343	194	516	190	179	230	588	410	379	349	310	304	286	533	360	260	498
AARSD1_CCDS58552.1_ex6_17:41108278-41108301:+_5-3	AARSD1	FALSE	89	109	156	176	126	163	105	74	178	277	249	151	74	42	138	187	56	165	291	211
AARSD1_CCDS58552.1_ex9_17:41113311-41113334:-_5-2	AARSD1	TRUE	197	240	489	247	130	375	255	277	173	562	322	353	180	296	145	137	402	369	273	440
AARSD1_CCDS58552.1_ex7_17:41108486-41108509:+_5-4	AARSD1	FALSE	211	244	267	95	205	716	99	136	265	378	390	261	304	358	255	188	483	296	398	307
AARSD1_CCDS58552.1_ex10_17:41116157-41116180:-_5-1	AARSD1	FALSE	293	176	591	141	287	575	257	367	361	628	508	197	221	193	299	238	239	333	323	524
AARSD1_CCDS58552.1_ex7_17:41108542-41108565:-_5-5	AARSD1	TRUE	228	366	266	277	220	216	136	217	188	407	366	237	287	303	288	251	338	244	266	407
AASDH_CCDS3504.1_ex11_4:57244302-57244325:+_5-5	AASDH	TRUE	99	147	181	55	143	177	134	87	111	261	180	83	86	41	80	73	153	185	38	219
AASDH_CCDS3504.1_ex9_4:57221497-57221520:-_5-2	AASDH	FALSE	183	203	235	320	165	275	297	45	207	401	186	264	126	227	130	227	389	147	196	281
AASDH_CCDS3504.1_ex10_4:57237668-57237691:+_5-3	AASDH	FALSE	179	141	461	66	192	290	274	362	223	442	146	134	186	222	157	231	173	295	160	322
AASDH_CCDS3504.1_ex10_4:57237733-57237756:+_5-4	AASDH	FALSE	258	278	256	183	235	350	128	86	258	429	316	296	365	312	232	236	325	337	474	317
AASDH_CCDS3504.1_ex7_4:57220310-57220333:+_5-1	AASDH	TRUE	171	205	341	80	181	455	204	137	253	500	289	287	258	185	202	216	394	223	244	501
AASDHPPT_CCDS31664.1_ex0_11:105948583-105948606:-_5-2	AASDHPPT	TRUE	225	271	426	68	145	543	125	187	211	503	232	313	42	193	123	233	227	290	188	373
AASDHPPT_CCDS31664.1_ex0_11:105948544-105948567:+_5-1	AASDHPPT	TRUE	265	373	939	219	319	721	144	222	413	684	517	407	356	405	532	412	448	492	496	574
AASDHPPT_CCDS31664.1_ex1_11:105950373-105950396:-_5-4	AASDHPPT	FALSE	267	245	479	360	299	480	393	200	489	577	339	199	222	263	349	307	270	347	378	455
AASDHPPT_CCDS31664.1_ex1_11:105950310-105950333:-_5-3	AASDHPPT	FALSE	130	89	147	80	97	183	165	32	125	262	37	103	29	115	157	57	48	216	131	200
AASDHPPT_CCDS31664.1_ex3_11:105962110-105962133:+_5-5	AASDHPPT	FALSE	84	36	20	47	55	123	38	0	78	81	42	37	31	77	62	96	20	56	85	73
AASS_CCDS5783.1_ex22_7:121773585-121773608:-_5-5	AASS	TRUE	187	482	486	285	294	520	271	180	510	557	532	299	578	222	538	344	309	357	664	441
AASS_CCDS5783.1_ex13_7:121753231-121753254:+_5-2	AASS	FALSE	291	207	365	140	237	612	444	118	327	381	580	425	200	324	272	268	275	393	123	309
AASS_CCDS5783.1_ex11_7:121741456-121741479:+_5-1	AASS	FALSE	98	93	15	123	67	260	30	93	119	140	179	193	226	29	88	117	209	119	80	111
AASS_CCDS5783.1_ex15_7:121755121-121755144:+_5-3	AASS	TRUE	420	305	389	178	253	298	237	305	240	440	293	298	118	291	361	227	225	410	238	370
AASS_CCDS5783.1_ex16_7:121756696-121756719:+_5-4	AASS	FALSE	107	205	182	257	149	301	59	107	176	405	139	194	167	155	291	104	198	146	94	340
AATF_CCDS32632.1_ex2_17:35310322-35310345:+_5-4	AATF	FALSE	129	172	212	223	251	177	95	172	219	475	220	222	90	66	116	205	145	116	140	362
AATF_CCDS32632.1_ex1_17:35307692-35307715:-_5-3	AATF	FALSE	104	113	191	66	117	125	0	25	187	364	218	118	161	238	98	271	219	173	204	271
AATF_CCDS32632.1_ex1_17:35307610-35307633:-_5-2	AATF	TRUE	125	266	307	156	104	251	442	46	107	472	334	194	183	117	164	188	256	153	393	491
AATF_CCDS32632.1_ex2_17:35310574-35310597:+_5-5	AATF	FALSE	18	77	14	21	49	86	6	129	36	432	22	163	41	90	48	79	157	89	48	341
AATF_CCDS32632.1_ex1_17:35307577-35307600:+_5-1	AATF	TRUE	44	36	207	63	18	82	6	144	68	254	135	126	47	121	21	86	43	63	24	207
sgAATK_4	AATK	FALSE	215	201	387	258	179	318	136	279	331	549	257	205	236	101	172	222	113	171	204	409
AATK_CCDS45807.1_ex4_17:79096992-79097015:-_5-3	AATK	FALSE	485	648	525	508	427	1077	644	382	511	719	698	580	533	661	795	404	766	842	588	623
sgAATK_1	AATK	FALSE	318	580	757	384	413	919	474	561	458	647	628	621	378	436	462	537	598	494	412	570
sgAATK_8	AATK	FALSE	177	305	449	58	178	193	431	113	252	662	250	249	187	407	157	175	237	403	224	579
sgAATK_3	AATK	FALSE	207	394	344	201	239	445	94	255	226	542	264	277	251	263	287	326	280	452	266	489
AATK_CCDS45807.1_ex3_17:79095970-79095993:-_5-2	AATK	FALSE	308	382	502	245	374	767	584	487	449	581	682	507	606	463	556	443	842	440	388	473
sgAATK_9	AATK	TRUE	218	178	506	481	276	401	235	128	334	519	478	394	304	310	260	253	376	292	278	453
AATK_CCDS45807.1_ex7_17:79100225-79100248:-_5-5	AATK	FALSE	186	298	636	397	156	708	318	238	267	474	207	288	252	314	328	125	420	412	375	358
AATK_CCDS45807.1_ex5_17:79098584-79098607:-_5-4	AATK	TRUE	182	259	383	214	234	546	191	169	294	578	426	391	447	188	351	202	325	254	392	553
AATK_CCDS45807.1_ex3_17:79095931-79095954:+_5-1	AATK	FALSE	435	463	762	433	439	747	437	401	465	745	808	584	430	451	383	426	556	627	362	563
ABAT_CCDS10534.1_ex3_16:8844302-8844325:+_5-1	ABAT	FALSE	271	279	513	176	317	511	355	205	277	437	576	283	261	345	225	162	211	353	258	346
ABAT_CCDS10534.1_ex3_16:8844340-8844363:+_5-2	ABAT	FALSE	213	431	1025	124	342	768	535	311	462	601	466	323	302	463	436	309	560	422	402	437
ABAT_CCDS10534.1_ex6_16:8858667-8858690:-_5-3	ABAT	TRUE	210	231	380	281	174	471	172	79	161	488	367	401	255	346	234	258	180	232	377	370
ABAT_CCDS10534.1_ex9_16:8862743-8862766:-_5-5	ABAT	FALSE	206	566	730	66	384	1179	346	342	287	590	680	483	481	367	376	456	894	762	417	479
ABAT_CCDS10534.1_ex8_16:8862083-8862106:+_5-4	ABAT	TRUE	324	434	865	199	231	587	222	262	294	508	725	436	196	494	317	347	393	634	429	482
ABCA1_CCDS6762.1_ex36_9:107593327-107593350:-_5-4	ABCA1	FALSE	318	417	809	167	322	1014	185	234	198	494	526	536	575	414	429	328	458	387	467	406
ABCA1_CCDS6762.1_ex28_9:107581892-107581915:+_5-1	ABCA1	FALSE	232	219	285	299	515	343	48	188	474	491	252	215	183	242	129	166	79	337	355	331
ABCA1_CCDS6762.1_ex29_9:107582304-107582327:-_5-3	ABCA1	TRUE	203	182	283	79	258	358	286	256	244	498	426	185	143	149	257	114	136	294	203	394
ABCA1_CCDS6762.1_ex43_9:107620822-107620845:-_5-5	ABCA1	TRUE	247	340	498	139	278	456	301	147	291	409	427	393	305	422	197	372	354	258	337	354
ABCA1_CCDS6762.1_ex28_9:107581948-107581971:+_5-2	ABCA1	FALSE	219	288	504	163	147	373	132	296	218	493	229	232	105	293	153	226	253	234	274	403
ABCA10_CCDS11684.1_ex30_17:67210930-67210953:+_5-4	ABCA10	FALSE	253	160	524	293	149	466	215	62	322	379	224	228	247	151	207	226	143	278	269	269
ABCA10_CCDS11684.1_ex20_17:67183873-67183896:-_5-1	ABCA10	TRUE	214	258	213	371	275	292	236	107	257	378	179	129	115	244	231	136	171	203	98	271
ABCA10_CCDS11684.1_ex21_17:67186574-67186597:-_5-2	ABCA10	FALSE	328	553	678	442	308	802	325	433	455	457	434	450	445	342	367	430	665	539	433	441
ABCA10_CCDS11684.1_ex34_17:67217983-67218006:-_5-5	ABCA10	FALSE	65	135	145	28	134	189	15	36	75	151	43	172	92	89	66	56	106	159	143	179
ABCA10_CCDS11684.1_ex23_17:67188722-67188745:-_5-3	ABCA10	TRUE	293	169	343	200	123	495	242	245	151	296	267	152	135	179	156	105	191	240	211	269
ABCA12_CCDS33372.1_ex29_2:215855583-215855606:+_5-3	ABCA12	FALSE	177	123	150	146	156	125	173	191	100	259	152	160	115	113	84	118	113	174	192	158
ABCA12_CCDS33372.1_ex31_2:215865634-215865657:+_5-4	ABCA12	TRUE	317	290	630	304	310	449	228	481	232	421	325	273	182	258	229	144	218	224	391	365
ABCA12_CCDS33372.1_ex32_2:215866357-215866380:+_5-5	ABCA12	FALSE	140	29	96	6	58	190	40	7	85	116	13	70	12	96	33	19	23	49	70	74
ABCA12_CCDS33372.1_ex28_2:215854281-215854304:-_5-2	ABCA12	FALSE	105	133	166	39	101	258	287	154	128	267	258	196	98	102	354	157	155	168	239	174
ABCA12_CCDS33372.1_ex26_2:215852498-215852521:+_5-1	ABCA12	TRUE	254	542	588	400	253	379	200	464	415	501	358	434	232	292	530	333	904	576	394	408
ABCA13_CCDS47584.1_ex8_7:48278980-48279003:+_5-2	ABCA13	FALSE	231	397	528	503	293	675	241	414	358	429	499	369	294	445	388	297	316	362	366	358
ABCA13_CCDS47584.1_ex16_7:48314774-48314797:+_5-4	ABCA13	FALSE	290	284	537	409	300	643	264	314	411	369	253	346	325	240	496	388	346	300	449	337
ABCA13_CCDS47584.1_ex16_7:48315583-48315606:-_5-5	ABCA13	FALSE	260	345	329	112	277	549	199	134	206	409	236	251	327	407	270	263	424	214	371	340
ABCA13_CCDS47584.1_ex16_7:48314257-48314280:+_5-3	ABCA13	TRUE	143	249	357	125	96	155	370	292	106	267	320	147	312	154	257	156	153	175	141	211
ABCA13_CCDS47584.1_ex5_7:48266860-48266883:+_5-1	ABCA13	TRUE	213	513	460	182	185	378	80	441	341	379	326	151	152	147	268	260	382	314	342	325
ABCA2_CCDS43909.1_ex31_9:139911691-139911714:-_5-2	ABCA2	TRUE	294	443	604	264	245	486	363	424	384	503	542	554	661	378	438	248	477	422	341	408
ABCA2_CCDS43909.1_ex35_9:139912632-139912655:+_5-3	ABCA2	FALSE	337	389	478	437	359	619	231	257	285	398	235	319	200	321	145	222	306	245	614	315
ABCA2_CCDS43909.1_ex37_9:139913372-139913395:-_5-5	ABCA2	FALSE	258	344	296	174	248	589	321	240	195	434	256	271	163	277	255	205	235	448	539	306
ABCA2_CCDS43909.1_ex27_9:139910559-139910582:+_5-1	ABCA2	FALSE	282	514	678	410	531	887	462	331	414	559	739	786	380	479	474	371	715	577	803	520
ABCA2_CCDS43909.1_ex35_9:139912690-139912713:-_5-4	ABCA2	TRUE	236	249	481	260	276	465	177	212	267	460	441	247	410	412	204	262	212	323	497	402
ABCA3_CCDS10466.1_ex18_16:2348501-2348524:-_5-1	ABCA3	FALSE	353	160	404	269	450	454	700	422	341	434	451	180	180	117	206	131	339	396	573	301
ABCA3_CCDS10466.1_ex25_16:2369697-2369720:+_5-4	ABCA3	FALSE	473	563	690	205	327	792	258	280	324	114	643	749	557	325	412	361	901	431	396	502
ABCA3_CCDS10466.1_ex21_16:2354103-2354126:+_5-2	ABCA3	FALSE	301	410	633	779	494	668	293	391	346	517	653	895	751	395	352	434	786	452	697	426
ABCA3_CCDS10466.1_ex25_16:2369770-2369793:+_5-5	ABCA3	TRUE	202	376	699	125	261	563	250	420	377	476	433	584	281	225	255	263	416	415	423	400
ABCA3_CCDS10466.1_ex22_16:2358534-2358557:+_5-3	ABCA3	TRUE	361	379	596	629	457	717	330	271	444	520	631	420	309	340	485	446	606	413	465	409
ABCA4_CCDS747.1_ex38_1:94528692-94528715:-_5-3	ABCA4	TRUE	213	242	288	94	203	376	128	92	227	570	249	335	230	228	203	185	153	285	220	475
ABCA4_CCDS747.1_ex37_1:94528128-94528151:+_5-2	ABCA4	FALSE	180	361	455	375	195	623	177	153	196	487	286	282	340	189	196	171	314	249	202	405
ABCA4_CCDS747.1_ex28_1:94508342-94508365:+_5-1	ABCA4	TRUE	80	305	337	89	185	476	77	60	222	439	440	269	194	189	285	132	200	118	282	376
ABCA4_CCDS747.1_ex42_1:94546256-94546279:+_5-5	ABCA4	FALSE	130	369	311	245	283	587	222	252	292	457	334	165	157	246	321	258	213	315	395	329
ABCA4_CCDS747.1_ex38_1:94528711-94528734:+_5-4	ABCA4	FALSE	41	65	254	31	93	156	111	20	149	367	99	57	80	88	58	130	116	28	76	295
ABCA5_CCDS11685.1_ex32_17:67300883-67300906:+_5-3	ABCA5	TRUE	271	383	392	62	343	403	204	161	242	493	382	203	270	378	382	275	222	313	614	348
ABCA5_CCDS11685.1_ex35_17:67305496-67305519:+_5-5	ABCA5	FALSE	144	193	279	289	270	244	173	74	176	323	263	268	142	178	225	256	274	218	300	300
ABCA5_CCDS11685.1_ex33_17:67302987-67303010:+_5-4	ABCA5	FALSE	250	123	331	130	234	203	458	123	269	435	104	129	68	190	144	118	49	161	114	262
ABCA5_CCDS11685.1_ex22_17:67282094-67282117:+_5-1	ABCA5	TRUE	71	63	67	0	78	68	169	15	75	161	46	40	49	67	45	33	101	91	59	121
ABCA5_CCDS11685.1_ex24_17:67283787-67283810:+_5-2	ABCA5	FALSE	334	494	783	239	407	733	508	831	462	512	1444	710	263	328	476	345	515	506	543	400
ABCA6_CCDS11683.1_ex30_17:67121163-67121186:-_5-3	ABCA6	TRUE	44	18	33	11	24	47	0	29	76	57	26	22	0	69	7	21	14	17	7	32
ABCA6_CCDS11683.1_ex27_17:67111582-67111605:-_5-2	ABCA6	FALSE	308	213	284	250	255	313	406	423	297	369	252	457	77	163	220	406	374	210	296	341
ABCA6_CCDS11683.1_ex32_17:67125796-67125819:-_5-4	ABCA6	TRUE	129	185	258	155	124	350	548	321	88	298	143	184	104	176	75	113	62	127	152	234
ABCA6_CCDS11683.1_ex22_17:67106962-67106985:-_5-1	ABCA6	FALSE	132	120	197	125	193	290	254	197	154	296	193	141	118	137	275	131	153	185	140	224
ABCA6_CCDS11683.1_ex35_17:67132250-67132273:+_5-5	ABCA6	FALSE	181	83	202	313	99	143	41	171	112	248	184	70	100	267	79	111	169	148	171	180
ABCA7_CCDS12055.1_ex10_19:1045160-1045183:-_5-2	ABCA7	TRUE	405	633	648	333	406	791	743	289	388	670	775	595	311	423	297	242	376	422	597	609
ABCA7_CCDS12055.1_ex20_19:1052067-1052090:+_5-5	ABCA7	TRUE	316	378	551	423	354	615	354	331	442	504	303	525	326	240	544	377	458	723	548	457
ABCA7_CCDS12055.1_ex18_19:1051155-1051178:+_5-4	ABCA7	FALSE	389	990	987	474	532	694	718	395	438	598	922	667	1033	566	515	547	1271	702	760	486
ABCA7_CCDS12055.1_ex11_19:1046257-1046280:-_5-3	ABCA7	FALSE	382	721	1290	256	473	879	316	570	439	651	770	668	482	587	692	400	798	427	592	511
ABCA7_CCDS12055.1_ex3_19:1042137-1042160:+_5-1	ABCA7	FALSE	475	694	1436	887	461	871	682	656	573	756	888	644	672	637	438	389	703	659	464	580
ABCA8_CCDS11680.1_ex29_17:66924077-66924100:+_5-4	ABCA8	TRUE	186	202	438	99	297	535	143	179	291	522	346	262	120	212	287	312	246	218	286	412
ABCA8_CCDS11680.1_ex21_17:66902267-66902290:-_5-1	ABCA8	FALSE	156	372	203	259	106	156	371	53	146	237	250	120	196	187	288	297	182	117	145	175
ABCA8_CCDS11680.1_ex29_17:66924136-66924159:+_5-5	ABCA8	TRUE	351	261	428	503	254	815	417	462	385	525	267	240	253	248	340	292	266	245	643	480
ABCA8_CCDS11680.1_ex24_17:66914172-66914195:+_5-2	ABCA8	FALSE	279	216	363	419	375	447	318	357	230	537	389	241	217	273	327	294	163	492	236	411
ABCA8_CCDS11680.1_ex28_17:66920855-66920878:-_5-3	ABCA8	FALSE	341	130	399	169	387	655	289	161	483	410	269	325	177	161	232	111	120	247	258	300
ABCA9_CCDS11681.1_ex31_17:67031481-67031504:+_5-3	ABCA9	FALSE	105	53	219	70	82	34	116	290	106	182	57	68	147	144	44	54	30	79	83	132
ABCA9_CCDS11681.1_ex32_17:67031846-67031869:-_5-5	ABCA9	TRUE	301	567	400	172	119	572	285	256	268	423	490	416	235	259	246	287	580	436	463	329
ABCA9_CCDS11681.1_ex31_17:67031505-67031528:+_5-4	ABCA9	FALSE	324	477	496	250	424	583	312	562	323	446	347	140	355	262	287	443	371	292	332	329
ABCA9_CCDS11681.1_ex31_17:67031450-67031473:+_5-2	ABCA9	FALSE	0	0	0	0	0	0	0	0	0	0	0	0	0	0	0	0	0	0	0	0
ABCA9_CCDS11681.1_ex23_17:67022582-67022605:-_5-1	ABCA9	TRUE	53	76	54	116	66	35	93	45	89	52	95	53	26	50	25	10	10	55	103	46
ABCB1_CCDS5608.1_ex17_7:87179861-87179884:-_5-2	ABCB1	TRUE	173	173	558	116	304	259	336	179	255	414	413	260	161	283	186	254	255	506	364	350
ABCB1_CCDS5608.1_ex15_7:87179269-87179292:+_5-1	ABCB1	FALSE	104	319	288	132	155	153	117	361	182	303	189	121	171	117	119	249	264	252	327	244
ABCB1_CCDS5608.1_ex22_7:87196271-87196294:-_5-5	ABCB1	FALSE	130	119	67	135	78	134	100	70	149	172	61	74	80	63	65	77	62	88	74	137
ABCB1_CCDS5608.1_ex20_7:87190653-87190676:-_5-3	ABCB1	TRUE	56	75	194	145	145	274	126	218	135	311	212	124	86	139	122	158	134	145	60	227
ABCB1_CCDS5608.1_ex22_7:87196148-87196171:-_5-4	ABCB1	FALSE	73	164	90	155	128	116	114	118	136	263	49	107	38	268	58	90	58	240	130	175
ABCB10_CCDS1580.1_ex8_1:229676480-229676503:+_5-1	ABCB10	TRUE	433	473	589	224	292	914	602	605	391	518	548	461	326	513	425	448	1158	516	450	413
ABCB10_CCDS1580.1_ex9_1:229678075-229678098:-_5-2	ABCB10	TRUE	517	489	1181	713	626	1274	1248	579	600	729	610	556	286	379	700	605	578	685	705	547
ABCB10_CCDS1580.1_ex12_1:229694267-229694290:+_5-5	ABCB10	FALSE	282	263	493	560	345	549	322	483	210	507	477	452	433	327	544	157	615	445	291	439
ABCB11_CCDS46444.1_ex18_2:169842760-169842783:-_5-2	ABCB11	TRUE	212	336	585	406	278	459	351	159	347	517	534	442	245	257	189	244	489	192	300	440
ABCB11_CCDS46444.1_ex23_2:169869923-169869946:+_5-5	ABCB11	FALSE	281	259	691	416	227	479	209	349	360	627	497	309	287	323	307	398	621	509	469	465
ABCB11_CCDS46444.1_ex16_2:169833142-169833165:-_5-1	ABCB11	FALSE	114	169	265	177	175	330	229	55	152	253	208	89	113	149	167	116	114	189	166	211
ABCB11_CCDS46444.1_ex22_2:169853154-169853177:-_5-4	ABCB11	FALSE	71	102	112	101	108	437	108	67	97	277	126	235	93	122	128	67	116	246	79	241
ABCB11_CCDS46444.1_ex20_2:169850327-169850350:+_5-3	ABCB11	TRUE	169	161	486	465	139	553	56	459	190	439	314	212	158	159	294	143	243	166	223	355
ABCB4_CCDS5605.1_ex23_7:87083877-87083900:-_5-4	ABCB4	TRUE	216	178	429	272	172	582	285	161	252	421	115	219	183	191	236	161	292	198	474	326
ABCB4_CCDS5605.1_ex13_7:87060823-87060846:+_5-1	ABCB4	FALSE	303	274	624	137	321	536	186	321	309	493	829	605	324	347	389	288	716	542	436	396
ABCB4_CCDS5605.1_ex17_7:87072977-87073000:+_5-2	ABCB4	FALSE	115	71	249	208	79	196	44	80	50	116	221	144	34	118	64	80	131	65	141	139
ABCB4_CCDS5605.1_ex24_7:87092206-87092229:-_5-5	ABCB4	FALSE	132	187	303	24	168	332	251	73	124	223	167	132	325	107	139	201	321	184	153	201
ABCB4_CCDS5605.1_ex22_7:87082254-87082277:-_5-3	ABCB4	TRUE	172	263	461	466	272	351	379	213	357	559	304	244	150	411	465	345	173	353	198	383
ABCB5_CCDS5371.1_ex2_7:20721132-20721155:+_6-6	ABCB5	FALSE	260	345	488	663	278	867	145	519	323	544	492	258	297	387	280	323	203	395	438	353
ABCB5_CCDS5371.1_ex0_7:20691170-20691193:+_6-2	ABCB5	FALSE	186	205	359	277	208	512	242	182	240	309	265	372	129	200	359	314	223	198	333	261
ABCB5_CCDS5371.1_ex1_7:20698153-20698176:+_6-5	ABCB5	TRUE	287	318	857	391	356	321	486	467	385	541	517	585	366	268	450	497	312	375	434	429
ABCB5_CCDS5371.1_ex0_7:20691136-20691159:-_6-1	ABCB5	FALSE	67	90	85	185	40	159	76	61	68	129	28	24	43	54	69	52	75	151	156	100
ABCB5_CCDS5371.1_ex0_7:20691212-20691235:+_6-3	ABCB5	FALSE	73	100	50	13	101	112	67	118	68	112	19	65	22	57	0	78	45	62	68	83
ABCB5_CCDS5371.1_ex1_7:20698127-20698150:+_6-4	ABCB5	TRUE	21	28	63	1	22	37	50	3	21	28	35	11	6	27	11	17	6	28	32	32
ABCB6_CCDS2436.1_ex15_2:220081125-220081148:+_5-3	ABCB6	FALSE	71	197	368	58	175	152	228	233	139	407	307	232	168	186	182	151	245	220	103	326
ABCB6_CCDS2436.1_ex18_2:220083172-220083195:+_5-4	ABCB6	TRUE	207	413	370	382	271	675	417	239	355	536	468	335	428	233	232	346	401	520	756	408
ABCB6_CCDS2436.1_ex14_2:220080858-220080881:+_5-2	ABCB6	FALSE	352	261	668	383	386	336	615	602	339	532	439	338	158	373	381	274	275	398	257	407
ABCB6_CCDS2436.1_ex18_2:220083276-220083299:+_5-5	ABCB6	FALSE	370	330	526	451	282	501	297	321	321	443	295	278	239	380	465	306	496	317	247	321
ABCB6_CCDS2436.1_ex14_2:220080836-220080859:-_5-1	ABCB6	TRUE	466	518	954	310	546	1284	248	451	539	704	891	577	645	590	302	381	462	707	815	588
ABCB7_CCDS14428.1_ex15_X:74375994-74376017:-_5-5	ABCB7	FALSE	118	131	275	38	60	386	96	236	143	400	130	182	152	123	117	185	191	264	150	371
ABCB7_CCDS14428.1_ex9_X:74293704-74293727:-_5-1	ABCB7	TRUE	54	160	359	44	103	445	34	83	94	619	291	220	137	168	138	128	318	267	157	467
ABCB7_CCDS14428.1_ex15_X:74375942-74375965:+_5-4	ABCB7	TRUE	43	378	301	74	79	285	232	34	66	450	120	208	224	71	257	200	219	187	118	398
ABCB7_CCDS14428.1_ex9_X:74293741-74293764:-_5-2	ABCB7	FALSE	55	193	144	16	32	237	0	13	47	330	276	154	161	117	72	236	254	166	151	293
ABCB7_CCDS14428.1_ex10_X:74295284-74295307:-_5-3	ABCB7	FALSE	35	81	60	58	40	86	3	11	37	203	94	60	65	48	94	43	113	149	20	190
ABCB8_CCDS5913.1_ex5_7:150732708-150732731:-_5-4	ABCB8	FALSE	319	438	361	520	252	729	370	178	260	499	682	491	415	572	255	293	775	408	390	426
ABCB8_CCDS5913.1_ex6_7:150733026-150733049:-_5-5	ABCB8	TRUE	301	742	1076	580	459	873	462	350	564	704	866	825	773	438	590	520	598	736	579	578
ABCB8_CCDS5913.1_ex3_7:150731626-150731649:-_5-2	ABCB8	TRUE	238	492	375	365	362	485	462	313	464	509	614	409	377	620	395	273	489	417	579	439
ABCB8_CCDS5913.1_ex2_7:150731432-150731455:+_5-1	ABCB8	FALSE	327	435	606	414	318	575	279	479	441	451	723	402	350	263	497	293	670	586	376	353
ABCB8_CCDS5913.1_ex4_7:150731823-150731846:+_5-3	ABCB8	FALSE	229	186	191	241	151	318	236	53	196	209	366	130	152	60	470	117	413	301	281	184
ABCB9_CCDS58286.1_ex9_12:123444500-123444523:+_5-5	ABCB9	FALSE	353	646	699	524	506	706	650	341	441	707	572	528	609	382	335	409	542	279	524	445
ABCB9_CCDS58286.1_ex9_12:123444226-123444249:-_5-3	ABCB9	TRUE	265	280	412	272	291	717	87	526	264	536	614	309	303	291	690	391	463	463	500	425
ABCB9_CCDS58286.1_ex7_12:123434395-123434418:+_5-1	ABCB9	TRUE	142	275	295	180	151	347	94	313	369	372	249	387	328	337	317	170	398	217	173	333
ABCB9_CCDS58286.1_ex9_12:123444407-123444430:+_5-4	ABCB9	FALSE	146	180	637	186	152	295	195	176	277	319	167	151	185	147	143	61	523	121	148	242
ABCB9_CCDS58286.1_ex7_12:123434450-123434473:-_5-2	ABCB9	FALSE	292	596	847	471	420	426	476	512	475	607	749	751	396	293	410	404	452	383	543	472
ABCC1_CCDS42122.1_ex5_16:16126994-16127017:-_5-1	ABCC1	FALSE	205	225	773	59	170	395	48	114	204	433	264	329	224	301	271	158	271	149	226	321
ABCC1_CCDS42122.1_ex7_16:16138396-16138419:+_5-3	ABCC1	FALSE	163	313	352	214	221	659	206	260	177	291	324	249	203	172	117	180	203	271	267	299
ABCC1_CCDS42122.1_ex16_16:16177311-16177334:+_5-5	ABCC1	TRUE	64	234	129	29	102	143	202	22	176	236	192	160	147	108	178	183	442	131	165	215
ABCC1_CCDS42122.1_ex6_16:16130324-16130347:-_5-2	ABCC1	FALSE	130	283	288	572	194	394	217	339	230	417	141	128	315	372	170	286	226	187	275	276
ABCC1_CCDS42122.1_ex9_16:16142029-16142052:-_5-4	ABCC1	TRUE	294	270	359	293	268	597	406	493	386	632	474	269	292	315	244	307	254	277	650	414
ABCC10_CCDS4896.1_ex0_6:43400767-43400790:+_5-3	ABCC10	TRUE	230	284	449	434	314	730	353	221	354	602	482	287	200	415	438	287	385	315	516	486
ABCC10_CCDS4896.1_ex6_6:43409645-43409668:-_5-5	ABCC10	FALSE	250	373	544	488	213	824	199	379	291	575	900	381	378	340	193	497	466	361	553	470
ABCC10_CCDS4896.1_ex0_6:43400379-43400402:+_5-1	ABCC10	FALSE	299	321	562	237	292	425	294	345	390	519	474	459	334	262	305	300	287	420	375	407
ABCC10_CCDS4896.1_ex1_6:43402501-43402524:-_5-4	ABCC10	FALSE	91	354	653	88	100	312	121	223	105	623	139	309	257	353	181	149	386	310	235	473
ABCC10_CCDS4896.1_ex0_6:43400561-43400584:+_5-2	ABCC10	TRUE	110	225	458	298	166	231	115	173	271	414	352	456	289	149	430	154	421	370	210	382
ABCC11_CCDS10732.1_ex17_16:48239361-48239384:-_5-2	ABCC11	FALSE	305	308	629	206	357	582	454	235	231	510	773	445	321	354	224	251	979	623	614	458
ABCC11_CCDS10732.1_ex15_16:48234306-48234329:+_5-1	ABCC11	FALSE	260	285	448	392	268	412	437	204	319	518	460	282	219	305	299	181	367	376	340	407
ABCC11_CCDS10732.1_ex19_16:48244986-48245009:-_5-3	ABCC11	TRUE	325	328	481	406	189	768	196	377	283	589	409	283	284	255	676	306	546	280	444	517
ABCC11_CCDS10732.1_ex24_16:48256598-48256621:+_5-5	ABCC11	FALSE	238	416	373	166	212	370	248	419	217	416	424	331	268	394	230	175	291	306	342	324
ABCC11_CCDS10732.1_ex23_16:48250102-48250125:+_5-4	ABCC11	TRUE	323	402	595	243	281	641	190	614	370	586	400	255	385	251	407	223	305	425	255	474
ABCC12_CCDS10730.1_ex25_16:48174665-48174688:-_5-2	ABCC12	TRUE	236	564	462	678	414	528	459	236	475	719	703	515	297	338	421	350	573	362	437	548
ABCC12_CCDS10730.1_ex27_16:48177841-48177864:+_5-3	ABCC12	FALSE	137	155	254	217	189	136	13	238	97	440	205	224	227	175	94	168	219	290	200	337
ABCC12_CCDS10730.1_ex27_16:48177956-48177979:-_5-5	ABCC12	TRUE	278	138	183	382	133	488	217	89	208	516	187	174	115	152	219	181	81	191	215	392
ABCC12_CCDS10730.1_ex27_16:48177882-48177905:-_5-4	ABCC12	FALSE	246	224	475	209	154	552	265	155	350	415	540	395	199	221	268	353	553	525	191	323
ABCC12_CCDS10730.1_ex22_16:48167596-48167619:-_5-1	ABCC12	FALSE	322	586	950	370	414	771	404	639	598	660	956	541	553	323	485	560	642	915	489	549
ABCC2_CCDS7484.1_ex5_10:101554194-101554217:+_5-3	ABCC2	TRUE	188	161	341	157	265	252	157	181	309	381	321	263	184	190	202	194	166	274	264	282
ABCC2_CCDS7484.1_ex3_10:101553372-101553395:-_5-2	ABCC2	FALSE	48	78	225	17	63	169	13	105	75	160	229	48	57	34	164	64	47	191	140	135
ABCC2_CCDS7484.1_ex14_10:101571346-101571369:-_5-5	ABCC2	FALSE	797	938	944	549	762	1233	829	482	829	832	993	632	598	524	551	555	597	529	650	571
ABCC2_CCDS7484.1_ex6_10:101556878-101556901:-_5-4	ABCC2	FALSE	223	559	596	126	309	687	350	574	215	529	730	556	369	304	308	302	558	297	368	468
ABCC2_CCDS7484.1_ex2_10:101552071-101552094:-_5-1	ABCC2	TRUE	235	136	373	224	207	297	227	283	255	335	175	152	232	132	229	206	138	232	251	309
ABCC3_CCDS32681.1_ex7_17:48738310-48738333:+_5-5	ABCC3	TRUE	343	498	501	135	301	302	188	135	412	435	609	357	302	253	220	369	875	292	499	380
ABCC3_CCDS32681.1_ex6_17:48736602-48736625:-_5-4	ABCC3	FALSE	364	345	678	255	384	399	480	348	301	488	495	186	181	323	351	306	403	622	377	381
ABCC3_CCDS32681.1_ex1_17:48733311-48733334:-_5-2	ABCC3	FALSE	400	565	1324	540	628	1275	846	826	540	764	1308	705	640	940	502	895	1265	829	759	668
ABCC3_CCDS32681.1_ex3_17:48734423-48734446:+_5-3	ABCC3	TRUE	328	357	802	501	284	369	422	329	330	643	425	477	175	373	254	295	351	1049	435	484
ABCC3_CCDS32681.1_ex1_17:48733267-48733290:-_5-1	ABCC3	FALSE	456	725	677	253	508	1085	448	362	485	563	1113	399	715	601	337	484	829	658	665	411
ABCC4_CCDS45061.1_ex14_13:95860148-95860171:-_5-3	ABCC4	TRUE	610	627	850	513	723	1264	506	455	609	593	979	718	480	465	601	880	967	946	1297	493
ABCC4_CCDS45061.1_ex17_13:95886862-95886885:-_5-5	ABCC4	FALSE	154	193	205	150	134	254	32	39	145	193	189	105	56	108	161	54	42	76	161	130
ABCC4_CCDS45061.1_ex16_13:95863013-95863036:-_5-4	ABCC4	FALSE	178	134	343	89	218	278	188	67	184	241	377	127	236	198	236	133	303	283	310	183
ABCC4_CCDS45061.1_ex13_13:95858780-95858803:-_5-1	ABCC4	TRUE	226	419	865	120	425	333	494	412	450	480	480	211	237	329	281	370	355	497	407	387
ABCC4_CCDS45061.1_ex13_13:95858877-95858900:+_5-2	ABCC4	FALSE	530	931	1198	436	429	744	820	687	630	600	1061	638	503	547	679	442	1038	683	837	528
ABCC5_CCDS33898.1_ex3_3:183707087-183707110:+_5-4	ABCC5	FALSE	309	353	487	253	284	454	563	264	333	482	445	255	443	467	221	310	172	495	369	332
ABCC5_CCDS33898.1_ex4_3:183732050-183732073:-_5-5	ABCC5	FALSE	159	240	269	66	101	577	99	320	134	318	238	142	209	172	185	94	261	192	251	228
ABCC5_CCDS33898.1_ex2_3:183706425-183706448:-_5-1	ABCC5	TRUE	478	303	751	222	380	488	150	369	321	418	542	307	195	375	297	255	401	568	388	429
ABCC5_CCDS33898.1_ex2_3:183706483-183706506:+_5-2	ABCC5	FALSE	300	504	234	225	266	455	546	197	402	445	711	245	433	414	387	372	402	418	632	395
ABCC5_CCDS33898.1_ex3_3:183707010-183707033:+_5-3	ABCC5	TRUE	235	301	446	165	251	257	115	180	291	466	280	227	97	214	248	193	169	429	276	382
ABCC6_CCDS10568.1_ex18_16:16282818-16282841:-_10-3	ABCC6	FALSE	257	302	538	467	335	493	327	446	425	696	321	553	285	395	542	346	330	413	349	514
ABCC6_CCDS10568.1_ex21_16:16291900-16291923:-_10-4	ABCC6	FALSE	339	538	1093	517	442	694	634	450	336	677	617	472	380	352	419	336	870	557	552	556
ABCC6_CCDS10568.1_ex29_16:16315531-16315554:+_10-6	ABCC6	FALSE	436	500	630	263	434	725	359	226	419	636	486	459	449	381	465	365	335	483	439	501
ABCC6_CCDS10568.1_ex15_16:16276732-16276755:-_10-1	ABCC6	FALSE	467	378	714	496	378	599	316	179	438	703	738	521	353	411	276	299	563	640	336	546
ABCC6_CCDS10568.1_ex29_16:16315564-16315587:+_10-8	ABCC6	FALSE	46	117	267	34	189	186	157	7	52	561	167	86	42	127	34	110	164	79	57	431
ABCC6_CCDS10568.1_ex29_16:16315617-16315640:-_10-10	ABCC6	FALSE	283	547	551	597	291	668	248	227	385	439	400	625	282	359	343	338	488	219	414	394
ABCC6_CCDS10568.1_ex29_16:16315589-16315612:-_10-9	ABCC6	FALSE	260	356	387	86	194	396	91	246	180	486	494	189	214	269	197	296	238	201	177	460
ABCC6_CCDS10568.1_ex29_16:16315548-16315571:-_10-7	ABCC6	FALSE	176	182	333	70	70	592	200	184	166	324	218	284	209	284	251	167	415	306	139	248
ABCC6_CCDS10568.1_ex23_16:16297388-16297411:+_10-5	ABCC6	FALSE	281	436	479	201	337	602	304	190	490	436	542	488	393	357	367	297	856	474	462	420
ABCC6_CCDS10568.1_ex17_16:16281043-16281066:-_10-2	ABCC6	FALSE	155	270	603	428	220	656	374	199	483	598	426	364	208	262	377	258	524	541	303	527
ABCC8_CCDS31437.1_ex30_11:17464816-17464839:+_5-3	ABCC8	FALSE	211	276	509	243	218	192	99	119	152	388	239	238	253	172	154	212	179	328	189	270
ABCC8_CCDS31437.1_ex34_11:17483198-17483221:+_5-4	ABCC8	TRUE	346	479	622	351	286	1061	368	398	507	631	478	675	751	311	685	493	888	428	503	544
ABCC8_CCDS31437.1_ex35_11:17485059-17485082:+_5-5	ABCC8	TRUE	227	409	416	145	167	99	86	167	203	347	251	429	272	231	411	257	332	264	247	293
ABCC8_CCDS31437.1_ex27_11:17452374-17452397:+_5-2	ABCC8	FALSE	309	349	666	153	297	595	705	299	214	474	391	658	304	377	400	322	636	422	327	350
ABCC8_CCDS31437.1_ex24_11:17449412-17449435:-_5-1	ABCC8	FALSE	322	292	1063	312	342	459	675	211	283	407	536	296	316	234	478	215	373	491	321	340
ABCC9_CCDS8693.1_ex25_12:22040805-22040828:-_5-1	ABCC9	TRUE	217	436	726	279	379	647	152	98	279	434	778	196	370	251	279	248	364	310	376	412
ABCC9_CCDS8693.1_ex30_12:22063203-22063226:+_5-2	ABCC9	FALSE	267	154	323	87	196	368	167	182	345	343	253	624	162	246	284	173	304	236	487	302
ABCC9_CCDS8693.1_ex35_12:22078940-22078963:+_5-4	ABCC9	TRUE	437	314	450	288	549	925	345	566	369	726	596	264	238	602	201	381	275	280	694	541
ABCC9_CCDS8693.1_ex34_12:22069870-22069893:-_5-3	ABCC9	FALSE	174	269	545	177	220	380	369	113	287	461	505	395	235	290	171	247	538	331	237	372
ABCC9_CCDS8693.1_ex36_12:22086780-22086803:-_5-5	ABCC9	FALSE	267	185	522	136	240	663	308	79	256	358	602	225	156	187	257	268	231	293	251	280
ABCD1_CCDS14728.1_ex0_X:152991083-152991106:+_5-2	ABCD1	FALSE	240	232	377	344	285	386	333	260	327	572	383	383	259	265	229	395	519	284	365	481
ABCD1_CCDS14728.1_ex0_X:152991557-152991580:+_5-5	ABCD1	TRUE	411	505	819	593	416	450	332	132	510	693	657	434	421	475	484	354	944	569	399	580
ABCD1_CCDS14728.1_ex0_X:152991257-152991280:+_5-4	ABCD1	FALSE	279	339	474	93	291	655	160	117	331	465	330	235	313	308	249	273	446	372	430	374
ABCD1_CCDS14728.1_ex0_X:152991038-152991061:-_5-1	ABCD1	FALSE	306	509	632	295	510	901	295	325	479	641	541	626	260	466	461	449	744	276	772	465
ABCD1_CCDS14728.1_ex0_X:152991197-152991220:-_5-3	ABCD1	TRUE	127	126	321	165	176	289	153	294	119	495	241	219	155	125	244	164	439	264	486	406
ABCD2_CCDS8734.1_ex9_12:40012598-40012621:+_5-1	ABCD2	FALSE	245	162	318	35	264	382	144	163	271	371	146	136	127	114	103	185	58	219	345	234
ABCD2_CCDS8734.1_ex9_12:40012977-40013000:+_5-4	ABCD2	FALSE	247	153	176	84	146	344	232	105	212	320	271	210	253	131	168	192	165	179	227	218
ABCD2_CCDS8734.1_ex9_12:40012811-40012834:-_5-3	ABCD2	TRUE	188	213	447	100	287	303	391	115	266	402	213	307	143	304	210	238	293	161	170	323
ABCD2_CCDS8734.1_ex9_12:40012638-40012661:+_5-2	ABCD2	FALSE	131	510	525	318	302	559	686	260	348	436	533	251	230	452	146	326	294	476	359	325
ABCD2_CCDS8734.1_ex9_12:40013274-40013297:-_5-5	ABCD2	TRUE	81	184	159	111	133	113	44	130	114	278	109	20	23	138	51	134	110	87	151	218
ABCD3_CCDS44175.1_ex5_1:94940775-94940798:-_5-5	ABCD3	FALSE	140	84	43	100	80	165	17	35	78	213	80	22	123	109	19	13	44	134	37	118
ABCD3_CCDS44175.1_ex1_1:94924178-94924201:-_5-1	ABCD3	TRUE	173	459	265	621	171	370	276	204	249	393	197	223	151	263	186	195	152	228	198	281
ABCD3_CCDS44175.1_ex5_1:94940741-94940764:+_5-4	ABCD3	FALSE	363	374	566	177	261	270	438	348	377	509	369	402	203	279	378	246	287	452	137	326
ABCD3_CCDS44175.1_ex4_1:94939380-94939403:-_5-3	ABCD3	FALSE	34	55	79	81	33	53	102	66	55	105	59	22	72	14	82	22	17	19	57	98
ABCD3_CCDS44175.1_ex4_1:94939320-94939343:+_5-2	ABCD3	TRUE	79	129	257	75	121	160	138	121	189	367	135	284	152	166	132	30	215	99	331	335
ABCD4_CCDS9828.1_ex15_14:74764627-74764650:-_5-3	ABCD4	TRUE	136	183	423	121	173	341	205	87	180	406	356	166	171	212	206	267	470	150	257	317
ABCD4_CCDS9828.1_ex10_14:74759489-74759512:+_5-1	ABCD4	FALSE	276	83	371	229	326	275	310	117	332	395	233	185	93	239	177	173	87	172	249	292
ABCD4_CCDS9828.1_ex17_14:74766843-74766866:+_5-5	ABCD4	TRUE	285	342	564	299	397	867	712	396	316	502	549	338	226	368	237	359	399	411	355	412
ABCD4_CCDS9828.1_ex14_14:74763055-74763078:+_5-2	ABCD4	FALSE	198	330	586	91	278	568	199	177	476	494	611	450	436	363	294	295	312	376	388	382
ABCD4_CCDS9828.1_ex16_14:74766322-74766345:+_5-4	ABCD4	FALSE	156	305	554	101	119	569	226	242	259	460	411	187	230	283	137	257	264	226	193	368
ABCE1_CCDS34071.1_ex7_4:146033406-146033429:-_5-4	ABCE1	TRUE	15	32	33	3	5	36	8	0	6	132	0	9	0	31	14	20	61	0	0	123
ABCE1_CCDS34071.1_ex1_4:146026751-146026774:+_5-1	ABCE1	FALSE	9	19	70	73	15	45	25	0	17	225	70	15	12	43	6	37	11	14	11	128
ABCE1_CCDS34071.1_ex8_4:146038520-146038543:-_5-5	ABCE1	FALSE	6	23	96	0	16	17	0	0	0	387	98	46	36	33	27	8	56	77	48	305
ABCE1_CCDS34071.1_ex2_4:146029173-146029196:-_5-2	ABCE1	TRUE	49	97	96	76	87	106	7	30	95	569	116	19	92	43	112	53	125	81	80	373
ABCE1_CCDS34071.1_ex3_4:146030281-146030304:+_5-3	ABCE1	FALSE	22	25	120	0	11	42	0	1	10	365	33	45	112	38	11	37	80	31	12	338
ABCF1_CCDS34380.1_ex13_6:30552235-30552258:+_5-5	ABCF1	TRUE	21	62	85	28	14	59	2	1	69	614	155	42	31	52	34	62	19	74	37	449
ABCF1_CCDS34380.1_ex10_6:30551444-30551467:+_5-4	ABCF1	TRUE	13	90	63	1	15	186	0	0	11	585	99	59	57	16	60	19	114	129	63	479
ABCF1_CCDS34380.1_ex5_6:30546332-30546355:+_5-1	ABCF1	FALSE	41	17	62	5	50	26	40	29	10	169	18	10	13	31	48	15	23	78	34	122
ABCF1_CCDS34380.1_ex10_6:30551395-30551418:+_5-3	ABCF1	FALSE	68	122	166	1	55	74	0	217	65	596	55	64	69	67	97	52	82	174	57	439
ABCF1_CCDS34380.1_ex9_6:30550909-30550932:-_5-2	ABCF1	FALSE	113	141	449	77	114	183	282	154	152	522	280	207	117	167	155	289	226	128	143	380
sgABCF2_8	ABCF2	FALSE	65	81	141	67	163	263	57	70	104	162	216	192	128	88	170	102	78	325	179	157
ABCF2_CCDS5922.1_ex12_7:150921110-150921133:+_5-4	ABCF2	FALSE	176	221	292	370	224	786	257	435	254	511	190	194	233	276	143	238	167	389	144	398
sgABCF2_10	ABCF2	FALSE	517	538	791	389	476	807	939	717	394	499	442	362	390	276	489	281	523	911	531	472
ABCF2_CCDS5922.1_ex10_7:150919626-150919649:-_5-1	ABCF2	FALSE	315	189	469	302	277	514	522	277	307	582	472	277	294	438	286	247	461	303	229	445
sgABCF2_3	ABCF2	TRUE	318	417	707	216	197	392	316	330	227	708	458	256	139	157	398	153	200	396	417	522
sgABCF2_6	ABCF2	TRUE	285	506	446	124	284	1217	229	510	318	648	363	257	247	286	206	208	384	420	404	559
ABCF2_CCDS5922.1_ex11_7:150920918-150920941:+_5-3	ABCF2	FALSE	311	383	552	247	237	538	173	359	233	557	388	398	286	353	303	398	378	517	366	490
ABCF2_CCDS5922.1_ex11_7:150920839-150920862:-_5-2	ABCF2	FALSE	318	298	1016	185	290	878	365	71	471	634	339	214	383	388	475	331	450	523	634	504
sgABCF2_9	ABCF2	FALSE	139	217	300	217	238	199	144	143	254	505	347	147	202	196	109	226	137	87	180	347
ABCF2_CCDS5922.1_ex13_7:150921873-150921896:+_5-5	ABCF2	FALSE	233	147	573	42	239	765	210	261	301	451	293	476	334	238	119	254	356	199	400	373
ABCF3_CCDS3254.1_ex5_3:183905755-183905778:+_5-2	ABCF3	FALSE	280	282	590	259	399	681	178	346	371	492	521	427	314	400	380	304	588	526	352	422
ABCF3_CCDS3254.1_ex6_3:183906138-183906161:+_5-4	ABCF3	TRUE	172	113	293	203	235	196	169	234	270	441	93	166	96	79	129	165	82	292	294	333
ABCF3_CCDS3254.1_ex4_3:183905479-183905502:-_5-1	ABCF3	FALSE	470	443	435	296	440	722	409	196	558	431	988	605	524	404	545	427	1023	944	312	409
ABCF3_CCDS3254.1_ex8_3:183906714-183906737:+_5-5	ABCF3	TRUE	195	261	348	242	325	618	205	473	318	560	302	239	349	219	227	210	519	255	601	388
ABCF3_CCDS3254.1_ex6_3:183905942-183905965:+_5-3	ABCF3	FALSE	432	686	775	419	433	1029	1132	515	501	788	962	392	287	508	452	736	680	544	398	562
ABCG1_CCDS13681.1_ex2_21:43691189-43691212:-_5-1	ABCG1	FALSE	207	114	280	148	259	148	436	319	390	341	42	113	86	46	65	121	51	162	135	195
ABCG1_CCDS13681.1_ex6_21:43704760-43704783:-_5-5	ABCG1	FALSE	219	299	822	421	357	486	732	277	429	531	692	286	479	257	354	324	371	436	371	391
ABCG1_CCDS13681.1_ex5_21:43702448-43702471:+_5-3	ABCG1	TRUE	212	500	625	325	355	565	532	372	331	486	404	230	202	165	277	341	225	456	292	414
ABCG1_CCDS13681.1_ex6_21:43704708-43704731:+_5-4	ABCG1	FALSE	216	289	510	391	236	583	130	137	189	339	404	315	270	306	201	338	379	173	374	329
ABCG1_CCDS13681.1_ex5_21:43702417-43702440:+_5-2	ABCG1	TRUE	400	654	689	402	330	675	201	375	352	574	558	907	555	480	352	590	1190	969	659	531
ABCG2_CCDS3628.1_ex9_4:89039397-89039420:-_5-1	ABCG2	TRUE	125	163	294	89	97	201	210	78	130	253	230	215	34	131	134	109	134	134	78	190
ABCG2_CCDS3628.1_ex12_4:89053044-89053067:-_5-4	ABCG2	FALSE	261	297	500	510	343	438	44	588	334	385	546	192	205	248	246	184	385	336	304	302
ABCG2_CCDS3628.1_ex11_4:89052232-89052255:-_5-3	ABCG2	FALSE	199	160	274	109	154	198	44	42	225	384	142	80	95	134	73	213	259	220	212	291
ABCG2_CCDS3628.1_ex13_4:89053769-89053792:-_5-5	ABCG2	TRUE	224	206	476	417	268	722	404	330	270	414	369	366	221	274	369	218	334	310	321	337
ABCG2_CCDS3628.1_ex10_4:89042831-89042854:-_5-2	ABCG2	FALSE	266	383	472	261	199	395	260	61	233	301	235	275	439	259	345	183	382	211	379	262
ABCG4_CCDS8415.1_ex1_11:119024760-119024783:+_5-3	ABCG4	TRUE	156	244	471	210	367	343	78	289	330	498	213	209	145	245	97	265	153	334	159	364
ABCG4_CCDS8415.1_ex6_11:119027329-119027352:-_5-5	ABCG4	FALSE	212	118	206	208	224	311	146	129	175	289	106	82	194	110	103	161	138	129	154	227
ABCG4_CCDS8415.1_ex4_11:119025505-119025528:-_5-4	ABCG4	TRUE	297	304	710	187	225	326	103	142	216	526	539	343	358	123	301	281	557	503	537	471
ABCG4_CCDS8415.1_ex0_11:119020874-119020897:-_5-1	ABCG4	FALSE	287	390	659	153	314	523	435	510	469	614	460	212	294	320	330	221	410	758	470	515
ABCG4_CCDS8415.1_ex0_11:119020894-119020917:-_5-2	ABCG4	FALSE	286	574	705	525	423	559	471	832	535	509	403	714	451	613	561	432	609	538	624	441
ABCG5_CCDS1814.1_ex11_2:44065081-44065104:-_5-5	ABCG5	FALSE	317	354	447	451	440	687	425	278	410	525	612	355	173	591	253	275	370	533	517	398
ABCG5_CCDS1814.1_ex11_2:44065008-44065031:-_5-4	ABCG5	FALSE	139	94	177	37	135	190	248	51	116	244	276	78	74	192	230	123	132	203	195	167
ABCG5_CCDS1814.1_ex5_2:44051553-44051576:-_5-1	ABCG5	TRUE	222	221	319	170	232	393	177	438	150	335	450	314	134	240	284	203	378	344	402	340
ABCG5_CCDS1814.1_ex8_2:44055199-44055222:+_5-3	ABCG5	FALSE	306	697	746	401	389	842	538	349	529	615	445	314	455	555	414	389	743	641	610	476
ABCG5_CCDS1814.1_ex7_2:44053606-44053629:+_5-2	ABCG5	TRUE	288	253	324	217	444	620	63	121	445	562	327	262	264	230	281	170	538	296	402	411
ABCG8_CCDS1815.1_ex5_2:44079912-44079935:-_5-5	ABCG8	FALSE	328	606	732	236	309	788	539	260	446	589	744	276	519	495	340	369	372	758	384	491
ABCG8_CCDS1815.1_ex3_2:44078944-44078967:-_5-2	ABCG8	FALSE	530	437	681	533	553	1014	703	366	494	448	976	735	480	343	770	495	824	568	596	420
ABCG8_CCDS1815.1_ex3_2:44078875-44078898:-_5-1	ABCG8	FALSE	307	396	495	266	225	579	90	352	225	373	341	237	343	298	323	335	452	365	474	347
ABCG8_CCDS1815.1_ex5_2:44079891-44079914:-_5-4	ABCG8	TRUE	216	304	690	234	297	983	524	517	401	589	469	382	353	579	383	361	701	464	537	514
ABCG8_CCDS1815.1_ex4_2:44079544-44079567:+_5-3	ABCG8	TRUE	332	265	457	213	335	570	396	95	364	573	379	360	448	251	245	245	249	360	344	446
ABHD1_CCDS1736.1_ex1_2:27351375-27351398:+_5-1	ABHD1	TRUE	225	319	505	260	258	497	164	330	476	509	308	229	317	274	191	464	213	457	253	432
ABHD1_CCDS1736.1_ex1_2:27351447-27351470:+_5-2	ABHD1	FALSE	191	184	167	155	120	223	62	140	114	350	273	156	133	196	121	147	127	142	338	234
ABHD1_CCDS1736.1_ex3_2:27352184-27352207:+_5-4	ABHD1	TRUE	239	251	360	303	243	569	310	566	395	426	353	208	105	319	359	143	300	314	324	345
ABHD1_CCDS1736.1_ex4_2:27352367-27352390:+_5-5	ABHD1	FALSE	237	659	530	343	289	479	386	601	321	455	329	379	423	482	251	316	535	434	558	404
ABHD1_CCDS1736.1_ex2_2:27351978-27352001:+_5-3	ABHD1	FALSE	287	362	655	341	279	413	147	501	548	456	427	459	277	246	267	584	412	438	101	327
ABHD10_CCDS2963.1_ex0_3:111698017-111698040:+_5-1	ABHD10	TRUE	319	355	513	255	381	531	185	364	427	608	427	501	334	450	482	303	347	338	322	516
ABHD10_CCDS2963.1_ex1_3:111700730-111700753:-_5-3	ABHD10	FALSE	28	66	122	89	83	38	51	18	22	139	59	79	29	12	27	142	42	151	37	74
ABHD10_CCDS2963.1_ex1_3:111700682-111700705:-_5-2	ABHD10	FALSE	62	56	45	7	76	61	73	52	114	106	136	96	19	56	13	60	16	82	65	91
ABHD10_CCDS2963.1_ex1_3:111700748-111700771:+_5-4	ABHD10	TRUE	151	88	270	117	169	314	271	12	96	315	331	160	90	162	141	107	143	105	208	228
ABHD10_CCDS2963.1_ex1_3:111700792-111700815:+_5-5	ABHD10	FALSE	50	435	291	194	94	664	231	112	272	379	343	299	281	290	184	197	449	504	279	305
ABHD11_CCDS47607.1_ex4_7:73153027-73153050:-_5-5	ABHD11	TRUE	333	381	1043	325	373	903	402	165	340	850	597	424	313	479	488	416	859	371	611	679
ABHD11_CCDS47607.1_ex2_7:73151931-73151954:+_5-2	ABHD11	FALSE	184	320	392	275	265	674	394	89	309	464	635	304	378	301	176	216	429	346	391	406
ABHD11_CCDS47607.1_ex3_7:73152724-73152747:+_5-4	ABHD11	FALSE	164	363	429	50	259	364	105	569	271	580	148	270	273	254	225	124	224	365	299	432
ABHD11_CCDS47607.1_ex2_7:73151989-73152012:-_5-3	ABHD11	FALSE	374	584	734	465	370	802	685	711	397	560	792	428	669	293	438	620	746	540	385	477
ABHD11_CCDS47607.1_ex2_7:73151890-73151913:-_5-1	ABHD11	TRUE	283	282	273	476	137	704	728	121	305	428	314	249	105	253	383	234	282	218	302	369
ABHD12_CCDS13172.1_ex9_20:25300835-25300858:+_5-1	ABHD12	TRUE	216	364	648	440	280	735	394	322	265	587	566	392	527	256	439	378	427	610	432	516
ABHD12_CCDS13172.1_ex12_20:25371209-25371232:-_5-5	ABHD12	FALSE	436	287	604	470	319	431	536	250	473	651	753	584	306	483	431	412	531	351	569	439
ABHD12_CCDS13172.1_ex11_20:25319971-25319994:-_5-3	ABHD12	FALSE	218	435	649	467	534	611	398	356	435	589	619	294	990	509	609	513	897	543	326	513
ABHD12_CCDS13172.1_ex11_20:25319897-25319920:+_5-2	ABHD12	FALSE	67	36	160	199	132	103	75	129	110	123	53	93	19	23	49	77	46	177	15	94
ABHD12_CCDS13172.1_ex12_20:25371156-25371179:+_5-4	ABHD12	TRUE	370	396	625	426	538	636	281	320	481	645	400	350	275	405	478	255	300	536	413	489
ABHD12B_CCDS55916.1_ex6_14:51352534-51352557:-_5-5	ABHD12B	FALSE	219	178	108	164	131	191	93	153	121	257	284	191	75	247	99	151	185	243	158	178
ABHD12B_CCDS55916.1_ex4_14:51348322-51348345:+_5-2	ABHD12B	FALSE	288	163	532	437	454	446	385	455	445	409	548	323	368	300	282	353	312	532	329	300
ABHD12B_CCDS55916.1_ex3_14:51347235-51347258:-_5-1	ABHD12B	TRUE	271	187	224	230	97	178	176	187	103	465	132	52	88	136	159	121	111	177	105	352
ABHD12B_CCDS55916.1_ex6_14:51352479-51352502:-_5-3	ABHD12B	TRUE	113	119	159	99	177	125	37	114	129	287	182	114	71	147	62	118	69	241	131	247
ABHD12B_CCDS55916.1_ex6_14:51352493-51352516:+_5-4	ABHD12B	FALSE	232	387	280	180	269	476	112	284	257	353	320	360	304	153	195	228	302	229	326	288
ABHD13_CCDS32007.1_ex0_13:108881926-108881949:+_5-3	ABHD13	FALSE	255	403	327	106	277	787	190	188	374	463	613	295	304	183	174	378	644	412	494	346
ABHD13_CCDS32007.1_ex0_13:108881899-108881922:-_5-2	ABHD13	TRUE	46	9	93	143	86	10	229	147	105	111	42	61	8	21	16	16	19	135	36	73
ABHD13_CCDS32007.1_ex0_13:108882004-108882027:+_5-4	ABHD13	TRUE	130	215	293	49	238	206	364	61	129	261	218	158	99	135	91	107	57	144	156	216
ABHD13_CCDS32007.1_ex0_13:108881866-108881889:+_5-1	ABHD13	FALSE	106	58	72	8	42	42	316	11	39	78	84	68	15	10	2	7	7	27	37	62
ABHD13_CCDS32007.1_ex0_13:108882265-108882288:-_5-5	ABHD13	FALSE	168	202	119	74	201	306	172	167	176	219	280	130	163	115	75	81	285	171	159	166
ABHD14A_CCDS2843.1_ex1_3:52011954-52011977:-_5-1	ABHD14A	TRUE	207	436	414	716	257	776	385	346	277	465	373	229	291	236	309	284	195	456	256	373
ABHD14A_CCDS2843.1_ex2_3:52012300-52012323:+_5-3	ABHD14A	TRUE	228	211	296	166	309	443	211	158	246	382	364	168	75	179	203	151	204	245	183	315
ABHD14A_CCDS2843.1_ex1_3:52012050-52012073:+_5-2	ABHD14A	FALSE	398	306	674	562	373	687	507	313	453	489	581	605	539	239	887	479	350	393	426	370
ABHD14A_CCDS2843.1_ex2_3:52012345-52012368:+_5-4	ABHD14A	FALSE	345	418	610	227	242	519	368	327	445	481	473	558	280	482	330	331	793	410	466	399
ABHD14A_CCDS2843.1_ex3_3:52014403-52014426:-_5-5	ABHD14A	FALSE	256	219	423	251	272	521	272	217	216	440	287	235	191	155	295	250	437	433	460	293
ABHD14B_CCDS2842.1_ex1_3:52004012-52004035:+_5-2	ABHD14B	FALSE	187	102	117	129	165	165	150	148	127	289	112	99	66	129	66	53	88	124	99	280
ABHD14B_CCDS2842.1_ex1_3:52004079-52004102:+_5-3	ABHD14B	TRUE	195	249	420	183	200	566	580	203	269	477	344	236	125	345	252	255	210	284	207	395
ABHD14B_CCDS2842.1_ex1_3:52004149-52004172:-_5-4	ABHD14B	FALSE	467	492	977	502	522	919	557	518	417	574	678	721	558	506	459	569	714	600	660	414
ABHD14B_CCDS2842.1_ex1_3:52003983-52004006:+_5-1	ABHD14B	TRUE	327	149	535	306	384	274	315	378	341	427	327	343	259	362	208	156	275	338	316	407
ABHD14B_CCDS2842.1_ex2_3:52005460-52005483:+_5-5	ABHD14B	FALSE	316	513	787	232	320	1033	375	239	439	530	901	449	693	358	442	522	1021	494	873	403
ABHD15_CCDS32602.1_ex1_17:27893332-27893355:-_5-2	ABHD15	FALSE	55	146	132	21	149	139	94	168	96	484	114	109	80	78	15	88	279	124	86	411
ABHD15_CCDS32602.1_ex1_17:27893799-27893822:+_5-5	ABHD15	TRUE	198	414	475	322	255	649	249	92	255	819	391	276	323	363	245	228	569	280	328	707
ABHD15_CCDS32602.1_ex1_17:27893274-27893297:+_5-1	ABHD15	TRUE	302	291	391	170	247	410	249	163	198	548	260	406	366	184	248	206	450	259	289	518
ABHD15_CCDS32602.1_ex1_17:27893400-27893423:-_5-3	ABHD15	FALSE	245	333	346	143	210	500	155	243	206	557	277	279	307	249	373	231	600	651	325	437
ABHD15_CCDS32602.1_ex1_17:27893627-27893650:-_5-4	ABHD15	FALSE	372	754	805	344	504	1310	393	277	584	599	770	706	1030	461	753	557	1009	816	877	456
ABHD16A_CCDS4713.1_ex13_6:31660799-31660822:-_5-4	ABHD16A	TRUE	244	127	542	224	227	427	350	246	254	460	387	181	242	269	240	349	311	370	248	351
ABHD16A_CCDS4713.1_ex15_6:31664772-31664795:+_5-5	ABHD16A	TRUE	632	358	749	352	429	648	854	602	626	972	542	599	466	555	449	422	456	547	799	722
ABHD16A_CCDS4713.1_ex12_6:31659655-31659678:+_5-3	ABHD16A	FALSE	221	448	789	454	362	398	455	548	345	590	397	445	292	254	349	496	718	400	677	466
ABHD16A_CCDS4713.1_ex11_6:31659441-31659464:-_5-2	ABHD16A	FALSE	470	774	1148	699	655	1163	521	639	569	648	1003	784	712	630	783	528	700	1169	1019	558
ABHD16A_CCDS4713.1_ex11_6:31659382-31659405:+_5-1	ABHD16A	FALSE	266	499	647	216	455	550	490	371	252	506	490	470	276	497	154	295	395	641	605	391
ABHD16B_CCDS13539.1_ex0_20:62493289-62493312:+_5-3	ABHD16B	FALSE	484	359	903	350	669	1396	583	337	427	550	770	626	416	438	598	453	525	505	465	487
ABHD16B_CCDS13539.1_ex0_20:62493189-62493212:+_5-2	ABHD16B	FALSE	406	478	778	578	577	741	339	486	408	679	797	464	438	486	345	479	630	688	460	519
ABHD16B_CCDS13539.1_ex0_20:62492991-62493014:-_5-1	ABHD16B	TRUE	320	379	803	322	335	681	804	329	315	631	583	572	580	281	568	578	779	519	547	514
ABHD16B_CCDS13539.1_ex0_20:62493430-62493453:+_5-4	ABHD16B	FALSE	415	277	516	376	503	608	500	412	425	490	425	269	236	272	318	185	141	362	325	421
ABHD16B_CCDS13539.1_ex0_20:62493537-62493560:-_5-5	ABHD16B	TRUE	229	336	909	667	333	652	257	453	385	511	574	445	509	229	415	302	916	451	292	537
ABHD17A_CCDS32867.1_ex4_19:1881336-1881359:+_5-5	ABHD17A	FALSE	220	299	532	311	223	435	341	153	283	531	333	191	311	175	339	217	364	483	266	468
ABHD17A_CCDS32867.1_ex4_19:1881262-1881285:+_5-3	ABHD17A	FALSE	69	73	343	64	49	208	51	58	105	428	95	146	85	140	75	65	88	78	298	336
ABHD17A_CCDS32867.1_ex2_19:1880106-1880129:-_5-1	ABHD17A	TRUE	334	375	421	270	323	686	168	280	280	441	382	409	196	334	318	258	421	346	389	337
ABHD17B_CCDS35042.1_ex3_9:74489579-74489602:+_5-1	ABHD17B	TRUE	151	124	487	155	157	227	210	128	201	456	185	158	100	174	113	147	103	214	160	335
ABHD17B_CCDS35042.1_ex3_9:74489645-74489668:-_5-3	ABHD17B	FALSE	126	96	154	76	101	382	112	98	112	199	83	211	40	105	23	62	61	176	107	164
ABHD17B_CCDS35042.1_ex3_9:74489604-74489627:-_5-2	ABHD17B	FALSE	69	41	11	104	66	41	0	1	89	69	12	17	9	62	6	14	12	29	26	47
ABHD17B_CCDS35042.1_ex3_9:74489769-74489792:-_5-5	ABHD17B	FALSE	81	70	81	123	78	200	128	78	130	180	139	168	22	67	205	165	62	110	60	155
ABHD17B_CCDS35042.1_ex3_9:74489711-74489734:+_5-4	ABHD17B	TRUE	61	37	84	248	30	139	71	38	140	188	32	130	313	60	123	34	63	48	58	162
ABHD17C_CCDS45323.1_ex1_15:81041924-81041947:-_5-5	ABHD17C	TRUE	330	476	629	119	366	638	327	199	369	522	507	376	216	413	464	433	495	611	470	432
ABHD17C_CCDS45323.1_ex1_15:81041908-81041931:-_5-4	ABHD17C	FALSE	140	327	401	540	203	406	160	141	155	347	298	171	267	176	242	644	403	252	499	283
ABHD17C_CCDS45323.1_ex0_15:80987882-80987905:-_5-1	ABHD17C	FALSE	492	962	1167	456	479	1056	637	388	624	704	703	857	529	629	379	456	844	683	613	573
ABHD17C_CCDS45323.1_ex1_15:81041849-81041872:-_5-3	ABHD17C	FALSE	182	276	531	220	163	513	243	161	283	368	258	523	318	255	236	174	483	447	306	309
ABHD17C_CCDS45323.1_ex0_15:80988038-80988061:+_5-2	ABHD17C	TRUE	284	865	864	227	361	1326	460	363	467	652	857	650	591	558	600	651	983	542	803	547
C4orf29_CCDS47131.1_ex6_4:128938642-128938665:-_5-5	ABHD18	FALSE	327	398	798	430	358	983	290	462	289	546	922	438	657	535	418	659	857	338	650	452
C4orf29_CCDS47131.1_ex4_4:128930266-128930289:+_5-3	ABHD18	TRUE	117	148	224	166	92	187	15	122	102	291	396	158	243	126	257	97	150	176	126	228
C4orf29_CCDS47131.1_ex3_4:128930117-128930140:-_5-2	ABHD18	TRUE	251	233	254	378	260	288	105	130	277	406	335	245	180	544	159	162	169	112	388	278
C4orf29_CCDS47131.1_ex2_4:128910923-128910946:-_5-1	ABHD18	FALSE	418	610	939	618	427	827	407	127	332	663	705	492	548	565	448	431	1171	768	751	564
C4orf29_CCDS47131.1_ex4_4:128930290-128930313:-_5-4	ABHD18	FALSE	102	74	204	263	78	154	86	46	177	215	105	95	74	94	68	79	36	40	102	160
ABHD2_CCDS10348.1_ex2_15:89698665-89698688:+_5-2	ABHD2	FALSE	134	98	185	103	89	170	412	162	163	196	125	109	51	62	99	105	113	215	143	124
ABHD2_CCDS10348.1_ex2_15:89698746-89698769:-_5-5	ABHD2	TRUE	204	507	411	225	221	577	224	308	218	396	394	435	393	315	358	238	545	276	719	335
ABHD2_CCDS10348.1_ex1_15:89695032-89695055:-_5-1	ABHD2	FALSE	193	202	333	272	109	282	174	81	318	317	213	270	102	425	271	207	95	189	369	230
ABHD2_CCDS10348.1_ex2_15:89698694-89698717:+_5-3	ABHD2	FALSE	268	381	629	553	237	1200	452	543	249	506	524	561	357	337	422	226	596	256	491	427
ABHD2_CCDS10348.1_ex2_15:89698721-89698744:-_5-4	ABHD2	TRUE	259	197	618	291	352	288	355	362	336	468	196	181	113	268	192	262	133	349	253	333
ABHD3_CCDS32802.1_ex7_18:19283541-19283564:+_5-1	ABHD3	TRUE	297	284	504	145	306	603	252	286	352	794	320	349	330	427	415	197	689	403	322	706
ABHD3_CCDS32802.1_ex7_18:19283685-19283708:-_5-5	ABHD3	TRUE	551	477	753	386	292	766	330	205	355	925	482	306	383	324	433	223	498	298	372	654
ABHD3_CCDS32802.1_ex7_18:19283569-19283592:+_5-2	ABHD3	FALSE	138	182	176	78	109	145	147	80	74	258	255	111	125	198	109	197	189	83	166	172
ABHD3_CCDS32802.1_ex7_18:19283635-19283658:+_5-4	ABHD3	FALSE	253	323	416	241	266	544	317	231	266	445	355	309	225	264	263	342	225	282	548	400
ABHD3_CCDS32802.1_ex7_18:19283615-19283638:-_5-3	ABHD3	FALSE	248	341	319	280	217	370	256	340	209	560	337	155	221	290	67	202	269	406	252	407
ABHD4_CCDS9572.1_ex2_14:23072373-23072396:+_5-1	ABHD4	TRUE	439	380	724	200	434	651	775	678	526	638	596	674	481	458	603	476	552	561	335	473
ABHD4_CCDS9572.1_ex2_14:23072515-23072538:+_5-3	ABHD4	FALSE	356	586	745	512	470	1119	708	399	577	656	828	366	441	510	365	440	535	604	597	456
ABHD4_CCDS9572.1_ex2_14:23072555-23072578:+_5-4	ABHD4	TRUE	274	238	353	303	71	244	189	148	383	419	241	321	224	193	211	206	255	228	383	356
ABHD4_CCDS9572.1_ex2_14:23072477-23072500:-_5-2	ABHD4	FALSE	357	465	1127	393	653	871	547	445	556	728	972	673	510	293	547	617	657	641	575	479
ABHD4_CCDS9572.1_ex3_14:23072853-23072876:-_5-5	ABHD4	FALSE	99	116	165	98	53	167	79	36	148	325	192	26	113	140	34	144	75	76	193	263
ABHD5_CCDS2711.1_ex2_3:43743815-43743838:-_5-1	ABHD5	FALSE	6	0	0	0	6	0	0	0	0	6	0	0	0	0	0	0	0	20	0	3
ABHD5_CCDS2711.1_ex2_3:43743978-43744001:+_5-4	ABHD5	TRUE	183	186	487	190	185	357	328	106	154	456	362	163	244	240	285	227	353	131	258	365
ABHD5_CCDS2711.1_ex2_3:43743907-43743930:+_5-2	ABHD5	TRUE	172	238	275	89	211	170	228	132	240	370	292	134	163	258	129	184	187	204	108	318
ABHD5_CCDS2711.1_ex2_3:43744017-43744040:+_5-5	ABHD5	FALSE	318	361	453	222	356	604	317	272	284	414	375	303	293	209	271	242	440	255	441	365
ABHD5_CCDS2711.1_ex2_3:43743924-43743947:-_5-3	ABHD5	FALSE	191	358	499	247	262	695	547	136	324	387	464	288	270	375	344	150	388	281	331	293
ABHD6_CCDS2887.1_ex2_3:58255058-58255081:+_5-3	ABHD6	FALSE	557	529	785	473	515	1280	513	457	717	725	751	800	485	577	1168	529	1239	859	826	564
ABHD6_CCDS2887.1_ex1_3:58252912-58252935:+_5-1	ABHD6	TRUE	335	420	636	269	268	310	277	184	256	628	403	451	249	405	220	290	507	464	314	482
ABHD6_CCDS2887.1_ex1_3:58253017-58253040:-_5-2	ABHD6	TRUE	310	371	601	148	165	536	140	128	312	519	509	225	274	277	372	327	431	368	344	401
ABHD6_CCDS2887.1_ex3_3:58256750-58256773:-_5-5	ABHD6	FALSE	351	518	831	383	398	954	329	407	492	462	697	522	422	273	482	290	439	486	469	397
ABHD6_CCDS2887.1_ex2_3:58255116-58255139:+_5-4	ABHD6	FALSE	164	229	282	365	171	351	325	56	267	237	261	190	131	181	88	118	173	282	487	198
ABHD8_CCDS12355.1_ex3_19:17411913-17411936:-_5-1	ABHD8	TRUE	237	370	544	153	261	496	418	366	378	661	661	491	338	355	326	305	481	489	500	515
ABHD8_CCDS12355.1_ex3_19:17412302-17412325:+_5-5	ABHD8	FALSE	261	285	545	480	377	370	269	420	279	540	308	196	187	331	244	201	153	380	263	393
ABHD8_CCDS12355.1_ex3_19:17412185-17412208:+_5-4	ABHD8	TRUE	347	532	650	278	278	847	122	256	431	701	599	553	500	301	422	577	582	512	494	553
ABHD8_CCDS12355.1_ex3_19:17412155-17412178:+_5-3	ABHD8	FALSE	468	498	773	654	611	791	793	354	486	697	578	728	409	528	529	379	667	719	583	564
ABHD8_CCDS12355.1_ex3_19:17412108-17412131:-_5-2	ABHD8	FALSE	206	280	513	388	267	449	224	230	413	369	424	402	230	565	200	529	240	388	420	248
ABI1_CCDS31169.1_ex6_10:27059179-27059202:+_5-2	ABI1	TRUE	384	456	695	344	343	1199	270	266	348	688	840	452	390	476	818	552	482	543	538	593
ABI1_CCDS31169.1_ex8_10:27112164-27112187:+_5-4	ABI1	FALSE	284	280	350	204	250	421	323	429	247	389	532	223	234	262	303	221	320	331	179	262
ABI1_CCDS31169.1_ex5_10:27057833-27057856:+_5-1	ABI1	FALSE	364	392	773	125	335	873	80	427	541	522	480	241	425	423	363	362	695	433	470	422
ABI1_CCDS31169.1_ex8_10:27112065-27112088:-_5-3	ABI1	FALSE	38	42	72	55	64	148	77	234	93	90	76	80	42	101	26	51	138	89	51	83
ABI1_CCDS31169.1_ex9_10:27149695-27149718:+_5-5	ABI1	TRUE	313	201	491	198	321	294	253	139	471	495	308	82	199	202	173	198	186	266	427	456
ABI2_CCDS2358.1_ex3_2:204255829-204255852:-_5-2	ABI2	FALSE	390	518	884	682	544	756	191	584	462	508	716	519	476	440	394	410	764	545	548	398
ABI2_CCDS2358.1_ex4_2:204259432-204259455:-_5-3	ABI2	TRUE	282	467	744	276	271	758	331	598	253	502	513	499	461	351	250	247	289	386	374	477
ABI2_CCDS2358.1_ex4_2:204259486-204259509:-_5-5	ABI2	FALSE	373	363	779	574	260	605	320	336	433	449	482	313	152	348	519	254	425	301	477	362
ABI2_CCDS2358.1_ex4_2:204259462-204259485:-_5-4	ABI2	TRUE	96	114	392	228	177	311	105	192	226	425	339	295	161	146	154	186	127	249	303	330
ABI2_CCDS2358.1_ex2_2:204245027-204245050:-_5-1	ABI2	FALSE	228	231	376	159	152	451	144	267	283	396	337	178	303	164	244	281	380	353	241	323
ABI3_CCDS11546.1_ex2_17:47295169-47295192:-_5-2	ABI3	TRUE	337	428	1052	282	416	1215	511	276	611	795	671	637	845	461	607	411	756	618	749	649
ABI3_CCDS11546.1_ex2_17:47295241-47295264:+_5-4	ABI3	FALSE	133	353	701	285	303	666	353	227	301	513	389	378	242	471	540	342	905	411	501	485
ABI3_CCDS11546.1_ex2_17:47295113-47295136:+_5-1	ABI3	TRUE	278	406	523	187	276	542	173	256	335	561	409	345	327	374	388	298	509	406	561	526
ABI3_CCDS11546.1_ex3_17:47296933-47296956:+_5-5	ABI3	FALSE	201	259	397	231	209	422	113	157	234	308	392	373	179	251	268	184	381	413	484	249
ABI3_CCDS11546.1_ex2_17:47295206-47295229:-_5-3	ABI3	FALSE	314	409	654	405	379	690	288	205	405	632	514	344	546	525	388	442	820	602	346	451
ABI3BP_CCDS46880.1_ex19_3:100567673-100567696:+_5-2	ABI3BP	FALSE	153	125	339	229	234	419	384	119	224	379	253	178	137	217	224	167	202	212	183	263
ABI3BP_CCDS46880.1_ex33_3:100645253-100645276:+_5-5	ABI3BP	FALSE	202	210	301	194	130	238	89	132	141	249	370	316	191	147	135	92	180	202	200	194
ABI3BP_CCDS46880.1_ex19_3:100567653-100567676:+_5-1	ABI3BP	TRUE	307	405	591	283	459	786	580	304	443	632	546	468	361	310	315	309	380	357	268	580
ABI3BP_CCDS46880.1_ex31_3:100617721-100617744:+_5-4	ABI3BP	TRUE	113	210	122	8	122	144	195	115	173	243	128	161	131	97	21	62	101	155	132	175
ABI3BP_CCDS46880.1_ex24_3:100583695-100583718:+_5-3	ABI3BP	FALSE	109	106	35	144	69	150	139	19	106	237	185	113	150	147	76	97	189	40	86	210
FAM206A_CCDS6774.1_ex2_9:111698655-111698678:-_5-2	ABITRAM	TRUE	429	520	639	661	350	1012	432	325	472	604	565	554	299	328	297	414	663	446	850	484
FAM206A_CCDS6774.1_ex2_9:111698674-111698697:+_5-3	ABITRAM	FALSE	190	246	416	185	223	515	157	130	356	571	558	304	189	187	224	219	246	456	246	433
FAM206A_CCDS6774.1_ex1_9:111697942-111697965:-_5-1	ABITRAM	FALSE	171	80	211	14	110	274	85	40	73	241	111	119	58	98	136	87	152	106	35	172
FAM206A_CCDS6774.1_ex2_9:111698695-111698718:+_5-4	ABITRAM	FALSE	243	185	121	367	104	411	36	359	162	371	161	152	63	135	186	136	70	184	85	268
FAM206A_CCDS6774.1_ex3_9:111701508-111701531:+_5-5	ABITRAM	FALSE	166	75	176	77	172	244	167	243	161	322	165	94	66	263	129	130	53	158	143	270
ABL1_CCDS35165.1_ex1_9:133729502-133729525:+_5-1	ABL1	FALSE	184	341	580	150	405	648	416	327	335	461	262	301	305	608	294	274	355	379	249	361
sgABL1_7	ABL1	FALSE	151	192	522	309	152	362	190	193	264	402	259	290	218	371	237	195	251	148	234	313
sgABL1_5	ABL1	FALSE	13	171	186	41	73	123	3	31	29	545	87	97	35	136	123	18	144	69	48	407
ABL1_CCDS35165.1_ex7_9:133753843-133753866:-_5-5	ABL1	FALSE	329	245	383	201	267	485	353	174	292	451	297	175	161	396	334	179	97	233	283	347
ABL1_CCDS35165.1_ex2_9:133730418-133730441:+_5-2	ABL1	FALSE	174	101	242	136	167	509	218	149	142	299	265	108	102	176	210	148	218	284	452	260
sgABL1_2	ABL1	FALSE	379	288	722	620	334	703	495	206	323	689	399	409	199	436	257	194	369	507	315	538
sgABL1_10	ABL1	TRUE	220	233	637	359	255	817	200	286	382	507	398	334	236	219	341	214	187	360	442	449
ABL1_CCDS35165.1_ex3_9:133738282-133738305:+_5-4	ABL1	FALSE	260	528	717	379	284	468	249	328	359	599	490	356	359	219	416	336	576	631	527	451
ABL1_CCDS35165.1_ex3_9:133738200-133738223:+_5-3	ABL1	FALSE	404	337	1084	476	452	574	645	303	423	720	911	608	524	688	319	467	652	506	855	539
sgABL1_3	ABL1	TRUE	206	324	277	103	267	245	129	259	306	374	398	201	289	210	207	320	200	135	452	343
sgABL2_6	ABL2	FALSE	92	163	300	178	224	356	121	222	190	311	406	229	119	295	286	261	325	236	338	245
sgABL2_4	ABL2	FALSE	239	602	601	329	225	623	196	248	273	445	541	536	237	341	310	328	428	294	222	359
sgABL2_8	ABL2	FALSE	386	355	354	486	399	919	436	180	322	634	681	273	359	302	456	477	503	325	478	506
ABL2_CCDS30947.1_ex7_1:179090845-179090868:-_5-1	ABL2	FALSE	168	201	250	148	144	445	390	130	219	356	294	350	248	261	248	218	278	374	113	297
ABL2_CCDS30947.1_ex8_1:179095555-179095578:-_5-2	ABL2	FALSE	160	357	656	262	392	639	252	207	312	461	323	518	351	432	423	376	769	383	475	457
sgABL2_5	ABL2	TRUE	237	286	382	171	225	400	336	147	401	469	261	296	72	305	192	170	99	318	130	345
sgABL2_9	ABL2	FALSE	209	392	439	386	241	541	227	15	372	382	418	401	300	193	290	390	396	392	466	405
ABL2_CCDS30947.1_ex9_1:179100556-179100579:+_5-4	ABL2	FALSE	361	352	498	280	443	453	568	789	426	535	482	369	383	398	609	504	731	488	419	438
ABL2_CCDS30947.1_ex9_1:179100594-179100617:-_5-5	ABL2	FALSE	227	267	399	331	215	662	238	395	301	413	321	227	200	300	269	311	477	265	624	390
ABL2_CCDS30947.1_ex8_1:179095735-179095758:-_5-3	ABL2	TRUE	238	412	863	71	291	649	415	91	331	603	473	499	416	212	317	294	245	334	468	542
ABLIM1_CCDS31288.1_ex11_10:116225536-116225559:-_5-1	ABLIM1	FALSE	315	695	905	510	442	978	587	383	539	573	892	665	583	360	623	634	747	643	896	503
ABLIM1_CCDS31288.1_ex11_10:116225558-116225581:+_5-2	ABLIM1	FALSE	289	376	525	260	398	448	616	264	320	546	572	380	356	421	494	326	649	304	299	377
ABLIM1_CCDS31288.1_ex13_10:116232848-116232871:+_5-3	ABLIM1	FALSE	105	185	139	32	89	273	258	36	108	198	156	133	100	97	94	163	148	213	141	157
ABLIM1_CCDS31288.1_ex14_10:116233706-116233729:-_5-5	ABLIM1	TRUE	250	183	218	264	161	289	111	108	319	198	165	100	97	81	84	135	110	117	225	211
ABLIM1_CCDS31288.1_ex14_10:116233632-116233655:+_5-4	ABLIM1	TRUE	8	13	30	0	26	32	0	34	24	43	13	0	30	21	51	56	9	31	43	32
ABLIM2_CCDS47011.1_ex8_4:8037919-8037942:+_5-1	ABLIM2	TRUE	111	169	455	135	118	257	207	151	300	392	267	176	125	315	324	160	281	286	311	316
ABLIM2_CCDS47011.1_ex8_4:8037938-8037961:+_5-2	ABLIM2	TRUE	173	176	408	138	132	434	177	410	201	465	249	286	280	209	323	153	220	385	200	338
ABLIM2_CCDS47011.1_ex8_4:8037961-8037984:-_5-3	ABLIM2	FALSE	179	323	553	426	206	597	287	357	348	347	417	248	175	357	222	138	219	528	341	265
ABLIM2_CCDS47011.1_ex8_4:8037982-8038005:-_5-4	ABLIM2	FALSE	266	377	372	383	311	504	257	144	275	589	323	340	297	184	352	191	230	253	433	402
ABLIM2_CCDS47011.1_ex9_4:8046885-8046908:+_5-5	ABLIM2	FALSE	113	163	105	117	110	292	98	46	169	226	149	142	22	194	150	266	124	190	100	192
ABLIM3_CCDS4294.1_ex2_5:148577900-148577923:+_5-1	ABLIM3	FALSE	305	482	572	318	345	1157	639	323	479	700	405	627	778	562	358	358	513	504	469	524
ABLIM3_CCDS4294.1_ex9_5:148617060-148617083:+_5-4	ABLIM3	FALSE	40	60	78	19	120	91	83	97	108	129	104	52	47	57	53	37	26	49	98	93
ABLIM3_CCDS4294.1_ex4_5:148586678-148586701:+_5-3	ABLIM3	TRUE	230	231	332	458	193	520	592	72	295	483	108	178	123	159	110	132	192	171	256	352
ABLIM3_CCDS4294.1_ex9_5:148617123-148617146:+_5-5	ABLIM3	TRUE	37	82	149	79	67	265	29	84	135	184	169	29	47	173	47	81	143	174	10	142
ABLIM3_CCDS4294.1_ex2_5:148577937-148577960:-_5-2	ABLIM3	FALSE	302	548	935	522	392	527	524	443	483	645	537	328	361	167	297	480	807	754	355	478
ABR_CCDS10999.1_ex5_17:915941-915964:+_11-3	ABR	FALSE	169	325	821	472	225	589	168	313	295	491	566	287	513	227	252	258	418	289	717	434
ABR_CCDS10999.1_ex11_17:961251-961274:+_11-7	ABR	FALSE	330	673	487	184	345	722	325	174	207	490	559	352	288	249	424	249	488	326	239	395
ABR_CCDS10999.1_ex5_17:915960-915983:-_11-4	ABR	FALSE	205	500	534	286	351	421	79	361	343	372	327	311	179	370	165	254	365	214	156	320
ABR_CCDS10999.1_ex21_17:1028604-1028627:+_11-1	ABR	FALSE	317	632	463	255	353	870	303	380	435	529	651	388	378	387	284	461	713	430	597	459
ABR_CCDS10999.1_ex6_17:916345-916368:-_11-6	ABR	FALSE	240	489	520	124	246	377	241	157	337	409	266	254	189	316	221	212	127	340	334	282
ABR_CCDS10999.1_ex16_17:976879-976902:+_11-9	ABR	FALSE	303	444	917	455	495	805	312	547	583	615	516	414	356	560	611	364	384	383	417	506
ABR_CCDS10999.1_ex16_17:976855-976878:+_11-8	ABR	FALSE	396	356	420	327	329	567	107	85	336	421	440	328	483	376	311	385	319	422	307	292
ABR_CCDS10999.1_ex5_17:915986-916009:+_11-5	ABR	TRUE	438	323	684	207	360	570	284	527	349	571	778	412	211	381	272	390	319	308	436	468
ABR_CCDS10999.1_ex4_17:915124-915147:-_11-2	ABR	TRUE	227	202	589	280	232	404	163	237	238	464	220	87	128	259	223	216	222	309	206	366
ABR_CCDS10999.1_ex18_17:986839-986862:+_11-11	ABR	FALSE	356	191	444	386	309	304	348	150	335	601	273	285	214	226	366	178	310	281	264	539
ABR_CCDS10999.1_ex18_17:986812-986835:-_11-10	ABR	FALSE	167	29	189	39	183	22	87	76	125	277	226	57	73	69	83	74	28	55	157	194
ABRA_CCDS6305.1_ex1_8:107781927-107781950:+_5-1	ABRA	TRUE	308	150	644	145	212	656	375	149	389	582	247	162	240	213	349	200	135	308	208	399
ABRA_CCDS6305.1_ex1_8:107782012-107782035:+_5-2	ABRA	FALSE	284	760	460	262	411	512	584	339	332	546	813	320	499	367	309	465	635	554	410	460
ABRA_CCDS6305.1_ex1_8:107782285-107782308:-_5-5	ABRA	TRUE	128	175	109	214	281	435	440	206	311	404	224	222	172	197	283	161	193	412	534	310
ABRA_CCDS6305.1_ex1_8:107782103-107782126:+_5-4	ABRA	FALSE	140	112	196	154	128	132	115	173	177	302	245	85	68	120	147	80	284	178	236	191
ABRA_CCDS6305.1_ex1_8:107782078-107782101:-_5-3	ABRA	FALSE	218	274	394	227	261	429	107	284	404	418	265	442	171	390	214	231	284	242	383	331
ABRACL_CCDS43509.1_ex1_6:139363916-139363939:-_4-3	ABRACL	FALSE	151	170	149	136	111	259	179	94	194	250	285	201	177	147	127	195	333	142	95	161
ABRACL_CCDS43509.1_ex1_6:139363895-139363918:-_4-2	ABRACL	FALSE	159	147	416	71	247	196	211	114	212	236	213	198	125	196	91	211	217	273	351	200
ABRACL_CCDS43509.1_ex1_6:139363939-139363962:+_4-4	ABRACL	TRUE	120	224	424	431	203	297	328	314	269	324	317	226	251	384	298	288	418	425	332	289
ABRACL_CCDS43509.1_ex1_6:139363863-139363886:+_4-1	ABRACL	TRUE	224	178	183	142	168	217	121	23	154	260	104	100	106	35	78	101	69	129	201	190
FAM175A_CCDS3605.2_ex3_4:84390195-84390218:+_5-1	ABRAXAS1	FALSE	153	310	514	390	250	235	63	192	234	629	225	295	190	180	272	336	371	235	250	559
FAM175A_CCDS3605.2_ex4_4:84391383-84391406:-_5-4	ABRAXAS1	FALSE	203	311	328	216	273	709	176	101	253	661	376	348	252	292	283	249	308	332	415	510
FAM175A_CCDS3605.2_ex3_4:84390247-84390270:-_5-2	ABRAXAS1	FALSE	149	318	474	324	211	322	242	180	269	513	342	247	321	358	244	218	480	365	269	388
FAM175A_CCDS3605.2_ex3_4:84390266-84390289:-_5-3	ABRAXAS1	FALSE	195	281	309	270	168	460	354	289	253	698	195	290	337	328	262	183	255	576	356	615
FAM175A_CCDS3605.2_ex4_4:84391486-84391509:-_5-5	ABRAXAS1	FALSE	54	98	153	69	55	154	84	65	72	396	244	136	100	108	123	43	80	261	128	308
FAM175B_CCDS31308.2_ex4_10:126515311-126515334:-_5-3	ABRAXAS2	TRUE	168	80	188	414	180	254	207	156	155	379	106	109	146	190	126	103	109	204	379	259
FAM175B_CCDS31308.2_ex3_10:126507961-126507984:+_5-1	ABRAXAS2	FALSE	208	380	764	350	440	608	78	397	417	410	352	603	231	474	317	424	547	334	320	330
FAM175B_CCDS31308.2_ex5_10:126517314-126517337:+_5-5	ABRAXAS2	FALSE	49	131	194	184	99	185	84	166	106	122	120	64	67	73	268	85	89	40	24	131
FAM175B_CCDS31308.2_ex4_10:126515186-126515209:-_5-2	ABRAXAS2	TRUE	258	648	727	987	432	780	838	453	439	844	668	811	462	493	585	383	817	727	693	781
FAM175B_CCDS31308.2_ex4_10:126515332-126515355:+_5-4	ABRAXAS2	FALSE	254	175	379	223	248	673	105	136	273	253	249	176	80	187	178	139	74	317	198	204
ABT1_CCDS4616.1_ex1_6:26598205-26598228:+_5-4	ABT1	FALSE	46	98	46	6	56	69	25	1	50	463	47	35	65	4	80	40	77	26	111	339
ABT1_CCDS4616.1_ex0_6:26597412-26597435:-_5-2	ABT1	TRUE	40	81	63	20	38	214	5	21	44	630	55	219	88	30	83	50	128	95	42	539
ABT1_CCDS4616.1_ex1_6:26598142-26598165:-_5-3	ABT1	FALSE	84	204	299	96	95	235	20	74	102	380	101	104	138	102	86	64	85	243	178	314
ABT1_CCDS4616.1_ex1_6:26598267-26598290:-_5-5	ABT1	FALSE	12	53	86	11	22	96	66	0	31	340	43	34	49	27	25	40	6	66	29	312
ABT1_CCDS4616.1_ex0_6:26597385-26597408:-_5-1	ABT1	TRUE	53	81	260	32	75	201	13	28	94	668	237	134	125	75	94	53	174	206	100	514
ABTB1_CCDS3045.1_ex9_3:127396619-127396642:-_5-4	ABTB1	FALSE	192	447	883	376	291	699	427	375	232	720	677	439	255	332	478	291	394	365	531	645
ABTB1_CCDS3045.1_ex8_3:127396330-127396353:-_5-2	ABTB1	TRUE	122	239	252	134	210	243	117	121	117	319	136	43	171	154	168	268	193	192	233	272
ABTB1_CCDS3045.1_ex7_3:127396021-127396044:-_5-1	ABTB1	FALSE	550	523	482	508	403	749	578	453	588	523	597	430	970	548	369	489	796	590	535	412
ABTB1_CCDS3045.1_ex9_3:127396635-127396658:-_5-5	ABTB1	FALSE	79	276	103	29	167	145	34	265	273	201	344	146	207	171	74	124	340	152	94	173
ABTB1_CCDS3045.1_ex9_3:127396538-127396561:+_5-3	ABTB1	TRUE	230	289	480	289	198	390	209	90	396	502	378	300	185	247	189	357	393	206	204	448
ABTB2_CCDS7890.2_ex13_11:34194811-34194834:+_5-2	ABTB2	TRUE	346	550	765	281	348	684	325	380	267	620	468	326	378	247	354	324	462	413	524	509
ABTB2_CCDS7890.2_ex15_11:34226169-34226192:+_5-3	ABTB2	FALSE	285	605	718	360	514	890	328	84	443	705	913	366	481	357	542	336	1014	515	546	592
ABTB2_CCDS7890.2_ex16_11:34378449-34378472:+_5-4	ABTB2	FALSE	193	403	904	204	382	831	233	476	349	583	641	538	426	471	408	234	1036	392	393	542
ABTB2_CCDS7890.2_ex13_11:34194754-34194777:-_5-1	ABTB2	TRUE	301	561	794	564	274	842	151	423	354	553	832	514	361	423	397	309	1203	442	431	496
ABTB2_CCDS7890.2_ex16_11:34379004-34379027:+_5-5	ABTB2	FALSE	418	472	727	562	416	687	321	629	432	644	556	436	380	516	516	385	264	522	333	440
ACAA1_CCDS2673.1_ex8_3:38173441-38173464:-_5-4	ACAA1	TRUE	181	319	670	137	260	350	258	231	250	414	433	350	195	232	330	250	319	432	305	350
ACAA1_CCDS2673.1_ex10_3:38178145-38178168:+_5-5	ACAA1	FALSE	260	363	508	353	404	622	449	606	310	555	478	462	430	483	203	319	498	508	459	403
ACAA1_CCDS2673.1_ex7_3:38173098-38173121:-_5-3	ACAA1	FALSE	150	111	250	72	156	50	145	113	168	230	232	95	87	116	105	152	121	69	206	174
ACAA1_CCDS2673.1_ex4_3:38168105-38168128:+_5-1	ACAA1	FALSE	422	880	988	608	380	878	285	339	400	509	1091	740	538	543	660	811	960	580	934	463
ACAA1_CCDS2673.1_ex5_3:38169304-38169327:-_5-2	ACAA1	TRUE	189	184	366	233	150	345	116	313	219	369	213	149	194	205	220	152	188	233	293	262
ACAA2_CCDS11939.1_ex7_18:47323832-47323855:+_5-4	ACAA2	FALSE	234	360	413	396	278	514	176	217	249	369	446	232	218	343	243	192	330	298	425	256
ACAA2_CCDS11939.1_ex7_18:47323875-47323898:+_5-5	ACAA2	FALSE	118	184	403	121	148	241	54	114	176	445	360	123	94	149	290	138	201	216	300	344
ACAA2_CCDS11939.1_ex6_18:47322164-47322187:+_5-3	ACAA2	FALSE	142	111	340	103	171	202	160	190	215	454	214	228	101	314	158	132	120	165	172	336
ACAA2_CCDS11939.1_ex5_18:47320656-47320679:+_5-1	ACAA2	FALSE	289	388	993	326	442	524	642	595	350	546	514	382	358	371	641	341	884	483	621	470
ACAA2_CCDS11939.1_ex6_18:47322134-47322157:+_5-2	ACAA2	FALSE	91	125	154	41	105	257	8	112	109	265	99	162	122	155	59	167	139	201	232	178
ACACA_CCDS11317.1_ex36_17:35602062-35602085:-_5-3	ACACA	FALSE	20	150	150	40	51	93	22	26	72	295	156	101	74	49	101	105	116	47	40	261
sgACACA_6	ACACA	FALSE	115	155	124	109	116	229	242	163	68	587	300	252	184	122	109	157	187	102	207	398
ACACA_CCDS11317.1_ex30_17:35583268-35583291:+_5-2	ACACA	FALSE	431	441	418	304	437	898	224	416	462	645	633	453	361	470	403	487	615	1002	510	486
sgACACA_9	ACACA	FALSE	85	225	298	38	79	145	96	35	113	871	134	146	146	69	107	145	242	95	181	708
sgACACA_10	ACACA	TRUE	21	4	71	0	14	13	1	6	41	310	49	9	67	17	47	51	55	36	95	231
ACACA_CCDS11317.1_ex27_17:35578744-35578767:+_5-1	ACACA	FALSE	98	102	146	24	75	77	142	55	98	298	138	151	105	105	70	106	55	66	88	219
ACACA_CCDS11317.1_ex40_17:35608949-35608972:+_5-5	ACACA	TRUE	147	151	269	98	118	239	163	181	159	481	247	92	149	152	67	203	142	233	197	431
sgACACA_3	ACACA	FALSE	246	247	258	213	130	225	218	100	243	575	260	253	202	244	305	174	261	77	234	508
sgACACA_8	ACACA	FALSE	69	212	379	91	84	244	131	29	80	399	184	205	68	68	186	131	323	85	192	329
ACACA_CCDS11317.1_ex37_17:35603874-35603897:-_5-4	ACACA	FALSE	50	75	318	75	81	184	69	141	122	304	274	117	68	116	190	102	285	179	213	244
ACACB_CCDS31898.1_ex0_12:109577719-109577742:+_5-1	ACACB	FALSE	272	343	505	330	328	513	266	273	422	531	402	420	148	274	264	353	166	326	266	391
ACACB_CCDS31898.1_ex0_12:109577758-109577781:+_5-2	ACACB	TRUE	279	353	495	513	385	416	280	216	359	437	439	265	336	400	374	227	430	288	307	371
ACACB_CCDS31898.1_ex12_12:109629453-109629476:+_5-4	ACACB	FALSE	279	561	608	614	399	665	439	405	404	518	831	236	246	511	449	310	232	351	450	429
ACACB_CCDS31898.1_ex17_12:109639499-109639522:-_5-5	ACACB	TRUE	466	507	558	420	449	532	342	510	498	637	293	345	315	333	411	229	284	459	412	477
ACACB_CCDS31898.1_ex5_12:109611981-109612004:-_5-3	ACACB	FALSE	382	305	720	206	308	411	357	303	443	663	479	484	360	322	309	443	437	676	317	551
ACAD10_CCDS31903.1_ex0_12:112130639-112130662:+_5-1	ACAD10	TRUE	149	273	251	246	208	134	128	107	145	331	169	64	86	129	179	247	146	291	216	290
ACAD10_CCDS31903.1_ex5_12:112153664-112153687:+_5-2	ACAD10	TRUE	264	274	909	204	222	362	249	406	277	527	267	218	147	368	320	365	216	199	362	367
ACAD10_CCDS31903.1_ex8_12:112167618-112167641:+_5-5	ACAD10	FALSE	195	450	517	170	142	844	149	209	318	449	296	513	236	326	165	173	568	462	305	338
ACAD10_CCDS31903.1_ex6_12:112159505-112159528:-_5-3	ACAD10	FALSE	121	341	310	242	299	439	349	150	147	323	139	284	215	189	149	79	227	300	181	234
ACAD10_CCDS31903.1_ex7_12:112165845-112165868:-_5-4	ACAD10	FALSE	307	298	673	220	380	845	409	241	326	460	368	299	273	278	322	314	294	310	194	421
ACAD11_CCDS3074.1_ex14_3:132350279-132350302:-_5-2	ACAD11	TRUE	384	336	620	286	353	837	261	142	449	477	670	682	222	273	304	345	610	421	443	403
ACAD11_CCDS3074.1_ex15_3:132358429-132358452:+_5-3	ACAD11	TRUE	300	408	677	350	305	318	391	424	319	691	691	239	422	302	227	337	398	417	529	584
ACAD11_CCDS3074.1_ex19_3:132378471-132378494:-_5-5	ACAD11	FALSE	274	317	495	174	323	780	480	322	356	627	549	386	220	380	317	380	335	401	440	540
ACAD11_CCDS3074.1_ex13_3:132349354-132349377:-_5-1	ACAD11	FALSE	239	247	341	201	315	360	305	463	330	361	378	340	190	246	242	175	178	240	466	295
ACAD11_CCDS3074.1_ex16_3:132360960-132360983:+_5-4	ACAD11	FALSE	259	344	449	243	335	656	310	159	310	442	510	411	128	333	282	335	308	504	569	343
ACAD8_CCDS8498.1_ex3_11:134128465-134128488:-_5-4	ACAD8	TRUE	21	26	42	7	24	115	37	5	29	150	23	35	18	38	41	26	45	66	21	86
sgACAD8_4	ACAD8	FALSE	514	572	729	293	514	683	362	380	676	762	841	722	354	741	343	470	481	478	607	584
sgACAD8_3	ACAD8	FALSE	316	628	652	486	431	591	418	393	364	505	649	486	459	520	347	474	630	324	408	395
ACAD8_CCDS8498.1_ex2_11:134127012-134127035:+_5-2	ACAD8	FALSE	439	705	684	727	417	1146	542	232	515	655	730	473	520	611	358	490	616	642	551	524
sgACAD8_8	ACAD8	FALSE	57	8	19	0	2	60	0	0	5	511	0	3	3	53	4	1	3	6	0	394
sgACAD8_7	ACAD8	FALSE	605	836	1322	818	640	1299	587	419	682	753	1189	946	672	712	734	423	765	774	665	545
ACAD8_CCDS8498.1_ex5_11:134129537-134129560:+_5-5	ACAD8	FALSE	180	433	511	600	335	483	321	285	289	435	462	416	528	315	268	445	945	253	711	401
ACAD8_CCDS8498.1_ex3_11:134128416-134128439:-_5-3	ACAD8	FALSE	148	260	362	212	178	476	409	177	131	302	275	98	183	187	128	212	266	171	216	196
ACAD8_CCDS8498.1_ex0_11:134123591-134123614:-_5-1	ACAD8	TRUE	391	429	904	363	387	389	449	315	381	644	612	495	476	441	352	438	720	539	1026	551
sgACAD8_9	ACAD8	FALSE	463	438	893	620	334	549	490	445	425	704	601	611	379	483	263	416	518	522	609	509
ACAD9_CCDS3053.1_ex5_3:128616476-128616499:+_5-5	ACAD9	TRUE	120	191	286	32	252	383	219	44	105	381	394	264	228	319	121	154	268	127	273	313
ACAD9_CCDS3053.1_ex0_3:128598636-128598659:-_5-1	ACAD9	TRUE	93	151	129	35	142	364	122	210	86	308	187	110	127	91	146	65	172	121	104	304
ACAD9_CCDS3053.1_ex4_3:128615319-128615342:+_5-4	ACAD9	FALSE	331	187	529	190	180	439	284	118	240	449	346	415	368	285	204	237	842	409	419	404
ACAD9_CCDS3053.1_ex1_3:128603545-128603568:+_5-2	ACAD9	FALSE	310	335	457	207	340	672	545	364	371	659	514	371	328	308	237	199	351	345	243	476
ACAD9_CCDS3053.1_ex2_3:128612398-128612421:+_5-3	ACAD9	FALSE	222	148	249	113	124	324	297	127	177	428	196	228	145	142	174	115	89	111	189	289
ACADL_CCDS2389.1_ex8_2:211082690-211082713:+_5-4	ACADL	TRUE	150	319	321	87	195	452	268	274	174	382	456	329	216	316	262	311	157	398	439	304
ACADL_CCDS2389.1_ex7_2:211081160-211081183:-_5-3	ACADL	TRUE	35	69	196	1	56	137	71	154	143	116	74	70	47	158	58	120	47	95	38	88
ACADL_CCDS2389.1_ex8_2:211082722-211082745:-_5-5	ACADL	FALSE	289	485	634	537	380	508	306	222	419	446	358	417	241	329	205	337	475	482	331	395
ACADL_CCDS2389.1_ex6_2:211074937-211074960:-_5-1	ACADL	FALSE	77	216	179	273	182	66	262	450	134	225	113	136	226	59	165	161	135	244	209	140
ACADL_CCDS2389.1_ex7_2:211081079-211081102:-_5-2	ACADL	FALSE	256	286	622	252	391	556	417	663	375	476	388	504	409	628	329	363	357	311	314	383
ACADM_CCDS44165.1_ex3_1:76198544-76198567:+_5-1	ACADM	FALSE	399	293	363	223	284	537	350	416	375	377	427	249	258	303	290	240	190	443	131	274
ACADM_CCDS44165.1_ex6_1:76205685-76205708:+_5-3	ACADM	FALSE	322	603	781	222	329	664	222	354	511	610	633	414	309	282	286	494	395	477	460	457
ACADM_CCDS44165.1_ex6_1:76205664-76205687:+_5-2	ACADM	FALSE	72	30	71	6	84	228	130	52	95	159	73	35	58	121	116	22	151	278	19	109
ACADM_CCDS44165.1_ex6_1:76205760-76205783:+_5-4	ACADM	TRUE	312	163	356	209	305	412	190	324	226	464	272	150	184	375	103	86	149	216	216	365
ACADM_CCDS44165.1_ex8_1:76215118-76215141:+_5-5	ACADM	TRUE	101	134	174	69	155	195	137	163	300	286	187	89	44	143	115	143	151	310	113	189
ACADS_CCDS9207.1_ex2_12:121174909-121174932:-_5-3	ACADS	FALSE	254	319	547	463	321	639	380	361	301	531	540	410	119	288	295	265	674	870	433	407
ACADS_CCDS9207.1_ex4_12:121175748-121175771:+_5-5	ACADS	FALSE	433	496	1155	639	606	763	357	167	798	704	790	492	251	558	521	620	570	518	788	617
ACADS_CCDS9207.1_ex1_12:121164944-121164967:-_5-1	ACADS	TRUE	169	238	541	379	273	623	318	272	368	430	323	332	333	408	338	374	284	533	318	394
ACADS_CCDS9207.1_ex2_12:121174853-121174876:-_5-2	ACADS	FALSE	291	325	451	353	288	585	50	610	212	440	383	405	364	330	392	393	460	354	460	311
ACADS_CCDS9207.1_ex4_12:121175681-121175704:-_5-4	ACADS	TRUE	234	298	655	235	344	729	283	265	295	546	532	261	367	349	356	352	220	566	431	438
ACADSB_CCDS7634.1_ex2_10:124797339-124797362:+_5-2	ACADSB	FALSE	42	26	57	0	25	14	0	8	75	43	15	6	12	3	31	22	1	46	57	29
ACADSB_CCDS7634.1_ex5_10:124802585-124802608:+_5-4	ACADSB	TRUE	90	72	195	108	80	301	37	69	128	203	130	208	310	207	172	15	56	112	134	159
ACADSB_CCDS7634.1_ex5_10:124802658-124802681:-_5-5	ACADSB	TRUE	208	147	450	42	179	389	189	80	285	338	176	141	229	130	172	74	114	345	243	311
ACADSB_CCDS7634.1_ex2_10:124797287-124797310:+_5-1	ACADSB	FALSE	179	415	115	233	276	354	132	149	166	364	74	194	76	221	166	227	158	168	146	234
ACADSB_CCDS7634.1_ex3_10:124800034-124800057:+_5-3	ACADSB	FALSE	195	361	444	152	181	482	348	227	302	332	963	313	265	227	347	393	563	360	321	289
ACADVL_CCDS11090.1_ex7_17:7125290-7125313:+_5-5	ACADVL	FALSE	230	194	386	189	460	250	288	377	260	343	222	181	205	175	346	358	406	285	210	286
ACADVL_CCDS11090.1_ex3_17:7123982-7124005:-_5-2	ACADVL	FALSE	249	388	406	253	251	592	222	295	415	483	385	534	338	317	435	535	607	457	323	414
ACADVL_CCDS11090.1_ex4_17:7124128-7124151:-_5-3	ACADVL	FALSE	151	333	392	179	289	558	6	206	266	519	524	264	549	270	160	408	591	382	448	415
ACADVL_CCDS11090.1_ex1_17:7123483-7123506:+_5-1	ACADVL	TRUE	281	289	373	426	335	560	267	348	383	687	338	252	167	295	195	206	179	407	182	571
ACADVL_CCDS11090.1_ex6_17:7124852-7124875:-_5-4	ACADVL	TRUE	158	480	522	363	195	750	389	172	332	609	481	316	521	325	447	323	678	415	369	500
ACAN_CCDS53970.1_ex3_15:89385066-89385089:+_5-1	ACAN	TRUE	204	248	447	81	329	520	334	397	271	457	324	247	160	249	437	299	294	380	473	406
ACAN_CCDS53970.1_ex4_15:89386844-89386867:-_5-2	ACAN	FALSE	276	624	952	594	409	690	285	255	663	654	907	612	577	493	351	517	847	578	424	539
ACAN_CCDS53970.1_ex6_15:89390543-89390566:-_5-3	ACAN	TRUE	254	199	547	437	196	579	156	222	188	432	211	247	155	218	122	215	155	336	446	330
ACAN_CCDS53970.1_ex8_15:89392877-89392900:-_5-5	ACAN	FALSE	192	441	506	259	306	616	347	591	262	450	333	418	264	319	328	289	635	285	417	414
ACAN_CCDS53970.1_ex6_15:89390636-89390659:-_5-4	ACAN	FALSE	284	265	423	69	223	564	172	238	271	385	343	271	167	342	230	315	385	284	429	324
ACAP1_CCDS11101.1_ex2_17:7245322-7245345:-_5-1	ACAP1	TRUE	361	514	774	393	368	550	335	227	299	595	291	438	425	437	283	213	283	586	398	480
ACAP1_CCDS11101.1_ex2_17:7245375-7245398:-_5-2	ACAP1	FALSE	379	718	871	721	400	1020	636	299	371	588	826	573	587	556	445	350	1062	808	441	461
ACAP1_CCDS11101.1_ex5_17:7246850-7246873:-_5-5	ACAP1	FALSE	357	597	721	235	328	588	545	450	486	562	584	274	335	565	389	445	490	513	505	493
ACAP1_CCDS11101.1_ex5_17:7246719-7246742:+_5-3	ACAP1	FALSE	502	184	614	319	358	335	561	658	488	641	257	228	200	301	257	286	193	295	271	476
ACAP1_CCDS11101.1_ex5_17:7246824-7246847:+_5-4	ACAP1	TRUE	136	339	506	296	268	534	98	362	296	449	343	402	387	269	310	115	704	316	365	407
ACAP2_CCDS33924.1_ex11_3:195028036-195028059:-_5-3	ACAP2	TRUE	104	156	433	87	267	294	458	372	262	396	220	138	98	104	235	78	119	212	273	267
ACAP2_CCDS33924.1_ex10_3:195027260-195027283:+_5-1	ACAP2	FALSE	90	105	50	154	82	109	11	161	48	131	81	74	35	32	114	59	54	125	84	100
ACAP2_CCDS33924.1_ex20_3:195102716-195102739:-_5-5	ACAP2	FALSE	60	42	222	46	84	220	25	65	69	131	19	62	57	88	36	97	104	51	92	113
ACAP2_CCDS33924.1_ex20_3:195102645-195102668:+_5-4	ACAP2	FALSE	74	86	202	82	138	268	146	32	161	174	114	45	42	101	90	95	67	115	246	135
ACAP2_CCDS33924.1_ex10_3:195027304-195027327:-_5-2	ACAP2	TRUE	276	193	390	301	249	470	310	415	284	573	492	452	229	175	315	325	345	312	232	473
ACAP3_CCDS19.2_ex10_1:1233213-1233236:+_5-3	ACAP3	FALSE	98	142	320	82	98	352	82	104	127	482	257	130	98	215	125	140	347	281	259	387
ACAP3_CCDS19.2_ex13_1:1234006-1234029:-_5-4	ACAP3	TRUE	494	540	778	261	402	884	660	348	427	604	770	451	594	421	598	385	1105	670	861	532
ACAP3_CCDS19.2_ex9_1:1231944-1231967:+_5-1	ACAP3	TRUE	250	474	553	516	527	711	596	326	500	591	523	470	556	353	303	401	470	527	636	475
ACAP3_CCDS19.2_ex20_1:1238321-1238344:-_5-5	ACAP3	FALSE	234	435	707	398	415	742	351	172	589	520	517	771	679	324	758	311	666	632	405	467
ACAP3_CCDS19.2_ex9_1:1231970-1231993:+_5-2	ACAP3	FALSE	274	445	557	184	232	983	472	282	271	448	573	346	179	354	377	261	560	377	228	405
ACAT1_CCDS8339.1_ex2_11:108004577-108004600:-_5-1	ACAT1	FALSE	58	58	220	124	72	126	283	111	150	151	55	77	54	38	119	65	71	167	103	102
ACAT1_CCDS8339.1_ex4_11:108005873-108005896:-_5-2	ACAT1	FALSE	91	133	161	9	71	130	149	258	95	173	179	158	119	139	114	108	65	191	172	132
ACAT1_CCDS8339.1_ex5_11:108009658-108009681:-_5-4	ACAT1	FALSE	12	18	12	3	5	17	39	17	82	56	65	3	3	11	11	10	34	35	6	25
ACAT1_CCDS8339.1_ex6_11:108010823-108010846:+_5-5	ACAT1	TRUE	39	74	91	64	88	116	101	74	47	181	133	28	43	54	62	23	136	94	40	112
ACAT1_CCDS8339.1_ex4_11:108005947-108005970:+_5-3	ACAT1	TRUE	251	252	309	347	185	587	333	261	133	400	251	259	195	97	55	191	258	373	445	326
ACAT2_CCDS5268.1_ex3_6:160189643-160189666:+_5-2	ACAT2	FALSE	170	187	245	239	131	336	96	142	166	240	265	138	123	116	179	173	126	119	117	170
ACAT2_CCDS5268.1_ex2_6:160188149-160188172:+_5-1	ACAT2	TRUE	266	473	822	600	385	841	402	646	526	477	499	561	357	372	485	343	693	550	308	359
ACAT2_CCDS5268.1_ex4_6:160196298-160196321:-_5-4	ACAT2	TRUE	103	22	75	72	92	9	171	17	64	78	16	17	10	61	37	81	17	33	5	56
ACAT2_CCDS5268.1_ex4_6:160196223-160196246:+_5-3	ACAT2	FALSE	110	187	391	499	165	265	175	117	235	257	186	141	151	131	216	168	219	165	67	175
ACAT2_CCDS5268.1_ex4_6:160196320-160196343:-_5-5	ACAT2	FALSE	187	98	278	116	181	206	187	111	258	295	227	56	133	254	250	212	177	281	337	186
ACBD3_CCDS1551.1_ex6_1:226353589-226353612:-_5-4	ACBD3	TRUE	209	326	512	66	276	592	294	405	144	352	237	183	360	181	259	197	283	388	178	297
ACBD3_CCDS1551.1_ex5_1:226352508-226352531:-_5-2	ACBD3	FALSE	176	238	334	190	168	274	600	112	223	257	199	142	185	170	211	56	147	275	116	201
ACBD3_CCDS1551.1_ex7_1:226374211-226374234:-_5-5	ACBD3	TRUE	272	528	663	444	413	640	230	432	372	524	321	407	325	241	447	362	387	418	279	467
ACBD3_CCDS1551.1_ex5_1:226352583-226352606:-_5-3	ACBD3	FALSE	227	125	498	33	98	561	100	439	161	294	296	242	179	456	121	235	233	183	211	213
ACBD3_CCDS1551.1_ex4_1:226349283-226349306:-_5-1	ACBD3	FALSE	456	404	648	317	433	380	486	286	443	470	429	224	303	582	402	303	419	528	414	361
ACBD4_CCDS42348.1_ex1_17:43213878-43213901:-_5-1	ACBD4	TRUE	158	196	283	223	123	226	323	345	240	438	178	232	112	318	268	209	258	292	262	303
ACBD4_CCDS42348.1_ex3_17:43214432-43214455:+_5-5	ACBD4	FALSE	199	337	1004	156	276	548	386	214	266	458	393	308	277	348	382	185	443	449	455	377
ACBD4_CCDS42348.1_ex1_17:43213966-43213989:-_5-3	ACBD4	FALSE	255	216	350	40	214	745	362	384	205	465	462	152	210	271	206	194	362	323	375	360
ACBD4_CCDS42348.1_ex3_17:43214384-43214407:+_5-4	ACBD4	TRUE	264	297	584	69	274	201	190	173	270	531	423	355	258	338	491	154	642	556	165	494
ACBD4_CCDS42348.1_ex1_17:43213910-43213933:+_5-2	ACBD4	FALSE	188	358	537	306	250	798	266	119	220	490	387	209	483	144	246	290	347	447	398	346
ACBD5_CCDS44368.1_ex6_10:27506985-27507008:-_5-3	ACBD5	FALSE	268	196	291	215	245	400	179	63	307	450	329	219	211	324	205	164	207	354	252	305
ACBD5_CCDS44368.1_ex6_10:27506944-27506967:-_5-2	ACBD5	FALSE	268	315	215	298	230	290	310	123	343	332	255	293	288	250	208	347	269	227	183	231
ACBD5_CCDS44368.1_ex10_10:27524084-27524107:-_5-5	ACBD5	FALSE	25	1	0	0	9	9	21	3	10	25	14	19	11	0	13	1	2	0	21	27
ACBD5_CCDS44368.1_ex4_10:27499981-27500004:-_5-1	ACBD5	TRUE	266	591	744	309	238	466	398	332	269	390	483	346	104	244	330	178	375	425	431	273
ACBD5_CCDS44368.1_ex8_10:27512265-27512288:-_5-4	ACBD5	TRUE	252	147	461	173	153	260	123	149	161	265	114	234	120	193	216	182	97	163	196	219
ACBD6_CCDS1339.1_ex5_1:180461412-180461435:-_5-1	ACBD6	TRUE	153	102	167	42	259	318	322	326	203	206	151	104	58	121	188	69	50	104	148	162
ACBD6_CCDS1339.1_ex7_1:180471214-180471237:-_5-4	ACBD6	FALSE	274	495	606	371	321	752	495	403	494	567	864	545	562	371	532	317	817	633	349	475
ACBD6_CCDS1339.1_ex5_1:180461490-180461513:-_5-2	ACBD6	FALSE	179	292	318	57	230	322	402	108	185	272	312	204	168	158	485	230	371	523	422	222
ACBD6_CCDS1339.1_ex7_1:180471178-180471201:-_5-3	ACBD6	TRUE	207	174	199	143	176	115	135	174	266	339	215	105	144	146	148	338	157	328	239	274
ACBD6_CCDS1339.1_ex7_1:180471289-180471312:-_5-5	ACBD6	FALSE	430	520	939	213	421	539	198	253	562	659	803	597	625	598	299	499	601	602	548	515
ACBD7_CCDS31153.1_ex1_10:15120742-15120765:-_5-3	ACBD7	TRUE	295	207	274	114	268	445	420	204	254	345	356	162	123	66	275	374	299	403	299	352
ACBD7_CCDS31153.1_ex2_10:15120959-15120982:-_5-5	ACBD7	FALSE	24	126	0	63	94	133	100	182	59	119	62	69	41	45	20	51	44	103	35	90
ACBD7_CCDS31153.1_ex1_10:15120724-15120747:-_5-2	ACBD7	FALSE	83	130	105	291	64	124	93	38	116	138	45	13	47	96	99	90	4	93	47	86
ACBD7_CCDS31153.1_ex1_10:15120710-15120733:-_5-1	ACBD7	FALSE	59	88	82	16	68	47	277	11	119	119	14	14	49	21	43	57	51	81	76	71
ACBD7_CCDS31153.1_ex2_10:15120935-15120958:-_5-4	ACBD7	TRUE	43	115	71	69	29	65	0	110	90	74	76	83	38	24	65	58	37	32	37	57
ACCS_CCDS7907.1_ex2_11:44094998-44095021:+_5-3	ACCS	FALSE	260	308	361	299	178	454	382	423	308	530	413	488	103	185	247	289	572	497	278	431
ACCS_CCDS7907.1_ex7_11:44100275-44100298:-_5-5	ACCS	TRUE	290	239	408	187	309	319	322	284	237	426	256	86	181	219	197	169	206	338	283	302
ACCS_CCDS7907.1_ex0_11:44089428-44089451:-_5-2	ACCS	TRUE	102	176	258	38	130	229	186	133	182	192	139	115	213	126	113	67	215	159	110	193
ACCS_CCDS7907.1_ex5_11:44098846-44098869:-_5-4	ACCS	FALSE	178	328	342	152	216	324	191	197	277	334	394	212	156	306	317	182	454	305	337	272
ACCS_CCDS7907.1_ex0_11:44089251-44089274:+_5-1	ACCS	FALSE	359	366	607	560	349	704	339	214	286	587	467	400	462	429	374	368	773	652	355	426
ACCSL_CCDS41636.1_ex0_11:44069678-44069701:+_5-1	ACCSL	FALSE	170	51	249	121	82	181	117	208	109	186	193	67	93	41	97	51	149	169	138	156
ACCSL_CCDS41636.1_ex0_11:44070035-44070058:-_5-4	ACCSL	FALSE	95	310	399	33	158	313	173	277	227	268	270	176	161	179	247	212	368	179	209	268
ACCSL_CCDS41636.1_ex4_11:44073262-44073285:-_5-5	ACCSL	FALSE	452	574	668	400	533	378	153	271	400	531	786	790	326	313	348	420	590	596	358	405
ACCSL_CCDS41636.1_ex0_11:44069979-44070002:+_5-3	ACCSL	TRUE	481	466	565	402	590	405	160	377	399	688	798	333	302	464	432	291	441	473	371	513
ACCSL_CCDS41636.1_ex0_11:44069791-44069814:-_5-2	ACCSL	TRUE	26	111	148	23	80	52	163	133	143	203	41	128	38	57	52	68	45	134	135	157
ACD_CCDS10842.1_ex11_16:67694252-67694275:-_5-5	ACD	FALSE	688	740	1013	590	624	800	1132	540	644	756	719	786	677	529	844	449	868	1007	648	616
ACD_CCDS10842.1_ex10_16:67693882-67693905:-_5-3	ACD	TRUE	143	439	852	140	305	800	235	307	350	593	656	455	371	433	690	274	679	325	725	499
ACD_CCDS10842.1_ex11_16:67694136-67694159:-_5-4	ACD	FALSE	467	841	786	513	392	1056	617	381	500	728	933	990	533	411	484	424	1047	573	593	570
ACD_CCDS10842.1_ex10_16:67693827-67693850:-_5-2	ACD	FALSE	410	924	939	661	487	1392	498	436	564	804	827	685	694	467	1129	639	1314	891	829	686
ACD_CCDS10842.1_ex9_16:67693662-67693685:-_5-1	ACD	TRUE	170	314	793	240	271	657	82	418	320	564	561	405	284	386	262	424	481	366	420	444
ACE_CCDS11637.1_ex12_17:61562660-61562683:+_5-2	ACE	FALSE	201	320	379	273	356	676	381	148	343	406	584	398	303	294	184	235	280	304	243	339
ACE_CCDS11637.1_ex12_17:61562639-61562662:+_5-1	ACE	TRUE	201	154	545	280	194	662	244	526	241	490	288	141	236	245	249	197	221	325	372	420
ACE_CCDS11637.1_ex13_17:61564002-61564025:-_5-3	ACE	TRUE	47	63	247	17	82	112	96	104	70	201	71	56	60	58	80	58	39	131	140	153
ACE_CCDS11637.1_ex15_17:61566004-61566027:-_5-5	ACE	FALSE	333	372	836	334	268	570	560	273	283	514	491	526	252	439	382	334	353	382	285	386
ACE_CCDS11637.1_ex14_17:61564389-61564412:-_5-4	ACE	FALSE	417	548	1013	665	353	558	797	413	491	618	810	331	387	407	502	482	416	539	537	523
ACE2_CCDS14169.1_ex13_X:15607486-15607509:+_5-4	ACE2	TRUE	355	391	575	417	461	919	369	699	461	477	563	517	288	349	383	392	423	397	490	419
ACE2_CCDS14169.1_ex10_X:15599403-15599426:-_5-1	ACE2	FALSE	463	725	843	130	607	1218	769	475	599	598	553	654	518	357	490	457	686	587	590	494
ACE2_CCDS14169.1_ex12_X:15605898-15605921:-_5-3	ACE2	TRUE	123	184	230	273	141	202	93	27	153	257	329	164	71	284	58	198	272	235	199	192
ACE2_CCDS14169.1_ex11_X:15603596-15603619:-_5-2	ACE2	FALSE	318	469	542	178	266	703	527	525	445	570	372	674	418	304	452	297	632	377	448	431
ACE2_CCDS14169.1_ex15_X:15610401-15610424:-_5-5	ACE2	FALSE	200	312	651	429	360	660	470	175	287	385	512	287	340	597	349	279	226	270	240	293
ACER1_CCDS12161.1_ex4_19:6312414-6312437:+_5-5	ACER1	FALSE	184	257	313	74	205	384	52	53	127	386	199	158	148	150	202	105	259	372	212	298
ACER1_CCDS12161.1_ex3_19:6312269-6312292:+_5-3	ACER1	FALSE	86	343	230	612	165	434	275	97	283	356	394	209	153	198	237	123	235	232	326	277
ACER1_CCDS12161.1_ex2_19:6309827-6309850:+_5-1	ACER1	TRUE	180	408	472	220	262	403	392	186	354	668	461	392	233	292	263	296	232	317	314	518
ACER1_CCDS12161.1_ex4_19:6312389-6312412:+_5-4	ACER1	FALSE	112	233	264	68	153	247	193	193	212	306	281	192	196	215	188	165	216	257	151	231
ACER1_CCDS12161.1_ex3_19:6312202-6312225:+_5-2	ACER1	TRUE	119	109	242	44	98	112	166	99	158	443	170	82	114	187	131	171	115	64	80	362
ACER2_CCDS34992.1_ex0_9:19409173-19409196:+_5-1	ACER2	TRUE	289	319	484	434	376	713	587	467	289	553	716	460	368	373	521	501	406	373	288	422
ACER2_CCDS34992.1_ex2_9:19424724-19424747:-_5-2	ACER2	FALSE	70	122	187	93	153	172	56	107	119	206	198	179	76	13	148	107	109	116	140	139
ACER2_CCDS34992.1_ex3_9:19434941-19434964:+_5-3	ACER2	FALSE	129	228	122	59	140	254	250	89	167	462	68	143	64	94	134	71	78	267	223	352
ACER2_CCDS34992.1_ex3_9:19434971-19434994:-_5-4	ACER2	TRUE	328	533	600	239	318	430	190	299	215	521	587	347	371	379	498	464	877	163	220	365
ACER2_CCDS34992.1_ex3_9:19435060-19435083:+_5-5	ACER2	FALSE	198	306	531	160	283	267	219	228	204	334	128	123	85	241	241	206	182	240	307	245
ACER3_CCDS8247.1_ex1_11:76637652-76637675:+_5-3	ACER3	TRUE	145	207	334	126	208	367	463	264	199	513	116	295	172	298	141	217	330	165	242	411
ACER3_CCDS8247.1_ex0_11:76572096-76572119:-_5-1	ACER3	FALSE	432	734	934	388	470	907	436	855	510	655	702	592	400	587	306	471	704	919	600	552
ACER3_CCDS8247.1_ex5_11:76701596-76701619:+_5-5	ACER3	FALSE	57	118	254	154	142	499	120	171	278	279	304	246	165	182	140	114	245	207	314	191
ACER3_CCDS8247.1_ex1_11:76637635-76637658:-_5-2	ACER3	TRUE	191	300	405	324	237	518	372	278	367	454	245	379	441	234	330	283	416	235	367	398
ACER3_CCDS8247.1_ex4_11:76696736-76696759:-_5-4	ACER3	FALSE	37	6	10	0	26	67	18	10	22	44	10	3	14	3	5	0	0	9	17	29
sgACHE_7	ACHE	FALSE	386	341	642	288	336	493	266	301	433	606	564	586	266	381	256	683	479	398	536	432
sgACHE_3	ACHE	FALSE	165	185	172	107	131	304	72	15	162	568	419	237	114	169	150	119	123	210	200	485
ACHE_CCDS5709.1_ex3_7:100491450-100491473:+_5-3	ACHE	FALSE	247	532	638	116	320	696	329	441	321	483	674	683	489	330	456	281	991	384	421	422
sgACHE_6	ACHE	TRUE	97	158	283	76	91	304	101	42	93	561	326	103	170	139	207	300	231	76	122	402
ACHE_CCDS5709.1_ex3_7:100491356-100491379:-_5-2	ACHE	FALSE	409	628	729	311	309	786	980	157	429	547	782	521	628	374	481	451	947	730	667	497
ACHE_CCDS5709.1_ex3_7:100491607-100491630:+_5-4	ACHE	FALSE	99	196	387	61	178	196	134	8	233	329	241	100	178	172	79	229	270	169	72	228
sgACHE_1	ACHE	FALSE	292	292	405	118	255	558	199	192	320	439	135	406	197	270	215	266	375	394	171	396
ACHE_CCDS5709.1_ex3_7:100491172-100491195:+_5-1	ACHE	FALSE	377	214	539	287	383	315	682	97	478	579	257	228	124	336	288	250	222	240	221	421
sgACHE_2	ACHE	TRUE	245	251	413	150	271	408	256	232	325	698	282	234	269	352	127	152	241	378	239	551
ACHE_CCDS5709.1_ex3_7:100491681-100491704:-_5-5	ACHE	FALSE	0	0	0	48	0	51	0	0	0	4	0	0	0	0	0	0	0	0	17	3
ACIN1_CCDS53887.1_ex7_14:23533356-23533379:-_5-2	ACIN1	FALSE	70	79	235	9	180	231	42	97	103	495	284	115	255	215	131	63	328	173	212	436
sgACIN1_4	ACIN1	FALSE	27	18	121	1	19	249	57	12	28	579	24	18	30	17	112	25	47	18	25	489
sgACIN1_6	ACIN1	TRUE	54	51	109	21	21	172	6	66	28	505	54	56	96	50	90	45	6	162	59	367
ACIN1_CCDS53887.1_ex10_14:23538716-23538739:-_5-5	ACIN1	FALSE	148	36	197	152	97	278	244	17	57	535	160	92	87	39	41	144	192	188	795	429
ACIN1_CCDS53887.1_ex8_14:23533625-23533648:-_5-3	ACIN1	FALSE	62	204	237	52	100	377	101	89	123	540	278	167	160	235	167	139	137	160	144	429
ACIN1_CCDS53887.1_ex10_14:23538701-23538724:+_5-4	ACIN1	FALSE	111	115	242	33	94	180	86	56	124	391	165	70	29	114	80	77	108	123	97	268
sgACIN1_9	ACIN1	FALSE	103	90	118	53	126	331	224	55	78	570	159	190	82	119	198	91	132	155	98	445
sgACIN1_3	ACIN1	TRUE	102	124	82	39	41	76	52	98	81	553	115	140	60	54	53	89	135	186	57	438
ACIN1_CCDS53887.1_ex7_14:23533312-23533335:-_5-1	ACIN1	FALSE	81	147	216	86	133	347	32	139	99	474	246	165	99	78	255	140	297	199	176	370
sgACIN1_8	ACIN1	FALSE	21	21	80	0	12	32	8	69	49	302	63	40	88	30	33	28	105	13	26	229
DARC_CCDS1183.1_ex1_1:159175476-159175499:+_5-3	ACKR1	TRUE	253	374	622	455	373	632	318	317	337	622	640	440	408	385	399	289	388	514	335	562
DARC_CCDS1183.1_ex1_1:159175438-159175461:-_5-2	ACKR1	TRUE	224	465	836	279	394	798	517	484	396	613	579	500	283	379	297	446	321	471	395	464
DARC_CCDS1183.1_ex1_1:159175618-159175641:-_5-5	ACKR1	FALSE	436	623	669	374	580	706	1183	787	468	808	839	491	393	406	554	472	375	430	540	580
DARC_CCDS1183.1_ex1_1:159175579-159175602:-_5-4	ACKR1	FALSE	407	421	1019	498	530	691	156	410	581	735	639	641	500	285	338	502	641	418	477	540
DARC_CCDS1183.1_ex1_1:159175377-159175400:-_5-1	ACKR1	FALSE	606	544	1261	465	593	1968	535	599	653	988	975	791	434	882	768	668	839	575	1010	697
ACKR2_CCDS2706.1_ex0_3:42906140-42906163:-_5-1	ACKR2	TRUE	29	44	83	1	46	95	15	5	129	90	88	7	32	26	21	39	36	68	31	54
ACKR2_CCDS2706.1_ex0_3:42906543-42906566:+_5-4	ACKR2	FALSE	100	131	159	36	148	185	277	236	270	250	119	37	78	98	215	151	125	143	211	178
ACKR2_CCDS2706.1_ex0_3:42906580-42906603:+_5-5	ACKR2	TRUE	339	845	1178	647	505	843	760	567	619	939	703	839	495	502	571	561	469	687	616	722
ACKR2_CCDS2706.1_ex0_3:42906482-42906505:-_5-3	ACKR2	FALSE	451	474	665	313	534	594	443	340	460	605	624	347	315	309	508	380	555	674	503	403
ACKR2_CCDS2706.1_ex0_3:42906173-42906196:-_5-2	ACKR2	FALSE	450	420	620	225	336	570	163	270	458	599	690	362	257	474	780	368	401	516	492	451
ACKR3_CCDS2516.1_ex0_2:237489278-237489301:+_5-2	ACKR3	TRUE	422	314	440	535	445	753	408	386	398	514	414	336	187	323	313	183	134	326	148	427
ACKR3_CCDS2516.1_ex0_2:237489661-237489684:-_5-5	ACKR3	FALSE	232	369	631	609	232	525	585	292	236	381	543	318	603	503	318	189	947	559	315	404
ACKR3_CCDS2516.1_ex0_2:237489328-237489351:-_5-3	ACKR3	FALSE	338	533	509	161	310	821	481	349	326	438	512	463	434	382	274	350	555	591	343	420
ACKR3_CCDS2516.1_ex0_2:237489438-237489461:-_5-4	ACKR3	FALSE	203	688	906	626	430	645	155	540	355	545	664	681	363	276	647	448	1203	727	593	506
ACKR3_CCDS2516.1_ex0_2:237489233-237489256:-_5-1	ACKR3	TRUE	237	254	388	72	255	438	130	168	188	564	432	247	159	400	275	134	387	465	286	415
ACKR4_CCDS3075.1_ex0_3:132319419-132319442:-_5-1	ACKR4	FALSE	192	77	265	123	133	286	119	173	212	280	237	152	65	87	45	129	90	231	190	207
ACKR4_CCDS3075.1_ex0_3:132319805-132319828:-_5-5	ACKR4	FALSE	157	147	332	308	89	437	137	46	188	306	297	99	273	173	153	233	204	95	332	311
ACKR4_CCDS3075.1_ex0_3:132319664-132319687:+_5-3	ACKR4	TRUE	270	188	595	217	267	206	359	312	280	617	420	360	157	390	305	300	339	379	212	442
ACKR4_CCDS3075.1_ex0_3:132319753-132319776:-_5-4	ACKR4	FALSE	49	20	62	4	82	37	83	3	29	125	34	57	17	57	57	43	22	36	42	77
ACKR4_CCDS3075.1_ex0_3:132319523-132319546:-_5-2	ACKR4	FALSE	85	132	293	96	204	73	74	176	97	257	275	139	109	51	50	102	74	223	138	178
ACLY_CCDS11412.1_ex17_17:40054877-40054900:+_5-1	ACLY	FALSE	151	536	525	88	239	525	203	473	218	598	374	408	288	240	194	425	476	405	485	550
ACLY_CCDS11412.1_ex22_17:40063697-40063720:+_5-3	ACLY	FALSE	160	394	543	244	150	537	197	335	276	723	479	271	280	265	405	217	375	340	438	629
ACLY_CCDS11412.1_ex26_17:40068754-40068777:-_5-5	ACLY	FALSE	146	447	456	195	266	346	124	366	352	594	340	167	188	321	294	127	352	347	342	419
ACLY_CCDS11412.1_ex20_17:40061873-40061896:-_5-2	ACLY	TRUE	171	56	212	102	114	229	199	136	142	503	40	61	61	118	72	116	15	110	88	395
ACLY_CCDS11412.1_ex24_17:40065902-40065925:+_5-4	ACLY	TRUE	92	129	110	6	123	281	140	147	166	507	57	77	82	267	136	83	52	161	213	421
ACMSD_CCDS2173.2_ex4_2:135621158-135621181:+_5-5	ACMSD	TRUE	168	239	449	358	174	568	99	272	426	517	288	369	177	256	206	165	229	211	324	415
ACMSD_CCDS2173.2_ex3_2:135619559-135619582:-_5-1	ACMSD	FALSE	293	425	798	147	160	423	528	156	231	478	526	223	142	376	252	394	344	405	337	302
ACMSD_CCDS2173.2_ex4_2:135621143-135621166:+_5-4	ACMSD	FALSE	173	560	616	114	312	673	476	494	330	519	460	340	203	305	275	339	586	433	379	373
ACMSD_CCDS2173.2_ex4_2:135621016-135621039:-_5-2	ACMSD	TRUE	226	397	430	458	261	770	89	294	300	555	272	268	276	293	342	258	385	466	374	424
ACMSD_CCDS2173.2_ex4_2:135621123-135621146:+_5-3	ACMSD	FALSE	376	146	606	256	312	291	401	413	358	476	261	201	104	248	151	254	158	232	219	371
ACO1_CCDS6525.1_ex1_9:32407297-32407320:-_5-1	ACO1	FALSE	195	88	274	118	138	242	139	117	119	229	185	133	84	161	131	53	123	216	192	163
ACO1_CCDS6525.1_ex6_9:32420993-32421016:+_5-5	ACO1	TRUE	218	186	169	197	152	182	94	217	194	340	176	131	113	67	84	182	178	179	208	286
ACO1_CCDS6525.1_ex1_9:32407412-32407435:-_5-2	ACO1	TRUE	162	307	426	470	276	344	78	111	214	428	394	428	387	188	326	224	368	353	335	424
ACO1_CCDS6525.1_ex6_9:32420920-32420943:-_5-4	ACO1	FALSE	250	541	675	252	270	606	489	343	314	471	681	281	550	475	517	283	500	309	548	385
ACO1_CCDS6525.1_ex4_9:32418346-32418369:+_5-3	ACO1	FALSE	261	178	528	149	207	320	171	99	422	456	315	451	94	360	317	209	166	363	311	311
ACO2_CCDS14017.1_ex1_22:41895849-41895872:+_5-1	ACO2	TRUE	188	145	242	93	158	381	158	23	141	419	404	122	154	101	133	146	324	211	141	336
ACO2_CCDS14017.1_ex5_22:41911786-41911809:+_5-3	ACO2	TRUE	221	147	333	120	235	172	134	171	220	434	289	114	86	188	181	149	125	208	210	352
ACO2_CCDS14017.1_ex5_22:41911869-41911892:+_5-4	ACO2	FALSE	121	297	131	138	115	316	108	167	141	411	332	168	138	203	214	151	272	61	160	294
ACO2_CCDS14017.1_ex6_22:41913578-41913601:+_5-5	ACO2	FALSE	191	216	445	121	135	148	80	92	112	342	371	249	239	281	168	157	512	163	258	292
ACO2_CCDS14017.1_ex2_22:41903868-41903891:+_5-2	ACO2	FALSE	236	368	422	177	190	291	317	121	150	457	414	359	313	218	226	206	393	284	313	388
IRG1_CCDS58299.1_ex4_13:77531216-77531239:+_5-5	ACOD1	FALSE	161	195	625	427	226	710	164	152	289	453	691	532	123	371	330	176	290	471	397	283
IRG1_CCDS58299.1_ex3_13:77529614-77529637:+_5-3	ACOD1	TRUE	155	254	347	97	275	435	237	358	273	474	417	417	263	333	436	363	325	289	497	391
IRG1_CCDS58299.1_ex1_13:77526763-77526786:+_5-2	ACOD1	FALSE	266	142	417	141	277	730	537	359	375	369	362	228	150	316	260	208	219	187	223	252
IRG1_CCDS58299.1_ex1_13:77526744-77526767:-_5-1	ACOD1	TRUE	264	135	144	166	171	363	202	107	94	273	227	144	101	116	64	82	103	267	217	206
IRG1_CCDS58299.1_ex4_13:77531158-77531181:-_5-4	ACOD1	FALSE	385	427	428	516	347	503	247	378	327	444	657	369	475	275	280	452	835	587	458	376
ACOT1_CCDS32117.1_ex0_14:74004275-74004298:+_4-2	ACOT1	FALSE	360	463	632	307	296	573	249	303	300	511	785	634	501	394	524	323	1177	480	581	471
ACOT1_CCDS32117.1_ex0_14:74004487-74004510:-_4-3	ACOT1	TRUE	432	425	1020	300	500	732	612	415	485	508	783	688	721	599	478	439	1268	259	608	439
ACOT1_CCDS32117.1_ex1_14:74008251-74008274:+_4-4	ACOT1	FALSE	262	379	627	255	242	447	429	454	510	475	573	357	355	303	251	298	400	405	339	416
ACOT1_CCDS32117.1_ex0_14:74004234-74004257:-_4-1	ACOT1	FALSE	227	524	672	269	254	643	1518	123	315	548	687	314	401	276	267	425	877	404	272	439
ACOT11_CCDS592.1_ex1_1:55050518-55050541:+_5-2	ACOT11	FALSE	319	504	830	364	261	560	170	521	377	585	491	498	332	292	321	287	694	437	285	504
ACOT11_CCDS592.1_ex7_1:55065030-55065053:-_5-5	ACOT11	TRUE	357	726	692	314	224	651	196	297	328	708	676	386	604	181	458	302	782	404	675	598
ACOT11_CCDS592.1_ex3_1:55058244-55058267:-_5-3	ACOT11	FALSE	236	247	371	37	142	430	279	287	180	390	222	247	211	323	81	216	230	158	131	229
ACOT11_CCDS592.1_ex1_1:55050394-55050417:-_5-1	ACOT11	TRUE	262	246	684	496	309	1208	258	295	381	568	516	613	430	251	360	355	693	504	464	518
ACOT11_CCDS592.1_ex7_1:55064986-55065009:-_5-4	ACOT11	FALSE	220	271	417	281	274	342	120	303	253	435	361	208	392	152	151	164	459	456	384	343
ACOT12_CCDS4055.1_ex7_5:80640837-80640860:-_5-1	ACOT12	TRUE	286	251	516	32	245	303	397	287	199	546	165	263	261	191	306	255	127	398	318	425
ACOT12_CCDS4055.1_ex8_5:80641751-80641774:-_5-2	ACOT12	TRUE	134	238	347	166	239	748	265	255	280	433	439	217	270	210	221	184	263	380	201	332
ACOT12_CCDS4055.1_ex9_5:80643678-80643701:+_5-5	ACOT12	FALSE	385	279	418	226	316	490	296	232	297	436	662	130	261	269	344	233	222	318	205	311
ACOT12_CCDS4055.1_ex9_5:80643652-80643675:+_5-4	ACOT12	FALSE	247	255	349	111	340	401	323	79	248	703	361	281	167	157	248	165	247	300	324	561
ACOT12_CCDS4055.1_ex8_5:80641780-80641803:+_5-3	ACOT12	FALSE	37	96	111	95	106	254	88	87	85	203	126	62	46	93	54	130	51	98	46	134
ACOT13_CCDS4558.1_ex1_6:24698193-24698216:-_5-2	ACOT13	TRUE	459	484	538	644	359	775	546	954	495	648	768	472	366	539	566	455	495	383	724	533
ACOT13_CCDS4558.1_ex1_6:24698239-24698262:+_5-4	ACOT13	TRUE	308	381	389	119	196	450	250	244	250	394	497	362	255	210	138	254	313	290	673	377
ACOT13_CCDS4558.1_ex1_6:24698267-24698290:-_5-5	ACOT13	FALSE	114	307	316	26	138	239	211	124	140	277	294	251	125	78	33	149	331	157	208	212
ACOT13_CCDS4558.1_ex1_6:24698217-24698240:+_5-3	ACOT13	FALSE	22	9	0	20	33	10	55	39	91	26	10	6	16	0	2	5	5	0	11	18
ACOT13_CCDS4558.1_ex1_6:24698174-24698197:-_5-1	ACOT13	FALSE	316	378	335	596	444	588	183	186	358	507	551	507	527	387	295	344	354	501	469	374
ACOT2_CCDS9816.1_ex0_14:74036492-74036515:-_4-4	ACOT2	FALSE	224	373	721	293	180	474	337	426	248	525	327	337	448	318	358	456	793	415	405	467
ACOT2_CCDS9816.1_ex0_14:74036181-74036204:-_4-3	ACOT2	FALSE	140	394	551	644	263	366	154	179	208	432	270	253	193	212	152	307	225	332	244	380
ACOT2_CCDS9816.1_ex0_14:74036057-74036080:+_4-2	ACOT2	TRUE	462	705	949	474	313	706	525	435	524	661	788	478	445	584	495	641	679	449	631	497
ACOT2_CCDS9816.1_ex0_14:74036024-74036047:-_4-1	ACOT2	FALSE	430	554	1071	421	314	750	629	790	428	641	569	489	459	396	474	500	468	566	516	478
ACOT4_CCDS9817.1_ex2_14:74061882-74061905:-_5-4	ACOT4	TRUE	214	202	216	57	131	120	160	194	173	261	196	119	62	204	158	159	110	129	123	213
ACOT4_CCDS9817.1_ex0_14:74059064-74059087:+_5-1	ACOT4	FALSE	450	507	774	657	422	802	437	403	562	670	517	668	810	454	440	452	448	510	457	532
ACOT4_CCDS9817.1_ex2_14:74061840-74061863:-_5-3	ACOT4	FALSE	108	209	159	37	106	448	132	41	153	428	272	204	200	147	239	220	287	192	180	354
ACOT4_CCDS9817.1_ex2_14:74061737-74061760:+_5-2	ACOT4	TRUE	108	58	91	5	154	188	91	28	80	128	188	87	22	73	52	103	69	106	75	88
ACOT4_CCDS9817.1_ex2_14:74061957-74061980:+_5-5	ACOT4	FALSE	393	115	496	194	265	404	358	268	405	301	343	219	251	115	175	217	160	290	217	236
ACOT6_CCDS32118.1_ex1_14:74086059-74086082:+_5-1	ACOT6	FALSE	89	248	305	243	188	428	51	180	251	209	413	275	243	232	227	299	260	180	287	191
ACOT6_CCDS32118.1_ex1_14:74086155-74086178:+_5-3	ACOT6	FALSE	366	308	446	159	253	387	210	575	228	449	777	446	429	286	181	320	404	353	395	338
ACOT6_CCDS32118.1_ex1_14:74086117-74086140:+_5-2	ACOT6	FALSE	39	39	55	67	18	195	8	15	74	90	20	39	6	17	32	23	8	56	34	73
ACOT6_CCDS32118.1_ex1_14:74086200-74086223:+_5-4	ACOT6	TRUE	262	412	373	335	381	548	380	338	347	504	312	323	307	384	179	156	459	347	445	416
ACOT6_CCDS32118.1_ex1_14:74086241-74086264:+_5-5	ACOT6	TRUE	206	152	489	122	263	268	76	272	164	364	219	322	382	174	158	179	255	145	235	318
ACOT7_CCDS30573.1_ex7_1:6409807-6409830:-_5-5	ACOT7	FALSE	380	279	819	344	359	598	456	447	472	567	596	337	302	377	362	712	378	443	248	385
ACOT7_CCDS30573.1_ex6_1:6399632-6399655:+_5-4	ACOT7	FALSE	618	749	1190	719	612	751	784	316	499	690	939	849	622	468	630	636	1020	680	431	555
ACOT7_CCDS30573.1_ex4_1:6387460-6387483:-_5-1	ACOT7	TRUE	251	270	322	224	294	471	616	270	369	491	468	548	147	226	292	266	201	292	706	404
ACOT7_CCDS30573.1_ex5_1:6393522-6393545:+_5-2	ACOT7	TRUE	237	363	610	350	264	340	487	535	254	383	633	352	283	274	282	321	412	295	488	272
ACOT7_CCDS30573.1_ex6_1:6399609-6399632:+_5-3	ACOT7	FALSE	361	606	748	245	381	476	164	390	316	433	525	338	255	471	501	269	638	495	523	423
ACOT8_CCDS13378.1_ex3_20:44477265-44477288:-_5-3	ACOT8	TRUE	303	445	602	397	272	357	183	230	277	548	574	315	329	299	274	271	347	491	185	437
ACOT8_CCDS13378.1_ex4_20:44483872-44483895:-_5-5	ACOT8	TRUE	388	518	689	406	702	1133	806	367	587	584	591	502	411	442	456	568	569	512	781	516
ACOT8_CCDS13378.1_ex4_20:44483800-44483823:+_5-4	ACOT8	FALSE	197	102	319	139	207	465	275	400	396	546	425	183	157	236	315	194	239	391	286	397
ACOT8_CCDS13378.1_ex3_20:44477086-44477109:+_5-1	ACOT8	FALSE	110	229	237	89	115	294	185	388	249	252	323	144	101	249	94	264	174	226	223	204
ACOT8_CCDS13378.1_ex3_20:44477223-44477246:-_5-2	ACOT8	FALSE	203	398	390	249	296	540	445	206	294	422	633	320	273	330	258	170	423	521	175	346
ACOT9_CCDS35216.1_ex5_X:23724812-23724835:+_5-1	ACOT9	FALSE	277	597	744	686	249	760	626	529	502	603	461	534	478	374	328	566	907	608	813	491
ACOT9_CCDS35216.1_ex6_X:23725998-23726021:-_5-2	ACOT9	FALSE	162	107	447	409	247	255	383	132	276	260	349	211	138	183	140	143	192	244	132	217
ACOT9_CCDS35216.1_ex9_X:23740800-23740823:+_5-4	ACOT9	TRUE	125	209	259	88	155	388	88	123	165	259	214	160	120	140	205	69	48	147	133	235
ACOT9_CCDS35216.1_ex6_X:23726037-23726060:+_5-3	ACOT9	TRUE	172	110	522	142	75	243	241	122	204	322	112	70	71	160	104	251	85	150	198	252
ACOT9_CCDS35216.1_ex9_X:23740854-23740877:+_5-5	ACOT9	FALSE	46	12	52	76	57	71	34	23	98	136	94	18	21	97	44	21	8	18	35	93
ACOX1_CCDS11734.1_ex10_17:73953617-73953640:+_5-4	ACOX1	FALSE	192	355	458	182	252	411	328	274	257	373	416	237	122	196	250	438	321	399	319	352
ACOX1_CCDS11734.1_ex7_17:73949560-73949583:+_5-1	ACOX1	FALSE	206	589	579	277	456	737	236	404	469	530	558	424	353	263	441	405	586	666	422	455
ACOX1_CCDS11734.1_ex12_17:73974696-73974719:-_5-5	ACOX1	TRUE	190	239	604	1077	332	540	183	17	422	535	575	342	370	375	199	248	521	403	340	390
ACOX1_CCDS11734.1_ex8_17:73951740-73951763:-_5-2	ACOX1	TRUE	156	262	243	77	63	374	223	49	143	389	281	256	92	125	171	237	205	88	227	287
ACOX1_CCDS11734.1_ex9_17:73951933-73951956:+_5-3	ACOX1	FALSE	64	48	292	44	167	245	37	100	170	171	91	32	80	133	71	54	87	213	117	141
ACOX2_CCDS33775.1_ex7_3:58516215-58516238:+_5-1	ACOX2	FALSE	358	751	569	585	446	547	151	368	214	658	521	400	307	278	191	338	672	345	307	466
ACOX2_CCDS33775.1_ex12_3:58520160-58520183:-_5-5	ACOX2	TRUE	122	102	185	95	200	100	101	177	212	344	70	222	157	125	67	124	122	177	267	308
ACOX2_CCDS33775.1_ex12_3:58520126-58520149:-_5-4	ACOX2	FALSE	338	529	912	447	372	1204	432	472	608	647	659	506	351	444	607	526	581	573	485	559
ACOX2_CCDS33775.1_ex7_3:58516326-58516349:+_5-2	ACOX2	FALSE	333	361	415	424	198	806	522	149	309	625	384	204	220	340	373	366	549	475	211	569
ACOX2_CCDS33775.1_ex8_3:58517004-58517027:-_5-3	ACOX2	TRUE	357	382	540	363	395	360	317	513	353	633	371	388	195	370	325	277	479	297	461	540
ACOX3_CCDS3401.1_ex15_4:8417618-8417641:-_5-4	ACOX3	FALSE	274	313	657	295	442	862	589	356	390	375	636	572	349	461	514	315	492	336	500	305
ACOX3_CCDS3401.1_ex9_4:8398837-8398860:-_5-1	ACOX3	TRUE	377	399	952	292	135	521	547	211	293	473	382	467	413	362	367	352	1056	461	705	495
ACOX3_CCDS3401.1_ex13_4:8416053-8416076:+_5-3	ACOX3	FALSE	268	242	512	616	359	360	464	332	461	523	345	276	241	258	250	297	248	329	273	429
ACOX3_CCDS3401.1_ex16_4:8418091-8418114:+_5-5	ACOX3	FALSE	328	352	705	447	294	493	288	275	363	407	477	324	616	376	335	237	220	344	407	297
ACOX3_CCDS3401.1_ex11_4:8407688-8407711:-_5-2	ACOX3	TRUE	329	249	797	521	475	547	399	339	383	767	507	371	221	350	435	414	461	452	330	586
ACOXL_CCDS46389.1_ex4_2:111556197-111556220:+_5-2	ACOXL	TRUE	345	347	391	61	294	373	286	277	315	546	321	322	151	203	277	221	324	393	476	451
ACOXL_CCDS46389.1_ex4_2:111556241-111556264:-_5-3	ACOXL	FALSE	157	184	227	189	236	289	119	208	168	412	211	136	180	111	123	287	112	196	320	271
ACOXL_CCDS46389.1_ex6_2:111559262-111559285:+_5-4	ACOXL	FALSE	121	68	239	94	91	88	123	63	90	273	231	135	45	105	33	132	73	89	275	181
ACOXL_CCDS46389.1_ex3_2:111551668-111551691:+_5-1	ACOXL	TRUE	178	182	311	205	195	247	108	165	253	405	228	204	146	110	148	164	218	221	230	357
ACOXL_CCDS46389.1_ex7_2:111562855-111562878:-_5-5	ACOXL	FALSE	100	222	351	74	172	390	7	136	136	456	466	233	253	251	145	246	342	405	405	366
ACP1_CCDS1640.1_ex2_2:272254-272277:+_11-8	ACP1	FALSE	248	248	493	108	208	378	474	53	318	297	340	301	380	476	369	200	340	247	223	242
ACP1_CCDS1639.1_ex2_2:272124-272147:+_11-5	ACP1	FALSE	187	228	521	357	277	484	162	148	295	412	634	338	454	369	573	388	909	386	458	344
ACP1_CCDS1639.1_ex2_2:272076-272099:+_11-3	ACP1	FALSE	627	672	1246	589	631	928	509	812	693	674	869	686	572	631	713	449	707	807	605	542
ACP1_CCDS1639.1_ex3_2:275179-275202:+_11-11	ACP1	FALSE	165	439	250	164	208	305	144	366	343	310	301	252	124	263	135	212	343	346	174	243
ACP1_CCDS1639.1_ex2_2:272054-272077:+_11-2	ACP1	FALSE	410	514	699	520	479	600	322	180	506	553	282	231	268	480	351	337	395	419	449	389
ACP1_CCDS1640.1_ex2_2:272289-272312:-_11-9	ACP1	FALSE	230	249	300	430	209	633	311	446	280	289	314	204	161	322	469	181	326	341	380	245
ACP1_CCDS1639.1_ex3_2:275162-275185:+_11-10	ACP1	FALSE	2	0	0	0	0	0	0	0	0	0	3	9	0	0	0	0	0	0	0	5
ACP1_CCDS1639.1_ex1_2:271916-271939:-_11-1	ACP1	FALSE	211	113	255	143	192	375	207	228	185	208	335	349	169	166	258	184	224	273	270	167
ACP1_CCDS1639.1_ex2_2:272142-272165:-_11-6	ACP1	TRUE	113	252	376	171	150	388	70	138	178	289	275	337	342	131	212	239	801	304	218	242
ACP1_CCDS1640.1_ex2_2:272209-272232:+_11-7	ACP1	TRUE	371	433	804	107	360	720	533	217	558	525	400	638	393	372	343	334	637	668	812	453
ACP1_CCDS1639.1_ex2_2:272092-272115:-_11-4	ACP1	FALSE	296	569	1114	425	534	1178	593	311	543	540	618	556	513	609	745	540	959	746	580	520
ACP2_CCDS44583.1_ex2_11:47269590-47269613:+_5-3	ACP2	TRUE	233	237	418	137	183	343	134	159	238	339	329	129	145	259	185	252	143	289	125	281
ACP2_CCDS44583.1_ex1_11:47269221-47269244:+_5-2	ACP2	FALSE	393	363	559	393	387	630	268	357	415	727	618	438	369	236	547	380	762	608	512	541
ACP2_CCDS44583.1_ex2_11:47269638-47269661:-_5-4	ACP2	FALSE	0	0	0	0	0	0	0	0	0	0	0	0	0	0	0	0	0	0	0	0
ACP2_CCDS44583.1_ex1_11:47269188-47269211:+_5-1	ACP2	FALSE	217	264	522	418	285	349	344	47	277	416	299	245	289	190	192	192	330	280	277	318
ACP2_CCDS44583.1_ex2_11:47269653-47269676:+_5-5	ACP2	TRUE	299	404	569	67	261	435	214	279	338	552	771	408	477	202	666	218	821	480	430	412
ACPT_CCDS12802.1_ex3_19:51294965-51294988:-_5-3	ACP4	FALSE	408	395	942	319	634	722	480	805	623	740	492	341	280	860	427	487	292	515	442	527
ACPT_CCDS12802.1_ex2_19:51294085-51294108:-_5-1	ACP4	FALSE	300	264	753	270	286	355	789	351	297	520	402	294	199	372	307	294	228	286	241	412
ACPT_CCDS12802.1_ex4_19:51295341-51295364:-_5-4	ACP4	FALSE	488	663	973	480	554	619	474	530	691	829	668	455	317	375	442	484	722	470	974	660
ACPT_CCDS12802.1_ex3_19:51294926-51294949:+_5-2	ACP4	TRUE	389	573	913	515	541	863	666	328	350	753	449	513	465	415	546	439	501	437	417	614
ACPT_CCDS12802.1_ex5_19:51295518-51295541:+_5-5	ACP4	TRUE	456	373	878	1077	396	755	379	345	444	690	644	542	570	314	521	327	608	638	616	623
ACP5_CCDS12265.1_ex2_19:11687589-11687612:+_5-2	ACP5	FALSE	182	394	279	266	351	496	264	110	160	419	529	435	512	326	345	343	768	439	262	362
ACP5_CCDS12265.1_ex2_19:11687607-11687630:-_5-3	ACP5	FALSE	403	381	858	211	248	483	227	338	281	487	388	303	493	274	338	250	657	581	294	409
ACP5_CCDS12265.1_ex2_19:11687631-11687654:+_5-4	ACP5	FALSE	141	277	330	69	180	269	156	67	231	270	173	113	168	111	297	161	247	323	283	214
ACP5_CCDS12265.1_ex2_19:11687540-11687563:+_5-1	ACP5	TRUE	145	176	134	52	120	93	38	70	62	260	170	47	20	104	123	50	221	99	182	182
ACP5_CCDS12265.1_ex3_19:11687990-11688013:+_5-5	ACP5	TRUE	295	385	1272	257	423	727	414	490	572	697	788	417	519	518	605	469	531	464	689	575
ACP6_CCDS928.1_ex8_1:147131816-147131839:-_5-1	ACP6	FALSE	315	404	653	659	393	966	757	482	384	556	306	439	452	421	395	273	401	402	463	378
ACP6_CCDS928.1_ex9_1:147141984-147142007:-_5-4	ACP6	TRUE	228	283	350	210	269	437	129	215	185	387	314	209	260	179	314	159	186	300	343	370
ACP6_CCDS928.1_ex8_1:147131881-147131904:-_5-3	ACP6	FALSE	208	199	119	126	113	162	116	130	172	136	268	125	100	101	90	206	92	160	194	116
ACP6_CCDS928.1_ex8_1:147131853-147131876:+_5-2	ACP6	FALSE	221	306	399	121	226	337	316	200	327	407	314	230	195	230	185	152	155	270	346	345
ACP6_CCDS928.1_ex9_1:147142038-147142061:+_5-5	ACP6	TRUE	210	215	457	468	265	711	598	153	354	595	338	343	261	177	370	203	420	239	464	493
PAPL_CCDS33018.1_ex2_19:39589600-39589623:+_5-4	ACP7	TRUE	223	503	541	347	538	1117	438	395	488	943	775	634	763	492	459	437	1168	598	876	913
PAPL_CCDS33018.1_ex1_19:39589213-39589236:-_5-2	ACP7	TRUE	156	190	511	303	340	558	522	317	390	562	275	350	216	343	189	247	290	189	197	500
PAPL_CCDS33018.1_ex1_19:39589236-39589259:-_5-3	ACP7	FALSE	144	91	256	95	197	305	26	80	242	614	211	281	214	225	207	109	145	258	336	494
PAPL_CCDS33018.1_ex3_19:39590948-39590971:-_5-5	ACP7	FALSE	510	866	1313	687	655	906	951	387	796	915	1051	890	568	612	489	532	1024	981	932	747
PAPL_CCDS33018.1_ex1_19:39589155-39589178:+_5-1	ACP7	FALSE	437	513	826	303	390	635	538	216	510	930	691	369	429	374	316	304	501	532	778	712
ACPP_CCDS3073.1_ex5_3:132061418-132061441:+_5-5	ACPP	FALSE	319	532	469	303	438	725	346	517	514	527	507	431	353	408	502	279	413	448	554	394
ACPP_CCDS3073.1_ex1_3:132047101-132047124:+_5-1	ACPP	TRUE	102	211	122	139	149	320	72	144	205	424	312	274	124	156	344	101	225	299	432	335
ACPP_CCDS3073.1_ex4_3:132056325-132056348:-_5-4	ACPP	FALSE	188	298	346	253	165	607	273	100	215	336	389	223	103	275	126	173	232	491	220	205
ACPP_CCDS3073.1_ex1_3:132047171-132047194:-_5-2	ACPP	FALSE	546	901	879	886	513	912	409	363	518	716	823	620	566	602	558	578	760	1042	424	586
ACPP_CCDS3073.1_ex2_3:132050496-132050519:+_5-3	ACPP	TRUE	141	166	326	201	159	594	386	254	228	303	230	201	107	150	167	133	257	299	275	200
ACR_CCDS14101.1_ex1_22:51177845-51177868:+_5-2	ACR	TRUE	190	246	297	469	297	430	292	476	268	386	416	253	349	267	200	212	241	325	282	329
ACR_CCDS14101.1_ex3_22:51182519-51182542:+_5-4	ACR	FALSE	91	320	385	331	192	374	250	96	258	503	239	219	118	278	185	197	182	259	254	384
ACR_CCDS14101.1_ex1_22:51177740-51177763:+_5-1	ACR	TRUE	487	635	1112	632	652	1107	565	567	574	775	989	477	721	628	933	530	917	661	640	633
ACR_CCDS14101.1_ex3_22:51182537-51182560:-_5-5	ACR	FALSE	242	111	169	426	214	200	151	193	126	423	230	284	78	290	292	204	238	227	166	346
ACR_CCDS14101.1_ex2_22:51178286-51178309:-_5-3	ACR	FALSE	276	234	535	857	423	630	370	438	406	539	873	482	323	359	385	297	664	483	486	427
ACRBP_CCDS8554.1_ex7_12:6755671-6755694:+_5-2	ACRBP	TRUE	108	272	265	278	201	507	37	256	321	358	418	132	257	139	60	284	174	175	218	277
ACRBP_CCDS8554.1_ex8_12:6756023-6756046:+_5-5	ACRBP	TRUE	294	412	627	590	227	448	87	354	286	526	500	429	394	227	226	324	1010	494	450	466
ACRBP_CCDS8554.1_ex8_12:6755956-6755979:+_5-3	ACRBP	FALSE	346	504	881	373	437	462	413	434	403	667	787	424	259	399	784	355	363	362	889	511
ACRBP_CCDS8554.1_ex5_12:6753416-6753439:+_5-1	ACRBP	FALSE	272	228	526	72	257	195	174	234	349	413	353	230	240	296	278	287	281	444	383	306
ACRBP_CCDS8554.1_ex8_12:6756005-6756028:+_5-4	ACRBP	FALSE	371	361	572	265	596	789	427	343	586	616	516	360	264	427	211	368	382	625	473	550
ACRV1_CCDS44759.1_ex2_11:125547867-125547890:-_5-4	ACRV1	FALSE	207	438	631	133	303	517	233	144	369	363	633	513	229	176	421	345	444	269	373	257
ACRV1_CCDS44759.1_ex2_11:125548122-125548145:-_5-5	ACRV1	FALSE	249	293	329	184	304	601	347	380	186	412	731	207	258	348	215	299	242	466	342	324
ACRV1_CCDS44759.1_ex2_11:125547853-125547876:+_5-3	ACRV1	TRUE	232	110	427	159	174	177	77	97	153	417	204	235	87	146	161	137	93	141	192	327
ACRV1_CCDS44759.1_ex2_11:125547769-125547792:-_5-1	ACRV1	FALSE	266	737	747	544	653	899	641	524	605	719	927	1020	573	551	660	463	754	1000	579	564
ACRV1_CCDS44759.1_ex2_11:125547837-125547860:-_5-2	ACRV1	TRUE	381	425	613	367	356	660	704	273	513	515	538	468	481	424	490	309	549	582	542	503
ACSBG1_CCDS10298.1_ex11_15:78486966-78486989:-_5-4	ACSBG1	FALSE	117	263	408	134	169	417	139	145	403	332	374	154	263	326	238	195	342	233	469	236
ACSBG1_CCDS10298.1_ex6_15:78474359-78474382:-_5-1	ACSBG1	FALSE	253	387	507	128	332	762	353	345	341	473	656	481	443	253	268	270	276	368	627	405
ACSBG1_CCDS10298.1_ex11_15:78487033-78487056:-_5-5	ACSBG1	TRUE	342	243	829	340	452	697	213	559	439	615	486	434	210	336	262	280	287	352	353	550
ACSBG1_CCDS10298.1_ex8_15:78475037-78475060:+_5-2	ACSBG1	FALSE	232	495	700	298	462	552	375	484	318	524	258	262	386	327	436	341	802	546	238	382
ACSBG1_CCDS10298.1_ex9_15:78485904-78485927:+_5-3	ACSBG1	TRUE	217	321	292	196	141	375	412	269	339	424	587	273	223	237	352	156	298	378	187	339
ACSBG2_CCDS12159.1_ex6_19:6177225-6177248:+_5-5	ACSBG2	FALSE	126	308	327	274	170	438	242	96	175	379	329	124	401	279	167	264	651	391	403	300
ACSBG2_CCDS12159.1_ex3_19:6156555-6156578:-_5-4	ACSBG2	TRUE	190	266	207	186	315	328	529	202	407	308	234	220	57	67	116	100	129	208	172	233
ACSBG2_CCDS12159.1_ex3_19:6156467-6156490:-_5-3	ACSBG2	FALSE	198	336	462	600	241	394	298	345	272	395	349	134	192	266	286	271	205	488	225	346
ACSBG2_CCDS12159.1_ex2_19:6151797-6151820:-_5-2	ACSBG2	FALSE	357	404	883	507	470	838	269	579	613	669	513	454	452	468	506	469	457	501	640	485
ACSBG2_CCDS12159.1_ex1_19:6147640-6147663:-_5-1	ACSBG2	TRUE	150	225	229	73	101	280	90	76	98	293	226	375	116	70	75	129	175	219	241	234
ACSF2_CCDS11567.1_ex1_17:48538053-48538076:+_5-2	ACSF2	TRUE	322	608	793	414	354	571	172	241	412	594	760	374	367	338	416	405	902	481	465	537
ACSF2_CCDS11567.1_ex1_17:48538079-48538102:-_5-3	ACSF2	FALSE	379	403	937	600	290	822	303	351	460	735	881	446	499	563	484	564	625	611	717	551
ACSF2_CCDS11567.1_ex0_17:48503722-48503745:-_5-1	ACSF2	TRUE	326	202	461	149	373	330	349	142	324	670	383	227	192	246	178	261	264	311	317	540
ACSF2_CCDS11567.1_ex2_17:48538666-48538689:+_5-4	ACSF2	FALSE	278	294	406	171	273	532	194	157	326	325	471	315	115	237	261	181	285	276	256	287
ACSF2_CCDS11567.1_ex5_17:48539929-48539952:+_5-5	ACSF2	FALSE	170	358	436	262	278	395	104	179	230	457	415	343	253	288	354	273	458	411	259	351
ACSF3_CCDS10974.1_ex0_16:89167397-89167420:+_5-3	ACSF3	FALSE	366	442	1157	422	328	644	494	266	562	507	772	533	365	474	501	433	869	644	358	365
ACSF3_CCDS10974.1_ex0_16:89167421-89167444:-_5-4	ACSF3	TRUE	523	777	855	666	510	1532	325	617	457	486	753	623	664	618	405	557	1145	615	487	400
ACSF3_CCDS10974.1_ex0_16:89167283-89167306:-_5-2	ACSF3	FALSE	310	196	339	268	327	653	244	193	327	348	424	185	240	310	302	257	253	744	415	278
ACSF3_CCDS10974.1_ex0_16:89167261-89167284:-_5-1	ACSF3	TRUE	275	442	796	395	343	1065	686	318	447	511	731	313	168	719	292	358	448	529	296	420
ACSF3_CCDS10974.1_ex2_16:89178512-89178535:+_5-5	ACSF3	FALSE	241	324	490	514	248	726	342	507	336	474	349	327	202	427	373	169	148	307	163	352
ACSL1_CCDS3839.1_ex18_4:185709784-185709807:-_5-4	ACSL1	TRUE	119	159	78	178	99	250	154	102	99	224	184	114	44	149	57	85	46	170	79	173
ACSL1_CCDS3839.1_ex19_4:185724524-185724547:+_5-5	ACSL1	FALSE	275	449	692	612	367	862	220	655	432	453	761	620	334	225	590	369	547	356	402	430
ACSL1_CCDS3839.1_ex14_4:185697690-185697713:-_5-1	ACSL1	TRUE	158	253	387	142	183	494	143	132	239	319	342	158	139	241	170	166	281	145	227	305
ACSL1_CCDS3839.1_ex17_4:185705115-185705138:+_5-3	ACSL1	FALSE	153	178	257	330	203	230	370	146	200	236	300	141	257	61	112	181	159	218	183	183
ACSL1_CCDS3839.1_ex17_4:185705095-185705118:-_5-2	ACSL1	FALSE	329	308	443	592	315	296	239	436	381	387	149	258	180	296	119	254	150	222	236	251
ACSL3_CCDS2455.1_ex2_2:223782768-223782791:+_5-2	ACSL3	FALSE	249	199	342	212	161	339	185	183	255	379	314	149	191	185	191	243	229	247	361	296
ACSL3_CCDS2455.1_ex3_2:223783835-223783858:-_5-4	ACSL3	TRUE	381	329	952	135	422	899	762	438	461	659	363	413	280	313	229	352	142	407	225	559
ACSL3_CCDS2455.1_ex5_2:223787495-223787518:+_5-5	ACSL3	TRUE	371	345	497	278	301	634	350	126	382	483	322	580	505	267	353	430	788	704	520	483
ACSL3_CCDS2455.1_ex0_2:223773718-223773741:+_5-1	ACSL3	FALSE	72	18	292	0	94	107	101	2	80	175	87	110	38	62	48	64	65	111	69	137
ACSL3_CCDS2455.1_ex3_2:223783804-223783827:-_5-3	ACSL3	FALSE	542	851	728	324	420	631	587	531	564	724	569	404	493	497	549	622	660	528	620	538
ACSL4_CCDS14548.1_ex11_X:108924515-108924538:+_5-4	ACSL4	FALSE	130	204	258	48	158	226	346	70	192	221	484	260	186	204	258	168	173	237	210	144
ACSL4_CCDS14548.1_ex9_X:108921497-108921520:+_5-1	ACSL4	FALSE	77	119	222	146	192	369	131	37	38	159	78	107	108	62	179	115	156	92	81	119
ACSL4_CCDS14548.1_ex9_X:108921520-108921543:-_5-2	ACSL4	TRUE	172	190	355	149	233	80	102	140	190	321	256	270	152	186	198	172	200	334	203	304
ACSL4_CCDS14548.1_ex13_X:108926408-108926431:+_5-5	ACSL4	TRUE	247	288	524	243	272	341	194	253	273	409	362	259	86	306	101	231	272	219	259	365
ACSL4_CCDS14548.1_ex9_X:108921562-108921585:-_5-3	ACSL4	FALSE	201	265	374	142	341	440	203	337	399	423	360	306	193	268	349	324	374	356	432	375
ACSL5_CCDS7572.1_ex6_10:114169361-114169384:-_5-5	ACSL5	FALSE	249	411	330	85	216	530	247	266	232	337	338	293	175	297	247	278	492	220	312	219
ACSL5_CCDS7572.1_ex3_10:114164311-114164334:+_5-1	ACSL5	FALSE	102	79	214	178	134	191	423	118	106	206	233	61	62	141	51	99	122	74	88	141
ACSL5_CCDS7572.1_ex4_10:114164558-114164581:-_5-4	ACSL5	FALSE	113	121	150	13	127	174	55	54	107	185	301	180	141	116	119	105	200	158	91	140
ACSL5_CCDS7572.1_ex4_10:114164490-114164513:-_5-2	ACSL5	TRUE	99	112	174	373	105	190	123	260	143	174	119	74	68	135	149	169	180	25	133	165
ACSL5_CCDS7572.1_ex4_10:114164535-114164558:+_5-3	ACSL5	TRUE	156	183	444	180	265	543	249	360	313	357	298	175	237	147	120	192	338	274	267	305
ACSL6_CCDS34228.1_ex15_5:131324540-131324563:+_5-3	ACSL6	FALSE	146	139	315	330	119	247	238	86	180	556	131	328	153	154	67	210	184	181	113	457
ACSL6_CCDS34228.1_ex18_5:131326622-131326645:-_5-5	ACSL6	FALSE	561	575	932	691	498	734	640	787	666	726	512	636	423	486	383	549	567	654	654	590
ACSL6_CCDS34228.1_ex12_5:131321098-131321121:-_5-1	ACSL6	TRUE	299	175	704	277	174	507	167	473	308	526	315	300	353	220	392	302	721	300	423	513
ACSL6_CCDS34228.1_ex15_5:131324506-131324529:+_5-2	ACSL6	TRUE	272	348	572	212	374	520	495	340	351	484	473	268	270	207	353	186	445	250	347	396
ACSL6_CCDS34228.1_ex18_5:131326584-131326607:+_5-4	ACSL6	FALSE	201	420	406	233	295	576	433	182	368	432	605	514	234	226	446	369	378	380	587	377
ACSM1_CCDS10587.1_ex12_16:20702368-20702391:-_5-5	ACSM1	TRUE	129	121	420	14	149	300	17	78	136	325	110	68	110	256	149	85	93	186	151	262
ACSM1_CCDS10587.1_ex11_16:20696611-20696634:+_5-3	ACSM1	FALSE	0	0	0	0	1	0	0	0	0	1	0	0	0	0	0	0	0	0	15	1
ACSM1_CCDS10587.1_ex8_16:20681243-20681266:+_5-1	ACSM1	FALSE	278	353	544	335	290	588	307	183	348	443	582	505	281	344	266	419	412	298	325	393
ACSM1_CCDS10587.1_ex12_16:20702333-20702356:-_5-4	ACSM1	FALSE	255	236	263	71	165	341	157	230	107	261	370	188	173	173	151	344	333	191	369	210
ACSM1_CCDS10587.1_ex10_16:20693569-20693592:+_5-2	ACSM1	TRUE	222	297	526	253	254	417	340	265	363	564	444	279	317	256	228	371	794	452	446	442
ACSM2A_CCDS32401.1_ex5_16:20486723-20486746:-_5-3	ACSM2A	TRUE	299	302	476	190	282	616	541	381	315	335	450	240	191	266	292	326	309	296	441	251
ACSM2A_CCDS32401.1_ex1_16:20476966-20476989:-_5-1	ACSM2A	FALSE	341	316	693	518	300	507	338	196	372	650	644	626	314	303	182	297	269	567	445	526
ACSM2A_CCDS32401.1_ex6_16:20486989-20487012:+_5-4	ACSM2A	FALSE	352	437	537	770	396	399	643	374	399	442	551	490	417	574	451	414	794	566	648	368
ACSM2A_CCDS32401.1_ex6_16:20487075-20487098:-_5-5	ACSM2A	FALSE	397	525	770	839	384	854	385	204	496	480	602	374	562	464	380	481	623	666	703	440
ACSM2A_CCDS32401.1_ex4_16:20482925-20482948:+_5-2	ACSM2A	TRUE	281	437	696	393	417	547	625	434	513	498	719	524	278	542	409	277	553	463	400	362
ACSM2B_CCDS10586.1_ex9_16:20565170-20565193:-_5-3	ACSM2B	FALSE	234	352	483	65	86	403	278	141	294	384	548	349	277	243	306	230	154	348	298	286
ACSM2B_CCDS10586.1_ex6_16:20559471-20559494:-_5-1	ACSM2B	TRUE	470	431	535	803	739	706	590	437	667	639	648	528	352	553	417	498	682	553	567	490
ACSM2B_CCDS10586.1_ex12_16:20576034-20576057:+_5-5	ACSM2B	FALSE	423	545	677	363	411	1124	725	398	469	774	973	568	337	398	468	587	505	502	615	593
ACSM2B_CCDS10586.1_ex9_16:20565123-20565146:-_5-2	ACSM2B	FALSE	240	256	329	495	355	401	242	446	340	524	352	379	121	269	213	259	161	447	380	416
ACSM3_CCDS10589.1_ex3_16:20792100-20792123:-_5-5	ACSM3	TRUE	234	299	288	158	264	395	106	96	180	355	348	176	160	189	237	144	229	176	264	262
ACSM3_CCDS10589.1_ex1_16:20787219-20787242:+_5-4	ACSM3	FALSE	270	155	559	299	320	495	265	397	402	490	480	217	143	405	163	241	176	348	171	347
ACSM3_CCDS10589.1_ex0_16:20781491-20781514:+_5-2	ACSM3	FALSE	120	270	376	158	213	223	11	100	193	238	163	111	144	112	60	84	228	70	75	174
ACSM3_CCDS10589.1_ex0_16:20781547-20781570:-_5-3	ACSM3	TRUE	338	366	754	148	331	682	186	359	229	485	480	294	283	449	254	181	524	323	533	380
ACSM3_CCDS10589.1_ex0_16:20781478-20781501:+_5-1	ACSM3	FALSE	78	162	123	77	43	128	0	63	113	109	115	68	26	61	64	13	20	31	24	82
ACSM4_CCDS44825.1_ex2_12:7463237-7463260:-_5-3	ACSM4	FALSE	363	521	379	374	299	824	155	587	203	412	396	231	379	239	223	272	402	271	322	336
ACSM4_CCDS44825.1_ex2_12:7463270-7463293:+_5-4	ACSM4	TRUE	166	144	119	62	183	237	96	235	223	269	132	158	79	113	124	99	192	244	300	180
ACSM4_CCDS44825.1_ex0_12:7457042-7457065:+_5-1	ACSM4	FALSE	257	231	357	163	174	132	34	412	126	265	257	116	95	159	205	109	304	156	275	218
ACSM4_CCDS44825.1_ex3_12:7469854-7469877:+_5-5	ACSM4	FALSE	118	35	284	106	105	470	245	146	165	391	174	177	50	82	150	98	81	130	131	359
ACSM4_CCDS44825.1_ex1_12:7459317-7459340:+_5-2	ACSM4	TRUE	102	202	347	404	163	245	151	253	167	331	190	95	247	126	117	37	242	217	282	222
ACSM5_CCDS10585.1_ex3_16:20432713-20432736:-_5-4	ACSM5	FALSE	374	421	555	614	263	760	250	342	326	715	779	545	402	442	266	272	826	645	463	603
ACSM5_CCDS10585.1_ex2_16:20430545-20430568:-_5-1	ACSM5	FALSE	124	276	597	750	265	248	130	210	272	345	471	175	259	216	213	329	217	250	517	324
ACSM5_CCDS10585.1_ex3_16:20432639-20432662:+_5-3	ACSM5	FALSE	283	495	514	235	270	502	192	186	351	548	449	241	302	346	304	228	479	547	213	420
ACSM5_CCDS10585.1_ex4_16:20435268-20435291:+_5-5	ACSM5	FALSE	221	429	361	210	304	782	245	204	355	402	655	666	443	237	238	256	442	371	543	324
ACSM5_CCDS10585.1_ex2_16:20430751-20430774:-_5-2	ACSM5	FALSE	278	222	433	140	481	332	226	254	297	503	315	262	110	314	159	212	186	495	426	377
C10orf129_CCDS7440.2_ex2_10:96967068-96967091:-_5-4	ACSM6	TRUE	210	170	195	258	197	235	85	95	215	297	249	138	146	254	135	118	92	306	195	238
C10orf129_CCDS7440.2_ex2_10:96967118-96967141:-_5-5	ACSM6	FALSE	159	323	274	318	160	243	73	45	168	383	201	194	122	241	237	219	280	281	186	334
C10orf129_CCDS7440.2_ex1_10:96961766-96961789:-_5-2	ACSM6	FALSE	169	102	413	178	119	122	64	254	174	228	148	167	51	149	65	277	170	282	188	164
C10orf129_CCDS7440.2_ex1_10:96961914-96961937:+_5-3	ACSM6	FALSE	466	242	807	626	281	647	323	270	505	538	736	430	421	486	294	388	652	739	644	440
C10orf129_CCDS7440.2_ex1_10:96961733-96961756:+_5-1	ACSM6	TRUE	174	146	277	875	214	352	415	193	201	318	446	253	161	199	154	222	560	460	264	309
ACSS1_CCDS13167.1_ex10_20:25004126-25004149:-_5-4	ACSS1	FALSE	414	513	706	272	424	1061	477	360	318	490	453	373	585	401	564	375	587	582	656	361
ACSS1_CCDS13167.1_ex9_20:25003685-25003708:-_5-2	ACSS1	TRUE	436	596	746	291	417	999	893	372	410	525	429	517	218	407	314	238	446	484	361	482
ACSS1_CCDS13167.1_ex10_20:25004106-25004129:-_5-3	ACSS1	FALSE	296	437	566	193	278	682	98	386	327	369	319	400	465	395	288	326	378	431	306	344
ACSS1_CCDS13167.1_ex10_20:25004262-25004285:-_5-5	ACSS1	TRUE	239	559	355	335	445	454	401	196	238	422	316	240	361	268	411	288	397	230	298	375
ACSS1_CCDS13167.1_ex9_20:25003627-25003650:-_5-1	ACSS1	FALSE	471	397	763	223	498	822	214	277	459	456	332	402	485	325	287	278	271	380	285	352
ACSS2_CCDS13243.1_ex6_20:33502196-33502219:-_5-5	ACSS2	FALSE	592	513	903	285	552	767	917	312	484	612	630	582	326	562	586	435	490	554	609	510
ACSS2_CCDS13243.1_ex3_20:33501219-33501242:-_5-4	ACSS2	TRUE	200	284	200	211	256	347	102	162	220	414	188	137	172	303	212	162	250	281	306	346
ACSS2_CCDS13243.1_ex2_20:33500967-33500990:+_5-3	ACSS2	TRUE	165	214	203	251	233	359	473	234	191	359	122	90	79	202	99	126	151	150	219	253
ACSS2_CCDS13243.1_ex0_20:33464544-33464567:-_5-1	ACSS2	FALSE	232	278	302	368	190	330	133	195	145	522	300	242	223	372	303	198	436	369	243	460
ACSS2_CCDS13243.1_ex1_20:33470643-33470666:-_5-2	ACSS2	FALSE	291	362	533	544	278	530	495	420	584	435	630	403	662	361	285	375	419	278	696	336
ACSS3_CCDS9022.1_ex0_12:81472101-81472124:+_5-2	ACSS3	TRUE	206	524	852	546	503	701	687	698	376	697	638	571	395	520	282	415	636	692	388	563
ACSS3_CCDS9022.1_ex0_12:81471997-81472020:-_5-1	ACSS3	FALSE	434	478	857	321	561	322	552	391	492	529	367	510	398	404	447	442	458	353	404	404
ACSS3_CCDS9022.1_ex4_12:81537004-81537027:+_5-3	ACSS3	FALSE	252	496	413	456	177	331	257	218	288	382	729	409	328	276	269	190	239	229	388	332
ACSS3_CCDS9022.1_ex5_12:81545676-81545699:+_5-5	ACSS3	FALSE	106	222	315	216	193	222	132	51	169	286	347	114	286	302	147	220	221	165	296	216
ACSS3_CCDS9022.1_ex5_12:81545644-81545667:+_5-4	ACSS3	TRUE	232	547	787	217	186	826	172	595	300	479	488	283	338	333	283	283	441	527	523	410
ACTA1_CCDS1578.1_ex3_1:229568166-229568189:-_5-2	ACTA1	FALSE	358	522	1015	583	510	1169	820	291	422	765	814	956	784	547	489	449	1178	547	673	606
ACTA1_CCDS1578.1_ex5_1:229568755-229568778:+_5-4	ACTA1	FALSE	399	586	610	468	439	843	477	434	533	606	729	501	758	452	737	357	862	617	782	505
ACTA1_CCDS1578.1_ex4_1:229568297-229568320:+_5-3	ACTA1	TRUE	226	420	542	275	344	718	345	330	331	560	671	344	268	347	396	365	486	352	448	470
ACTA1_CCDS1578.1_ex3_1:229568058-229568081:+_5-1	ACTA1	TRUE	269	335	757	472	298	721	612	237	427	651	726	315	391	356	629	409	911	786	437	510
ACTA1_CCDS1578.1_ex5_1:229568772-229568795:-_5-5	ACTA1	FALSE	279	278	863	195	378	714	325	230	337	604	490	443	291	211	470	391	998	546	399	465
ACTA2_CCDS7392.1_ex4_10:90701536-90701559:+_5-2	ACTA2	FALSE	238	512	795	226	441	600	118	497	267	691	739	418	412	632	395	255	583	532	410	524
ACTA2_CCDS7392.1_ex5_10:90703658-90703681:-_5-4	ACTA2	FALSE	85	158	363	50	145	419	37	191	122	246	268	289	167	108	87	64	199	155	89	192
ACTA2_CCDS7392.1_ex3_10:90700977-90701000:+_5-1	ACTA2	FALSE	259	314	436	123	440	891	206	355	223	441	404	282	208	198	277	347	284	278	134	304
ACTA2_CCDS7392.1_ex7_10:90708561-90708584:+_5-5	ACTA2	TRUE	259	359	354	211	237	224	76	319	290	390	285	351	280	235	347	224	274	365	403	393
ACTA2_CCDS7392.1_ex4_10:90701574-90701597:-_5-3	ACTA2	TRUE	187	174	313	168	202	272	142	201	142	381	225	131	160	225	107	115	191	173	241	303
ACTB_CCDS5341.1_ex3_7:5569017-5569040:-_5-4	ACTB	TRUE	272	231	820	199	325	805	133	267	281	667	405	420	377	313	503	332	804	644	356	539
sgACTB_4	ACTB	FALSE	259	342	621	331	228	292	493	357	256	466	447	241	421	209	255	163	505	390	476	370
ACTB_CCDS5341.1_ex2_7:5568239-5568262:-_5-1	ACTB	FALSE	353	502	730	650	313	513	209	367	313	598	491	310	355	346	482	300	609	479	746	505
ACTB_CCDS5341.1_ex3_7:5568790-5568813:-_5-3	ACTB	FALSE	146	140	466	248	242	594	111	156	279	341	450	276	154	296	162	225	347	161	218	244
sgACTB_6	ACTB	FALSE	296	348	932	184	415	462	372	656	287	550	371	487	345	242	388	371	376	371	334	443
sgACTB_1	ACTB	FALSE	329	251	551	209	210	224	135	288	334	516	326	228	109	250	230	138	255	220	164	422
sgACTB_2	ACTB	FALSE	262	444	615	244	266	284	185	317	353	601	443	366	687	252	323	317	870	337	536	450
ACTB_CCDS5341.1_ex4_7:5569171-5569194:+_5-5	ACTB	TRUE	70	218	251	81	171	446	103	43	133	571	399	186	276	215	147	156	201	215	237	482
sgACTB_7	ACTB	FALSE	285	794	983	144	354	693	255	352	375	775	1133	556	529	585	526	498	1214	528	547	614
ACTBL2_CCDS34163.1_ex0_5:56777817-56777840:-_5-1	ACTBL2	FALSE	158	205	541	264	309	535	100	418	372	553	373	454	505	432	573	352	282	407	413	468
ACTBL2_CCDS34163.1_ex0_5:56778082-56778105:-_5-3	ACTBL2	TRUE	270	648	599	355	300	583	452	266	409	612	1076	486	363	438	421	549	893	630	319	524
ACTBL2_CCDS34163.1_ex0_5:56778407-56778430:-_5-5	ACTBL2	FALSE	272	383	549	163	195	667	386	374	357	550	468	545	444	349	683	498	436	568	397	428
ACTBL2_CCDS34163.1_ex0_5:56778305-56778328:-_5-4	ACTBL2	TRUE	120	338	371	204	176	387	176	317	199	400	662	200	208	253	170	293	394	331	269	398
ACTBL2_CCDS34163.1_ex0_5:56777996-56778019:-_5-2	ACTBL2	FALSE	479	451	1025	554	382	660	344	323	388	547	727	618	397	476	448	698	555	473	561	425
ACTC1_CCDS10041.1_ex4_15:35085757-35085780:-_5-4	ACTC1	FALSE	157	179	245	323	134	144	188	153	188	285	291	226	201	152	133	202	215	332	223	212
ACTC1_CCDS10041.1_ex4_15:35085716-35085739:+_5-3	ACTC1	TRUE	200	261	501	139	135	439	122	147	339	413	300	238	227	306	325	260	382	329	373	352
ACTC1_CCDS10041.1_ex5_15:35086873-35086896:+_5-5	ACTC1	TRUE	231	283	427	107	214	531	418	191	259	474	330	436	315	402	403	208	395	442	320	465
ACTC1_CCDS10041.1_ex4_15:35085662-35085685:+_5-2	ACTC1	FALSE	339	283	389	217	154	223	195	169	370	412	330	316	201	284	217	346	266	334	259	306
ACTC1_CCDS10041.1_ex3_15:35084707-35084730:+_5-1	ACTC1	FALSE	108	73	243	34	92	146	95	42	130	366	336	96	182	124	112	173	238	248	85	247
sgACTG1_7	ACTG1	TRUE	157	296	565	207	134	392	131	186	208	567	246	352	195	184	171	194	348	328	270	498
sgACTG1_4	ACTG1	FALSE	40	80	92	4	18	297	19	14	38	691	102	163	92	161	51	79	73	140	42	528
ACTG1_CCDS11782.1_ex3_17:79478996-79479019:-_5-3	ACTG1	FALSE	226	408	630	159	400	592	207	310	416	716	294	520	559	275	312	474	638	379	422	573
ACTG1_CCDS11782.1_ex2_17:79478503-79478526:+_5-1	ACTG1	FALSE	24	80	35	45	27	56	95	31	62	264	128	38	67	56	29	52	175	119	8	203
sgACTG1_2	ACTG1	FALSE	194	135	302	295	284	463	169	250	248	493	365	205	114	178	214	236	276	182	195	358
ACTG1_CCDS11782.1_ex4_17:79479272-79479295:-_5-5	ACTG1	TRUE	81	151	247	21	83	265	20	57	95	333	78	150	285	92	222	174	179	112	128	304
sgACTG1_6	ACTG1	FALSE	298	558	727	234	332	539	234	281	294	656	589	595	230	426	354	245	220	377	731	470
ACTG1_CCDS11782.1_ex3_17:79479158-79479181:-_5-4	ACTG1	FALSE	274	413	831	266	317	902	362	212	233	694	608	731	509	232	486	289	1154	437	538	666
sgACTG1_9	ACTG1	FALSE	44	116	145	92	34	182	118	14	50	587	76	82	103	70	111	93	83	112	116	440
ACTG1_CCDS11782.1_ex2_17:79478571-79478594:+_5-2	ACTG1	FALSE	111	214	340	33	166	192	198	182	126	482	229	123	210	87	124	87	148	160	112	395
sgACTG2_4	ACTG2	FALSE	17	10	131	22	48	188	12	0	17	434	39	48	34	20	73	55	77	61	20	286
ACTG2_CCDS1930.1_ex4_2:74140613-74140636:+_6-4	ACTG2	FALSE	263	511	412	467	319	721	290	195	405	461	506	468	294	241	526	338	499	401	413	419
ACTG2_CCDS1930.1_ex6_2:74143703-74143726:+_6-6	ACTG2	FALSE	350	362	624	458	448	475	349	354	310	698	672	323	409	256	407	268	578	350	378	543
ACTG2_CCDS1930.1_ex4_2:74140699-74140722:+_6-5	ACTG2	FALSE	153	600	573	193	347	588	102	139	327	451	701	292	379	333	294	354	539	453	421	401
ACTG2_CCDS1930.1_ex3_2:74136248-74136271:-_6-3	ACTG2	FALSE	404	430	726	353	485	991	545	489	479	669	767	595	553	529	634	435	892	774	771	645
sgACTG2_10	ACTG2	FALSE	41	47	331	27	110	190	4	67	75	527	67	134	58	72	135	55	90	147	43	383
ACTG2_CCDS1930.1_ex0_2:74128535-74128558:-_6-1	ACTG2	FALSE	157	195	343	456	344	326	395	353	299	653	217	210	125	264	267	249	231	294	138	525
ACTG2_CCDS1930.1_ex1_2:74129505-74129528:+_6-2	ACTG2	FALSE	372	242	693	429	404	886	403	323	472	588	533	372	322	389	217	144	251	298	688	349
sgACTG2_2	ACTG2	TRUE	101	69	326	6	56	100	65	47	104	556	125	103	67	20	46	43	106	65	61	378
sgACTG2_9	ACTG2	FALSE	97	28	116	7	21	70	5	104	7	339	79	37	14	25	11	60	13	44	42	211
sgACTG2_8	ACTG2	TRUE	311	222	623	633	246	268	146	267	217	703	215	189	131	224	194	173	161	137	97	556
ACTL10_CCDS33463.1_ex0_20:32255394-32255417:+_5-1	ACTL10	TRUE	170	232	255	255	178	289	293	291	287	397	294	211	142	312	195	385	208	119	319	336
ACTL10_CCDS33463.1_ex0_20:32255491-32255514:+_5-3	ACTL10	FALSE	331	503	829	316	352	400	407	577	273	655	766	568	348	345	315	379	619	563	580	484
ACTL10_CCDS33463.1_ex0_20:32255758-32255781:+_5-5	ACTL10	FALSE	539	391	961	610	515	1063	515	347	663	539	1000	709	545	535	498	330	883	625	489	444
ACTL10_CCDS33463.1_ex0_20:32255451-32255474:+_5-2	ACTL10	TRUE	263	471	730	553	443	681	296	277	348	610	855	480	603	667	406	615	607	512	365	534
ACTL10_CCDS33463.1_ex0_20:32255605-32255628:+_5-4	ACTL10	FALSE	246	314	824	389	459	463	306	272	387	583	435	386	181	412	559	322	331	421	377	417
ACTL6A_CCDS3231.1_ex2_3:179287976-179287999:+_5-1	ACTL6A	FALSE	54	82	69	40	79	67	12	24	35	309	97	22	93	50	49	73	95	109	45	251
sgACTL6A_10	ACTL6A	FALSE	49	191	180	27	52	227	5	93	81	577	202	93	102	84	91	68	182	222	169	454
sgACTL6A_6	ACTL6A	TRUE	16	52	131	1	11	100	8	2	56	342	103	75	62	86	33	49	101	52	32	336
ACTL6A_CCDS3231.1_ex5_3:179294077-179294100:+_5-4	ACTL6A	FALSE	11	42	117	22	35	94	25	16	30	222	32	34	15	13	28	18	21	79	42	177
ACTL6A_CCDS3231.1_ex5_3:179294023-179294046:+_5-2	ACTL6A	TRUE	67	64	83	67	41	86	0	21	57	521	89	61	73	115	69	35	82	165	112	400
ACTL6A_CCDS3231.1_ex5_3:179294057-179294080:-_5-3	ACTL6A	FALSE	18	43	92	12	32	97	6	1	20	435	53	26	39	21	77	58	69	60	50	299
sgACTL6A_4	ACTL6A	FALSE	19	31	116	27	78	70	115	33	61	380	135	150	103	78	71	84	327	88	122	379
ACTL6A_CCDS3231.1_ex6_3:179294421-179294444:-_5-5	ACTL6A	FALSE	25	20	55	0	13	10	167	1	15	209	58	51	38	25	16	27	9	8	28	163
sgACTL6A_2	ACTL6A	FALSE	38	53	133	102	40	128	0	23	72	272	60	16	65	1	46	55	42	119	78	216
sgACTL6A_1	ACTL6A	FALSE	31	53	226	8	42	169	67	4	40	300	48	36	65	18	62	77	106	50	41	220
ACTL6B_CCDS5702.1_ex10_7:100252724-100252747:+_5-4	ACTL6B	TRUE	275	497	533	187	274	463	259	248	284	577	294	277	394	284	344	232	507	482	219	417
ACTL6B_CCDS5702.1_ex7_7:100246234-100246257:-_5-1	ACTL6B	FALSE	318	546	660	472	333	1073	271	226	475	394	585	417	592	449	365	436	476	524	658	430
ACTL6B_CCDS5702.1_ex11_7:100253073-100253096:-_5-5	ACTL6B	FALSE	519	306	1037	405	459	1242	696	331	567	733	1194	902	862	419	222	522	815	708	861	635
ACTL6B_CCDS5702.1_ex8_7:100246350-100246373:-_5-2	ACTL6B	FALSE	249	468	519	700	538	873	553	690	589	819	1008	664	565	664	572	427	883	547	560	640
ACTL6B_CCDS5702.1_ex8_7:100246430-100246453:-_5-3	ACTL6B	FALSE	320	374	1010	307	355	500	202	526	319	556	391	544	318	407	454	439	282	339	1114	434
sgACTL6B_5	ACTL6B	FALSE	230	191	463	64	215	250	272	273	245	511	179	255	95	223	110	214	113	268	256	327
sgACTL6B_7	ACTL6B	TRUE	263	579	508	181	480	676	476	465	565	580	751	480	475	526	312	395	424	499	403	543
sgACTL6B_4	ACTL6B	FALSE	13	36	55	0	0	27	47	0	17	418	9	94	14	22	16	7	37	14	28	330
sgACTL6B_2	ACTL6B	FALSE	289	529	931	561	275	1227	302	163	423	701	573	406	559	489	395	433	1009	422	313	536
sgACTL6B_6	ACTL6B	FALSE	290	196	333	370	145	465	111	228	219	379	136	370	142	180	170	193	177	204	176	223
ACTL7A_CCDS6772.1_ex0_9:111624973-111624996:+_5-4	ACTL7A	FALSE	141	189	134	145	84	467	58	142	225	351	264	87	92	114	65	100	262	189	267	245
ACTL7A_CCDS6772.1_ex0_9:111624723-111624746:-_5-2	ACTL7A	FALSE	267	340	292	621	296	427	477	273	224	450	653	505	317	439	247	244	393	390	590	382
ACTL7A_CCDS6772.1_ex0_9:111624700-111624723:+_5-1	ACTL7A	FALSE	459	502	1003	539	531	987	288	224	467	648	536	403	300	298	338	323	406	292	324	525
ACTL7A_CCDS6772.1_ex0_9:111625001-111625024:-_5-5	ACTL7A	TRUE	385	267	669	125	252	510	267	198	228	658	516	159	394	197	326	283	508	381	487	573
ACTL7A_CCDS6772.1_ex0_9:111624877-111624900:+_5-3	ACTL7A	TRUE	241	494	518	80	234	944	201	315	355	450	513	213	143	402	189	415	288	298	319	371
ACTL7B_CCDS6771.1_ex0_9:111618081-111618104:+_5-5	ACTL7B	FALSE	412	327	637	452	302	793	206	250	398	507	397	465	294	365	379	458	448	505	392	477
ACTL7B_CCDS6771.1_ex0_9:111617857-111617880:-_5-2	ACTL7B	FALSE	236	242	495	114	331	472	237	267	235	457	334	503	114	317	274	240	322	411	350	402
ACTL7B_CCDS6771.1_ex0_9:111617668-111617691:+_5-1	ACTL7B	FALSE	411	729	887	257	484	769	427	659	561	613	655	723	610	468	525	489	802	822	529	447
ACTL7B_CCDS6771.1_ex0_9:111617928-111617951:+_5-3	ACTL7B	TRUE	218	450	477	306	323	562	353	347	426	626	310	281	280	253	227	216	394	548	447	548
ACTL7B_CCDS6771.1_ex0_9:111618010-111618033:-_5-4	ACTL7B	TRUE	198	452	616	394	328	808	507	438	458	724	521	498	331	259	505	516	856	387	611	606
ACTL8_CCDS183.1_ex0_1:18149631-18149654:-_5-2	ACTL8	FALSE	268	224	472	169	264	629	323	174	258	466	520	383	286	361	326	325	376	460	396	369
ACTL8_CCDS183.1_ex0_1:18149689-18149712:+_5-3	ACTL8	TRUE	278	220	492	513	193	451	342	393	392	492	369	276	284	518	217	196	207	275	363	427
ACTL8_CCDS183.1_ex0_1:18149598-18149621:+_5-1	ACTL8	FALSE	428	365	602	738	375	709	339	281	445	558	551	547	435	342	265	419	565	419	459	392
ACTL8_CCDS183.1_ex0_1:18149791-18149814:-_5-4	ACTL8	TRUE	169	394	868	107	248	568	420	317	252	358	525	222	235	396	600	240	569	385	208	364
ACTL8_CCDS183.1_ex1_1:18152415-18152438:-_5-5	ACTL8	FALSE	267	518	880	460	496	916	715	696	516	755	849	658	375	732	502	453	890	435	782	638
ACTL9_CCDS12207.1_ex0_19:8808473-8808496:-_5-1	ACTL9	FALSE	249	537	752	289	372	1129	345	354	401	597	670	549	389	295	392	439	651	569	554	478
ACTL9_CCDS12207.1_ex0_19:8808508-8808531:+_5-2	ACTL9	FALSE	350	233	518	390	371	604	210	525	437	597	856	336	550	435	689	467	833	382	763	496
ACTL9_CCDS12207.1_ex0_19:8808750-8808773:-_5-4	ACTL9	FALSE	436	504	661	284	407	750	406	352	503	669	774	359	487	366	526	373	521	651	569	495
ACTL9_CCDS12207.1_ex0_19:8808690-8808713:+_5-3	ACTL9	TRUE	342	522	570	443	195	727	238	208	298	649	612	615	512	374	334	280	845	440	1052	585
ACTL9_CCDS12207.1_ex0_19:8808897-8808920:-_5-5	ACTL9	TRUE	328	606	787	343	376	564	657	240	471	703	737	555	293	375	374	396	621	597	558	559
ACTN1_CCDS45129.1_ex9_14:69352260-69352283:+_5-1	ACTN1	TRUE	317	684	704	376	422	1007	371	275	517	590	799	675	366	218	356	371	639	509	486	549
ACTN1_CCDS45129.1_ex14_14:69371424-69371447:+_5-3	ACTN1	TRUE	173	162	324	201	218	202	208	138	191	305	147	285	70	179	162	150	135	262	237	251
ACTN1_CCDS45129.1_ex18_14:69387714-69387737:+_5-5	ACTN1	FALSE	197	349	988	541	321	559	371	187	332	682	587	935	442	611	365	439	648	558	642	515
ACTN1_CCDS45129.1_ex13_14:69369255-69369278:-_5-2	ACTN1	FALSE	295	389	570	516	427	912	470	513	412	640	490	316	309	360	582	305	549	607	483	490
ACTN1_CCDS45129.1_ex15_14:69376044-69376067:+_5-4	ACTN1	FALSE	222	445	566	200	221	1094	228	206	169	419	441	148	234	270	301	225	567	380	243	302
ACTN2_CCDS1613.1_ex10_1:236906313-236906336:+_5-5	ACTN2	FALSE	506	473	1053	459	372	1089	200	259	329	595	870	624	384	433	443	471	663	638	595	406
ACTN2_CCDS1613.1_ex5_1:236891034-236891057:+_5-3	ACTN2	FALSE	214	246	171	29	123	376	46	366	159	199	91	33	134	157	97	147	144	151	135	138
ACTN2_CCDS1613.1_ex2_1:236882196-236882219:+_5-2	ACTN2	TRUE	190	601	472	405	217	824	128	149	397	409	693	469	332	301	358	354	580	327	262	328
ACTN2_CCDS1613.1_ex9_1:236902693-236902716:-_5-4	ACTN2	TRUE	309	542	318	407	276	639	43	414	371	475	430	185	256	200	355	346	429	305	541	398
ACTN2_CCDS1613.1_ex1_1:236881167-236881190:-_5-1	ACTN2	FALSE	133	207	274	381	189	664	269	305	260	272	270	195	161	228	136	133	234	174	188	203
ACTN4_CCDS12518.1_ex7_19:39200906-39200929:+_5-4	ACTN4	TRUE	200	140	449	56	210	377	292	365	224	519	564	216	235	149	117	309	322	253	204	403
ACTN4_CCDS12518.1_ex5_19:39198802-39198825:-_5-2	ACTN4	FALSE	150	282	546	136	235	314	273	124	204	377	417	311	335	167	342	261	444	171	318	345
ACTN4_CCDS12518.1_ex8_19:39205106-39205129:+_5-5	ACTN4	TRUE	434	537	615	236	466	590	575	380	563	629	439	460	287	188	236	402	243	279	379	514
ACTN4_CCDS12518.1_ex6_19:39200040-39200063:-_5-3	ACTN4	FALSE	334	693	855	356	398	739	665	371	349	542	633	574	513	501	343	543	731	574	420	425
ACTN4_CCDS12518.1_ex4_19:39196731-39196754:-_5-1	ACTN4	FALSE	86	168	265	50	58	62	43	3	80	188	92	280	102	83	57	28	33	77	49	135
ACTR10_CCDS32090.1_ex7_14:58686404-58686427:+_5-5	ACTR10	FALSE	81	15	26	4	70	121	115	20	58	220	69	64	38	36	56	54	34	95	32	210
ACTR10_CCDS32090.1_ex5_14:58680375-58680398:+_5-4	ACTR10	TRUE	13	75	95	0	46	91	8	21	78	406	74	72	88	101	48	29	141	37	80	308
ACTR10_CCDS32090.1_ex4_14:58678073-58678096:-_5-3	ACTR10	TRUE	30	78	94	0	37	96	10	0	36	339	86	49	77	91	37	66	68	139	34	273
ACTR10_CCDS32090.1_ex2_14:58674653-58674676:-_5-1	ACTR10	FALSE	76	18	45	33	36	85	10	21	44	206	103	62	13	49	13	57	100	34	73	163
ACTR10_CCDS32090.1_ex3_14:58675743-58675766:-_5-2	ACTR10	FALSE	61	89	37	5	47	77	59	37	52	222	15	128	54	60	38	87	74	77	99	201
ACTR1A_CCDS7536.1_ex6_10:104245456-104245479:+_5-3	ACTR1A	FALSE	142	119	179	124	127	249	123	143	148	293	358	147	74	149	31	171	170	147	196	239
ACTR1A_CCDS7536.1_ex8_10:104248859-104248882:-_5-5	ACTR1A	TRUE	270	243	828	279	359	561	97	239	290	698	632	389	410	271	306	232	681	412	294	598
ACTR1A_CCDS7536.1_ex5_10:104244117-104244140:-_5-2	ACTR1A	FALSE	249	198	428	316	274	535	354	601	207	529	505	242	450	359	211	288	211	231	453	427
ACTR1A_CCDS7536.1_ex7_10:104247962-104247985:-_5-4	ACTR1A	FALSE	131	173	235	24	134	220	108	54	118	282	407	149	128	130	246	125	256	321	126	210
ACTR1A_CCDS7536.1_ex5_10:104244013-104244036:-_5-1	ACTR1A	TRUE	93	244	546	213	162	327	192	127	251	540	657	479	413	294	425	226	543	356	450	486
ACTR1B_CCDS2033.1_ex7_2:98275840-98275863:-_5-3	ACTR1B	FALSE	210	360	406	235	277	325	268	139	238	459	405	305	295	235	206	272	812	366	504	375
ACTR1B_CCDS2033.1_ex8_2:98277035-98277058:+_5-4	ACTR1B	TRUE	161	353	385	213	309	330	285	154	247	488	342	238	206	247	374	261	443	224	393	438
ACTR1B_CCDS2033.1_ex6_2:98275418-98275441:-_5-2	ACTR1B	FALSE	120	292	423	106	217	393	305	173	262	337	258	322	121	206	139	92	270	257	132	280
ACTR1B_CCDS2033.1_ex8_2:98277099-98277122:-_5-5	ACTR1B	TRUE	193	234	461	324	219	741	298	72	254	643	391	351	361	427	204	573	472	387	248	528
ACTR1B_CCDS2033.1_ex5_2:98275082-98275105:-_5-1	ACTR1B	FALSE	247	332	1217	376	299	736	371	323	300	691	519	443	477	260	446	545	1089	479	586	495
ACTR2_CCDS1881.1_ex2_2:65473721-65473744:+_5-2	ACTR2	FALSE	28	8	113	30	60	93	0	0	48	191	39	23	30	87	37	22	86	27	51	124
ACTR2_CCDS1881.1_ex4_2:65480869-65480892:+_5-5	ACTR2	FALSE	42	233	126	68	39	364	79	20	56	414	135	124	108	83	91	37	168	80	45	355
ACTR2_CCDS1881.1_ex2_2:65473698-65473721:+_5-1	ACTR2	FALSE	17	8	44	9	25	91	48	0	50	52	46	64	21	98	0	28	4	49	88	38
ACTR2_CCDS1881.1_ex3_2:65478177-65478200:-_5-3	ACTR2	FALSE	43	45	30	103	13	33	62	1	29	160	45	33	17	53	111	19	26	49	0	111
ACTR2_CCDS1881.1_ex3_2:65478215-65478238:+_5-4	ACTR2	TRUE	154	265	301	140	177	539	77	81	223	475	288	148	144	295	82	169	226	286	223	439
ACTR3_CCDS33277.1_ex4_2:114688888-114688911:+_5-2	ACTR3	FALSE	65	46	56	45	103	29	10	183	69	153	76	32	31	126	110	37	23	32	103	102
ACTR3_CCDS33277.1_ex3_2:114684946-114684969:+_5-1	ACTR3	FALSE	144	123	146	119	96	113	103	165	108	214	72	81	29	76	58	136	112	127	201	155
ACTR3_CCDS33277.1_ex5_2:114691899-114691922:+_5-3	ACTR3	TRUE	259	553	715	106	260	459	440	300	313	522	799	392	351	374	298	451	675	594	360	456
ACTR3_CCDS33277.1_ex6_2:114697574-114697597:-_5-5	ACTR3	TRUE	53	206	142	116	88	304	99	35	77	203	230	312	101	129	42	93	81	122	145	201
ACTR3_CCDS33277.1_ex5_2:114691957-114691980:-_5-4	ACTR3	FALSE	18	34	41	0	7	142	50	39	21	97	91	60	8	14	92	55	39	74	37	71
ACTR3B_CCDS34782.1_ex2_7:152497649-152497672:-_5-3	ACTR3B	FALSE	638	586	769	425	360	1071	345	752	565	551	537	296	422	552	536	427	474	832	490	403
ACTR3B_CCDS34782.1_ex2_7:152497621-152497644:-_5-2	ACTR3B	FALSE	274	251	417	345	260	532	191	108	254	419	265	264	263	198	383	143	280	382	410	353
ACTR3B_CCDS34782.1_ex1_7:152480320-152480343:-_5-1	ACTR3B	FALSE	25	7	194	12	5	14	63	0	37	78	18	33	22	193	17	25	32	51	85	52
ACTR3B_CCDS34782.1_ex2_7:152497711-152497734:-_5-4	ACTR3B	FALSE	103	146	136	42	69	168	80	118	139	283	120	125	139	188	125	76	110	135	458	210
ACTR3B_CCDS34782.1_ex3_7:152498701-152498724:-_5-5	ACTR3B	FALSE	164	607	693	308	272	621	314	84	185	507	472	236	598	167	370	363	433	470	546	433
ACTR3C_CCDS47744.1_ex3_7:149986551-149986574:+_5-1	ACTR3C	FALSE	185	431	626	327	548	668	286	197	247	627	586	450	425	504	357	307	848	604	498	537
ACTR3C_CCDS47744.1_ex4_7:149990422-149990445:-_5-4	ACTR3C	FALSE	115	203	343	96	119	217	133	225	154	377	418	129	161	216	158	111	134	151	139	311
ACTR3C_CCDS47744.1_ex3_7:149986620-149986643:+_5-2	ACTR3C	FALSE	66	84	134	0	65	78	33	67	36	101	68	28	52	66	28	56	66	55	111	75
ACTR3C_CCDS47744.1_ex4_7:149990393-149990416:+_5-3	ACTR3C	FALSE	236	306	240	480	331	168	305	277	307	423	226	245	201	463	236	342	320	259	543	305
ACTR3C_CCDS47744.1_ex4_7:149990445-149990468:-_5-5	ACTR3C	TRUE	112	172	366	307	178	429	70	87	152	260	291	178	314	104	336	152	370	299	187	268
ACTR5_CCDS13308.1_ex0_20:37377232-37377255:+_5-1	ACTR5	TRUE	240	393	437	386	433	433	323	171	316	560	408	271	358	174	349	332	300	278	453	507
sgACTR5_7	ACTR5	FALSE	276	326	426	187	224	396	182	356	203	457	211	390	207	324	280	191	225	380	315	327
ACTR5_CCDS13308.1_ex1_20:37378803-37378826:+_5-4	ACTR5	FALSE	199	115	266	111	316	381	356	249	141	416	188	269	124	193	211	149	181	373	237	283
ACTR5_CCDS13308.1_ex0_20:37377410-37377433:-_5-2	ACTR5	FALSE	367	687	996	488	334	706	731	420	417	657	674	715	453	453	447	511	723	623	525	542
ACTR5_CCDS13308.1_ex1_20:37378745-37378768:+_5-3	ACTR5	FALSE	274	184	528	143	300	511	322	201	217	439	235	233	183	299	269	337	383	369	330	344
sgACTR5_3	ACTR5	TRUE	145	349	378	50	182	540	263	384	216	497	287	84	272	260	117	148	356	374	160	455
sgACTR5_5	ACTR5	FALSE	251	223	447	318	328	623	257	328	252	631	399	277	352	229	361	305	463	316	232	469
sgACTR5_10	ACTR5	FALSE	15	16	21	53	17	223	47	75	61	91	15	48	22	43	84	19	43	33	33	46
ACTR5_CCDS13308.1_ex2_20:37380921-37380944:+_5-5	ACTR5	FALSE	226	209	373	101	203	400	155	219	185	427	395	280	135	215	238	354	242	320	344	327
sgACTR5_4	ACTR5	FALSE	45	26	122	4	1	195	15	53	39	583	142	16	4	22	27	21	49	150	38	463
ACTR6_CCDS9074.1_ex5_12:100604090-100604113:+_5-4	ACTR6	FALSE	4	28	19	5	26	108	0	8	48	93	67	63	53	127	38	60	37	48	40	84
ACTR6_CCDS9074.1_ex1_12:100598799-100598822:-_5-1	ACTR6	TRUE	48	93	62	38	89	116	39	45	27	170	137	83	15	49	69	34	57	127	23	139
ACTR6_CCDS9074.1_ex3_12:100601476-100601499:-_5-2	ACTR6	FALSE	7	79	54	16	24	55	51	41	4	94	2	67	14	15	30	32	31	21	11	52
ACTR6_CCDS9074.1_ex7_12:100606270-100606293:-_5-5	ACTR6	FALSE	158	58	25	39	24	127	39	39	75	69	28	39	6	33	68	57	2	137	21	66
ACTR6_CCDS9074.1_ex4_12:100603850-100603873:+_5-3	ACTR6	TRUE	124	219	423	36	108	510	99	121	111	548	402	319	345	321	277	193	625	356	316	460
sgACTR8_1	ACTR8	FALSE	103	282	654	42	192	492	115	279	209	547	225	203	277	206	150	184	400	232	354	406
ACTR8_CCDS2875.1_ex10_3:53912398-53912421:+_5-4	ACTR8	FALSE	149	295	478	106	240	314	283	109	277	324	383	150	304	168	173	209	184	93	184	308
sgACTR8_3	ACTR8	FALSE	7	0	0	0	0	0	0	0	2	35	0	0	18	35	15	7	0	0	0	35
sgACTR8_8	ACTR8	FALSE	100	172	122	34	32	187	21	67	34	611	166	43	26	43	90	40	98	51	40	472
ACTR8_CCDS2875.1_ex6_3:53910031-53910054:-_5-1	ACTR8	FALSE	198	322	358	108	165	429	82	199	230	501	261	157	308	209	276	115	338	237	311	377
sgACTR8_4	ACTR8	TRUE	161	175	283	83	239	231	83	142	209	632	275	144	154	97	112	142	125	249	223	441
ACTR8_CCDS2875.1_ex11_3:53913986-53914009:-_5-5	ACTR8	FALSE	218	303	298	163	195	272	350	123	236	367	410	228	183	299	250	240	121	212	418	318
sgACTR8_9	ACTR8	TRUE	219	330	680	200	301	491	388	256	245	672	345	349	215	184	129	294	483	329	178	505
ACTR8_CCDS2875.1_ex9_3:53911715-53911738:-_5-3	ACTR8	FALSE	58	115	337	44	106	258	169	74	147	291	207	108	176	201	152	116	147	270	107	197
ACTR8_CCDS2875.1_ex8_3:53911392-53911415:-_5-2	ACTR8	FALSE	96	149	116	70	127	198	188	86	91	256	167	113	73	144	126	158	117	116	126	181
ACTRT1_CCDS14611.1_ex0_X:127185850-127185873:+_5-3	ACTRT1	FALSE	215	293	416	307	196	374	210	103	286	350	317	436	316	242	264	185	161	208	351	252
ACTRT1_CCDS14611.1_ex0_X:127186024-127186047:+_5-5	ACTRT1	TRUE	62	72	76	175	74	168	172	66	82	115	145	50	58	37	40	118	97	83	149	92
ACTRT1_CCDS14611.1_ex0_X:127185755-127185778:+_5-2	ACTRT1	TRUE	183	142	392	65	117	224	129	231	156	321	262	340	293	213	99	170	343	190	320	265
ACTRT1_CCDS14611.1_ex0_X:127185631-127185654:-_5-1	ACTRT1	FALSE	206	255	405	178	362	276	386	47	272	384	252	169	230	283	270	233	345	350	248	254
ACTRT1_CCDS14611.1_ex0_X:127185947-127185970:+_5-4	ACTRT1	FALSE	349	329	955	649	411	861	207	427	367	491	1255	634	469	384	712	431	1111	416	335	397
ACTRT2_CCDS45.1_ex0_1:2938594-2938617:-_5-3	ACTRT2	FALSE	306	344	721	294	324	620	437	364	372	406	384	499	418	305	273	295	390	321	808	348
ACTRT2_CCDS45.1_ex0_1:2938460-2938483:+_5-1	ACTRT2	FALSE	370	308	844	761	358	704	98	816	606	469	421	329	452	472	240	438	578	658	425	369
ACTRT2_CCDS45.1_ex0_1:2938780-2938803:+_5-5	ACTRT2	FALSE	448	245	1004	483	478	795	693	422	483	607	1182	529	551	417	580	518	731	691	805	442
ACTRT2_CCDS45.1_ex0_1:2938476-2938499:+_5-2	ACTRT2	TRUE	223	271	439	376	207	693	452	158	241	496	457	306	333	351	185	296	175	441	519	324
ACTRT2_CCDS45.1_ex0_1:2938654-2938677:+_5-4	ACTRT2	TRUE	502	339	756	499	335	921	282	676	575	523	688	612	475	234	451	337	588	853	463	474
ACTRT3_CCDS3206.1_ex1_3:169487189-169487212:-_5-5	ACTRT3	TRUE	204	309	601	420	180	590	118	123	328	534	343	329	387	296	260	335	433	561	153	458
ACTRT3_CCDS3206.1_ex1_3:169487125-169487148:-_5-4	ACTRT3	FALSE	337	360	631	204	433	544	495	353	377	676	516	342	517	514	259	370	821	610	385	537
ACTRT3_CCDS3206.1_ex0_3:169485927-169485950:+_5-1	ACTRT3	TRUE	31	15	205	37	89	150	89	87	79	341	114	105	53	142	73	138	98	117	78	211
ACTRT3_CCDS3206.1_ex0_3:169485978-169486001:+_5-2	ACTRT3	FALSE	316	327	522	511	263	594	331	200	402	497	497	452	471	292	388	473	545	509	473	426
ACTRT3_CCDS3206.1_ex0_3:169486100-169486123:-_5-3	ACTRT3	FALSE	160	217	207	89	219	231	313	392	219	284	159	79	90	191	77	130	93	212	92	209
sgACVR1_5	ACVR1	FALSE	125	58	318	63	224	319	97	102	175	509	178	178	100	227	160	179	192	199	157	415
sgACVR1_8	ACVR1	FALSE	208	355	250	398	204	275	198	417	180	438	480	273	298	175	284	141	540	396	193	343
ACVR1_CCDS2206.1_ex6_2:158634758-158634781:-_5-4	ACVR1	TRUE	271	403	589	186	199	430	261	217	361	435	358	234	391	216	422	351	418	412	365	470
ACVR1_CCDS2206.1_ex6_2:158634678-158634701:-_5-3	ACVR1	FALSE	223	168	250	197	117	178	445	209	118	367	94	237	125	145	173	164	148	294	65	289
sgACVR1_10	ACVR1	FALSE	53	11	85	72	40	92	205	167	35	592	80	81	56	106	107	28	63	75	17	449
sgACVR1_2	ACVR1	FALSE	182	547	529	311	294	427	264	309	352	627	684	318	399	453	496	375	779	676	331	547
sgACVR1_3	ACVR1	FALSE	425	496	601	390	383	565	539	342	596	680	787	514	453	656	314	307	693	602	679	596
ACVR1_CCDS2206.1_ex5_2:158630670-158630693:-_5-2	ACVR1	FALSE	140	286	232	206	168	241	224	153	149	271	165	117	295	57	150	139	332	293	99	255
ACVR1_CCDS2206.1_ex4_2:158626934-158626957:+_5-1	ACVR1	TRUE	235	192	509	251	249	447	374	138	253	501	420	259	164	195	180	242	195	241	333	405
ACVR1_CCDS2206.1_ex7_2:158636891-158636914:-_5-5	ACVR1	FALSE	288	365	723	263	406	959	489	189	435	668	460	896	316	556	304	404	689	415	388	490
sgACVR1B_3	ACVR1B	TRUE	129	110	148	51	157	190	147	50	104	312	175	129	264	45	42	197	147	186	78	226
ACVR1B_CCDS44893.2_ex1_12:52370216-52370239:-_5-2	ACVR1B	FALSE	68	83	185	251	107	219	57	240	107	145	195	147	70	117	135	56	138	179	185	109
ACVR1B_CCDS44893.2_ex1_12:52370099-52370122:+_5-1	ACVR1B	FALSE	250	566	585	498	405	689	129	274	411	429	661	576	442	334	438	439	648	580	469	354
sgACVR1B_10	ACVR1B	FALSE	245	498	1038	641	482	620	621	226	512	769	643	650	559	418	517	765	704	621	625	573
ACVR1B_CCDS44893.2_ex2_12:52374758-52374781:-_5-4	ACVR1B	TRUE	210	360	859	92	216	571	247	320	324	563	595	289	256	216	342	322	553	605	548	419
ACVR1B_CCDS44893.2_ex2_12:52374832-52374855:+_5-5	ACVR1B	FALSE	403	400	506	177	443	207	365	521	370	305	392	334	210	280	375	314	283	334	271	724
sgACVR1B_6	ACVR1B	FALSE	285	277	401	387	212	392	353	307	312	500	384	337	292	260	236	246	266	458	364	348
sgACVR1B_9	ACVR1B	FALSE	339	313	1107	276	319	570	393	201	306	534	421	326	326	186	479	206	369	403	335	436
ACVR1B_CCDS44893.2_ex1_12:52370243-52370266:+_5-3	ACVR1B	FALSE	152	143	309	283	134	309	478	55	182	383	227	172	250	258	281	225	132	169	374	294
sgACVR1B_2	ACVR1B	FALSE	223	347	798	270	321	907	316	308	266	435	537	634	303	447	499	553	739	582	367	391
ACVR1C_CCDS2205.1_ex4_2:158400994-158401017:-_5-2	ACVR1C	FALSE	238	205	806	363	264	509	395	310	452	444	327	207	319	328	379	242	404	370	258	383
sgACVR1C_10	ACVR1C	FALSE	340	193	348	26	508	365	143	438	364	410	281	352	238	99	166	210	193	268	156	262
ACVR1C_CCDS2205.1_ex3_2:158399284-158399307:-_5-1	ACVR1C	FALSE	287	279	515	431	512	513	208	254	346	540	452	292	399	198	308	328	345	322	409	411
sgACVR1C_7	ACVR1C	FALSE	285	212	636	253	460	734	396	282	402	388	579	543	301	371	544	203	567	197	285	304
ACVR1C_CCDS2205.1_ex4_2:158401027-158401050:-_5-3	ACVR1C	TRUE	142	117	221	232	141	267	200	341	145	448	64	98	72	149	159	158	122	157	87	359
sgACVR1C_1	ACVR1C	FALSE	175	301	240	256	239	391	221	63	288	341	432	156	299	249	278	259	322	409	260	261
sgACVR1C_4	ACVR1C	TRUE	118	74	407	187	190	102	814	74	250	388	297	239	196	179	353	82	192	141	188	297
sgACVR1C_8	ACVR1C	FALSE	341	245	467	277	333	1025	598	453	481	670	633	356	358	442	342	366	293	410	505	497
ACVR1C_CCDS2205.1_ex4_2:158401110-158401133:-_5-4	ACVR1C	FALSE	104	111	50	6	50	191	80	189	60	100	44	10	27	9	113	67	90	85	76	82
ACVR1C_CCDS2205.1_ex7_2:158443697-158443720:-_5-5	ACVR1C	FALSE	133	257	236	101	198	468	417	28	265	272	201	210	150	245	147	132	266	212	175	240
ACVR2A_CCDS33301.1_ex4_2:148672856-148672879:-_5-3	ACVR2A	FALSE	61	91	56	40	67	33	29	38	167	156	67	27	73	67	66	40	35	156	104	110
ACVR2A_CCDS33301.1_ex3_2:148657374-148657397:-_5-1	ACVR2A	FALSE	216	158	277	35	229	317	82	55	151	192	91	223	192	238	236	125	242	244	61	148
sgACVR2A_4	ACVR2A	FALSE	148	184	271	18	171	205	138	155	112	236	180	91	90	110	107	131	112	149	152	168
sgACVR2A_9	ACVR2A	TRUE	278	480	1008	338	292	660	205	400	463	672	534	547	351	290	424	340	713	366	426	497
ACVR2A_CCDS33301.1_ex6_2:148676102-148676125:+_5-5	ACVR2A	FALSE	4	13	29	10	7	11	0	0	11	30	27	9	40	0	14	37	5	15	0	25
sgACVR2A_5	ACVR2A	TRUE	175	149	220	237	123	319	280	19	182	333	204	297	120	179	149	143	199	231	330	255
sgACVR2A_8	ACVR2A	FALSE	37	79	178	30	52	152	18	47	121	171	53	94	50	86	15	61	94	67	216	110
ACVR2A_CCDS33301.1_ex6_2:148676082-148676105:-_5-4	ACVR2A	FALSE	200	481	390	80	207	894	423	171	256	413	286	245	235	199	275	283	283	318	430	294
sgACVR2A_3	ACVR2A	FALSE	130	347	223	200	163	272	55	213	161	301	106	115	89	73	104	99	152	71	99	202
ACVR2A_CCDS33301.1_ex4_2:148672783-148672806:-_5-2	ACVR2A	FALSE	150	64	52	81	61	91	0	67	96	114	35	56	42	82	19	12	7	66	88	100
ACVR2B_CCDS2679.1_ex1_3:38518811-38518834:+_5-1	ACVR2B	FALSE	227	387	413	310	186	531	345	321	235	461	315	173	374	408	402	376	425	395	313	354
ACVR2B_CCDS2679.1_ex3_3:38519627-38519650:-_5-4	ACVR2B	TRUE	178	290	539	485	235	403	201	309	320	427	409	246	151	188	177	350	440	326	299	432
ACVR2B_CCDS2679.1_ex3_3:38519727-38519750:-_5-5	ACVR2B	FALSE	249	312	463	146	206	380	149	237	411	336	395	142	171	453	339	400	354	281	351	264
sgACVR2B_5	ACVR2B	FALSE	205	252	510	289	208	292	146	347	266	579	420	300	98	214	234	185	309	421	195	449
sgACVR2B_4	ACVR2B	FALSE	5	0	0	65	26	26	0	9	32	578	22	19	8	23	21	13	81	7	10	406
sgACVR2B_2	ACVR2B	FALSE	359	739	888	368	463	1045	819	396	378	633	596	474	380	383	228	430	564	594	404	479
ACVR2B_CCDS2679.1_ex1_3:38518930-38518953:-_5-2	ACVR2B	TRUE	303	299	565	346	205	646	194	124	281	501	550	322	303	322	320	185	452	362	442	463
ACVR2B_CCDS2679.1_ex1_3:38518963-38518986:+_5-3	ACVR2B	FALSE	134	254	320	167	199	387	428	302	228	411	493	296	239	178	143	207	509	422	148	368
sgACVR2B_3	ACVR2B	FALSE	325	394	723	190	608	590	376	509	660	617	609	317	476	320	369	276	526	405	382	481
sgACVR2B_6	ACVR2B	FALSE	308	662	655	441	344	1020	353	397	514	753	622	473	603	415	583	426	1119	404	518	540
ACVRL1_CCDS31804.1_ex2_12:52307445-52307468:-_5-2	ACVRL1	FALSE	309	418	893	475	257	971	412	293	379	474	510	517	507	384	179	222	835	536	540	397
sgACVRL1_9	ACVRL1	FALSE	493	520	859	333	461	1199	576	279	486	793	684	375	377	498	593	306	646	659	566	512
ACVRL1_CCDS31804.1_ex2_12:52307537-52307560:+_5-3	ACVRL1	FALSE	519	564	1015	917	584	1362	441	584	588	850	1110	739	479	529	631	606	593	993	696	628
ACVRL1_CCDS31804.1_ex1_12:52306935-52306958:-_5-1	ACVRL1	FALSE	297	397	396	544	286	805	531	576	451	526	593	476	366	441	400	428	420	563	465	403
ACVRL1_CCDS31804.1_ex4_12:52308291-52308314:-_5-5	ACVRL1	FALSE	257	381	764	210	515	596	594	280	520	531	422	485	388	319	378	332	569	441	514	395
sgACVRL1_4	ACVRL1	FALSE	55	247	342	187	81	228	117	100	137	300	214	196	200	89	151	298	237	136	196	228
sgACVRL1_1	ACVRL1	FALSE	99	104	276	80	122	407	259	141	236	318	226	253	119	170	154	114	113	129	244	255
sgACVRL1_8	ACVRL1	TRUE	186	413	303	185	251	376	190	227	241	498	198	242	171	153	271	206	487	361	181	446
sgACVRL1_5	ACVRL1	TRUE	214	377	587	225	374	574	220	360	236	668	548	388	266	324	370	372	430	540	645	609
ACVRL1_CCDS31804.1_ex4_12:52308229-52308252:+_5-4	ACVRL1	FALSE	456	519	617	431	441	1112	593	560	404	586	783	406	447	345	583	478	825	585	826	555
ACY1_CCDS2844.1_ex2_3:52019412-52019435:-_5-2	ACY1	FALSE	469	496	1068	653	522	1131	249	282	489	594	927	532	578	648	274	482	931	876	824	530
ACY1_CCDS2844.1_ex3_3:52019884-52019907:-_5-3	ACY1	FALSE	29	30	112	109	23	80	31	10	82	198	58	57	22	17	58	49	40	40	34	162
ACY1_CCDS2844.1_ex0_3:52018159-52018182:-_5-1	ACY1	TRUE	237	187	826	142	269	384	254	301	386	414	389	250	441	384	371	298	309	430	633	357
ACY1_CCDS2844.1_ex7_3:52021003-52021026:+_5-5	ACY1	TRUE	333	281	588	339	237	458	90	365	246	478	244	359	191	183	152	291	310	340	225	328
ACY1_CCDS2844.1_ex6_3:52020670-52020693:-_5-4	ACY1	FALSE	125	352	373	355	148	556	384	164	204	276	204	341	208	256	227	245	199	327	175	187
ACY3_CCDS8175.1_ex5_11:67414306-67414329:+_5-5	ACY3	FALSE	194	267	399	283	288	251	81	245	204	406	291	139	173	112	263	191	109	240	178	394
ACY3_CCDS8175.1_ex4_11:67413201-67413224:+_5-3	ACY3	TRUE	157	151	207	95	129	107	135	101	182	396	208	276	118	263	144	177	209	214	206	333
ACY3_CCDS8175.1_ex3_11:67412753-67412776:-_5-2	ACY3	FALSE	256	331	400	148	248	353	468	303	355	518	215	261	181	318	331	271	101	202	286	418
ACY3_CCDS8175.1_ex1_11:67412302-67412325:+_5-1	ACY3	FALSE	217	110	187	103	215	264	271	149	188	310	245	107	105	222	231	113	197	218	253	236
ACY3_CCDS8175.1_ex4_11:67413328-67413351:+_5-4	ACY3	TRUE	370	266	410	528	372	433	217	207	488	693	327	308	188	299	299	238	206	346	337	540
ACYP1_CCDS9838.1_ex0_14:75520254-75520277:+_5-2	ACYP1	FALSE	317	309	500	284	348	1321	285	165	488	489	634	361	489	371	565	383	991	557	371	405
ACYP1_CCDS45137.1_ex0_14:75520355-75520378:-_5-5	ACYP1	TRUE	326	351	656	388	206	683	423	395	497	461	350	298	237	377	397	386	176	356	317	415
ACYP1_CCDS9838.1_ex0_14:75520271-75520294:-_5-3	ACYP1	FALSE	92	190	371	250	141	452	270	168	205	346	162	140	171	127	278	210	272	343	104	245
ACYP1_CCDS9838.1_ex0_14:75520237-75520260:-_5-1	ACYP1	FALSE	185	229	355	341	229	590	163	282	234	334	286	83	179	179	188	202	200	327	298	250
ACYP1_CCDS9838.1_ex0_14:75520337-75520360:-_5-4	ACYP1	TRUE	120	210	338	191	320	449	265	450	236	399	135	152	56	143	69	133	45	123	189	275
ACYP2_CCDS1850.1_ex2_2:54365839-54365862:-_5-4	ACYP2	TRUE	302	586	820	189	371	980	359	412	434	685	795	819	572	522	608	495	672	343	678	581
ACYP2_CCDS1850.1_ex3_2:54531829-54531852:-_5-5	ACYP2	FALSE	360	505	780	545	377	972	268	418	517	580	480	414	565	385	225	315	419	504	566	418
ACYP2_CCDS1850.1_ex2_2:54365814-54365837:+_5-3	ACYP2	FALSE	141	103	117	94	152	166	154	45	86	290	115	56	82	125	106	130	72	113	138	264
ACYP2_CCDS1850.1_ex2_2:54365790-54365813:+_5-2	ACYP2	TRUE	223	411	335	336	232	557	334	99	327	438	341	426	204	306	106	354	275	300	241	323
ACYP2_CCDS1850.1_ex2_2:54365773-54365796:+_5-1	ACYP2	FALSE	112	88	119	104	128	210	158	29	131	177	158	85	57	93	114	135	121	183	116	151
ADA_CCDS13335.1_ex9_20:43257695-43257718:+_5-5	ADA	FALSE	219	427	218	141	204	653	66	159	213	380	380	187	142	197	172	118	240	129	428	293
ADA_CCDS13335.1_ex6_20:43252952-43252975:-_5-1	ADA	TRUE	226	125	337	182	295	301	68	182	239	440	169	199	151	174	269	130	130	108	157	362
ADA_CCDS13335.1_ex9_20:43257675-43257698:+_5-4	ADA	FALSE	163	421	320	304	260	384	334	106	195	409	188	123	171	190	94	171	228	358	106	327
ADA_CCDS13335.1_ex8_20:43255136-43255159:-_5-3	ADA	FALSE	323	219	384	243	363	544	310	512	290	561	295	478	395	360	387	245	450	433	452	493
ADA_CCDS13335.1_ex7_20:43254194-43254217:+_5-2	ADA	TRUE	304	385	666	330	303	814	329	154	520	590	246	346	229	287	498	192	550	338	370	527
CECR1_CCDS13742.1_ex4_22:17670834-17670857:+_5-4	ADA2	FALSE	372	390	1206	264	462	768	384	426	508	664	698	593	500	609	564	503	664	434	477	514
CECR1_CCDS13742.1_ex3_22:17669294-17669317:-_5-3	ADA2	FALSE	351	319	761	268	359	1395	540	299	424	496	548	642	286	426	686	214	636	638	649	406
CECR1_CCDS13742.1_ex3_22:17669233-17669256:+_5-1	ADA2	FALSE	395	547	626	471	438	1178	466	534	421	700	668	515	321	569	329	455	546	705	375	472
CECR1_CCDS13742.1_ex4_22:17670848-17670871:-_5-5	ADA2	TRUE	440	437	790	536	341	830	631	515	450	871	510	345	240	460	533	305	280	709	601	656
CECR1_CCDS13742.1_ex3_22:17669258-17669281:+_5-2	ADA2	TRUE	257	462	375	202	373	273	164	239	508	423	412	471	210	442	293	335	647	447	498	368
ADAD1_CCDS34058.1_ex1_4:123302262-123302285:-_5-3	ADAD1	FALSE	317	365	665	108	427	729	254	425	333	625	578	419	369	386	430	284	775	502	341	480
ADAD1_CCDS34058.1_ex1_4:123302154-123302177:-_5-2	ADAD1	TRUE	205	238	243	392	341	378	304	227	270	436	495	267	283	187	228	316	402	308	202	349
ADAD1_CCDS34058.1_ex0_4:123301375-123301398:-_5-1	ADAD1	FALSE	150	154	226	182	180	470	78	270	187	315	434	182	85	345	169	230	443	329	204	298
ADAD1_CCDS34058.1_ex3_4:123314766-123314789:-_5-4	ADAD1	FALSE	157	69	34	89	82	175	66	414	113	133	310	87	91	23	53	81	119	81	48	122
ADAD1_CCDS34058.1_ex4_4:123317510-123317533:+_5-5	ADAD1	TRUE	118	8	89	10	35	98	142	127	24	96	40	23	30	34	21	25	12	81	58	55
ADAD2_CCDS10944.1_ex2_16:84228058-84228081:-_5-3	ADAD2	TRUE	138	99	96	198	151	324	122	62	162	246	344	247	92	162	158	176	211	268	156	260
ADAD2_CCDS10944.1_ex0_16:84225188-84225211:-_5-2	ADAD2	FALSE	396	364	913	792	488	848	940	358	544	763	777	622	460	669	712	482	838	697	473	553
ADAD2_CCDS10944.1_ex0_16:84224981-84225004:-_5-1	ADAD2	TRUE	219	338	504	386	333	864	381	300	296	568	584	376	335	151	507	283	522	439	523	479
ADAD2_CCDS10944.1_ex2_16:84228097-84228120:-_5-4	ADAD2	FALSE	274	387	727	358	270	493	205	144	281	489	486	443	256	254	302	548	820	456	393	459
ADAD2_CCDS10944.1_ex4_16:84228737-84228760:+_5-5	ADAD2	FALSE	166	282	654	221	309	750	221	334	356	502	437	435	283	318	433	307	526	585	503	433
ADAL_CCDS32214.1_ex3_15:43632528-43632551:+_5-4	ADAL	TRUE	88	171	92	73	163	90	13	98	114	258	49	125	106	35	147	65	37	22	87	187
ADAL_CCDS32214.1_ex1_15:43627959-43627982:-_5-1	ADAL	FALSE	111	35	190	22	86	131	70	32	114	183	197	43	76	82	77	69	50	87	71	142
ADAL_CCDS32214.1_ex1_15:43627979-43628002:+_5-2	ADAL	FALSE	349	208	282	207	163	479	304	126	303	444	355	261	205	270	96	246	390	387	214	308
ADAL_CCDS32214.1_ex3_15:43632499-43632522:+_5-3	ADAL	FALSE	178	147	225	266	94	551	152	206	241	430	376	249	339	219	231	206	234	505	147	316
ADAL_CCDS32214.1_ex5_15:43638096-43638119:+_5-5	ADAL	TRUE	109	60	349	232	186	258	323	227	243	418	160	104	86	104	137	116	131	227	76	306
ADAM10_CCDS10167.1_ex12_15:58971400-58971423:+_5-2	ADAM10	FALSE	309	646	337	283	239	618	357	206	308	560	330	301	283	321	356	176	344	414	542	424
ADAM10_CCDS10167.1_ex13_15:58974405-58974428:-_5-3	ADAM10	FALSE	54	18	123	20	37	24	24	0	34	84	82	8	18	25	15	28	25	55	39	47
ADAM10_CCDS10167.1_ex11_15:58957368-58957391:-_5-1	ADAM10	FALSE	161	286	200	189	117	375	227	228	154	300	301	131	203	228	84	228	325	185	215	233
sgADAM10_4	ADAM10	TRUE	205	364	618	290	172	346	183	195	430	693	471	391	209	416	360	350	248	425	321	614
sgADAM10_8	ADAM10	FALSE	250	310	471	341	395	538	143	90	388	591	356	381	168	372	206	308	346	384	197	447
sgADAM10_7	ADAM10	FALSE	292	336	547	462	198	752	377	365	399	567	505	494	331	343	502	602	465	459	292	508
sgADAM10_3	ADAM10	FALSE	141	150	183	139	124	211	112	50	118	619	204	130	152	125	161	74	137	158	131	479
ADAM10_CCDS10167.1_ex14_15:59009778-59009801:-_5-4	ADAM10	FALSE	391	340	322	115	313	418	660	266	306	443	498	170	218	237	148	282	296	204	243	324
sgADAM10_2	ADAM10	TRUE	159	197	294	106	189	370	257	107	198	397	258	330	103	163	130	231	167	289	223	336
ADAM10_CCDS10167.1_ex14_15:59009863-59009886:-_5-5	ADAM10	FALSE	27	48	27	0	59	47	0	35	43	61	34	76	16	9	12	24	13	29	40	45
ADAM11_CCDS11486.1_ex10_17:42850732-42850755:+_5-3	ADAM11	FALSE	293	341	764	385	371	514	751	244	205	494	434	180	262	320	405	383	348	252	364	362
ADAM11_CCDS11486.1_ex9_17:42850380-42850403:+_5-2	ADAM11	TRUE	214	218	273	93	196	365	76	148	293	425	516	107	483	316	261	253	300	267	126	395
ADAM11_CCDS11486.1_ex11_17:42851724-42851747:-_5-4	ADAM11	TRUE	147	282	290	31	79	222	123	69	286	555	279	202	59	176	198	101	191	320	117	405
ADAM11_CCDS11486.1_ex12_17:42851858-42851881:+_5-5	ADAM11	FALSE	304	356	690	308	356	805	310	318	507	778	545	389	256	528	370	378	531	462	485	632
ADAM11_CCDS11486.1_ex3_17:42847352-42847375:+_5-1	ADAM11	FALSE	221	503	580	223	266	774	488	292	324	524	665	497	526	286	403	239	737	308	405	417
ADAM12_CCDS7653.1_ex14_10:127789635-127789658:-_5-1	ADAM12	TRUE	252	559	922	616	498	793	774	392	640	615	537	690	280	360	431	452	1062	627	361	562
ADAM12_CCDS7653.1_ex18_10:127824197-127824220:-_5-2	ADAM12	FALSE	160	156	582	307	266	527	159	221	366	432	611	367	376	235	228	360	401	488	336	332
ADAM12_CCDS7653.1_ex20_10:127967520-127967543:-_5-5	ADAM12	FALSE	163	87	103	58	68	277	27	28	79	166	105	148	104	145	156	77	85	118	148	166
ADAM12_CCDS7653.1_ex19_10:127843792-127843815:+_5-3	ADAM12	TRUE	326	360	339	312	230	777	249	232	321	579	431	293	124	150	224	249	108	257	279	417
ADAM12_CCDS7653.1_ex19_10:127843821-127843844:+_5-4	ADAM12	FALSE	124	207	305	225	226	396	211	232	157	443	591	243	283	236	122	219	410	362	402	335
ADAM15_CCDS1084.1_ex1_1:155025210-155025233:-_5-1	ADAM15	TRUE	145	224	480	412	301	447	285	305	347	448	406	261	297	277	279	231	537	458	383	381
ADAM15_CCDS1084.1_ex3_1:155026409-155026432:-_5-2	ADAM15	FALSE	400	337	926	647	413	690	802	233	675	598	726	566	622	489	478	335	728	551	731	441
ADAM15_CCDS1084.1_ex6_1:155028306-155028329:+_5-4	ADAM15	TRUE	253	384	418	142	335	610	513	191	442	501	384	288	165	313	427	289	286	384	398	500
ADAM15_CCDS1084.1_ex5_1:155026965-155026988:+_5-3	ADAM15	FALSE	228	126	250	174	223	437	141	176	197	528	346	304	220	175	194	165	128	283	256	471
ADAM15_CCDS1084.1_ex8_1:155028569-155028592:+_5-5	ADAM15	FALSE	255	377	678	315	245	626	193	132	293	523	143	439	301	154	249	309	442	345	325	428
ADAM17_CCDS1665.1_ex16_2:9676895-9676918:-_5-4	ADAM17	FALSE	266	99	257	134	312	136	249	317	246	204	146	94	71	227	151	137	72	192	103	181
ADAM17_CCDS1665.1_ex17_2:9683339-9683362:+_5-5	ADAM17	TRUE	337	239	569	284	295	456	325	228	454	398	343	261	370	271	204	208	350	243	320	410
ADAM17_CCDS1665.1_ex15_2:9675961-9675984:-_5-2	ADAM17	FALSE	211	95	140	20	145	281	190	79	219	255	169	194	98	128	158	113	49	161	191	157
ADAM17_CCDS1665.1_ex16_2:9676854-9676877:-_5-3	ADAM17	FALSE	65	112	128	46	57	169	211	123	96	194	25	82	44	66	47	36	42	80	56	109
ADAM17_CCDS1665.1_ex8_2:9650229-9650252:+_5-1	ADAM17	TRUE	100	141	352	131	225	614	173	193	191	283	177	254	89	108	96	112	180	176	240	227
ADAM18_CCDS55225.1_ex2_8:39463828-39463851:+_5-2	ADAM18	TRUE	32	19	33	4	21	26	42	3	17	53	54	41	1	17	30	42	32	15	8	30
ADAM18_CCDS55225.1_ex2_8:39463855-39463878:-_5-3	ADAM18	FALSE	144	236	247	386	277	225	263	171	189	279	296	300	174	181	450	158	308	276	321	225
ADAM18_CCDS55225.1_ex3_8:39466627-39466650:-_5-4	ADAM18	FALSE	0	10	22	0	2	48	41	64	2	5	0	3	5	4	9	9	2	0	0	2
ADAM18_CCDS55225.1_ex1_8:39442849-39442872:+_5-1	ADAM18	FALSE	177	207	343	489	288	316	183	244	214	282	191	114	142	115	89	148	148	325	211	221
ADAM18_CCDS55225.1_ex4_8:39467011-39467034:-_5-5	ADAM18	TRUE	375	434	620	613	321	644	495	166	279	387	365	333	343	441	380	195	270	358	263	303
ADAM19_CCDS4338.1_ex11_5:156929867-156929890:+_5-1	ADAM19	FALSE	219	311	542	184	193	652	266	270	215	348	363	282	277	332	205	218	417	404	264	264
ADAM19_CCDS4338.1_ex17_5:156946915-156946938:+_5-4	ADAM19	TRUE	308	289	749	697	393	606	277	520	402	557	395	338	294	313	666	343	471	414	460	431
ADAM19_CCDS4338.1_ex17_5:156946846-156946869:-_5-3	ADAM19	FALSE	297	354	934	146	216	970	223	305	482	520	558	597	447	457	286	358	246	419	594	420
ADAM19_CCDS4338.1_ex12_5:156932788-156932811:-_5-2	ADAM19	FALSE	398	333	270	142	195	401	275	251	278	379	208	186	169	258	316	212	138	346	203	292
ADAM19_CCDS4338.1_ex18_5:156957860-156957883:-_5-5	ADAM19	TRUE	282	501	927	609	358	695	478	207	533	524	633	625	395	587	615	380	755	518	456	516
ADAM2_CCDS34884.1_ex12_8:39646189-39646212:+_5-2	ADAM2	TRUE	80	133	111	92	126	394	24	166	93	263	142	185	157	136	111	254	174	173	59	195
ADAM2_CCDS34884.1_ex16_8:39682368-39682391:-_5-4	ADAM2	FALSE	107	249	185	258	171	581	12	152	137	306	179	142	114	207	139	121	180	286	288	231
ADAM2_CCDS34884.1_ex14_8:39678515-39678538:-_5-3	ADAM2	FALSE	103	62	96	121	124	191	97	180	154	238	198	133	54	139	50	121	81	139	137	157
ADAM2_CCDS34884.1_ex18_8:39694667-39694690:-_5-5	ADAM2	FALSE	59	20	120	136	69	0	30	7	59	85	11	1	67	66	28	4	44	49	62	66
ADAM2_CCDS34884.1_ex11_8:39645674-39645697:+_5-1	ADAM2	TRUE	68	60	78	13	88	128	66	41	118	348	80	219	104	109	110	103	147	119	179	274
ADAM20_CCDS32111.1_ex0_14:70990503-70990526:-_5-1	ADAM20	FALSE	104	138	255	51	136	104	234	265	308	151	129	97	94	168	74	167	67	117	97	90
ADAM20_CCDS32111.1_ex0_14:70990548-70990571:-_5-2	ADAM20	FALSE	580	418	575	285	286	399	450	242	377	472	757	392	334	523	299	349	550	435	974	364
ADAM20_CCDS32111.1_ex0_14:70990840-70990863:-_5-4	ADAM20	FALSE	285	308	364	585	283	368	320	69	290	504	528	329	145	221	179	455	138	336	378	379
ADAM20_CCDS32111.1_ex0_14:70991243-70991266:-_5-5	ADAM20	TRUE	195	242	316	246	146	275	200	85	219	278	129	172	110	157	306	110	230	240	171	173
ADAM20_CCDS32111.1_ex0_14:70990649-70990672:+_5-3	ADAM20	TRUE	157	211	218	323	149	380	219	229	260	357	249	313	145	123	138	181	267	254	227	294
ADAM21_CCDS9804.1_ex0_14:70925235-70925258:-_5-5	ADAM21	FALSE	51	57	44	45	72	281	41	116	101	148	73	135	66	80	82	92	148	97	59	112
ADAM21_CCDS9804.1_ex0_14:70925016-70925039:+_5-4	ADAM21	FALSE	117	167	295	260	130	617	276	354	243	261	197	248	189	230	174	228	290	291	462	163
ADAM21_CCDS9804.1_ex0_14:70924542-70924565:+_5-1	ADAM21	FALSE	81	250	387	108	95	230	290	29	73	311	271	190	133	176	317	166	368	257	215	284
ADAM21_CCDS9804.1_ex0_14:70924749-70924772:+_5-2	ADAM21	FALSE	165	254	261	228	257	376	200	147	178	429	328	213	145	328	246	243	320	293	389	365
ADAM21_CCDS9804.1_ex0_14:70924946-70924969:-_5-3	ADAM21	FALSE	93	108	188	129	82	105	342	60	77	69	65	94	49	66	34	55	127	59	124	75
ADAM22_CCDS43608.1_ex11_7:87762202-87762225:-_5-4	ADAM22	TRUE	301	192	300	252	200	530	430	152	246	526	343	229	182	197	163	223	164	301	314	409
ADAM22_CCDS43608.1_ex1_7:87564459-87564482:+_5-1	ADAM22	TRUE	327	302	511	208	340	667	472	334	308	475	578	369	121	210	171	227	480	478	420	523
ADAM22_CCDS43608.1_ex10_7:87760670-87760693:-_5-3	ADAM22	FALSE	218	219	515	193	272	717	238	242	252	439	572	415	381	272	386	332	651	381	234	345
ADAM22_CCDS43608.1_ex2_7:87607676-87607699:-_5-2	ADAM22	FALSE	264	272	386	209	127	621	280	140	189	417	463	393	353	457	280	295	449	307	391	332
ADAM22_CCDS43608.1_ex13_7:87765313-87765336:+_5-5	ADAM22	FALSE	193	485	633	244	286	474	462	304	343	457	468	260	229	287	246	300	291	309	302	382
ADAM23_CCDS2369.1_ex5_2:207407996-207408019:-_5-4	ADAM23	FALSE	207	116	209	90	173	184	56	57	222	256	138	172	69	88	145	128	122	281	212	179
ADAM23_CCDS2369.1_ex1_2:207310026-207310049:-_5-1	ADAM23	TRUE	167	180	291	110	210	191	247	135	322	371	169	286	121	199	83	118	123	300	213	353
ADAM23_CCDS2369.1_ex2_2:207345945-207345968:+_5-2	ADAM23	FALSE	261	278	483	496	238	598	324	119	303	475	465	388	270	367	351	255	685	407	360	394
ADAM23_CCDS2369.1_ex3_2:207395631-207395654:+_5-3	ADAM23	FALSE	102	92	199	247	184	110	36	74	136	173	82	56	41	71	30	85	13	113	36	128
ADAM23_CCDS2369.1_ex8_2:207414806-207414829:+_5-5	ADAM23	TRUE	174	391	476	452	359	475	228	386	228	436	511	334	295	180	481	290	271	471	421	393
ADAM28_CCDS34865.1_ex5_8:24170948-24170971:+_5-3	ADAM28	FALSE	212	480	705	287	479	983	471	241	384	558	745	800	553	333	452	437	433	555	397	407
ADAM28_CCDS34865.1_ex3_8:24167688-24167711:-_5-1	ADAM28	TRUE	288	296	415	201	240	752	378	720	209	313	320	172	91	238	321	255	285	154	292	291
ADAM28_CCDS34865.1_ex8_8:24181384-24181407:+_5-5	ADAM28	FALSE	334	306	268	180	239	349	447	184	296	353	384	370	222	281	169	183	197	327	239	255
ADAM28_CCDS34865.1_ex5_8:24171075-24171098:-_5-4	ADAM28	TRUE	254	323	290	536	358	596	536	262	255	501	346	358	190	321	174	140	348	280	290	437
ADAM28_CCDS34865.1_ex5_8:24170894-24170917:+_5-2	ADAM28	FALSE	144	195	225	268	157	499	136	73	191	324	132	225	105	222	171	90	56	137	174	243
ADAM29_CCDS3823.1_ex0_4:175897600-175897623:-_5-5	ADAM29	TRUE	414	330	703	343	417	818	415	697	407	537	577	538	391	506	425	525	588	554	497	414
ADAM29_CCDS3823.1_ex0_4:175897541-175897564:+_5-4	ADAM29	FALSE	163	66	162	29	77	79	279	56	87	217	57	106	55	52	170	90	93	115	74	139
ADAM29_CCDS3823.1_ex0_4:175897493-175897516:+_5-3	ADAM29	FALSE	405	446	481	439	412	596	187	293	378	495	183	352	264	313	312	152	289	375	412	374
ADAM29_CCDS3823.1_ex0_4:175896787-175896810:+_5-1	ADAM29	FALSE	266	234	598	215	482	343	487	435	433	402	280	346	192	297	313	333	224	363	245	341
ADAM29_CCDS3823.1_ex0_4:175896951-175896974:-_5-2	ADAM29	TRUE	276	228	451	333	301	259	166	221	303	467	295	222	211	292	298	194	181	347	339	427
ADAM30_CCDS907.1_ex0_1:120438076-120438099:+_5-3	ADAM30	TRUE	217	333	384	530	160	266	206	258	374	460	451	425	234	222	298	232	297	284	423	403
ADAM30_CCDS907.1_ex0_1:120438634-120438657:-_5-5	ADAM30	FALSE	50	127	149	86	134	144	81	108	49	159	71	133	86	83	108	152	94	69	224	126
ADAM30_CCDS907.1_ex0_1:120438479-120438502:+_5-4	ADAM30	TRUE	54	46	82	1	99	124	10	31	101	262	106	98	86	88	101	87	103	114	127	178
ADAM30_CCDS907.1_ex0_1:120437885-120437908:-_5-2	ADAM30	FALSE	229	414	369	482	310	829	458	297	430	514	478	394	216	351	371	290	234	344	415	440
ADAM30_CCDS907.1_ex0_1:120437760-120437783:+_5-1	ADAM30	FALSE	238	358	346	71	199	398	98	185	100	330	320	418	113	249	299	263	283	195	371	279
ADAM32_CCDS47846.1_ex10_8:39044414-39044437:+_5-3	ADAM32	TRUE	96	22	31	37	26	36	12	0	63	75	72	13	12	32	41	30	27	41	69	47
ADAM32_CCDS47846.1_ex10_8:39044459-39044482:+_5-4	ADAM32	TRUE	197	281	331	420	186	557	70	50	212	435	281	137	222	200	182	307	462	445	298	383
ADAM32_CCDS47846.1_ex5_8:39008919-39008942:+_5-1	ADAM32	FALSE	225	210	395	221	226	276	330	180	347	308	244	416	258	212	208	257	314	279	325	251
ADAM32_CCDS47846.1_ex8_8:39022666-39022689:+_5-2	ADAM32	FALSE	21	44	76	82	53	60	139	58	43	71	0	28	73	66	61	14	15	40	12	55
ADAM32_CCDS47846.1_ex11_8:39068651-39068674:+_5-5	ADAM32	FALSE	120	95	171	181	136	270	82	55	118	216	239	195	78	117	81	93	240	268	206	166
ADAM33_CCDS13058.1_ex12_20:3654244-3654267:+_5-3	ADAM33	TRUE	527	499	997	404	350	1564	466	309	607	810	767	500	567	779	583	456	746	847	752	694
ADAM33_CCDS13058.1_ex14_20:3654763-3654786:+_5-5	ADAM33	TRUE	223	235	539	181	166	343	285	164	334	377	415	285	261	414	493	250	171	332	372	344
ADAM33_CCDS13058.1_ex10_20:3653478-3653501:-_5-1	ADAM33	FALSE	252	453	950	311	521	831	211	125	421	514	681	303	518	388	577	525	762	346	838	482
ADAM33_CCDS13058.1_ex14_20:3654715-3654738:-_5-4	ADAM33	FALSE	358	467	889	265	442	704	346	303	657	498	658	502	388	478	399	381	685	552	369	383
ADAM33_CCDS13058.1_ex10_20:3653518-3653541:+_5-2	ADAM33	FALSE	42	19	50	68	37	92	56	25	54	191	55	53	44	34	39	16	61	49	63	255
ADAM7_CCDS6045.1_ex9_8:24342856-24342879:+_5-4	ADAM7	FALSE	97	253	351	336	241	318	257	39	99	339	304	107	206	196	160	147	125	129	261	227
ADAM7_CCDS6045.1_ex1_8:24300041-24300064:+_5-1	ADAM7	FALSE	155	283	155	116	134	157	289	274	107	215	56	104	91	105	137	84	177	238	324	184
ADAM7_CCDS6045.1_ex10_8:24344758-24344781:-_5-5	ADAM7	TRUE	360	694	1109	166	375	672	700	195	581	559	577	774	501	416	564	345	819	724	585	507
ADAM7_CCDS6045.1_ex7_8:24333941-24333964:-_5-3	ADAM7	TRUE	331	320	662	266	137	265	379	322	318	381	245	239	278	127	244	256	642	312	507	319
ADAM7_CCDS6045.1_ex5_8:24324408-24324431:-_5-2	ADAM7	FALSE	194	177	335	413	205	363	308	274	161	319	343	303	81	200	151	242	163	248	239	227
ADAM8_CCDS31319.2_ex14_10:135085948-135085971:-_5-2	ADAM8	FALSE	511	575	1089	733	551	1127	351	534	768	735	909	771	665	608	1018	453	1010	583	605	539
ADAM8_CCDS31319.2_ex18_10:135087299-135087322:+_5-5	ADAM8	TRUE	366	277	544	295	325	455	496	400	330	574	479	324	150	376	264	228	104	251	256	413
ADAM8_CCDS31319.2_ex17_10:135086770-135086793:+_5-4	ADAM8	FALSE	0	0	0	0	0	0	0	0	0	2	0	0	0	0	0	0	0	0	0	0
ADAM8_CCDS31319.2_ex15_10:135086322-135086345:+_5-3	ADAM8	TRUE	249	373	658	240	372	760	263	450	351	448	560	604	415	219	500	310	523	444	466	406
ADAM8_CCDS31319.2_ex13_10:135085748-135085771:-_5-1	ADAM8	FALSE	395	778	1036	421	556	1159	590	504	382	564	684	687	463	524	472	545	396	584	457	453
ADAM9_CCDS6112.1_ex5_8:38874916-38874939:+_5-3	ADAM9	FALSE	357	319	347	260	330	627	179	73	284	472	291	326	224	372	353	222	313	367	350	357
ADAM9_CCDS6112.1_ex8_8:38880694-38880717:+_5-4	ADAM9	TRUE	344	457	595	262	305	929	400	408	554	575	680	153	276	537	376	347	381	601	543	480
ADAM9_CCDS6112.1_ex4_8:38873691-38873714:+_5-2	ADAM9	FALSE	336	323	772	608	472	580	760	245	526	481	587	459	372	390	521	264	312	307	609	422
ADAM9_CCDS6112.1_ex10_8:38884255-38884278:+_5-5	ADAM9	FALSE	123	59	119	52	90	179	1	88	139	211	155	152	123	161	74	82	84	178	145	167
ADAM9_CCDS6112.1_ex4_8:38873645-38873668:+_5-1	ADAM9	TRUE	256	165	552	187	232	302	241	211	258	416	161	213	163	191	179	241	210	277	306	321
ADAMDEC1_CCDS55212.1_ex3_8:24254851-24254874:+_5-1	ADAMDEC1	FALSE	226	197	690	467	166	470	364	452	288	396	429	136	264	246	299	593	417	194	262	309
ADAMDEC1_CCDS55212.1_ex3_8:24254933-24254956:-_5-2	ADAMDEC1	TRUE	97	107	80	123	96	216	13	166	134	285	206	103	55	102	111	127	128	41	111	199
ADAMDEC1_CCDS55212.1_ex6_8:24256397-24256420:+_5-4	ADAMDEC1	FALSE	408	369	563	217	317	579	429	313	380	414	472	489	256	553	402	364	271	481	390	321
ADAMDEC1_CCDS55212.1_ex4_8:24255224-24255247:+_5-3	ADAMDEC1	TRUE	233	183	454	244	266	250	207	226	269	422	295	342	225	268	243	209	217	268	222	353
ADAMDEC1_CCDS55212.1_ex6_8:24256464-24256487:-_5-5	ADAMDEC1	FALSE	261	542	614	413	345	896	554	376	480	579	749	257	344	365	313	312	300	626	355	469
ADAMTS1_CCDS33524.1_ex8_21:28216698-28216721:-_5-3	ADAMTS1	TRUE	216	411	384	118	302	638	146	171	368	539	407	377	296	322	371	295	734	352	343	464
ADAMTS1_CCDS33524.1_ex7_21:28214893-28214916:+_5-2	ADAMTS1	FALSE	464	449	747	345	338	907	434	393	502	613	551	537	375	410	487	594	702	688	558	496
ADAMTS1_CCDS33524.1_ex8_21:28216944-28216967:-_5-4	ADAMTS1	FALSE	279	528	467	397	319	536	335	194	332	557	470	296	326	310	332	335	450	288	326	401
ADAMTS1_CCDS33524.1_ex8_21:28217117-28217140:+_5-5	ADAMTS1	TRUE	299	581	517	246	398	673	547	517	360	615	759	526	285	222	319	349	811	480	355	505
ADAMTS1_CCDS33524.1_ex7_21:28214821-28214844:-_5-1	ADAMTS1	FALSE	222	210	213	263	295	555	413	148	266	313	396	161	247	197	212	354	541	206	409	270
ADAMTS10_CCDS12206.1_ex10_19:8654774-8654797:-_5-2	ADAMTS10	TRUE	252	250	304	272	256	404	408	245	259	524	281	287	127	203	168	106	242	223	262	338
ADAMTS10_CCDS12206.1_ex10_19:8654793-8654816:+_5-3	ADAMTS10	FALSE	88	26	146	37	120	62	88	81	140	241	52	36	25	109	47	46	1	56	31	189
ADAMTS10_CCDS12206.1_ex11_19:8656728-8656751:+_5-4	ADAMTS10	FALSE	451	674	1065	672	618	1026	355	540	497	593	970	664	665	534	529	631	1152	855	887	548
ADAMTS10_CCDS12206.1_ex12_19:8656940-8656963:-_5-5	ADAMTS10	FALSE	170	402	695	191	222	395	118	190	233	585	338	437	348	340	355	332	330	398	443	503
ADAMTS10_CCDS12206.1_ex9_19:8654418-8654441:+_5-1	ADAMTS10	TRUE	178	233	393	262	152	344	323	99	239	371	220	155	235	256	398	230	308	428	195	288
ADAMTS12_CCDS34140.1_ex18_5:33662032-33662055:+_5-4	ADAMTS12	TRUE	242	323	469	140	177	378	94	121	250	482	283	346	256	175	142	257	800	423	208	362
ADAMTS12_CCDS34140.1_ex11_5:33630981-33631004:-_5-2	ADAMTS12	FALSE	148	202	413	211	267	463	127	511	275	365	211	352	232	169	333	183	355	230	283	304
ADAMTS12_CCDS34140.1_ex10_5:33624413-33624436:-_5-1	ADAMTS12	FALSE	461	433	515	475	453	719	186	331	372	659	472	258	415	439	392	362	603	420	457	528
ADAMTS12_CCDS34140.1_ex15_5:33649065-33649088:-_5-3	ADAMTS12	FALSE	488	341	463	191	355	480	402	419	388	465	239	261	165	288	219	219	213	400	351	369
ADAMTS12_CCDS34140.1_ex21_5:33751551-33751574:-_5-5	ADAMTS12	TRUE	168	142	622	77	236	610	133	90	146	382	369	208	222	85	127	257	231	223	148	305
ADAMTS13_CCDS6970.1_ex5_9:136291337-136291360:+_5-1	ADAMTS13	TRUE	189	229	426	333	277	326	459	78	373	418	459	331	172	108	280	122	126	193	277	349
ADAMTS13_CCDS6970.1_ex16_9:136307525-136307548:+_5-5	ADAMTS13	FALSE	223	330	556	372	180	442	284	53	177	316	196	235	77	211	131	122	226	198	204	213
ADAMTS13_CCDS6970.1_ex11_9:136301962-136301985:-_5-3	ADAMTS13	TRUE	117	275	353	230	220	578	331	68	244	345	481	310	201	156	321	184	329	184	297	328
ADAMTS13_CCDS6970.1_ex15_9:136305475-136305498:+_5-4	ADAMTS13	FALSE	422	613	994	530	396	938	710	607	782	779	519	543	475	420	414	562	847	544	269	632
ADAMTS13_CCDS6970.1_ex9_9:136298627-136298650:+_5-2	ADAMTS13	FALSE	232	359	549	112	511	804	64	484	294	562	479	282	320	523	346	340	285	603	460	419
ADAMTS14_CCDS7306.1_ex2_10:72462153-72462176:+_5-2	ADAMTS14	TRUE	305	617	767	724	353	405	690	223	581	654	545	404	305	334	268	422	283	517	413	640
ADAMTS14_CCDS7306.1_ex1_10:72434596-72434619:-_5-1	ADAMTS14	FALSE	388	344	906	475	348	680	229	422	485	500	606	390	282	398	215	316	468	382	408	342
ADAMTS14_CCDS7306.1_ex10_10:72498624-72498647:+_5-5	ADAMTS14	FALSE	149	268	354	682	368	403	204	113	162	525	390	317	279	193	339	168	253	264	298	411
ADAMTS14_CCDS7306.1_ex4_10:72489096-72489119:+_5-3	ADAMTS14	FALSE	280	447	639	170	227	518	184	164	314	432	291	438	349	335	373	237	549	276	378	341
ADAMTS14_CCDS7306.1_ex5_10:72489865-72489888:-_5-4	ADAMTS14	TRUE	96	164	188	58	205	164	504	195	232	430	177	179	107	128	178	201	163	339	220	404
ADAMTS15_CCDS8488.1_ex0_11:130319428-130319451:-_5-4	ADAMTS15	FALSE	438	614	735	594	597	946	540	1165	613	741	684	397	334	651	725	504	534	569	670	526
ADAMTS15_CCDS8488.1_ex0_11:130318971-130318994:+_5-1	ADAMTS15	FALSE	421	337	696	188	447	473	226	207	566	578	579	484	376	520	798	190	470	513	631	515
ADAMTS15_CCDS8488.1_ex0_11:130319506-130319529:+_5-5	ADAMTS15	TRUE	272	234	545	441	424	548	809	349	380	568	744	278	417	336	309	375	380	507	407	515
ADAMTS15_CCDS8488.1_ex0_11:130319244-130319267:-_5-2	ADAMTS15	FALSE	403	520	954	394	433	735	336	225	533	523	1018	672	544	584	672	452	792	406	482	443
ADAMTS15_CCDS8488.1_ex0_11:130319284-130319307:+_5-3	ADAMTS15	TRUE	514	540	625	674	433	1215	480	379	444	802	809	534	387	530	752	442	765	605	478	641
ADAMTS16_CCDS43299.1_ex3_5:5182257-5182280:-_5-2	ADAMTS16	TRUE	212	442	672	57	213	333	343	166	417	379	443	306	296	169	261	233	226	648	184	348
ADAMTS16_CCDS43299.1_ex6_5:5190178-5190201:-_5-4	ADAMTS16	FALSE	359	348	615	276	310	1216	812	388	606	545	652	386	225	221	247	291	567	339	345	438
ADAMTS16_CCDS43299.1_ex4_5:5186342-5186365:+_5-3	ADAMTS16	TRUE	231	380	488	423	270	551	392	557	266	345	362	374	467	349	373	259	338	272	506	274
ADAMTS16_CCDS43299.1_ex10_5:5222914-5222937:-_5-5	ADAMTS16	FALSE	346	482	789	331	422	880	363	269	430	536	723	709	559	681	736	563	686	570	522	486
ADAMTS16_CCDS43299.1_ex2_5:5146273-5146296:-_5-1	ADAMTS16	FALSE	511	563	833	429	489	1224	637	485	556	625	534	615	723	372	627	590	964	594	456	453
ADAMTS17_CCDS10383.1_ex10_15:100672341-100672364:-_5-1	ADAMTS17	TRUE	315	307	665	320	302	697	407	297	392	517	321	351	297	238	269	309	318	604	346	514
ADAMTS17_CCDS10383.1_ex18_15:100821481-100821504:+_5-4	ADAMTS17	FALSE	308	518	1231	517	320	569	213	787	734	628	557	603	624	445	475	419	1118	682	614	547
ADAMTS17_CCDS10383.1_ex16_15:100801738-100801761:-_5-2	ADAMTS17	FALSE	238	363	383	99	127	337	216	40	170	312	353	513	272	367	163	156	268	332	165	262
ADAMTS17_CCDS10383.1_ex17_15:100802552-100802575:+_5-3	ADAMTS17	TRUE	167	350	806	593	377	579	400	151	345	546	478	551	278	191	476	249	175	429	283	453
ADAMTS17_CCDS10383.1_ex20_15:100881539-100881562:+_5-5	ADAMTS17	FALSE	426	741	1020	846	427	1068	411	349	510	620	732	531	643	505	444	585	947	643	503	551
ADAMTS18_CCDS10926.1_ex21_16:77468313-77468336:-_5-5	ADAMTS18	TRUE	199	210	308	76	243	271	283	230	258	396	238	64	163	264	86	176	125	181	176	260
ADAMTS18_CCDS10926.1_ex20_16:77465324-77465347:+_5-4	ADAMTS18	FALSE	589	340	710	224	480	942	985	410	475	591	728	472	253	507	277	325	247	425	434	486
ADAMTS18_CCDS10926.1_ex11_16:77369719-77369742:+_5-1	ADAMTS18	TRUE	569	571	858	543	436	1038	273	371	340	683	828	678	874	479	391	466	1120	598	765	632
ADAMTS18_CCDS10926.1_ex19_16:77401459-77401482:-_5-3	ADAMTS18	FALSE	401	644	866	360	514	1201	335	602	586	751	778	1100	482	809	644	501	918	554	649	592
ADAMTS18_CCDS10926.1_ex13_16:77387708-77387731:-_5-2	ADAMTS18	FALSE	153	107	199	161	202	399	550	207	212	317	233	173	141	161	198	228	75	165	333	223
ADAMTS19_CCDS4146.1_ex1_5:128796950-128796973:-_5-1	ADAMTS19	TRUE	250	376	717	182	392	559	159	371	276	642	499	294	407	549	247	204	898	583	402	472
ADAMTS19_CCDS4146.1_ex2_5:128844844-128844867:-_5-5	ADAMTS19	FALSE	262	385	653	794	391	647	407	401	456	424	328	312	228	347	314	324	609	471	468	405
ADAMTS19_CCDS4146.1_ex1_5:128797285-128797308:-_5-4	ADAMTS19	FALSE	296	274	558	489	347	851	380	198	482	508	482	445	295	282	568	281	346	357	422	471
ADAMTS19_CCDS4146.1_ex1_5:128797010-128797033:+_5-2	ADAMTS19	TRUE	264	242	679	488	230	594	265	176	285	696	270	257	229	337	257	247	281	612	241	540
ADAMTS19_CCDS4146.1_ex1_5:128797198-128797221:-_5-3	ADAMTS19	FALSE	254	335	525	776	296	521	340	399	366	495	535	472	503	389	664	317	635	571	411	425
ADAMTS2_CCDS34311.1_ex9_5:178771037-178771060:-_5-4	ADAMTS2	FALSE	719	657	1076	1440	806	862	593	767	730	856	656	823	346	666	550	605	787	944	960	635
ADAMTS2_CCDS34311.1_ex9_5:178771078-178771101:-_5-5	ADAMTS2	FALSE	342	670	1090	615	436	987	778	541	615	545	626	489	335	555	457	461	735	660	473	460
ADAMTS2_CCDS34311.1_ex8_5:178700043-178700066:-_5-2	ADAMTS2	TRUE	320	552	928	563	380	737	863	300	450	714	527	417	404	566	252	380	398	579	604	622
ADAMTS2_CCDS34311.1_ex9_5:178770991-178771014:-_5-3	ADAMTS2	TRUE	222	252	390	166	283	705	381	229	388	529	663	289	309	295	239	465	392	425	431	433
ADAMTS2_CCDS34311.1_ex8_5:178699959-178699982:+_5-1	ADAMTS2	FALSE	232	201	305	175	307	735	228	428	273	422	517	312	355	390	478	464	514	339	630	317
ADAMTS20_CCDS31778.2_ex37_12:43944866-43944889:+_5-3	ADAMTS20	TRUE	389	262	832	380	329	728	301	248	390	702	428	238	240	390	293	286	453	369	299	594
ADAMTS20_CCDS31778.2_ex37_12:43944919-43944942:+_5-4	ADAMTS20	TRUE	239	137	259	349	288	248	229	205	271	446	267	244	111	196	152	134	74	209	162	336
ADAMTS20_CCDS31778.2_ex37_12:43944714-43944737:+_5-2	ADAMTS20	FALSE	202	203	678	339	112	320	76	269	249	534	452	387	219	413	209	248	768	385	723	418
ADAMTS20_CCDS31778.2_ex27_12:43847726-43847749:-_5-1	ADAMTS20	FALSE	170	278	567	182	307	256	427	381	264	444	398	93	355	247	375	234	345	262	204	347
ADAMTS20_CCDS31778.2_ex37_12:43945023-43945046:-_5-5	ADAMTS20	FALSE	217	240	392	135	421	237	395	474	371	669	386	216	108	230	125	283	233	353	495	437
ADAMTS3_CCDS3553.1_ex16_4:73188741-73188764:-_5-2	ADAMTS3	FALSE	253	569	429	243	186	434	279	219	251	499	341	253	547	278	240	389	575	434	253	433
ADAMTS3_CCDS3553.1_ex12_4:73184373-73184396:+_5-1	ADAMTS3	FALSE	194	141	256	123	142	286	209	149	148	245	202	129	118	309	156	80	111	117	341	201
ADAMTS3_CCDS3553.1_ex19_4:73414287-73414310:-_5-5	ADAMTS3	FALSE	63	163	58	25	85	166	58	90	62	142	97	71	37	24	1	57	63	24	103	134
ADAMTS3_CCDS3553.1_ex17_4:73205394-73205417:-_5-4	ADAMTS3	TRUE	217	157	204	260	247	235	185	196	236	352	228	171	129	172	170	178	243	321	264	383
ADAMTS3_CCDS3553.1_ex16_4:73188766-73188789:+_5-3	ADAMTS3	TRUE	48	67	208	69	156	116	48	73	160	364	166	42	89	141	99	38	23	77	90	243
ADAMTS4_CCDS1223.1_ex8_1:161168100-161168123:-_5-5	ADAMTS4	TRUE	417	525	571	542	296	602	247	47	350	793	698	321	339	430	281	287	422	608	548	618
ADAMTS4_CCDS1223.1_ex8_1:161167945-161167968:-_5-4	ADAMTS4	FALSE	140	222	248	195	217	247	126	104	127	422	218	188	124	146	182	113	124	177	223	315
ADAMTS4_CCDS1223.1_ex6_1:161166054-161166077:+_5-1	ADAMTS4	FALSE	175	495	697	126	228	421	129	151	295	599	464	285	278	293	351	264	551	494	378	475
ADAMTS4_CCDS1223.1_ex8_1:161167821-161167844:+_5-2	ADAMTS4	FALSE	217	323	309	277	267	909	215	185	249	400	270	373	318	257	167	201	423	422	440	337
ADAMTS4_CCDS1223.1_ex8_1:161167855-161167878:+_5-3	ADAMTS4	TRUE	260	266	463	296	375	471	542	160	357	788	411	329	264	373	325	457	246	403	366	586
ADAMTS5_CCDS13579.1_ex7_21:28338430-28338453:-_5-4	ADAMTS5	FALSE	332	403	684	132	340	1306	467	667	492	572	781	453	439	331	464	507	883	625	844	512
ADAMTS5_CCDS13579.1_ex7_21:28338456-28338479:-_5-5	ADAMTS5	FALSE	532	415	809	355	664	842	520	814	641	845	516	328	210	510	622	420	233	488	591	594
ADAMTS5_CCDS13579.1_ex7_21:28338068-28338091:+_5-2	ADAMTS5	FALSE	447	363	966	430	602	699	649	563	438	630	429	348	143	429	292	222	206	292	424	448
ADAMTS5_CCDS13579.1_ex7_21:28337853-28337876:-_5-1	ADAMTS5	TRUE	457	557	950	717	664	738	792	379	697	806	769	526	509	460	301	478	516	767	496	639
ADAMTS5_CCDS13579.1_ex7_21:28338120-28338143:-_5-3	ADAMTS5	TRUE	302	600	690	293	459	823	342	249	460	716	694	755	567	295	362	388	525	386	613	523
ADAMTS6_CCDS3983.2_ex14_5:64587169-64587192:+_5-1	ADAMTS6	TRUE	234	296	295	182	288	321	407	194	227	416	214	195	277	323	340	198	346	260	384	354
ADAMTS6_CCDS3983.2_ex22_5:64766627-64766650:-_5-5	ADAMTS6	FALSE	54	74	70	0	69	93	8	18	45	112	68	61	35	15	0	143	17	82	54	74
ADAMTS6_CCDS3983.2_ex18_5:64747437-64747460:-_5-3	ADAMTS6	FALSE	277	292	295	185	195	523	218	185	339	407	503	250	105	276	316	161	224	195	206	335
ADAMTS6_CCDS3983.2_ex18_5:64747404-64747427:+_5-2	ADAMTS6	FALSE	257	342	521	155	450	487	382	468	370	543	345	491	392	510	462	311	415	254	427	410
ADAMTS6_CCDS3983.2_ex20_5:64748559-64748582:+_5-4	ADAMTS6	TRUE	271	290	501	165	169	774	235	243	291	480	319	219	191	307	257	253	330	451	388	413
ADAMTS7_CCDS32303.1_ex9_15:79064105-79064128:-_5-1	ADAMTS7	FALSE	453	559	848	689	419	875	462	661	536	678	727	613	451	604	400	483	644	765	656	506
ADAMTS7_CCDS32303.1_ex22_15:79092825-79092848:+_5-5	ADAMTS7	TRUE	178	378	453	544	261	603	242	229	210	486	347	191	303	218	294	146	214	323	258	358
ADAMTS7_CCDS32303.1_ex22_15:79092656-79092679:-_5-3	ADAMTS7	TRUE	376	425	738	171	305	910	518	526	396	608	508	604	362	697	359	391	342	555	393	486
ADAMTS7_CCDS32303.1_ex22_15:79092726-79092749:-_5-4	ADAMTS7	FALSE	128	189	336	108	177	366	90	126	158	310	227	177	159	198	395	121	227	238	384	219
ADAMTS7_CCDS32303.1_ex9_15:79064126-79064149:+_5-2	ADAMTS7	FALSE	293	280	718	299	372	874	276	274	395	462	805	528	409	406	328	393	667	595	429	446
ADAMTS8_CCDS41732.1_ex8_11:130297539-130297562:+_5-4	ADAMTS8	FALSE	327	617	883	228	470	1475	672	680	554	577	704	464	458	494	581	299	516	576	494	455
ADAMTS8_CCDS41732.1_ex7_11:130289049-130289072:-_5-2	ADAMTS8	FALSE	305	384	550	255	403	345	575	380	312	428	500	292	508	374	323	325	244	476	295	322
ADAMTS8_CCDS41732.1_ex8_11:130297925-130297948:-_5-5	ADAMTS8	FALSE	294	605	692	402	320	798	194	335	498	514	659	411	291	490	707	372	627	517	672	416
ADAMTS8_CCDS41732.1_ex6_11:130286869-130286892:-_5-1	ADAMTS8	TRUE	310	794	777	99	342	680	223	355	324	544	553	262	562	352	449	257	450	488	430	425
ADAMTS8_CCDS41732.1_ex8_11:130297460-130297483:-_5-3	ADAMTS8	TRUE	302	249	529	178	343	631	257	236	429	502	512	357	323	352	310	259	499	552	590	429
ADAMTS9_CCDS2903.1_ex37_3:64672579-64672602:+_5-4	ADAMTS9	FALSE	225	395	359	212	579	750	91	296	385	494	432	325	360	347	315	292	339	512	367	361
ADAMTS9_CCDS2903.1_ex37_3:64672353-64672376:+_5-1	ADAMTS9	TRUE	363	325	568	409	422	434	194	612	455	788	327	384	263	405	391	271	183	434	493	597
ADAMTS9_CCDS2903.1_ex37_3:64672605-64672628:+_5-5	ADAMTS9	FALSE	105	135	212	197	157	291	291	204	88	457	305	144	263	148	159	90	295	159	211	370
ADAMTS9_CCDS2903.1_ex37_3:64672536-64672559:+_5-3	ADAMTS9	FALSE	116	334	271	550	164	157	154	109	184	291	248	343	154	272	288	182	120	155	176	256
ADAMTS9_CCDS2903.1_ex37_3:64672393-64672416:+_5-2	ADAMTS9	TRUE	205	259	386	243	324	702	163	259	348	683	296	268	237	416	247	245	239	349	508	488
ADAMTSL1_CCDS47954.1_ex1_9:18504883-18504906:-_5-1	ADAMTSL1	FALSE	238	274	355	216	251	268	331	207	258	328	364	240	316	177	295	242	371	204	332	226
ADAMTSL1_CCDS47954.1_ex4_9:18622320-18622343:-_5-4	ADAMTSL1	TRUE	473	686	1026	753	388	1169	537	338	535	572	838	796	711	430	561	786	772	644	693	541
ADAMTSL1_CCDS47954.1_ex3_9:18574175-18574198:-_5-2	ADAMTSL1	TRUE	272	189	345	214	340	415	339	234	332	362	286	342	234	338	192	242	438	536	418	243
ADAMTSL1_CCDS47954.1_ex4_9:18622347-18622370:-_5-5	ADAMTSL1	FALSE	503	352	446	275	346	934	666	247	436	519	747	373	354	436	363	362	372	327	481	441
ADAMTSL1_CCDS47954.1_ex4_9:18622270-18622293:+_5-3	ADAMTSL1	FALSE	59	142	177	34	95	192	138	111	129	275	115	191	77	129	41	112	232	270	190	237
ADAMTSL2_CCDS6976.1_ex5_9:136405999-136406022:-_5-2	ADAMTSL2	TRUE	337	578	609	891	389	659	503	457	390	552	450	473	364	283	576	595	601	451	469	485
ADAMTSL2_CCDS6976.1_ex9_9:136420673-136420696:+_5-5	ADAMTSL2	FALSE	247	399	605	523	334	469	336	242	254	424	578	483	491	356	312	251	685	426	424	350
ADAMTSL2_CCDS6976.1_ex5_9:136406081-136406104:-_5-3	ADAMTSL2	TRUE	343	188	848	254	261	604	251	160	271	579	375	404	273	304	227	450	346	324	224	444
ADAMTSL2_CCDS6976.1_ex6_9:136409653-136409676:+_5-4	ADAMTSL2	FALSE	298	427	755	378	320	802	661	197	417	585	635	618	499	319	456	357	588	475	632	517
ADAMTSL2_CCDS6976.1_ex3_9:136404947-136404970:-_5-1	ADAMTSL2	FALSE	317	651	1018	335	407	749	310	258	428	534	793	742	634	355	552	435	716	455	356	425
ADAMTSL3_CCDS10326.1_ex12_15:84566626-84566649:-_5-3	ADAMTSL3	FALSE	422	688	987	330	518	1225	777	720	432	597	578	483	613	453	541	525	791	398	730	446
ADAMTSL3_CCDS10326.1_ex7_15:84539605-84539628:-_5-2	ADAMTSL3	FALSE	117	214	243	41	228	288	212	77	358	291	160	121	191	182	118	155	188	259	195	236
ADAMTSL3_CCDS10326.1_ex14_15:84582075-84582098:+_5-4	ADAMTSL3	TRUE	265	307	429	478	338	815	557	141	387	676	706	480	347	326	345	380	698	419	562	556
ADAMTSL3_CCDS10326.1_ex1_15:84373235-84373258:-_5-1	ADAMTSL3	TRUE	163	440	331	245	226	460	162	200	287	419	358	289	419	296	180	369	419	458	335	350
ADAMTSL3_CCDS10326.1_ex17_15:84611697-84611720:-_5-5	ADAMTSL3	FALSE	210	734	1091	221	359	475	318	345	434	480	803	582	601	310	277	157	1058	392	451	401
ADAMTSL4_CCDS30852.1_ex5_1:150527956-150527979:+_5-5	ADAMTSL4	FALSE	85	110	213	211	127	198	70	84	146	270	153	258	92	119	255	186	309	147	182	229
ADAMTSL4_CCDS30852.1_ex3_1:150526419-150526442:+_5-3	ADAMTSL4	TRUE	159	55	185	29	23	116	243	275	103	559	52	59	123	164	50	53	80	207	41	368
ADAMTSL4_CCDS30852.1_ex3_1:150526260-150526283:-_5-2	ADAMTSL4	FALSE	233	355	563	636	201	581	230	256	326	545	307	298	331	247	349	292	691	424	436	443
ADAMTSL4_CCDS30852.1_ex4_1:150526872-150526895:-_5-4	ADAMTSL4	FALSE	147	198	250	64	209	308	70	257	233	461	165	125	228	224	109	204	282	366	96	317
ADAMTSL4_CCDS30852.1_ex2_1:150525663-150525686:-_5-1	ADAMTSL4	TRUE	216	208	387	236	147	432	49	206	186	606	330	130	146	179	123	233	120	143	61	462
ADAMTSL5_CCDS12071.1_ex4_19:1507571-1507594:-_5-1	ADAMTSL5	FALSE	251	295	523	435	362	627	380	118	260	567	488	203	333	170	217	343	366	119	426	404
ADAMTSL5_CCDS12071.1_ex5_19:1507995-1508018:-_5-3	ADAMTSL5	TRUE	136	219	280	141	157	401	107	134	216	493	277	290	255	128	159	155	414	260	254	384
ADAMTSL5_CCDS12071.1_ex5_19:1508100-1508123:-_5-4	ADAMTSL5	TRUE	237	269	554	185	178	576	175	423	354	588	374	414	176	342	146	341	495	416	403	504
ADAMTSL5_CCDS12071.1_ex4_19:1507616-1507639:+_5-2	ADAMTSL5	FALSE	152	420	419	232	223	489	292	327	357	494	552	323	224	300	294	242	653	310	445	398
ADAMTSL5_CCDS12071.1_ex9_19:1510704-1510727:-_5-5	ADAMTSL5	FALSE	322	621	883	217	417	838	531	766	436	679	541	451	333	505	640	413	482	533	498	552
ADAP1_CCDS5318.1_ex5_7:943876-943899:+_5-2	ADAP1	FALSE	516	633	708	410	512	1300	667	335	552	492	594	579	481	392	650	495	1108	679	968	370
ADAP1_CCDS5318.1_ex7_7:959661-959684:-_5-5	ADAP1	FALSE	455	367	804	477	390	916	705	334	429	536	485	418	693	435	626	580	773	676	639	458
ADAP1_CCDS5318.1_ex5_7:943836-943859:+_5-1	ADAP1	TRUE	270	519	733	376	497	1005	737	569	487	573	702	550	539	330	495	427	511	551	1081	529
ADAP1_CCDS5318.1_ex6_7:944797-944820:-_5-3	ADAP1	FALSE	274	375	534	378	340	564	154	448	388	526	276	552	521	450	385	362	744	418	365	406
ADAP1_CCDS5318.1_ex7_7:959643-959666:-_5-4	ADAP1	TRUE	267	260	555	500	257	514	114	196	389	405	405	315	317	278	207	159	351	630	439	333
ADAP2_CCDS11261.1_ex1_17:29250066-29250089:+_5-1	ADAP2	FALSE	79	113	235	131	84	276	35	133	90	452	292	78	159	171	219	192	251	224	104	307
ADAP2_CCDS11261.1_ex4_17:29261192-29261215:+_5-3	ADAP2	TRUE	132	148	405	330	178	877	184	153	184	406	390	278	302	239	223	130	272	300	343	325
ADAP2_CCDS11261.1_ex3_17:29258927-29258950:+_5-2	ADAP2	TRUE	296	328	309	533	222	199	126	195	287	387	385	241	268	267	352	390	280	167	300	302
ADAP2_CCDS11261.1_ex5_17:29271969-29271992:+_5-4	ADAP2	FALSE	27	49	31	87	34	74	0	0	23	97	119	40	43	2	77	30	55	43	12	71
ADAP2_CCDS11261.1_ex5_17:29272043-29272066:-_5-5	ADAP2	FALSE	72	136	74	79	96	127	111	53	37	156	145	86	46	119	113	64	10	96	122	122
ADAR_CCDS1071.1_ex12_1:154570948-154570971:-_5-1	ADAR	FALSE	102	185	231	271	208	445	390	110	213	374	137	201	116	149	86	164	185	169	180	263
ADAR_CCDS1071.1_ex12_1:154571029-154571052:+_5-2	ADAR	FALSE	196	217	341	226	157	140	212	172	208	347	332	310	167	147	377	384	293	244	300	267
ADAR_CCDS1071.1_ex13_1:154573559-154573582:+_5-3	ADAR	FALSE	175	196	499	271	269	391	385	447	253	498	237	154	108	307	170	158	105	318	249	359
ADAR_CCDS1071.1_ex13_1:154573584-154573607:+_5-4	ADAR	TRUE	160	180	184	154	110	441	227	72	163	404	121	231	106	262	148	257	128	268	194	407
ADAR_CCDS1071.1_ex13_1:154573633-154573656:+_5-5	ADAR	TRUE	187	271	382	201	187	361	403	330	155	362	180	245	285	298	200	230	439	368	277	389
ADARB1_CCDS33589.1_ex1_21:46596181-46596204:-_5-1	ADARB1	FALSE	266	431	452	256	308	325	289	291	200	386	274	200	223	222	273	152	441	204	242	298
ADARB1_CCDS33589.1_ex1_21:46596304-46596327:-_5-2	ADARB1	TRUE	246	324	512	429	353	533	364	487	311	503	344	246	127	358	395	183	183	296	262	363
ADARB1_CCDS33589.1_ex2_21:46600312-46600335:-_5-5	ADARB1	TRUE	454	195	592	507	417	574	561	440	511	687	329	313	286	363	320	321	375	452	369	514
ADARB1_CCDS33589.1_ex1_21:46596330-46596353:+_5-3	ADARB1	FALSE	284	403	598	321	349	674	321	828	227	399	541	355	327	301	215	220	599	724	368	326
ADARB1_CCDS33589.1_ex1_21:46596401-46596424:+_5-4	ADARB1	FALSE	260	368	996	337	269	1159	338	476	460	561	921	302	418	456	473	298	882	520	505	510
ADARB2_CCDS7058.1_ex7_10:1405639-1405662:+_5-3	ADARB2	TRUE	248	167	402	160	201	340	362	76	339	465	261	133	125	197	195	200	44	303	164	363
ADARB2_CCDS7058.1_ex7_10:1405459-1405482:+_5-2	ADARB2	TRUE	559	606	1419	290	883	1154	658	656	857	916	884	806	538	566	738	683	648	840	658	718
ADARB2_CCDS7058.1_ex7_10:1405351-1405374:+_5-1	ADARB2	FALSE	360	691	633	565	612	862	703	244	635	554	1044	825	597	551	611	522	1351	793	700	524
ADARB2_CCDS7058.1_ex7_10:1405818-1405841:+_5-4	ADARB2	FALSE	86	156	194	175	76	353	169	121	85	171	241	269	127	228	208	66	366	162	189	141
ADARB2_CCDS7058.1_ex7_10:1405853-1405876:-_5-5	ADARB2	FALSE	359	395	384	158	453	322	303	528	523	597	548	330	360	480	539	308	321	403	431	452
ADAT1_CCDS10922.1_ex4_16:75646727-75646750:+_5-2	ADAT1	FALSE	355	489	653	243	264	355	278	333	170	461	345	353	393	393	384	276	405	546	610	365
ADAT1_CCDS10922.1_ex7_16:75654170-75654193:-_5-4	ADAT1	FALSE	170	282	283	321	336	328	66	353	257	367	295	298	271	475	206	206	134	384	240	245
ADAT1_CCDS10922.1_ex4_16:75646651-75646674:-_5-1	ADAT1	FALSE	118	149	137	53	74	269	358	33	68	215	214	86	70	112	64	34	144	256	143	166
ADAT1_CCDS10922.1_ex5_16:75651031-75651054:+_5-3	ADAT1	TRUE	228	444	535	184	261	579	382	333	266	474	168	389	346	289	315	272	241	495	290	425
ADAT1_CCDS10922.1_ex8_16:75654526-75654549:+_5-5	ADAT1	TRUE	217	329	341	203	315	391	177	231	320	444	348	315	309	166	232	262	468	212	400	351
ADAT2_CCDS43511.1_ex3_6:143755056-143755079:-_5-5	ADAT2	FALSE	317	332	303	232	217	387	126	139	328	332	328	358	245	295	289	311	403	386	239	269
ADAT2_CCDS43511.1_ex2_6:143753721-143753744:+_5-1	ADAT2	TRUE	318	468	460	277	272	934	247	401	157	569	449	514	250	241	329	383	350	326	542	416
ADAT2_CCDS43511.1_ex3_6:143755006-143755029:-_5-4	ADAT2	FALSE	304	313	477	144	305	466	64	302	241	375	431	303	252	207	278	326	364	314	441	297
ADAT2_CCDS43511.1_ex2_6:143753736-143753759:-_5-2	ADAT2	TRUE	238	246	192	152	328	362	460	123	222	422	120	235	153	218	179	217	77	360	189	278
ADAT2_CCDS43511.1_ex3_6:143754955-143754978:+_5-3	ADAT2	FALSE	72	144	290	106	187	167	233	13	257	300	224	149	118	165	158	159	64	179	175	192
ADAT3_CCDS12076.2_ex0_19:1912532-1912555:-_5-3	ADAT3	FALSE	128	322	442	136	103	419	54	59	153	367	341	220	244	195	171	128	304	227	282	363
ADAT3_CCDS12076.2_ex0_19:1912180-1912203:-_5-1	ADAT3	FALSE	311	363	844	86	404	1065	478	407	375	622	678	599	628	538	654	446	728	558	729	502
ADAT3_CCDS12076.2_ex0_19:1912590-1912613:-_5-4	ADAT3	TRUE	183	275	647	212	196	590	187	193	286	526	346	425	464	265	350	171	337	508	535	440
ADAT3_CCDS12076.2_ex0_19:1912331-1912354:-_5-2	ADAT3	TRUE	368	472	364	158	357	515	112	209	427	879	346	285	321	288	207	327	353	308	403	698
ADAT3_CCDS12076.2_ex0_19:1912683-1912706:-_5-5	ADAT3	FALSE	92	71	125	44	94	135	39	54	87	635	137	93	106	162	73	104	93	48	96	507
sgADCK1_5	ADCK1	FALSE	380	473	891	789	366	741	484	406	600	617	691	407	462	534	513	393	362	626	518	448
ADCK1_CCDS45144.1_ex0_14:78285438-78285461:+_5-2	ADCK1	FALSE	307	423	547	464	233	1006	411	133	429	570	631	402	446	328	131	327	426	281	542	462
sgADCK1_1	ADCK1	FALSE	510	315	670	824	448	1040	548	348	531	657	1165	492	451	446	579	451	822	770	458	581
sgADCK1_3	ADCK1	FALSE	291	468	494	322	344	391	114	41	371	554	457	470	121	430	280	312	365	462	258	438
ADCK1_CCDS45144.1_ex0_14:78285417-78285440:+_5-1	ADCK1	TRUE	418	681	640	256	473	903	381	357	417	732	477	557	615	413	329	344	434	584	462	700
ADCK1_CCDS45144.1_ex2_14:78353447-78353470:-_5-3	ADCK1	FALSE	248	327	524	199	212	481	420	269	232	459	368	289	324	337	328	309	290	426	552	415
ADCK1_CCDS45144.1_ex2_14:78353531-78353554:+_5-4	ADCK1	FALSE	408	225	236	253	208	312	482	321	368	397	210	175	196	144	201	174	309	162	325	346
sgADCK1_2	ADCK1	FALSE	108	143	459	106	177	227	24	137	236	597	153	158	174	205	159	200	146	198	108	440
sgADCK1_9	ADCK1	TRUE	397	340	846	473	378	656	698	344	535	633	556	408	324	374	410	284	447	367	541	582
ADCK1_CCDS45144.1_ex3_14:78365472-78365495:-_5-5	ADCK1	FALSE	286	364	591	412	384	250	213	115	360	395	450	111	191	247	192	228	129	250	183	224
ADCK2_CCDS5861.1_ex0_7:140373221-140373244:+_5-1	ADCK2	TRUE	141	188	160	44	109	269	90	222	144	372	160	256	245	115	149	82	283	190	188	375
ADCK2_CCDS5861.1_ex0_7:140373672-140373695:+_5-4	ADCK2	FALSE	242	256	505	416	395	777	458	331	210	554	657	338	360	364	337	316	443	512	303	470
sgADCK2_10	ADCK2	FALSE	458	691	979	661	396	894	643	507	539	934	779	568	545	408	499	470	587	505	597	733
sgADCK2_7	ADCK2	FALSE	224	319	392	342	187	592	224	108	213	500	307	295	314	504	469	346	214	443	441	365
sgADCK2_5	ADCK2	FALSE	27	60	136	53	47	40	0	92	55	612	217	94	65	25	52	63	108	131	64	461
sgADCK2_1	ADCK2	FALSE	152	353	361	82	197	549	277	181	197	469	326	141	236	286	155	265	215	269	309	355
sgADCK2_8	ADCK2	FALSE	232	333	392	274	269	390	205	74	251	477	456	208	266	244	201	192	244	357	332	405
ADCK2_CCDS5861.1_ex0_7:140373765-140373788:-_5-5	ADCK2	FALSE	302	271	707	405	308	636	349	291	426	407	380	187	358	188	166	257	380	397	508	347
ADCK2_CCDS5861.1_ex0_7:140373313-140373336:-_5-2	ADCK2	FALSE	231	474	441	236	271	558	177	233	215	521	479	421	367	419	331	320	474	522	549	442
ADCK2_CCDS5861.1_ex0_7:140373591-140373614:-_5-3	ADCK2	TRUE	349	342	659	462	386	533	140	177	338	657	212	451	194	362	279	362	324	497	169	503
ADCK5_CCDS34965.1_ex2_8:145608347-145608370:-_5-2	ADCK5	TRUE	477	307	466	277	362	625	288	466	395	691	591	417	329	347	426	295	518	429	451	598
sgADCK5_4	ADCK5	FALSE	273	415	525	451	352	420	580	277	445	624	614	391	335	240	409	237	461	611	600	455
sgADCK5_9	ADCK5	FALSE	343	247	509	291	400	836	263	322	298	611	599	382	369	344	283	161	292	319	275	448
sgADCK5_2	ADCK5	TRUE	195	202	212	135	130	429	138	72	126	682	96	165	154	205	156	240	219	244	173	527
ADCK5_CCDS34965.1_ex4_8:145616191-145616214:-_5-5	ADCK5	FALSE	302	213	433	286	415	411	676	313	304	547	398	316	116	233	218	140	175	242	377	437
sgADCK5_7	ADCK5	FALSE	96	154	311	155	120	224	245	57	46	516	129	80	137	199	148	175	124	207	149	354
sgADCK5_10	ADCK5	FALSE	27	4	37	22	18	12	82	0	7	509	68	14	11	14	5	22	16	31	6	301
ADCK5_CCDS34965.1_ex3_8:145615917-145615940:-_5-4	ADCK5	FALSE	240	255	157	157	317	498	433	107	324	408	382	254	250	223	156	173	477	446	463	303
ADCK5_CCDS34965.1_ex2_8:145608314-145608337:+_5-1	ADCK5	FALSE	381	425	453	365	427	757	634	551	396	678	401	352	442	559	594	365	801	632	561	552
ADCK5_CCDS34965.1_ex3_8:145615896-145615919:-_5-3	ADCK5	FALSE	269	242	424	312	259	962	286	363	290	529	489	220	331	189	211	314	314	572	370	449
sgADCY1_9	ADCY1	FALSE	398	378	740	288	304	696	424	348	493	679	453	339	337	369	310	329	391	734	372	479
ADCY1_CCDS34631.1_ex0_7:45614606-45614629:+_5-2	ADCY1	FALSE	261	550	574	338	360	1009	382	534	405	598	606	453	400	422	395	330	545	551	515	452
sgADCY1_10	ADCY1	FALSE	181	188	374	183	126	425	340	201	228	772	287	244	145	179	143	146	171	343	243	613
ADCY1_CCDS34631.1_ex6_7:45699769-45699792:-_5-5	ADCY1	FALSE	292	478	626	251	377	1034	435	255	297	498	644	338	519	264	362	259	385	464	303	456
sgADCY1_6	ADCY1	FALSE	37	0	29	71	18	18	28	8	16	420	8	53	16	38	36	20	47	67	5	299
ADCY1_CCDS34631.1_ex6_7:45699696-45699719:+_5-4	ADCY1	FALSE	364	428	906	582	318	746	495	367	629	616	891	478	460	475	361	574	769	698	563	532
ADCY1_CCDS34631.1_ex4_7:45688273-45688296:-_5-3	ADCY1	TRUE	314	373	593	310	268	622	523	402	391	730	572	330	509	432	307	335	401	330	413	560
sgADCY1_2	ADCY1	FALSE	168	366	319	235	208	355	65	212	137	576	420	308	385	211	294	335	543	433	347	465
ADCY1_CCDS34631.1_ex0_7:45614455-45614478:+_5-1	ADCY1	TRUE	207	343	648	196	358	759	552	321	250	419	502	361	530	463	253	340	430	185	530	415
sgADCY1_7	ADCY1	FALSE	379	316	697	235	299	407	284	314	342	505	442	321	288	246	244	165	141	414	346	361
ADCY10_CCDS1265.1_ex21_1:167847821-167847844:-_5-4	ADCY10	FALSE	221	239	365	233	235	287	114	204	300	393	347	178	203	332	246	173	221	458	314	256
ADCY10_CCDS1265.1_ex24_1:167852801-167852824:+_5-5	ADCY10	FALSE	67	175	113	124	202	433	142	138	116	264	300	340	168	265	131	137	257	186	129	214
ADCY10_CCDS1265.1_ex15_1:167823575-167823598:+_5-1	ADCY10	TRUE	168	271	450	155	240	314	47	266	205	489	426	228	151	213	123	150	199	139	249	313
ADCY10_CCDS1265.1_ex16_1:167825503-167825526:+_5-2	ADCY10	TRUE	194	55	279	38	92	225	12	64	116	386	121	137	141	134	135	95	110	251	141	296
ADCY10_CCDS1265.1_ex16_1:167825614-167825637:+_5-3	ADCY10	FALSE	294	245	397	187	215	303	125	174	250	315	281	160	99	175	185	251	155	227	176	280
ADCY2_CCDS3872.2_ex8_5:7707851-7707874:+_5-4	ADCY2	FALSE	108	136	209	183	93	59	48	159	185	174	254	171	65	62	72	62	141	35	71	143
ADCY2_CCDS3872.2_ex1_5:7414729-7414752:-_5-1	ADCY2	TRUE	156	221	402	99	148	217	40	254	216	360	215	274	126	238	115	204	221	249	264	307
ADCY2_CCDS3872.2_ex9_5:7709390-7709413:-_5-5	ADCY2	TRUE	424	636	815	685	446	1105	391	399	743	783	803	595	538	579	508	477	768	437	460	684
ADCY2_CCDS3872.2_ex2_5:7520950-7520973:-_5-2	ADCY2	FALSE	434	501	855	583	523	767	839	859	532	673	870	486	546	488	608	308	970	365	526	487
ADCY2_CCDS3872.2_ex5_5:7695914-7695937:-_5-3	ADCY2	FALSE	336	290	564	521	470	394	629	383	438	471	361	218	181	468	213	416	400	321	388	352
ADCY3_CCDS1715.1_ex16_2:25064227-25064250:+_5-3	ADCY3	TRUE	207	269	455	239	308	426	196	167	346	618	296	276	198	167	241	329	150	378	677	461
ADCY3_CCDS1715.1_ex20_2:25141347-25141370:-_5-5	ADCY3	TRUE	449	713	603	673	464	868	674	521	439	774	615	470	423	476	484	389	617	558	471	584
ADCY3_CCDS1715.1_ex15_2:25062791-25062814:-_5-2	ADCY3	FALSE	395	528	1020	300	601	702	550	856	725	802	831	810	403	508	578	445	1162	500	631	653
ADCY3_CCDS1715.1_ex13_2:25059799-25059822:-_5-1	ADCY3	FALSE	404	432	617	288	408	693	193	109	353	492	808	615	413	434	413	380	394	518	562	332
ADCY3_CCDS1715.1_ex18_2:25065130-25065153:+_5-4	ADCY3	FALSE	205	302	335	169	226	398	194	144	164	315	604	366	357	204	307	213	662	280	418	268
ADCY4_CCDS9627.1_ex24_14:24803731-24803754:-_5-5	ADCY4	TRUE	143	275	574	319	338	878	434	352	372	592	484	415	397	360	330	376	527	720	428	513
ADCY4_CCDS9627.1_ex18_14:24799401-24799424:+_5-2	ADCY4	FALSE	456	763	980	722	377	563	536	456	322	639	873	517	568	655	494	413	762	456	411	517
ADCY4_CCDS9627.1_ex23_14:24802053-24802076:+_5-4	ADCY4	FALSE	154	185	255	562	153	328	134	326	260	563	207	168	171	143	162	154	335	333	137	482
ADCY4_CCDS9627.1_ex13_14:24795345-24795368:+_5-1	ADCY4	TRUE	193	215	243	277	190	303	318	336	212	508	224	119	114	331	172	218	83	81	76	341
ADCY4_CCDS9627.1_ex19_14:24800276-24800299:-_5-3	ADCY4	FALSE	223	296	405	430	255	679	334	375	355	428	470	197	287	409	196	232	511	270	399	293
ADCY5_CCDS3022.1_ex15_3:123047631-123047654:+_5-3	ADCY5	FALSE	325	348	483	68	273	485	453	443	273	473	412	604	341	395	252	234	577	383	406	345
ADCY5_CCDS3022.1_ex14_3:123046562-123046585:-_5-2	ADCY5	FALSE	156	247	185	499	102	433	63	269	259	366	357	221	200	230	141	194	202	229	172	228
ADCY5_CCDS3022.1_ex11_3:123038577-123038600:+_5-1	ADCY5	TRUE	72	319	328	418	230	575	498	194	334	516	252	307	246	319	296	261	275	400	243	365
ADCY5_CCDS3022.1_ex18_3:123066707-123066730:+_5-5	ADCY5	TRUE	381	467	897	336	437	532	259	379	419	638	710	532	357	334	546	427	491	590	624	524
ADCY5_CCDS3022.1_ex16_3:123049814-123049837:+_5-4	ADCY5	FALSE	125	117	237	90	120	306	27	283	121	269	87	209	150	143	102	91	58	142	174	152
ADCY6_CCDS8767.1_ex20_12:49177073-49177096:+_5-5	ADCY6	TRUE	213	287	420	287	194	551	175	186	226	450	239	315	430	403	284	283	387	373	354	370
ADCY6_CCDS8767.1_ex20_12:49176435-49176458:+_5-2	ADCY6	TRUE	274	316	522	612	355	475	879	247	308	736	340	302	235	197	338	276	180	492	463	600
ADCY6_CCDS8767.1_ex20_12:49176817-49176840:+_5-3	ADCY6	FALSE	234	406	894	440	183	708	266	543	453	534	244	247	348	322	245	400	550	410	509	417
ADCY6_CCDS8767.1_ex20_12:49176998-49177021:-_5-4	ADCY6	FALSE	225	386	393	323	298	767	365	217	248	472	562	381	287	268	155	261	220	407	417	355
ADCY6_CCDS8767.1_ex20_12:49176375-49176398:-_5-1	ADCY6	FALSE	249	293	414	213	146	532	87	135	136	429	252	191	336	241	330	138	324	196	396	358
ADCY7_CCDS10741.1_ex6_16:50332891-50332914:-_5-3	ADCY7	TRUE	537	427	1012	546	452	882	602	235	398	645	642	599	431	330	309	487	799	736	463	545
ADCY7_CCDS10741.1_ex4_16:50327317-50327340:+_5-2	ADCY7	FALSE	303	361	630	579	245	543	90	264	343	446	413	477	623	215	257	186	223	275	418	362
ADCY7_CCDS10741.1_ex1_16:50324528-50324551:+_5-1	ADCY7	FALSE	82	329	302	27	196	318	151	146	223	364	281	388	334	201	136	151	735	462	185	345
ADCY7_CCDS10741.1_ex8_16:50334986-50335009:+_5-4	ADCY7	TRUE	221	426	679	387	411	629	400	376	400	641	267	505	301	370	490	314	522	492	364	510
ADCY7_CCDS10741.1_ex9_16:50338433-50338456:-_5-5	ADCY7	FALSE	475	723	844	316	421	1096	457	551	604	811	1098	773	701	777	495	534	1056	788	584	699
ADCY8_CCDS6363.1_ex15_8:131964112-131964135:-_5-2	ADCY8	TRUE	125	166	156	376	199	276	154	206	156	486	196	191	172	217	278	374	461	444	415	374
ADCY8_CCDS6363.1_ex17_8:132052127-132052150:-_5-4	ADCY8	FALSE	279	239	310	136	350	220	230	277	349	524	318	95	175	273	182	131	117	282	250	374
ADCY8_CCDS6363.1_ex11_8:131916232-131916255:-_5-1	ADCY8	FALSE	47	136	113	78	117	260	47	18	59	167	179	60	87	116	223	32	122	150	70	140
ADCY8_CCDS6363.1_ex17_8:132051759-132051782:+_5-3	ADCY8	TRUE	172	435	1037	421	327	404	188	287	425	589	550	318	307	301	485	299	812	454	544	498
ADCY8_CCDS6363.1_ex17_8:132052414-132052437:-_5-5	ADCY8	FALSE	471	637	838	492	481	923	853	281	378	663	1376	398	585	788	471	441	488	561	400	550
ADCY9_CCDS32382.1_ex9_16:4164921-4164944:-_5-2	ADCY9	TRUE	452	473	440	315	518	543	447	280	418	672	571	354	279	378	359	461	531	528	367	504
ADCY9_CCDS32382.1_ex9_16:4163799-4163822:-_5-1	ADCY9	FALSE	276	387	589	403	273	737	370	421	321	469	595	470	266	298	203	419	469	415	480	351
ADCY9_CCDS32382.1_ex9_16:4165086-4165109:+_5-4	ADCY9	TRUE	466	681	925	329	353	687	609	400	662	820	918	519	326	473	382	725	522	563	423	640
ADCY9_CCDS32382.1_ex9_16:4165142-4165165:-_5-5	ADCY9	FALSE	224	273	269	181	237	656	348	130	302	480	325	380	262	138	308	438	411	383	249	352
ADCY9_CCDS32382.1_ex9_16:4165002-4165025:+_5-3	ADCY9	FALSE	260	323	614	309	347	1464	338	372	279	511	776	430	500	323	657	353	571	437	406	420
ADCYAP1_CCDS11825.1_ex2_18:908273-908296:-_5-4	ADCYAP1	FALSE	338	319	750	268	248	568	401	314	291	392	1034	335	391	323	449	281	748	533	380	333
ADCYAP1_CCDS11825.1_ex2_18:908334-908357:-_5-5	ADCYAP1	FALSE	400	569	1012	375	576	694	851	435	669	850	796	606	554	668	574	603	837	654	828	651
ADCYAP1_CCDS11825.1_ex2_18:908257-908280:+_5-3	ADCYAP1	TRUE	194	278	404	214	120	435	187	312	245	461	383	392	202	290	227	286	256	268	189	350
ADCYAP1_CCDS11825.1_ex1_18:907762-907785:+_5-2	ADCYAP1	TRUE	290	432	564	262	470	910	957	331	552	649	523	590	559	512	516	296	434	704	773	530
ADCYAP1_CCDS11825.1_ex1_18:907693-907716:-_5-1	ADCYAP1	FALSE	172	284	652	380	267	433	358	358	305	432	697	353	101	373	323	220	396	331	519	344
ADCYAP1R1_CCDS5433.1_ex6_7:31124369-31124392:+_5-3	ADCYAP1R1	TRUE	187	211	254	49	236	560	162	58	156	369	373	165	201	268	329	196	411	219	121	247
ADCYAP1R1_CCDS5433.1_ex2_7:31117633-31117656:+_5-1	ADCYAP1R1	TRUE	358	374	693	211	419	614	311	479	446	523	598	884	379	347	399	478	547	478	608	484
ADCYAP1R1_CCDS5433.1_ex7_7:31124960-31124983:-_5-4	ADCYAP1R1	FALSE	143	138	584	218	294	528	380	120	406	403	564	725	331	214	257	225	439	316	247	282
ADCYAP1R1_CCDS5433.1_ex8_7:31125996-31126019:+_5-5	ADCYAP1R1	FALSE	272	403	640	445	354	791	284	288	402	489	761	497	423	276	463	381	565	474	324	409
ADCYAP1R1_CCDS5433.1_ex2_7:31117691-31117714:+_5-2	ADCYAP1R1	FALSE	316	301	520	342	355	312	346	227	345	405	272	257	214	320	187	292	231	255	207	311
ADD1_CCDS3363.1_ex4_4:2896410-2896433:-_5-2	ADD1	FALSE	220	419	343	282	188	503	169	108	213	430	294	327	462	133	157	162	731	233	266	327
ADD1_CCDS3363.1_ex5_4:2899937-2899960:-_5-3	ADD1	FALSE	249	348	518	360	450	776	356	288	562	806	395	381	251	257	290	374	286	412	488	536
ADD1_CCDS3363.1_ex3_4:2895738-2895761:+_5-1	ADD1	TRUE	348	256	753	629	345	295	148	476	477	752	248	336	171	210	263	208	165	356	137	471
ADD1_CCDS3363.1_ex7_4:2900975-2900998:+_5-5	ADD1	TRUE	60	104	255	149	111	83	70	153	134	235	127	103	66	69	122	118	53	226	161	232
ADD1_CCDS3363.1_ex6_4:2900176-2900199:-_5-4	ADD1	FALSE	359	589	806	410	197	674	204	324	334	520	568	455	318	331	342	287	552	549	734	395
ADD2_CCDS1906.1_ex11_2:70923364-70923387:+_5-1	ADD2	TRUE	179	233	405	454	371	558	432	62	412	519	672	237	211	302	380	255	585	309	572	497
ADD2_CCDS1906.1_ex12_2:70931458-70931481:+_5-3	ADD2	FALSE	4	0	0	0	40	0	0	0	19	10	0	0	4	0	0	2	5	9	40	13
ADD2_CCDS1906.1_ex13_2:70933429-70933452:-_5-5	ADD2	FALSE	158	228	353	173	177	357	18	97	241	393	204	208	165	118	285	225	447	236	408	326
ADD2_CCDS1906.1_ex11_2:70923499-70923522:+_5-2	ADD2	TRUE	97	333	265	38	177	313	301	271	219	297	280	237	311	104	192	114	358	214	239	276
ADD2_CCDS1906.1_ex12_2:70931494-70931517:+_5-4	ADD2	FALSE	471	530	789	190	430	1280	830	385	605	599	925	515	480	726	528	403	492	769	512	459
ADD3_CCDS7561.1_ex4_10:111878446-111878469:-_5-3	ADD3	FALSE	87	20	127	37	63	208	0	43	114	141	162	89	124	8	107	63	161	88	44	102
ADD3_CCDS7561.1_ex4_10:111878419-111878442:-_5-2	ADD3	TRUE	213	173	517	196	222	139	241	184	211	328	207	255	158	229	270	168	118	240	202	273
ADD3_CCDS7561.1_ex2_10:111876106-111876129:-_5-1	ADD3	TRUE	270	197	408	221	329	522	191	293	246	451	253	162	206	204	171	194	181	298	397	372
ADD3_CCDS7561.1_ex5_10:111878965-111878988:+_5-4	ADD3	FALSE	112	162	263	284	113	194	351	434	148	229	205	67	160	71	213	106	145	134	112	194
ADD3_CCDS7561.1_ex5_10:111879029-111879052:+_5-5	ADD3	FALSE	108	133	296	191	179	188	185	103	75	210	294	36	107	138	127	220	194	179	230	155
GPR123_CCDS41580.1_ex5_10:134942120-134942143:+_5-5	ADGRA1	FALSE	639	854	1574	1211	681	1580	1135	757	808	884	1568	1341	1301	894	996	883	2887	1199	1346	792
GPR123_CCDS41580.1_ex3_10:134916240-134916263:+_5-2	ADGRA1	FALSE	373	660	1164	403	651	757	369	476	742	678	774	763	360	791	580	597	800	730	551	592
GPR123_CCDS41580.1_ex2_10:134912223-134912246:-_5-1	ADGRA1	TRUE	383	586	899	323	355	904	428	286	515	738	848	615	723	303	476	492	984	822	893	675
GPR123_CCDS41580.1_ex4_10:134940735-134940758:+_5-3	ADGRA1	TRUE	423	450	641	189	395	802	412	371	501	659	416	542	350	267	350	366	652	443	419	594
GPR123_CCDS41580.1_ex5_10:134941864-134941887:-_5-4	ADGRA1	FALSE	471	544	1152	751	584	1146	538	450	523	886	598	819	378	536	535	577	888	821	904	701
GPR124_CCDS6097.2_ex7_8:37689068-37689091:-_5-4	ADGRA2	TRUE	387	694	1052	264	277	423	426	320	322	658	406	274	408	470	432	340	690	734	466	562
GPR124_CCDS6097.2_ex8_8:37690627-37690650:+_5-5	ADGRA2	TRUE	315	409	702	267	479	803	495	343	370	793	774	537	560	326	356	481	582	541	481	612
GPR124_CCDS6097.2_ex6_8:37688258-37688281:+_5-2	ADGRA2	FALSE	695	839	1419	1094	688	1934	801	681	828	1034	1186	1067	941	781	899	776	1678	1216	1075	777
GPR124_CCDS6097.2_ex0_8:37655025-37655048:-_5-1	ADGRA2	FALSE	228	243	522	187	220	528	491	188	190	493	472	528	384	216	284	330	656	157	536	413
GPR124_CCDS6097.2_ex7_8:37688948-37688971:+_5-3	ADGRA2	FALSE	522	826	1178	802	677	1494	893	936	893	781	1328	941	909	950	1001	742	1517	981	910	688
GPR125_CCDS33964.1_ex8_4:22425832-22425855:-_5-1	ADGRA3	TRUE	579	364	876	283	490	850	736	387	495	697	694	537	325	370	358	423	528	553	481	579
GPR125_CCDS33964.1_ex13_4:22446662-22446685:-_5-4	ADGRA3	FALSE	171	300	400	359	289	512	275	523	206	585	473	546	282	282	584	299	539	165	726	436
GPR125_CCDS33964.1_ex10_4:22438204-22438227:-_5-2	ADGRA3	FALSE	289	239	893	572	201	496	692	155	333	515	397	352	286	164	237	243	331	295	255	448
GPR125_CCDS33964.1_ex18_4:22517266-22517289:-_5-5	ADGRA3	FALSE	284	637	1138	928	447	1016	615	253	654	746	488	704	624	581	520	494	742	680	716	624
GPR125_CCDS33964.1_ex12_4:22444461-22444484:+_5-3	ADGRA3	FALSE	0	0	0	0	39	0	0	0	0	1	0	0	0	0	0	0	0	0	0	0
BAI1_CCDS64985.1_ex0_8:143545770-143545793:+_5-1	ADGRB1	TRUE	554	453	602	664	515	833	655	631	370	711	619	524	270	313	254	342	381	359	447	536
BAI1_CCDS64985.1_ex5_8:143559625-143559648:+_5-5	ADGRB1	FALSE	278	488	432	650	360	417	446	376	198	416	330	266	311	188	305	200	690	292	364	333
BAI1_CCDS64985.1_ex0_8:143546050-143546073:+_5-2	ADGRB1	FALSE	273	413	604	182	308	393	289	213	290	345	335	432	253	168	318	250	290	336	373	248
BAI1_CCDS64985.1_ex4_8:143558800-143558823:-_5-4	ADGRB1	TRUE	341	472	254	163	255	459	193	372	437	549	616	404	347	197	383	328	465	583	347	443
BAI1_CCDS64985.1_ex1_8:143556853-143556876:-_5-3	ADGRB1	FALSE	320	302	890	748	343	385	603	498	329	610	603	620	352	265	281	303	669	468	412	478
BAI2_CCDS346.2_ex21_1:32205956-32205979:+_5-1	ADGRB2	FALSE	358	723	816	409	346	1120	372	277	458	684	1048	555	570	713	636	429	983	654	611	609
BAI2_CCDS346.2_ex29_1:32221879-32221902:+_5-5	ADGRB2	FALSE	0	0	0	0	0	0	0	0	0	1	0	0	0	0	0	0	0	0	0	0
BAI2_CCDS346.2_ex21_1:32206034-32206057:+_5-2	ADGRB2	TRUE	235	428	699	290	350	737	190	332	406	639	456	404	143	363	193	330	581	477	454	587
BAI2_CCDS346.2_ex22_1:32207027-32207050:-_5-3	ADGRB2	TRUE	164	166	225	199	178	378	144	299	176	392	252	362	176	243	172	277	575	334	297	316
BAI2_CCDS346.2_ex29_1:32221636-32221659:-_5-4	ADGRB2	FALSE	481	311	691	551	435	723	289	233	334	617	680	385	330	483	479	347	408	295	461	441
BAI3_CCDS4968.1_ex3_6:69653759-69653782:+_5-4	ADGRB3	FALSE	221	286	211	111	263	400	358	168	277	414	257	187	297	164	223	157	321	187	218	333
BAI3_CCDS4968.1_ex2_6:69646435-69646458:-_5-3	ADGRB3	FALSE	331	444	557	280	294	692	431	185	253	638	385	367	200	481	432	524	583	500	315	471
BAI3_CCDS4968.1_ex0_6:69349280-69349303:+_5-1	ADGRB3	TRUE	212	148	339	236	251	337	51	235	219	540	154	297	156	114	186	256	81	239	213	357
BAI3_CCDS4968.1_ex2_6:69646397-69646420:+_5-2	ADGRB3	TRUE	202	326	375	213	278	635	436	177	242	399	342	245	214	276	255	241	423	164	471	373
BAI3_CCDS4968.1_ex4_6:69665954-69665977:+_5-5	ADGRB3	FALSE	171	263	326	3	153	394	34	224	302	444	276	461	185	167	333	198	394	297	500	323
GPR133_CCDS9272.1_ex4_12:131466563-131466586:+_5-3	ADGRD1	TRUE	200	355	546	286	221	676	234	366	292	505	393	166	200	219	257	116	131	334	249	411
GPR133_CCDS9272.1_ex10_12:131488803-131488826:+_5-5	ADGRD1	FALSE	497	580	818	625	407	829	858	765	569	588	495	687	377	522	429	448	483	573	997	559
GPR133_CCDS9272.1_ex3_12:131456056-131456079:+_5-1	ADGRD1	TRUE	340	354	530	211	342	549	305	497	466	627	558	577	288	314	253	279	289	493	724	481
GPR133_CCDS9272.1_ex4_12:131466472-131466495:+_5-2	ADGRD1	FALSE	401	328	813	950	486	461	225	532	586	741	529	320	360	390	429	281	398	578	356	541
GPR133_CCDS9272.1_ex5_12:131471759-131471782:-_5-4	ADGRD1	FALSE	398	598	927	624	566	1353	272	573	496	702	937	437	522	452	687	565	1135	800	617	582
EMR1_CCDS12175.1_ex10_19:6913703-6913726:-_5-3	ADGRE1	FALSE	249	221	302	83	221	219	211	424	268	311	161	91	78	238	99	87	124	266	238	281
EMR1_CCDS12175.1_ex10_19:6913688-6913711:+_5-2	ADGRE1	TRUE	64	57	170	4	103	148	53	170	155	252	65	91	33	91	96	91	40	285	61	192
EMR1_CCDS12175.1_ex11_19:6916308-6916331:+_5-4	ADGRE1	TRUE	403	465	667	344	287	658	229	147	229	569	459	592	349	373	432	240	466	429	558	555
EMR1_CCDS12175.1_ex12_19:6919582-6919605:-_5-5	ADGRE1	FALSE	346	542	865	238	478	1070	367	368	426	638	782	391	367	343	486	507	578	639	433	492
EMR1_CCDS12175.1_ex2_19:6896437-6896460:-_5-1	ADGRE1	FALSE	351	546	738	275	523	790	435	283	397	684	885	557	492	462	598	435	704	493	645	565
EMR2_CCDS32935.1_ex9_19:14867057-14867080:-_5-3	ADGRE2	TRUE	264	338	285	210	202	289	255	128	220	500	350	337	210	262	191	160	270	239	314	383
EMR2_CCDS32935.1_ex10_19:14875403-14875426:-_5-5	ADGRE2	TRUE	374	633	840	313	454	934	238	356	355	1020	728	661	409	429	497	508	604	641	574	724
EMR2_CCDS32935.1_ex8_19:14866577-14866600:-_5-1	ADGRE2	FALSE	311	532	608	410	406	836	306	526	464	639	531	500	452	399	464	540	1042	789	807	454
EMR2_CCDS32935.1_ex8_19:14866649-14866672:-_5-2	ADGRE2	FALSE	282	306	353	370	265	564	183	168	322	426	465	432	301	330	349	319	332	405	374	402
EMR2_CCDS32935.1_ex10_19:14875265-14875288:+_5-4	ADGRE2	FALSE	306	385	725	289	339	594	486	314	388	571	463	258	191	272	371	303	311	621	458	459
EMR3_CCDS12315.1_ex12_19:14772890-14772913:+_5-5	ADGRE3	FALSE	53	17	101	65	115	56	150	22	83	247	94	6	22	75	50	28	18	100	41	165
EMR3_CCDS12315.1_ex9_19:14761935-14761958:-_5-1	ADGRE3	FALSE	204	325	340	363	180	312	339	230	192	261	345	183	243	179	188	128	131	280	262	212
EMR3_CCDS12315.1_ex12_19:14772860-14772883:-_5-4	ADGRE3	TRUE	201	176	585	191	195	324	94	162	245	476	274	227	387	301	255	224	503	218	370	397
EMR3_CCDS12315.1_ex10_19:14765865-14765888:-_5-2	ADGRE3	TRUE	353	337	593	707	370	629	638	695	491	1035	646	376	357	484	269	315	388	578	308	626
EMR3_CCDS12315.1_ex11_19:14769330-14769353:-_5-3	ADGRE3	FALSE	561	586	1103	438	473	1197	531	760	592	712	745	474	482	628	618	608	484	735	579	590
CD97_CCDS32929.1_ex9_19:14512361-14512384:-_5-3	ADGRE5	FALSE	493	515	867	361	395	620	359	503	548	539	826	338	393	374	596	561	725	517	516	453
CD97_CCDS32929.1_ex9_19:14512301-14512324:+_5-2	ADGRE5	FALSE	140	213	368	127	180	242	176	92	153	302	287	185	188	254	183	157	221	183	183	245
CD97_CCDS32929.1_ex10_19:14512489-14512512:+_5-4	ADGRE5	FALSE	159	217	535	106	239	286	249	374	331	297	363	251	200	212	118	226	263	176	145	224
CD97_CCDS32929.1_ex11_19:14513432-14513455:-_5-5	ADGRE5	TRUE	257	368	370	474	362	986	441	214	221	383	531	293	450	123	293	326	494	379	263	365
CD97_CCDS32929.1_ex9_19:14512257-14512280:-_5-1	ADGRE5	TRUE	335	728	880	401	379	699	625	334	486	783	544	351	572	448	639	482	570	374	448	710
GPR110_CCDS34471.1_ex11_6:46993715-46993738:+_5-5	ADGRF1	TRUE	193	262	215	422	181	535	166	126	169	448	187	258	118	190	185	241	155	99	204	290
GPR110_CCDS34471.1_ex11_6:46993623-46993646:-_5-3	ADGRF1	FALSE	136	69	284	10	131	176	141	158	86	149	220	161	52	114	69	150	198	75	66	139
GPR110_CCDS34471.1_ex11_6:46993685-46993708:-_5-4	ADGRF1	FALSE	200	198	333	50	269	312	496	556	325	328	199	84	141	207	193	215	76	262	181	258
GPR110_CCDS34471.1_ex11_6:46993588-46993611:-_5-2	ADGRF1	FALSE	273	488	729	124	328	414	441	162	324	553	1377	512	327	481	351	287	428	342	374	404
GPR110_CCDS34471.1_ex10_6:46991860-46991883:+_5-1	ADGRF1	TRUE	424	411	776	291	414	734	356	352	454	833	600	428	394	372	333	420	437	849	507	629
GPR113_CCDS33159.2_ex5_2:26535880-26535903:+_5-2	ADGRF3	FALSE	596	577	1194	712	741	688	740	524	758	882	885	572	389	774	774	522	429	525	760	617
GPR113_CCDS33159.2_ex5_2:26535860-26535883:-_5-1	ADGRF3	TRUE	311	262	451	56	242	866	585	216	556	509	538	513	530	404	285	364	339	777	366	375
GPR113_CCDS33159.2_ex6_2:26536380-26536403:-_5-3	ADGRF3	FALSE	377	346	613	225	491	984	261	610	422	855	370	504	363	503	460	311	426	628	454	686
GPR113_CCDS33159.2_ex7_2:26536616-26536639:+_5-4	ADGRF3	TRUE	537	652	1160	260	648	1318	158	282	729	977	1071	751	904	466	785	623	1345	737	876	804
GPR113_CCDS33159.2_ex8_2:26537308-26537331:-_5-5	ADGRF3	FALSE	675	409	1051	957	423	1083	435	428	654	874	759	745	512	427	527	908	478	842	802	634
GPR115_CCDS4922.2_ex4_6:47681894-47681917:-_5-4	ADGRF4	FALSE	316	364	470	417	306	605	398	225	517	473	471	213	201	250	336	307	313	336	344	342
GPR115_CCDS4922.2_ex4_6:47681849-47681872:-_5-3	ADGRF4	FALSE	191	231	473	244	189	268	340	196	275	333	262	266	177	206	245	155	268	273	73	273
GPR115_CCDS4922.2_ex3_6:47680170-47680193:+_5-1	ADGRF4	FALSE	280	499	561	100	259	663	220	325	341	521	435	385	281	212	364	490	420	312	480	422
GPR115_CCDS4922.2_ex3_6:47680210-47680233:-_5-2	ADGRF4	TRUE	321	525	363	114	191	212	62	198	280	340	423	297	161	172	108	323	162	244	295	279
GPR115_CCDS4922.2_ex4_6:47681928-47681951:+_5-5	ADGRF4	TRUE	343	614	552	438	434	901	591	243	538	637	553	259	301	376	366	661	597	672	582	510
GPR116_CCDS4919.1_ex10_6:46839667-46839690:+_5-3	ADGRF5	FALSE	694	671	1067	822	623	995	512	832	656	961	763	811	441	488	481	824	612	731	715	808
GPR116_CCDS4919.1_ex16_6:46851992-46852015:-_5-5	ADGRF5	TRUE	428	590	717	415	448	561	209	285	627	975	743	488	333	481	463	394	396	533	484	800
GPR116_CCDS4919.1_ex15_6:46851310-46851333:+_5-4	ADGRF5	TRUE	83	53	163	36	82	86	3	70	82	237	132	57	214	115	112	44	62	199	59	182
GPR116_CCDS4919.1_ex9_6:46836808-46836831:-_5-2	ADGRF5	FALSE	202	182	254	215	193	401	505	167	344	378	307	153	149	178	225	203	141	392	187	287
GPR116_CCDS4919.1_ex6_6:46830794-46830817:+_5-1	ADGRF5	FALSE	459	401	477	394	411	711	458	621	381	733	568	433	389	375	316	463	344	469	783	545
GPR56_CCDS32460.1_ex1_16:57685319-57685342:-_5-2	ADGRG1	TRUE	277	370	466	328	300	404	204	150	517	554	627	264	232	322	289	256	335	816	339	474
GPR56_CCDS32460.1_ex1_16:57685216-57685239:-_5-1	ADGRG1	FALSE	323	178	254	112	184	442	365	210	351	388	175	178	200	238	204	149	157	257	231	326
GPR56_CCDS32460.1_ex4_16:57689347-57689370:+_5-5	ADGRG1	FALSE	266	258	634	192	280	459	659	328	296	546	456	406	221	287	239	320	216	550	640	399
GPR56_CCDS32460.1_ex3_16:57687968-57687991:+_5-4	ADGRG1	FALSE	426	306	879	587	309	658	594	445	393	793	819	983	605	461	510	372	861	421	295	647
GPR56_CCDS32460.1_ex1_16:57685445-57685468:-_5-3	ADGRG1	TRUE	224	179	697	426	239	479	333	156	323	662	262	151	228	334	300	353	289	443	504	521
GPR64_CCDS14191.1_ex13_X:19031825-19031848:+_5-2	ADGRG2	TRUE	350	411	847	530	535	668	334	488	455	829	397	451	467	315	238	355	513	600	486	561
GPR64_CCDS14191.1_ex12_X:19028721-19028744:+_5-1	ADGRG2	FALSE	548	914	1291	452	621	1384	409	715	656	781	1165	719	676	843	713	824	1362	955	1225	722
GPR64_CCDS14191.1_ex22_X:19054058-19054081:-_5-4	ADGRG2	FALSE	320	346	520	357	114	632	237	260	310	370	130	265	211	390	205	166	217	471	373	271
GPR64_CCDS14191.1_ex15_X:19039220-19039243:-_5-3	ADGRG2	TRUE	319	256	217	202	150	329	192	287	225	333	329	144	39	166	233	245	193	131	159	240
GPR64_CCDS14191.1_ex26_X:19086837-19086860:-_5-5	ADGRG2	FALSE	561	497	635	299	464	1081	485	843	480	530	719	381	450	461	593	315	550	661	445	494
GPR97_CCDS10786.1_ex4_16:57713117-57713140:+_5-3	ADGRG3	TRUE	310	381	838	212	316	531	175	302	317	701	677	387	438	408	402	535	464	434	476	620
GPR97_CCDS10786.1_ex4_16:57713207-57713230:-_5-4	ADGRG3	FALSE	269	428	814	71	467	493	406	276	495	926	758	473	389	498	545	437	474	667	436	752
GPR97_CCDS10786.1_ex2_16:57710108-57710131:+_5-1	ADGRG3	FALSE	262	313	622	219	332	604	400	291	296	500	598	431	248	313	360	229	560	377	261	386
GPR97_CCDS10786.1_ex7_16:57714435-57714458:-_5-5	ADGRG3	FALSE	302	432	651	727	431	825	444	304	498	756	547	466	478	307	307	409	443	608	709	630
GPR97_CCDS10786.1_ex3_16:57712071-57712094:+_5-2	ADGRG3	TRUE	462	568	820	509	426	752	786	323	647	917	374	549	470	389	490	621	531	622	362	857
GPR112_CCDS35409.1_ex2_X:135427492-135427515:-_5-3	ADGRG4	FALSE	176	193	258	437	117	608	234	172	325	356	304	189	196	155	213	131	387	151	233	328
GPR112_CCDS35409.1_ex2_X:135429638-135429661:+_5-5	ADGRG4	FALSE	382	351	420	333	367	830	411	313	585	486	722	302	246	624	563	341	506	441	443	328
GPR112_CCDS35409.1_ex1_X:135405482-135405505:+_5-2	ADGRG4	TRUE	19	9	109	1	0	62	0	45	48	45	31	40	54	40	0	10	45	8	28	34
GPR112_CCDS35409.1_ex2_X:135428742-135428765:+_5-4	ADGRG4	FALSE	67	116	119	119	105	200	144	23	87	132	102	258	137	108	116	34	32	134	69	110
GPR112_CCDS35409.1_ex1_X:135405093-135405116:+_5-1	ADGRG4	TRUE	143	71	383	232	89	101	222	74	94	265	250	118	236	116	69	71	83	285	69	225
GPR114_CCDS10785.1_ex4_16:57599001-57599024:+_5-4	ADGRG5	FALSE	237	246	506	384	214	497	260	232	246	429	680	210	284	254	450	248	334	361	446	290
GPR114_CCDS10785.1_ex5_16:57600579-57600602:-_5-5	ADGRG5	TRUE	449	419	459	548	253	750	471	339	251	620	565	598	537	356	834	377	733	481	558	526
GPR114_CCDS10785.1_ex4_16:57598962-57598985:+_5-3	ADGRG5	FALSE	166	150	471	191	219	422	206	154	149	473	159	169	226	130	126	79	135	325	230	369
GPR114_CCDS10785.1_ex2_16:57597127-57597150:+_5-2	ADGRG5	TRUE	269	511	712	128	323	457	282	380	291	656	443	327	298	505	352	260	617	310	499	485
GPR114_CCDS10785.1_ex2_16:57597044-57597067:-_5-1	ADGRG5	FALSE	468	534	1059	305	403	917	286	366	531	719	726	710	650	481	732	377	674	768	648	523
GPR126_CCDS47489.1_ex3_6:142691301-142691324:-_5-4	ADGRG6	FALSE	452	643	740	605	510	1020	385	343	345	573	588	580	453	363	491	576	1394	408	567	415
GPR126_CCDS47489.1_ex2_6:142688820-142688843:-_5-3	ADGRG6	TRUE	356	126	274	295	270	413	515	394	292	515	599	182	220	314	297	174	171	291	450	364
GPR126_CCDS47489.1_ex11_6:142723183-142723206:-_5-5	ADGRG6	FALSE	159	238	344	95	176	283	68	209	283	318	235	190	59	276	366	263	397	244	192	239
GPR126_CCDS47489.1_ex2_6:142688717-142688740:-_5-1	ADGRG6	TRUE	435	479	783	565	556	562	627	631	501	795	644	312	225	736	646	296	469	675	551	565
GPR126_CCDS47489.1_ex2_6:142688764-142688787:-_5-2	ADGRG6	FALSE	729	997	1154	762	624	857	774	635	856	779	1028	1183	911	833	1083	692	1008	850	851	705
GPR128_CCDS2938.1_ex9_3:100365458-100365481:+_5-5	ADGRG7	TRUE	222	347	615	153	313	394	223	311	286	601	364	364	158	353	317	208	360	251	416	479
GPR128_CCDS2938.1_ex4_3:100354606-100354629:+_5-2	ADGRG7	FALSE	174	441	441	332	382	913	121	270	309	755	306	548	318	246	347	262	416	353	417	619
GPR128_CCDS2938.1_ex6_3:100362139-100362162:+_5-3	ADGRG7	FALSE	166	163	188	47	222	360	168	177	189	322	114	239	88	163	147	163	107	228	153	206
GPR128_CCDS2938.1_ex3_3:100352116-100352139:-_5-1	ADGRG7	FALSE	492	627	1074	485	589	1006	588	504	602	798	785	821	449	717	616	558	656	835	659	575
GPR128_CCDS2938.1_ex8_3:100364930-100364953:+_5-4	ADGRG7	TRUE	138	266	178	192	139	427	423	116	239	254	137	105	103	97	106	171	114	221	112	225
LPHN1_CCDS12307.1_ex18_19:14273480-14273503:+_5-3	ADGRL1	TRUE	573	570	580	766	394	926	248	507	664	953	653	567	509	546	529	509	548	601	684	776
LPHN1_CCDS12307.1_ex15_19:14271025-14271048:+_5-2	ADGRL1	FALSE	386	704	1132	558	320	1086	552	463	660	858	1013	713	389	503	521	582	696	798	805	702
LPHN1_CCDS12307.1_ex18_19:14273624-14273647:+_5-4	ADGRL1	TRUE	292	626	785	679	418	677	356	345	405	760	673	348	715	656	343	307	823	421	867	637
LPHN1_CCDS12307.1_ex18_19:14273892-14273915:-_5-5	ADGRL1	FALSE	284	311	769	573	429	783	176	312	316	707	701	586	534	602	423	461	659	639	616	564
LPHN1_CCDS12307.1_ex15_19:14270938-14270961:+_5-1	ADGRL1	FALSE	534	374	620	620	429	884	377	295	460	815	705	485	510	666	469	616	678	643	523	702
LPHN2_CCDS689.1_ex1_1:82372762-82372785:+_5-1	ADGRL2	FALSE	186	318	397	165	242	448	149	162	237	399	334	234	114	263	403	241	322	277	463	346
sgLPHN2_2	ADGRL2	FALSE	197	80	184	98	186	322	245	99	152	315	206	269	155	166	154	139	292	272	137	205
LPHN2_CCDS689.1_ex3_1:82409284-82409307:+_5-4	ADGRL2	FALSE	153	132	218	230	170	96	85	147	218	200	135	51	52	42	61	98	72	188	22	124
sgLPHN2_10	ADGRL2	FALSE	74	113	94	47	108	62	60	110	62	162	143	148	40	94	116	52	97	142	177	132
sgLPHN2_8	ADGRL2	TRUE	207	135	196	194	108	316	106	60	139	358	219	143	114	193	95	60	84	120	157	269
LPHN2_CCDS689.1_ex3_1:82408783-82408806:-_5-3	ADGRL2	FALSE	44	4	58	15	23	74	0	16	0	109	106	0	14	28	72	23	39	23	34	66
sgLPHN2_1	ADGRL2	FALSE	114	105	181	89	63	153	160	115	158	188	148	126	139	42	125	89	196	128	51	142
LPHN2_CCDS689.1_ex8_1:82431826-82431849:-_5-5	ADGRL2	FALSE	233	371	570	228	292	394	516	539	223	519	270	589	271	291	360	221	439	241	456	445
LPHN2_CCDS689.1_ex1_1:82372799-82372822:+_5-2	ADGRL2	FALSE	132	175	323	148	197	227	146	75	157	314	245	191	219	236	148	200	329	323	309	253
sgLPHN2_7	ADGRL2	TRUE	112	108	434	234	231	389	104	267	134	498	92	119	114	136	128	188	105	254	285	375
LPHN3_CCDS54768.1_ex4_4:62598950-62598973:+_5-2	ADGRL3	FALSE	478	897	1107	668	499	733	431	861	551	726	629	793	685	480	449	421	972	731	548	632
LPHN3_CCDS54768.1_ex8_4:62775393-62775416:-_5-3	ADGRL3	FALSE	202	371	445	345	309	411	271	252	281	499	349	181	257	193	252	229	341	236	349	426
LPHN3_CCDS54768.1_ex10_4:62800622-62800645:+_5-5	ADGRL3	TRUE	308	401	606	174	272	568	412	513	385	722	348	538	311	525	554	223	494	308	307	607
LPHN3_CCDS54768.1_ex4_4:62598836-62598859:-_5-1	ADGRL3	TRUE	238	447	697	472	305	839	131	383	470	524	614	353	628	377	321	425	696	519	481	519
LPHN3_CCDS54768.1_ex8_4:62775446-62775469:+_5-4	ADGRL3	FALSE	185	316	284	240	182	389	278	155	185	477	345	208	157	248	141	115	161	307	123	353
ELTD1_CCDS41352.1_ex13_1:79470782-79470805:+_5-5	ADGRL4	FALSE	257	437	539	134	252	732	157	170	207	638	620	261	242	274	401	149	358	320	301	527
ELTD1_CCDS41352.1_ex12_1:79412017-79412040:-_5-3	ADGRL4	TRUE	87	16	105	7	46	115	113	66	94	178	48	18	31	71	46	51	77	138	113	150
ELTD1_CCDS41352.1_ex7_1:79392601-79392624:+_5-1	ADGRL4	TRUE	338	325	392	224	325	472	376	120	413	458	350	146	251	354	264	174	104	249	360	333
ELTD1_CCDS41352.1_ex12_1:79412058-79412081:+_5-4	ADGRL4	FALSE	342	449	704	420	552	813	690	619	550	690	642	460	489	437	332	703	637	518	318	523
ELTD1_CCDS41352.1_ex12_1:79411972-79411995:-_5-2	ADGRL4	FALSE	34	81	126	60	73	99	92	120	49	137	120	15	68	59	44	48	21	71	33	92
GPR98_CCDS47246.1_ex26_5:89977180-89977203:-_5-4	ADGRV1	TRUE	223	337	386	244	396	284	565	180	255	483	391	357	207	197	259	292	336	471	343	400
GPR98_CCDS47246.1_ex23_5:89971168-89971191:+_5-3	ADGRV1	FALSE	243	317	404	84	283	493	251	119	188	504	478	433	258	261	219	269	368	382	245	461
GPR98_CCDS47246.1_ex19_5:89949372-89949395:+_5-2	ADGRV1	TRUE	355	247	388	153	358	651	249	333	311	511	370	341	379	406	319	344	313	439	410	367
GPR98_CCDS47246.1_ex30_5:89986827-89986850:-_5-5	ADGRV1	FALSE	477	917	1598	705	706	1420	399	556	655	800	1196	939	777	696	672	1201	2242	1176	963	678
GPR98_CCDS47246.1_ex7_5:89924640-89924663:-_5-1	ADGRV1	FALSE	232	258	613	159	220	274	388	202	396	774	176	132	101	153	207	164	236	277	168	543
ADH1A_CCDS3648.1_ex4_4:100205756-100205779:+_5-2	ADH1A	FALSE	173	247	334	195	114	220	192	271	177	401	256	183	174	281	124	134	230	365	174	303
ADH1A_CCDS3648.1_ex3_4:100203682-100203705:-_5-1	ADH1A	TRUE	311	282	475	463	306	420	274	212	447	442	437	415	250	338	261	260	284	299	108	348
ADH1A_CCDS3648.1_ex7_4:100208716-100208739:+_5-5	ADH1A	TRUE	98	162	248	53	188	190	52	45	55	168	152	106	85	142	214	237	204	139	132	145
ADH1A_CCDS3648.1_ex6_4:100208090-100208113:-_5-4	ADH1A	FALSE	231	258	356	266	251	427	300	154	219	530	586	266	285	184	326	184	400	362	370	390
ADH1A_CCDS3648.1_ex5_4:100205923-100205946:-_5-3	ADH1A	FALSE	362	515	598	286	374	609	714	454	531	501	536	257	316	587	375	263	398	598	484	410
ADH1B_CCDS34033.1_ex4_4:100237119-100237142:-_5-2	ADH1B	FALSE	270	351	530	265	331	528	736	479	479	500	821	514	389	307	340	351	815	563	431	386
ADH1B_CCDS34033.1_ex4_4:100237053-100237076:-_5-1	ADH1B	TRUE	410	321	596	337	278	434	109	271	343	439	517	769	553	313	459	343	705	444	837	342
ADH1B_CCDS34033.1_ex5_4:100237422-100237445:-_5-4	ADH1B	FALSE	237	337	423	105	307	409	287	277	305	427	387	240	251	282	222	277	230	330	263	410
ADH1B_CCDS34033.1_ex5_4:100237440-100237463:+_5-5	ADH1B	FALSE	166	248	378	151	213	163	138	137	257	337	163	177	119	100	41	99	149	350	107	250
ADH1B_CCDS34033.1_ex4_4:100237255-100237278:+_5-3	ADH1B	FALSE	365	502	873	251	443	682	362	393	439	471	669	355	323	443	612	319	440	635	437	403
ADH4_CCDS34032.1_ex6_4:100062741-100062764:+_5-5	ADH4	FALSE	291	359	640	313	225	578	344	273	391	459	613	577	262	403	328	283	530	514	686	375
ADH4_CCDS34032.1_ex6_4:100062693-100062716:+_5-4	ADH4	TRUE	177	215	308	130	136	388	278	415	356	350	322	395	315	221	157	67	543	245	304	334
ADH4_CCDS34032.1_ex5_4:100060217-100060240:+_5-2	ADH4	FALSE	92	193	340	294	189	259	186	100	103	186	297	117	50	124	142	162	107	150	165	162
ADH4_CCDS34032.1_ex4_4:100057812-100057835:+_5-1	ADH4	FALSE	189	223	138	268	83	331	65	224	169	196	89	230	212	212	79	91	155	90	337	181
ADH4_CCDS34032.1_ex5_4:100060262-100060285:+_5-3	ADH4	TRUE	96	45	86	127	146	119	219	3	67	160	279	59	75	43	120	186	81	73	142	134
ADH5_CCDS47111.1_ex4_4:99998062-99998085:-_5-5	ADH5	FALSE	83	69	86	130	77	189	59	56	43	86	42	40	77	119	29	42	37	91	103	79
ADH5_CCDS47111.1_ex6_4:100003237-100003260:+_5-3	ADH5	FALSE	137	241	381	138	129	219	7	49	108	457	134	205	138	224	273	151	209	189	247	364
ADH5_CCDS47111.1_ex6_4:100003190-100003213:+_5-2	ADH5	FALSE	76	196	181	31	113	267	76	45	134	291	39	68	169	94	57	149	94	150	51	256
ADH6_CCDS3647.1_ex3_4:100131250-100131273:+_5-2	ADH6	TRUE	289	279	580	201	331	387	159	94	330	547	275	226	237	100	169	186	268	388	173	379
ADH6_CCDS3647.1_ex2_4:100130074-100130097:-_5-1	ADH6	FALSE	140	288	373	198	136	438	108	144	169	262	259	330	195	203	407	152	468	232	94	260
ADH6_CCDS3647.1_ex6_4:100137316-100137339:-_5-5	ADH6	FALSE	222	282	566	267	210	189	124	114	304	354	209	160	159	226	155	149	175	318	146	287
ADH6_CCDS3647.1_ex5_4:100134846-100134869:-_5-3	ADH6	TRUE	123	154	132	53	119	79	131	118	127	349	73	66	90	209	120	77	61	114	125	241
ADH6_CCDS3647.1_ex5_4:100134890-100134913:-_5-4	ADH6	FALSE	373	464	905	447	406	899	648	112	354	614	723	576	407	335	466	572	501	398	668	504
ADH7_CCDS34034.1_ex5_4:100349264-100349287:-_5-4	ADH7	TRUE	232	502	520	225	179	577	360	164	291	410	142	154	471	342	225	324	378	210	317	341
ADH7_CCDS34034.1_ex4_4:100349039-100349062:-_5-1	ADH7	FALSE	287	391	476	232	392	944	199	301	356	454	437	317	455	156	448	264	447	296	240	297
ADH7_CCDS34034.1_ex5_4:100349238-100349261:+_5-3	ADH7	FALSE	207	217	433	548	183	367	97	215	243	401	300	308	215	343	344	308	514	288	489	315
ADH7_CCDS34034.1_ex4_4:100349131-100349154:-_5-2	ADH7	TRUE	319	212	502	190	476	498	497	297	364	506	244	276	200	265	214	149	191	219	256	363
ADH7_CCDS34034.1_ex6_4:100349699-100349722:-_5-5	ADH7	FALSE	392	458	482	497	267	654	365	208	338	545	465	437	476	499	373	462	292	339	426	454
ADHFE1_CCDS6190.2_ex5_8:67357461-67357484:+_5-2	ADHFE1	FALSE	242	222	371	199	225	241	159	417	430	362	219	286	188	281	162	127	183	303	377	289
ADHFE1_CCDS6190.2_ex5_8:67357506-67357529:+_5-3	ADHFE1	TRUE	128	164	191	53	77	202	63	161	161	446	302	111	112	247	299	116	123	208	34	351
ADHFE1_CCDS6190.2_ex6_8:67359512-67359535:+_5-4	ADHFE1	FALSE	99	45	153	44	47	175	37	103	76	326	102	92	63	120	53	104	102	97	72	219
ADHFE1_CCDS6190.2_ex4_8:67356894-67356917:-_5-1	ADHFE1	FALSE	156	215	384	145	238	359	134	111	262	495	416	225	192	160	332	195	387	323	230	355
ADHFE1_CCDS6190.2_ex7_8:67361168-67361191:-_5-5	ADHFE1	TRUE	208	403	670	270	324	225	417	330	286	606	449	406	467	140	155	275	535	427	418	545
ADI1_CCDS1653.1_ex1_2:3504646-3504669:+_5-1	ADI1	FALSE	274	337	473	689	480	633	319	635	498	482	607	756	459	414	531	420	585	338	914	393
ADI1_CCDS1653.1_ex2_2:3517642-3517665:+_5-3	ADI1	TRUE	76	129	105	59	123	212	56	200	187	154	147	104	39	117	33	143	74	94	156	87
ADI1_CCDS1653.1_ex3_2:3523141-3523164:-_5-5	ADI1	TRUE	294	366	961	379	275	875	382	102	430	575	472	566	292	380	339	233	498	454	499	470
ADI1_CCDS1653.1_ex1_2:3504745-3504768:-_5-2	ADI1	FALSE	70	47	73	99	57	116	234	183	89	115	53	57	34	18	59	29	121	128	156	78
ADI1_CCDS1653.1_ex2_2:3517674-3517697:-_5-4	ADI1	FALSE	201	64	163	147	135	137	196	173	217	409	218	107	70	137	160	121	71	80	151	288
ADIG_CCDS54461.1_ex0_20:37209972-37209995:+_5-1	ADIG	TRUE	174	168	106	87	57	205	158	43	115	230	162	76	44	89	164	79	101	121	151	190
ADIG_CCDS54461.1_ex1_20:37214712-37214735:-_5-5	ADIG	TRUE	387	262	495	194	209	291	291	432	321	584	373	253	355	195	174	254	369	282	243	465
ADIG_CCDS54461.1_ex0_20:37209995-37210018:+_5-2	ADIG	FALSE	110	232	404	111	146	112	195	29	164	333	164	195	269	145	147	186	331	207	221	209
ADIG_CCDS54461.1_ex1_20:37214657-37214680:+_5-3	ADIG	FALSE	215	327	468	47	154	616	430	227	314	409	513	275	142	191	357	436	290	290	451	340
ADIG_CCDS54461.1_ex1_20:37214686-37214709:+_5-4	ADIG	FALSE	185	360	310	253	352	412	330	217	328	524	609	366	395	346	266	320	646	427	391	409
ADIPOQ_CCDS3284.1_ex1_3:186572028-186572051:-_5-3	ADIPOQ	TRUE	297	329	795	209	400	882	669	207	517	500	496	276	308	393	411	302	239	325	360	426
ADIPOQ_CCDS3284.1_ex1_3:186571968-186571991:+_5-2	ADIPOQ	FALSE	85	203	255	45	86	510	271	91	122	155	211	130	147	93	126	34	81	113	70	155
ADIPOQ_CCDS3284.1_ex1_3:186572178-186572201:+_5-5	ADIPOQ	FALSE	430	638	791	229	306	762	455	734	536	573	660	447	559	639	623	476	901	459	661	500
ADIPOQ_CCDS3284.1_ex0_3:186571002-186571025:-_5-1	ADIPOQ	FALSE	383	910	830	363	508	741	307	677	522	581	807	916	681	534	577	646	915	771	980	470
ADIPOQ_CCDS3284.1_ex1_3:186572142-186572165:-_5-4	ADIPOQ	TRUE	113	114	233	166	104	241	137	155	164	219	98	153	166	79	90	251	80	131	66	206
ADIPOR1_CCDS1430.1_ex4_1:202915658-202915681:-_5-4	ADIPOR1	FALSE	230	132	363	635	343	479	168	46	238	351	236	177	117	206	207	61	332	203	325	237
ADIPOR1_CCDS1430.1_ex4_1:202915615-202915638:+_5-3	ADIPOR1	TRUE	356	323	488	322	364	616	279	422	403	478	457	345	379	392	276	499	480	301	425	397
ADIPOR1_CCDS1430.1_ex4_1:202915555-202915578:+_5-1	ADIPOR1	TRUE	378	363	611	290	201	285	350	173	369	446	288	155	363	279	385	272	253	191	235	358
ADIPOR1_CCDS1430.1_ex4_1:202915727-202915750:-_5-5	ADIPOR1	FALSE	215	111	357	305	175	216	256	241	288	374	394	231	299	149	174	174	148	304	187	274
ADIPOR1_CCDS1430.1_ex4_1:202915589-202915612:-_5-2	ADIPOR1	FALSE	259	442	384	194	237	399	474	193	204	295	322	255	189	325	278	141	95	414	143	187
ADIPOR2_CCDS8511.1_ex3_12:1889629-1889652:-_5-5	ADIPOR2	FALSE	253	204	314	433	245	359	191	346	413	375	365	147	183	252	128	238	173	423	514	274
ADIPOR2_CCDS8511.1_ex2_12:1887011-1887034:+_5-2	ADIPOR2	FALSE	207	502	1030	460	303	1070	467	216	238	557	659	372	482	236	368	268	653	427	425	444
ADIPOR2_CCDS8511.1_ex1_12:1882072-1882095:-_5-1	ADIPOR2	TRUE	147	130	393	45	253	398	447	172	309	283	243	121	167	235	176	269	121	532	156	224
ADIPOR2_CCDS8511.1_ex2_12:1887047-1887070:+_5-3	ADIPOR2	FALSE	175	147	409	280	202	339	154	202	126	258	321	292	218	183	168	72	188	163	246	240
ADIPOR2_CCDS8511.1_ex2_12:1887087-1887110:-_5-4	ADIPOR2	TRUE	355	387	885	414	394	725	411	203	390	548	679	463	318	352	390	565	724	432	500	432
ADIRF_CCDS7381.1_ex1_10:88729998-88730021:-_5-2	ADIRF	FALSE	300	338	814	191	416	561	141	258	426	606	571	555	365	509	313	330	638	496	484	533
ADIRF_CCDS7381.1_ex2_10:88730265-88730288:-_5-5	ADIRF	FALSE	187	352	253	138	267	456	301	95	194	457	320	255	152	288	237	210	309	210	267	348
ADIRF_CCDS7381.1_ex2_10:88730232-88730255:-_5-3	ADIRF	TRUE	238	245	385	275	229	498	197	295	236	551	331	386	268	265	392	129	478	217	497	512
ADIRF_CCDS7381.1_ex1_10:88729975-88729998:+_5-1	ADIRF	TRUE	234	337	478	355	244	300	364	133	237	584	422	125	213	315	267	247	279	341	193	455
ADIRF_CCDS7381.1_ex2_10:88730247-88730270:-_5-4	ADIRF	FALSE	320	341	320	401	228	584	279	270	363	451	324	247	159	158	311	229	284	513	340	411
ADK_CCDS55716.1_ex4_10:76153993-76154016:-_5-2	ADK	FALSE	305	353	699	118	285	339	328	445	346	319	322	360	232	227	241	202	431	325	265	237
ADK_CCDS55716.1_ex4_10:76154039-76154062:+_5-3	ADK	TRUE	200	293	546	241	211	858	349	268	317	487	543	161	228	201	280	338	818	349	341	405
ADK_CCDS55716.1_ex3_10:76074446-76074469:+_5-1	ADK	TRUE	22	78	90	66	102	161	70	119	49	291	106	156	30	86	72	135	91	76	181	229
ADK_CCDS55716.1_ex5_10:76158230-76158253:-_5-4	ADK	FALSE	182	115	280	187	209	161	270	273	270	434	397	163	246	200	185	210	162	201	138	296
ADK_CCDS55716.1_ex5_10:76158278-76158301:+_5-5	ADK	FALSE	189	114	159	67	93	225	152	150	90	211	216	172	114	152	156	195	163	129	195	187
ADM_CCDS7801.1_ex1_11:10327555-10327578:+_5-3	ADM	FALSE	414	736	1403	711	707	941	429	695	609	626	644	421	512	357	654	742	953	743	782	514
ADM_CCDS7801.1_ex2_11:10327892-10327915:-_5-5	ADM	FALSE	411	592	727	99	351	672	237	397	533	715	510	474	373	349	573	265	569	429	587	534
ADM_CCDS7801.1_ex1_11:10327583-10327606:-_5-4	ADM	TRUE	464	349	546	711	342	441	383	257	518	683	608	373	261	393	379	400	220	386	384	536
ADM_CCDS7801.1_ex1_11:10327499-10327522:+_5-1	ADM	TRUE	368	412	450	444	336	657	476	409	334	694	468	258	197	291	511	488	269	641	413	544
ADM_CCDS7801.1_ex1_11:10327542-10327565:-_5-2	ADM	FALSE	271	160	906	124	276	887	375	346	304	781	600	520	346	278	360	333	433	332	429	609
ADM2_CCDS33682.1_ex1_22:50921151-50921174:+_5-5	ADM2	TRUE	182	289	323	126	173	437	197	6	193	191	252	105	165	58	262	102	150	69	152	138
ADM2_CCDS33682.1_ex1_22:50921103-50921126:-_5-4	ADM2	FALSE	522	601	862	187	608	1008	405	582	682	626	461	591	389	356	282	457	541	578	594	490
ADM2_CCDS33682.1_ex1_22:50921047-50921070:-_5-2	ADM2	TRUE	575	446	761	390	558	1075	1116	338	474	623	1014	532	445	514	341	489	510	539	482	536
ADM2_CCDS33682.1_ex0_22:50920364-50920387:+_5-1	ADM2	FALSE	257	252	769	424	339	543	442	485	474	533	588	390	322	376	358	448	628	552	346	382
ADM2_CCDS33682.1_ex1_22:50921064-50921087:+_5-3	ADM2	FALSE	508	478	876	775	671	784	313	360	654	640	451	364	464	445	530	494	420	767	535	458
ADM5_CCDS46146.1_ex1_19:50193425-50193448:-_5-3	ADM5	TRUE	141	199	357	150	207	484	222	144	212	409	302	157	111	180	134	102	141	174	195	340
ADM5_CCDS46146.1_ex1_19:50193407-50193430:-_5-2	ADM5	FALSE	234	254	560	285	367	478	334	342	376	509	336	236	168	220	288	314	277	408	235	377
ADM5_CCDS46146.1_ex1_19:50193507-50193530:-_5-4	ADM5	FALSE	136	294	411	343	285	656	427	314	341	619	415	421	488	294	291	291	512	475	307	500
ADM5_CCDS46146.1_ex1_19:50193563-50193586:+_5-5	ADM5	TRUE	342	347	571	388	377	641	370	215	658	873	342	394	312	364	402	230	210	531	371	763
ADM5_CCDS46146.1_ex1_19:50193389-50193412:+_5-1	ADM5	FALSE	261	445	594	448	291	904	524	358	535	654	763	736	495	530	496	498	632	303	511	551
ADNP_CCDS13433.1_ex0_20:49510441-49510464:+_5-3	ADNP	TRUE	184	159	415	93	342	619	372	132	280	495	356	360	114	396	231	270	219	422	390	397
ADNP_CCDS13433.1_ex0_20:49510599-49510622:+_5-4	ADNP	TRUE	269	250	586	157	305	442	157	163	421	452	456	290	329	330	229	274	627	257	229	368
ADNP_CCDS13433.1_ex0_20:49509755-49509778:+_5-1	ADNP	FALSE	75	2	60	27	20	22	36	170	111	113	90	56	3	54	11	42	83	35	33	89
ADNP_CCDS13433.1_ex0_20:49510830-49510853:+_5-5	ADNP	FALSE	426	749	720	555	447	759	553	335	417	725	458	592	481	194	373	386	685	462	721	663
ADNP_CCDS13433.1_ex0_20:49510108-49510131:-_5-2	ADNP	FALSE	361	359	386	405	340	866	382	372	490	426	421	286	365	273	271	445	442	513	224	326
ADNP2_CCDS32853.1_ex2_18:77893973-77893996:-_5-2	ADNP2	FALSE	94	170	191	112	39	20	54	64	108	201	126	141	49	134	50	64	41	104	260	130
ADNP2_CCDS32853.1_ex2_18:77893683-77893706:-_5-1	ADNP2	TRUE	429	207	507	589	358	452	399	239	363	500	304	324	192	340	229	218	168	303	253	401
ADNP2_CCDS32853.1_ex2_18:77894469-77894492:+_5-4	ADNP2	FALSE	296	269	581	227	304	713	474	512	428	469	465	500	327	616	431	321	488	475	291	368
ADNP2_CCDS32853.1_ex2_18:77894424-77894447:-_5-3	ADNP2	FALSE	256	620	368	486	234	351	521	560	235	441	487	375	255	272	381	264	336	373	557	361
ADNP2_CCDS32853.1_ex2_18:77894775-77894798:+_5-5	ADNP2	TRUE	159	207	198	132	252	371	241	216	328	322	206	377	164	279	223	224	186	229	154	252
ADO_CCDS7266.2_ex0_10:64565001-64565024:-_5-2	ADO	TRUE	173	202	318	166	187	170	414	9	247	439	178	231	54	138	158	171	96	293	325	372
ADO_CCDS7266.2_ex0_10:64565080-64565103:+_5-3	ADO	FALSE	159	325	777	431	165	770	323	261	210	485	438	383	293	377	281	303	550	363	506	396
ADO_CCDS7266.2_ex0_10:64565215-64565238:+_5-5	ADO	FALSE	273	257	610	188	152	391	565	359	212	537	436	126	452	285	246	159	278	142	354	444
ADO_CCDS7266.2_ex0_10:64564899-64564922:-_5-1	ADO	TRUE	228	383	536	86	293	499	270	503	261	494	250	227	392	245	428	183	353	148	301	417
ADO_CCDS7266.2_ex0_10:64565113-64565136:+_5-4	ADO	FALSE	265	386	659	267	241	485	231	294	254	448	369	414	242	318	339	215	584	267	161	403
ADORA1_CCDS1434.1_ex0_1:203098289-203098312:-_5-2	ADORA1	FALSE	98	249	222	188	98	142	86	154	116	371	232	98	159	254	66	105	99	113	172	278
ADORA1_CCDS1434.1_ex1_1:203134486-203134509:+_5-5	ADORA1	TRUE	282	255	464	270	224	649	234	466	415	577	369	217	227	336	288	239	492	346	373	410
ADORA1_CCDS1434.1_ex1_1:203134397-203134420:+_5-4	ADORA1	FALSE	184	149	202	84	185	297	388	156	258	453	77	97	79	164	122	118	65	106	78	342
ADORA1_CCDS1434.1_ex0_1:203098161-203098184:+_5-1	ADORA1	FALSE	125	309	313	315	217	207	468	64	156	320	342	504	228	233	508	175	446	345	233	315
ADORA1_CCDS1434.1_ex0_1:203098302-203098325:-_5-3	ADORA1	TRUE	274	360	489	157	203	523	294	437	294	594	202	361	299	229	214	129	211	220	356	421
ADORA2A_CCDS13826.1_ex1_22:24836649-24836672:+_5-4	ADORA2A	FALSE	355	262	698	406	266	712	278	253	520	647	879	473	312	405	350	471	549	467	443	513
ADORA2A_CCDS13826.1_ex1_22:24836555-24836578:+_5-3	ADORA2A	FALSE	296	458	799	301	322	786	112	210	546	566	516	427	308	401	420	394	992	489	327	498
ADORA2A_CCDS13826.1_ex0_22:24829516-24829539:+_5-1	ADORA2A	TRUE	379	618	679	538	439	807	345	761	479	885	960	669	669	369	559	347	904	618	731	667
ADORA2A_CCDS13826.1_ex1_22:24836668-24836691:+_5-5	ADORA2A	FALSE	203	382	264	169	167	301	484	94	330	401	615	174	217	451	266	98	207	274	176	263
ADORA2A_CCDS13826.1_ex0_22:24829565-24829588:-_5-2	ADORA2A	TRUE	198	291	292	343	261	598	281	362	305	631	387	275	224	353	251	309	213	361	333	485
ADORA2B_CCDS11173.1_ex0_17:15848854-15848877:-_5-2	ADORA2B	TRUE	187	332	631	235	309	622	413	393	316	460	567	322	233	323	302	332	661	456	566	459
ADORA2B_CCDS11173.1_ex1_17:15878235-15878258:-_5-4	ADORA2B	FALSE	172	410	413	200	127	514	53	105	191	372	269	185	246	226	159	139	193	194	332	238
ADORA2B_CCDS11173.1_ex1_17:15878303-15878326:+_5-5	ADORA2B	FALSE	328	478	970	230	619	817	238	681	516	619	634	765	510	320	337	486	429	620	632	453
ADORA2B_CCDS11173.1_ex1_17:15878063-15878086:+_5-3	ADORA2B	TRUE	395	163	486	119	191	744	385	371	185	486	279	280	183	227	92	228	342	487	313	377
ADORA2B_CCDS11173.1_ex0_17:15848837-15848860:+_5-1	ADORA2B	FALSE	319	405	626	589	366	843	545	167	355	581	501	554	486	291	401	473	445	476	526	517
ADORA3_CCDS838.1_ex5_1:112045807-112045830:-_12-11	ADORA3	FALSE	79	259	309	151	116	200	17	82	75	297	221	138	170	118	76	77	136	257	74	285
ADORA3_CCDS839.1_ex0_1:112043167-112043190:-_12-9	ADORA3	FALSE	68	320	259	260	103	130	27	100	120	184	127	142	44	196	91	126	38	195	203	134
ADORA3_CCDS41369.1_ex3_1:112031595-112031618:-_12-6	ADORA3	FALSE	230	235	529	455	296	477	612	325	298	594	409	457	137	313	499	193	476	475	277	406
ADORA3_CCDS41369.1_ex3_1:112031517-112031540:+_12-4	ADORA3	FALSE	117	292	414	256	203	516	609	249	233	315	506	338	205	575	273	205	335	264	274	205
ADORA3_CCDS839.1_ex0_1:112042939-112042962:+_12-7	ADORA3	FALSE	255	244	498	183	378	534	200	82	353	495	448	304	251	324	293	127	462	328	412	393
ADORA3_CCDS41369.1_ex5_1:112106455-112106478:+_12-12	ADORA3	FALSE	136	249	199	274	149	220	252	231	169	395	170	116	154	223	218	285	415	206	256	339
ADORA3_CCDS41369.1_ex3_1:112031542-112031565:-_12-5	ADORA3	FALSE	117	90	206	78	180	183	216	13	77	264	17	30	58	71	132	93	28	70	71	170
ADORA3_CCDS41369.1_ex3_1:112031411-112031434:-_12-2	ADORA3	FALSE	126	235	242	73	57	175	101	116	132	534	324	184	124	111	273	108	271	55	135	434
ADORA3_CCDS839.1_ex0_1:112043089-112043112:+_12-8	ADORA3	TRUE	254	209	302	185	232	205	382	169	289	474	352	152	157	354	123	187	90	128	135	350
ADORA3_CCDS41369.1_ex3_1:112031373-112031396:-_12-1	ADORA3	TRUE	240	322	332	179	283	452	235	181	251	671	290	229	160	255	204	181	209	305	353	442
ADORA3_CCDS838.1_ex5_1:112045753-112045776:-_12-10	ADORA3	FALSE	359	576	806	497	466	923	456	281	489	421	736	839	450	526	438	482	829	692	658	405
ADORA3_CCDS41369.1_ex3_1:112031458-112031481:-_12-3	ADORA3	FALSE	186	123	412	42	245	692	486	300	261	426	310	379	358	241	272	278	246	442	286	364
ADPGK_CCDS42057.1_ex6_15:73075831-73075854:+_5-4	ADPGK	TRUE	224	203	397	167	208	240	245	148	238	494	350	319	295	320	319	162	481	221	413	410
ADPGK_CCDS42057.1_ex3_15:73052845-73052868:-_5-3	ADPGK	TRUE	201	432	353	311	275	353	117	177	227	382	449	311	299	269	311	166	515	453	415	405
ADPGK_CCDS42057.1_ex2_15:73048702-73048725:+_5-1	ADPGK	FALSE	216	406	733	477	329	562	680	217	329	535	518	370	236	321	317	303	487	319	612	465
ADPGK_CCDS42057.1_ex2_15:73048739-73048762:+_5-2	ADPGK	FALSE	435	522	923	502	311	404	513	471	381	538	705	296	372	486	479	390	380	461	650	450
ADPGK_CCDS42057.1_ex6_15:73075854-73075877:+_5-5	ADPGK	FALSE	352	503	1075	396	482	1057	354	421	521	702	775	772	467	437	494	396	919	802	826	629
ADPRH_CCDS2990.1_ex0_3:119301139-119301162:+_5-2	ADPRH	TRUE	173	293	550	79	141	393	216	121	216	464	228	345	221	142	167	241	297	296	237	451
ADPRH_CCDS2990.1_ex1_3:119305286-119305309:+_5-5	ADPRH	FALSE	128	320	414	102	194	517	328	239	237	461	294	359	432	326	445	269	312	504	341	361
ADPRH_CCDS2990.1_ex0_3:119301177-119301200:+_5-3	ADPRH	FALSE	238	440	473	375	189	648	169	82	226	471	555	372	261	249	297	284	599	246	664	355
ADPRH_CCDS2990.1_ex1_3:119305236-119305259:-_5-4	ADPRH	FALSE	274	360	340	221	327	854	428	189	456	523	732	291	464	290	483	327	500	467	359	400
[truncated: 99,087 more rows]
