# Supplementary material for: Minimal genome-wide human CRISPR-Cas9 library
Source: Genome Biol. 2021 Jan 21;22:40. doi: 10.1186/s13059-021-02268-4 (PMC7818936; doi:10.1186/s13059-021-02268-4)
Supplement: Supplementary file 7 — Additional file 7: Table S6. sgRNA counts of the CRISPR-Cas9 screens followed by drug treatment with dabrafenib in HT-29 cells. [file 13059_2021_2268_MOESM7_ESM.xlsx]

## Sheet: Manifest
cell_line	replicate	medium	time	control	sample
HT-29	R1	Initial	D8	Plasmid_v1.1	EGAN00001564663.sample
HT-29	R1	DMSO	D10	Plasmid_v1.1	EGAN00001564646.sample
HT-29	R1	DMSO	D14	Plasmid_v1.1	EGAN00001564647.sample
HT-29	R1	DMSO	D18	Plasmid_v1.1	EGAN00001564648.sample
HT-29	R1	DMSO	D21	Plasmid_v1.1	EGAN00001564649.sample
HT-29	R1	Dabraf	D10	Plasmid_v1.1	EGAN00001564650.sample
HT-29	R1	Dabraf	D14	Plasmid_v1.1	EGAN00001564651.sample
HT-29	R1	Dabraf	D18	Plasmid_v1.1	EGAN00001564652.sample
HT-29	R1	Dabraf	D21	Plasmid_v1.1	EGAN00001564653.sample
HT-29	R2	Initial	D8	Plasmid_v1.1	4708STDY6820039.sample
HT-29	R2	DMSO	D10	Plasmid_v1.1	4708STDY6820040.sample
HT-29	R2	DMSO	D14	Plasmid_v1.1	4708STDY6820042.sample
HT-29	R2	DMSO	D18	Plasmid_v1.1	4708STDY6820044.sample
HT-29	R2	DMSO	D21	Plasmid_v1.1	4708STDY6820046.sample
HT-29	R2	Dabraf	D10	Plasmid_v1.1	4708STDY6820041.sample
HT-29	R2	Dabraf	D14	Plasmid_v1.1	4708STDY6820043.sample
HT-29	R2	Dabraf	D18	Plasmid_v1.1	4708STDY6820045.sample
HT-29	R2	Dabraf	D21	Plasmid_v1.1	4708STDY6820047.sample
HT-29	R3	Initial	D8	Plasmid_v1.1	EGAN00001564661.sample
HT-29	R3	DMSO	D10	Plasmid_v1.1	EGAN00001564654.sample
HT-29	R3	DMSO	D14	Plasmid_v1.1	EGAN00001564655.sample
HT-29	R3	DMSO	D18	Plasmid_v1.1	EGAN00001564656.sample
HT-29	R3	DMSO	D21	Plasmid_v1.1	EGAN00001564657.sample
HT-29	R3	Dabraf	D10	Plasmid_v1.1	EGAN00001564658.sample
HT-29	R3	Dabraf	D14	Plasmid_v1.1	EGAN00001564659.sample
HT-29	R3	Dabraf	D18	Plasmid_v1.1	EGAN00001564660.sample
HT-29	R3	Dabraf	D21	Plasmid_v1.1	EGAN00001564662.sample

## Sheet: Raw counts
sgRNA	Approved_Symbol	MinLibCas9_guide	4708STDY6820039.sample	4708STDY6820043.sample	4708STDY6820041.sample	4708STDY6820047.sample	EGAN00001564657.sample	4708STDY6820042.sample	EGAN00001564648.sample	EGAN00001564653.sample	EGAN00001564660.sample	EGAN00001564654.sample	EGAN00001564650.sample	EGAN00001564655.sample	4708STDY6820046.sample	EGAN00001564651.sample	4708STDY6820040.sample	EGAN00001564658.sample	EGAN00001564652.sample	EGAN00001564649.sample	EGAN00001564656.sample	EGAN00001564646.sample	EGAN00001564662.sample	EGAN00001564647.sample	4708STDY6820044.sample	EGAN00001564659.sample	EGAN00001564661.sample	EGAN00001564663.sample	4708STDY6820045.sample	Plasmid_v1.1
A1BG_CCDS12976.1_ex4_19:58863655-58863678:+_5-2	A1BG	FALSE	225	191	243	211	364	145	222	243	401	329	322	312	239	259	317	324	369	322	348	320	258	231	218	380	352	416	143	503
A1BG_CCDS12976.1_ex4_19:58863697-58863720:-_5-3	A1BG	FALSE	529	386	303	418	534	509	740	587	584	497	643	909	376	649	635	700	663	690	856	473	504	689	385	580	518	525	416	812
A1BG_CCDS12976.1_ex3_19:58862927-58862950:-_5-1	A1BG	TRUE	243	319	293	339	470	344	477	443	558	444	405	446	339	449	482	477	423	482	650	674	382	599	352	545	427	517	203	586
A1BG_CCDS12976.1_ex4_19:58863866-58863889:+_5-4	A1BG	FALSE	299	137	256	157	271	129	216	192	274	396	258	473	116	441	314	302	314	355	327	352	219	363	160	201	462	465	213	604
A1BG_CCDS12976.1_ex5_19:58864367-58864390:-_5-5	A1BG	TRUE	206	153	250	152	281	208	429	205	371	354	438	284	174	319	320	265	405	379	203	296	131	383	224	440	339	480	114	480
A1CF_CCDS7241.1_ex6_10:52588014-52588037:-_5-1	A1CF	TRUE	175	158	196	265	297	178	191	233	187	244	377	181	171	317	362	295	315	322	192	292	276	262	254	463	257	179	161	452
A1CF_CCDS7241.1_ex7_10:52595962-52595985:-_5-2	A1CF	FALSE	23	48	41	22	72	77	19	120	93	31	26	54	44	84	27	40	68	70	63	75	55	57	81	12	66	61	50	61
A1CF_CCDS7241.1_ex9_10:52603844-52603867:-_5-5	A1CF	TRUE	188	191	224	248	206	241	402	238	436	313	259	214	125	286	217	228	356	363	185	366	239	295	196	406	302	362	223	372
A1CF_CCDS7241.1_ex7_10:52596023-52596046:+_5-3	A1CF	FALSE	266	276	233	448	543	332	625	437	437	494	355	348	209	362	297	380	480	656	455	384	506	437	396	580	416	363	362	572
A1CF_CCDS7241.1_ex9_10:52603761-52603784:+_5-4	A1CF	FALSE	32	38	48	106	46	43	62	91	95	105	173	42	51	50	28	38	82	68	126	91	72	29	26	133	35	107	70	100
A2M_CCDS44827.1_ex22_12:9252049-9252072:+_5-3	A2M	TRUE	261	192	254	242	307	211	481	544	293	518	363	585	228	424	348	326	424	502	305	312	345	281	275	325	452	403	281	418
A2M_CCDS44827.1_ex24_12:9254225-9254248:+_5-4	A2M	FALSE	299	321	326	358	794	318	726	460	633	362	546	756	324	619	253	580	748	590	447	756	625	611	506	767	622	757	414	602
A2M_CCDS44827.1_ex25_12:9256894-9256917:+_5-5	A2M	TRUE	351	311	347	324	451	239	600	343	622	517	508	635	266	638	493	562	619	653	526	486	512	524	330	614	478	638	327	607
A2M_CCDS44827.1_ex18_12:9246130-9246153:+_5-1	A2M	FALSE	253	225	274	340	808	458	727	733	732	726	606	702	403	514	553	529	811	790	779	674	630	652	399	572	498	482	289	583
A2M_CCDS44827.1_ex22_12:9252012-9252035:+_5-2	A2M	FALSE	303	252	151	315	291	247	350	305	298	283	331	293	371	396	306	327	460	288	219	410	357	304	275	307	360	340	208	392
A2ML1_CCDS8596.2_ex10_12:8994081-8994104:-_5-3	A2ML1	FALSE	261	183	170	278	349	205	290	198	548	314	391	425	221	392	346	233	275	588	264	184	300	436	342	295	314	242	240	275
A2ML1_CCDS8596.2_ex11_12:8995845-8995868:-_5-4	A2ML1	TRUE	398	340	339	467	563	333	530	556	546	517	619	633	373	406	452	429	543	723	559	550	479	556	425	616	521	553	279	654
A2ML1_CCDS8596.2_ex2_12:8976351-8976374:+_5-1	A2ML1	TRUE	369	310	292	399	656	402	584	641	494	503	567	484	378	479	494	617	717	631	423	471	348	617	347	617	520	513	330	684
A2ML1_CCDS8596.2_ex8_12:8990981-8991004:-_5-2	A2ML1	FALSE	135	195	187	267	366	209	358	469	439	307	430	381	216	402	221	390	466	383	362	351	358	330	211	365	273	394	196	386
A2ML1_CCDS8596.2_ex11_12:8995893-8995916:+_5-5	A2ML1	FALSE	145	262	154	148	221	156	254	292	174	146	180	238	146	244	188	251	156	245	195	217	178	228	142	250	133	208	163	214
A3GALT2_CCDS60080.1_ex2_1:33778149-33778172:+_5-5	A3GALT2	FALSE	216	205	207	331	385	209	304	209	553	261	340	208	192	322	336	394	263	380	319	454	409	424	324	369	423	336	136	499
A3GALT2_CCDS60080.1_ex0_1:33773046-33773069:-_5-3	A3GALT2	TRUE	175	265	188	277	368	353	286	323	303	317	276	373	266	345	430	509	487	467	469	370	276	388	94	283	354	372	151	512
A3GALT2_CCDS60080.1_ex0_1:33772971-33772994:+_5-2	A3GALT2	TRUE	176	219	151	258	312	224	166	331	310	218	265	398	315	349	407	300	410	335	233	204	130	284	202	285	312	353	209	472
A3GALT2_CCDS60080.1_ex1_1:33777651-33777674:-_5-4	A3GALT2	FALSE	341	260	214	303	464	267	537	406	368	402	374	479	306	381	356	224	492	479	359	371	297	559	287	491	329	416	198	450
A3GALT2_CCDS60080.1_ex0_1:33772950-33772973:-_5-1	A3GALT2	FALSE	260	392	302	379	464	337	579	241	549	565	432	474	327	639	498	442	740	558	515	422	416	544	414	539	447	486	371	666
A4GALT_CCDS14041.1_ex0_22:43089610-43089633:-_5-4	A4GALT	TRUE	259	239	366	282	324	170	528	448	478	436	339	230	324	339	402	427	407	357	302	440	329	287	410	426	362	289	312	494
A4GALT_CCDS14041.1_ex0_22:43089467-43089490:-_5-2	A4GALT	FALSE	247	337	305	451	542	334	662	503	543	517	444	706	336	338	432	597	580	540	602	443	365	509	468	609	527	567	276	670
A4GALT_CCDS14041.1_ex0_22:43089421-43089444:+_5-1	A4GALT	TRUE	351	352	325	387	514	458	442	460	411	552	407	449	322	339	495	524	531	415	497	616	343	661	325	729	504	650	253	688
A4GALT_CCDS14041.1_ex0_22:43089831-43089854:+_5-5	A4GALT	FALSE	174	220	239	256	357	320	499	341	405	397	399	413	174	652	414	533	536	328	416	311	325	328	564	494	372	433	275	469
A4GALT_CCDS14041.1_ex0_22:43089524-43089547:-_5-3	A4GALT	FALSE	322	389	380	349	516	398	682	548	639	662	518	478	393	605	493	529	585	670	675	915	379	546	450	535	559	693	340	615
A4GNT_CCDS3097.1_ex1_3:137849873-137849896:+_5-4	A4GNT	FALSE	255	244	254	197	472	196	434	478	525	384	361	478	294	536	356	420	499	591	508	383	306	455	289	357	483	486	180	499
A4GNT_CCDS3097.1_ex1_3:137849755-137849778:+_5-3	A4GNT	FALSE	175	180	100	130	256	120	474	310	248	132	244	245	234	279	204	183	339	424	141	305	339	339	169	212	261	175	281	384
A4GNT_CCDS3097.1_ex1_3:137849975-137849998:-_5-5	A4GNT	TRUE	201	267	209	248	431	326	374	423	495	468	416	579	183	377	267	340	509	527	529	385	350	373	314	481	410	325	303	383
A4GNT_CCDS3097.1_ex0_3:137843639-137843662:+_5-1	A4GNT	TRUE	255	225	341	268	449	218	291	394	386	360	344	536	201	347	303	393	499	427	374	429	385	482	194	488	510	360	310	518
A4GNT_CCDS3097.1_ex1_3:137849724-137849747:+_5-2	A4GNT	FALSE	174	135	138	175	166	158	256	316	236	153	267	285	102	277	205	222	294	361	260	234	229	261	114	262	172	267	168	246
AAAS_CCDS53797.1_ex11_12:53709177-53709200:-_5-3	AAAS	FALSE	0	0	0	0	0	0	0	0	0	0	0	0	0	0	0	0	0	0	0	0	0	0	0	0	0	0	0	0
AAAS_CCDS53797.1_ex13_12:53714441-53714464:+_5-5	AAAS	FALSE	237	266	277	296	515	390	480	432	500	654	430	748	297	516	267	604	490	573	506	481	354	412	305	480	416	450	254	475
AAAS_CCDS53797.1_ex11_12:53709154-53709177:+_5-2	AAAS	TRUE	280	226	288	377	347	313	390	482	480	411	477	392	285	422	411	417	375	508	456	488	359	430	461	357	442	532	247	551
AAAS_CCDS53797.1_ex13_12:53714423-53714446:-_5-4	AAAS	FALSE	168	185	233	206	328	205	340	278	446	540	304	317	288	377	256	239	368	249	354	257	345	252	206	245	335	311	194	388
AAAS_CCDS53797.1_ex8_12:53703443-53703466:-_5-1	AAAS	TRUE	203	274	239	321	303	118	252	468	270	387	291	199	196	321	336	248	485	454	388	446	193	413	241	300	330	426	184	437
AACS_CCDS9263.1_ex1_12:125558424-125558447:+_5-1	AACS	FALSE	89	70	150	92	105	155	184	152	196	101	154	243	111	172	119	146	270	222	177	146	129	142	147	130	90	183	80	171
AACS_CCDS9263.1_ex2_12:125561055-125561078:+_5-2	AACS	TRUE	446	450	367	430	473	504	765	499	728	533	612	589	378	504	431	567	635	640	511	698	526	745	488	517	631	638	535	640
AACS_CCDS9263.1_ex7_12:125591776-125591799:-_5-4	AACS	FALSE	322	457	364	540	640	577	812	648	467	519	470	718	436	685	473	570	780	665	927	671	460	818	689	683	721	603	525	661
AACS_CCDS9263.1_ex8_12:125599087-125599110:-_5-5	AACS	FALSE	310	282	275	287	690	425	445	438	657	437	585	602	399	441	577	518	519	431	402	416	464	537	481	435	277	460	353	527
AACS_CCDS9263.1_ex4_12:125576051-125576074:-_5-3	AACS	TRUE	299	249	270	170	345	285	412	306	366	282	332	403	307	291	369	387	386	475	371	427	266	388	311	316	280	316	231	418
AADAC_CCDS33877.1_ex4_3:151545476-151545499:+_5-4	AADAC	FALSE	60	70	93	112	156	109	193	152	227	126	128	200	60	150	145	71	169	182	140	115	186	99	111	164	83	120	91	131
AADAC_CCDS33877.1_ex4_3:151545547-151545570:-_5-5	AADAC	FALSE	277	258	255	332	276	371	494	365	509	259	322	350	332	478	327	385	417	447	410	449	448	378	188	492	368	399	242	494
AADAC_CCDS33877.1_ex1_3:151535152-151535175:+_5-1	AADAC	TRUE	198	170	201	228	368	154	413	454	532	363	395	413	298	408	385	463	365	482	420	345	376	374	317	463	345	479	224	475
AADAC_CCDS33877.1_ex1_3:151535327-151535350:+_5-3	AADAC	TRUE	237	201	266	240	291	411	392	452	250	244	392	398	236	377	322	384	365	451	423	390	375	290	146	285	497	320	147	350
AADAC_CCDS33877.1_ex1_3:151535307-151535330:+_5-2	AADAC	FALSE	180	203	153	134	387	222	391	408	169	337	214	268	191	367	147	281	389	398	438	408	347	407	277	181	330	346	118	337
AADACL2_CCDS3161.2_ex3_3:151463446-151463469:+_5-5	AADACL2	FALSE	199	148	253	204	402	392	489	166	266	272	330	441	254	221	270	331	284	410	394	389	284	313	197	389	309	398	167	422
AADACL2_CCDS3161.2_ex3_3:151463402-151463425:-_5-4	AADACL2	FALSE	346	211	292	254	366	426	460	419	326	447	446	474	368	429	453	422	588	429	366	464	339	662	291	451	369	309	317	569
AADACL2_CCDS3161.2_ex1_3:151458562-151458585:-_5-2	AADACL2	TRUE	126	77	126	134	200	198	218	105	193	116	239	197	208	213	231	144	170	220	110	218	75	118	184	132	102	260	109	267
AADACL2_CCDS3161.2_ex0_3:151451944-151451967:+_5-1	AADACL2	FALSE	71	40	71	24	50	133	66	101	163	77	194	120	54	223	100	131	104	58	42	115	64	135	71	143	59	83	100	134
AADACL2_CCDS3161.2_ex2_3:151461893-151461916:+_5-3	AADACL2	TRUE	135	121	33	67	102	106	125	153	195	285	204	181	62	238	161	158	114	148	174	106	109	103	176	127	190	184	104	233
AADACL3_CCDS41252.1_ex2_1:12785358-12785381:+_5-3	AADACL3	TRUE	355	448	415	304	382	311	664	347	443	431	441	430	332	506	543	548	516	530	599	575	417	638	365	508	340	684	216	574
AADACL3_CCDS41252.1_ex2_1:12785608-12785631:+_5-5	AADACL3	FALSE	131	307	145	202	331	237	315	289	245	295	320	294	231	266	225	212	380	326	284	251	272	331	125	411	183	234	121	322
AADACL3_CCDS41252.1_ex2_1:12785258-12785281:+_5-1	AADACL3	FALSE	227	212	264	278	322	298	305	367	398	344	248	251	169	255	259	408	344	280	383	231	352	335	393	611	349	297	151	351
AADACL3_CCDS41252.1_ex2_1:12785419-12785442:-_5-4	AADACL3	FALSE	171	114	110	131	129	182	131	289	261	195	230	189	85	234	141	209	275	210	181	309	154	263	237	310	217	199	173	401
AADACL3_CCDS41252.1_ex2_1:12785334-12785357:-_5-2	AADACL3	TRUE	170	199	104	239	286	175	197	244	481	293	290	339	292	251	340	325	370	329	286	299	222	297	152	310	341	292	191	495
AADACL4_CCDS30590.1_ex1_1:12711250-12711273:+_5-2	AADACL4	TRUE	186	236	233	268	335	255	306	288	440	274	302	538	260	368	451	352	312	470	604	513	401	387	294	308	403	309	321	383
AADACL4_CCDS30590.1_ex2_1:12721791-12721814:+_5-4	AADACL4	FALSE	248	205	176	183	265	229	399	445	196	284	283	278	229	321	253	269	356	438	249	155	207	239	274	188	400	375	205	379
AADACL4_CCDS30590.1_ex0_1:12704714-12704737:-_5-1	AADACL4	FALSE	396	384	368	631	649	445	793	627	758	691	557	851	410	506	524	677	679	619	608	538	668	603	576	743	695	603	339	573
AADACL4_CCDS30590.1_ex2_1:12721814-12721837:-_5-5	AADACL4	TRUE	341	242	207	305	383	325	544	572	426	639	448	410	239	478	375	474	447	566	478	454	398	495	426	615	433	503	297	602
AADACL4_CCDS30590.1_ex1_1:12711326-12711349:-_5-3	AADACL4	FALSE	373	384	388	409	504	453	549	385	421	575	626	459	300	598	626	618	711	617	622	677	552	702	472	784	561	528	533	574
AADAT_CCDS3814.1_ex10_4:171008288-171008311:-_5-3	AADAT	FALSE	168	171	61	152	195	185	222	162	374	211	179	316	186	186	147	236	195	249	234	237	251	384	187	332	313	253	208	303
AADAT_CCDS3814.1_ex11_4:171009609-171009632:-_5-5	AADAT	FALSE	73	61	61	56	134	40	91	72	46	93	160	47	40	128	102	98	99	102	130	45	62	103	68	82	131	139	35	123
AADAT_CCDS3814.1_ex8_4:170994468-170994491:+_5-2	AADAT	TRUE	303	250	147	191	362	320	332	282	400	385	355	486	302	371	268	347	350	376	541	412	311	358	134	206	244	306	150	351
AADAT_CCDS3814.1_ex11_4:171009546-171009569:-_5-4	AADAT	FALSE	244	187	211	274	333	244	431	277	179	310	267	231	307	263	231	298	396	350	309	377	199	352	231	475	309	359	220	522
AADAT_CCDS3814.1_ex8_4:170994416-170994439:+_5-1	AADAT	TRUE	105	76	111	118	211	88	181	262	112	142	120	234	151	203	328	130	244	243	179	201	170	184	210	206	184	179	104	168
AAGAB_CCDS42050.1_ex4_15:67501824-67501847:-_5-2	AAGAB	FALSE	177	148	144	262	235	292	152	223	307	205	191	261	275	352	298	269	414	290	246	208	256	310	217	384	257	170	153	303
AAGAB_CCDS42050.1_ex6_15:67528322-67528345:-_5-5	AAGAB	TRUE	236	288	287	337	425	393	324	279	604	480	553	361	288	377	232	435	465	453	396	503	293	518	260	438	420	413	332	461
AAGAB_CCDS42050.1_ex5_15:67524213-67524236:-_5-4	AAGAB	TRUE	173	126	128	148	178	139	122	246	318	181	176	196	173	194	165	147	260	221	96	230	160	150	213	210	271	251	164	278
AAGAB_CCDS42050.1_ex3_15:67500938-67500961:+_5-1	AAGAB	FALSE	254	279	261	317	640	415	467	573	583	440	614	627	400	413	616	564	826	666	595	402	533	569	498	816	493	482	374	589
AAGAB_CCDS42050.1_ex5_15:67524161-67524184:+_5-3	AAGAB	FALSE	200	237	225	221	553	243	425	671	516	361	364	556	171	558	363	491	490	478	213	446	282	475	253	430	357	378	328	415
sgAAK1_7	AAK1	FALSE	215	123	122	154	244	137	159	160	210	353	453	335	115	175	255	311	253	252	141	450	241	241	105	234	445	410	157	556
sgAAK1_8	AAK1	TRUE	363	270	273	298	401	361	396	244	466	544	415	458	323	470	487	300	658	545	425	446	327	559	310	416	445	510	289	549
AAK1_CCDS1893.2_ex11_2:69748068-69748091:-_5-2	AAK1	FALSE	332	215	213	286	474	307	405	497	503	421	590	495	330	509	402	557	518	469	506	497	566	541	312	502	474	659	330	547
sgAAK1_6	AAK1	FALSE	268	188	152	170	278	393	321	238	436	303	268	290	267	311	385	289	250	532	308	343	236	320	233	301	274	388	179	374
AAK1_CCDS1893.2_ex20_2:69870036-69870059:-_5-5	AAK1	FALSE	218	221	260	247	356	375	363	464	503	365	535	429	214	352	352	359	474	433	500	295	342	407	352	395	491	443	233	560
sgAAK1_1	AAK1	TRUE	153	145	136	111	149	227	248	161	232	277	200	175	133	284	232	297	292	165	194	257	175	208	238	227	267	306	180	339
AAK1_CCDS1893.2_ex15_2:69757767-69757790:-_5-4	AAK1	FALSE	183	197	184	212	279	261	387	246	253	377	325	333	188	262	271	348	387	381	251	243	134	229	184	403	235	268	145	385
sgAAK1_3	AAK1	FALSE	340	229	204	350	358	339	665	451	409	361	381	496	310	306	404	560	588	627	472	321	410	401	236	510	582	356	228	573
AAK1_CCDS1893.2_ex13_2:69754414-69754437:+_5-3	AAK1	FALSE	358	322	394	589	890	449	867	704	625	767	804	827	529	727	630	849	683	849	766	706	589	754	675	973	604	592	440	726
AAK1_CCDS1893.2_ex10_2:69746228-69746251:-_5-1	AAK1	FALSE	438	273	326	391	778	345	625	430	741	470	551	648	376	641	562	472	667	772	480	637	522	593	376	772	462	669	324	589
AAMDC_CCDS8254.1_ex1_11:77580845-77580868:+_5-4	AAMDC	FALSE	314	269	195	351	423	260	529	523	539	429	498	526	270	543	462	463	519	525	435	366	314	543	384	553	367	430	328	480
AAMDC_CCDS8254.1_ex0_11:77553633-77553656:+_5-1	AAMDC	TRUE	216	163	195	168	344	315	456	207	387	385	387	358	282	393	366	450	383	544	322	456	363	313	323	466	364	344	181	433
AAMDC_CCDS8254.1_ex1_11:77580763-77580786:-_5-2	AAMDC	FALSE	206	212	170	187	376	315	367	351	294	381	352	524	276	302	428	367	414	504	345	375	425	443	340	750	448	382	159	536
AAMDC_CCDS8254.1_ex1_11:77580785-77580808:-_5-3	AAMDC	TRUE	294	204	203	192	372	249	275	337	255	406	326	247	283	391	222	446	442	352	372	402	333	370	146	470	350	328	289	482
AAMDC_CCDS8254.1_ex2_11:77583223-77583246:-_5-5	AAMDC	FALSE	318	253	206	246	376	216	401	399	412	529	629	502	253	403	386	370	519	434	511	459	469	563	209	441	508	332	313	416
AAMP_CCDS33378.1_ex10_2:219134694-219134717:-_5-5	AAMP	TRUE	237	71	195	109	213	59	255	258	356	313	302	284	128	235	265	425	294	227	215	286	212	227	123	246	326	399	126	678
AAMP_CCDS33378.1_ex9_2:219134119-219134142:+_5-4	AAMP	FALSE	224	253	240	191	327	202	489	384	373	337	344	399	283	283	489	318	367	314	331	397	341	390	279	354	356	410	151	469
AAMP_CCDS33378.1_ex6_2:219131229-219131252:+_5-1	AAMP	FALSE	83	7	94	15	33	11	29	91	64	89	175	124	39	46	120	163	44	42	26	79	42	137	39	83	130	212	35	390
AAMP_CCDS33378.1_ex8_2:219132241-219132264:+_5-2	AAMP	FALSE	80	46	55	36	21	31	49	119	36	144	95	66	33	51	143	137	60	30	57	199	44	53	127	74	185	230	31	557
AAMP_CCDS33378.1_ex8_2:219132278-219132301:-_5-3	AAMP	TRUE	173	56	133	43	32	68	67	71	40	197	159	88	21	84	200	189	54	27	24	218	16	166	69	64	208	259	16	752
AANAT_CCDS11745.1_ex0_17:74464923-74464946:-_5-1	AANAT	FALSE	367	386	420	390	456	539	551	671	624	551	734	630	472	793	464	621	641	668	629	526	595	789	392	543	571	646	254	673
AANAT_CCDS11745.1_ex1_17:74465314-74465337:-_5-4	AANAT	TRUE	377	228	335	287	602	479	387	465	405	544	651	475	288	530	390	463	501	561	526	538	192	406	268	486	475	520	264	523
AANAT_CCDS11745.1_ex1_17:74465365-74465388:+_5-5	AANAT	FALSE	305	277	248	304	557	410	603	383	420	433	372	462	308	440	445	480	451	545	479	389	459	374	373	463	562	407	450	486
AANAT_CCDS11745.1_ex0_17:74464970-74464993:-_5-2	AANAT	FALSE	357	186	240	218	314	218	357	633	506	415	403	236	262	509	298	268	634	275	386	409	417	296	337	412	359	428	400	477
AANAT_CCDS11745.1_ex1_17:74465300-74465323:-_5-3	AANAT	TRUE	257	322	285	384	553	375	562	415	417	463	396	685	205	448	410	330	552	455	352	408	215	454	395	638	404	468	191	611
AAR2_CCDS13273.1_ex0_20:34827917-34827940:-_5-2	AAR2	FALSE	329	355	319	448	530	550	605	627	502	615	526	599	312	607	429	539	614	685	441	673	524	524	489	556	558	457	373	519
AAR2_CCDS13273.1_ex0_20:34827975-34827998:+_5-3	AAR2	TRUE	327	285	281	346	360	319	490	475	725	296	468	513	325	419	245	498	579	362	462	634	464	380	322	614	376	290	221	441
AAR2_CCDS13273.1_ex0_20:34828005-34828028:-_5-4	AAR2	FALSE	44	72	97	71	111	91	131	149	173	120	134	50	98	112	60	104	95	88	75	54	71	121	70	183	184	89	83	151
AAR2_CCDS13273.1_ex0_20:34827888-34827911:+_5-1	AAR2	TRUE	227	233	286	367	387	148	336	370	431	375	442	461	414	429	462	384	518	340	492	439	320	545	195	379	478	393	286	463
AAR2_CCDS13273.1_ex0_20:34828259-34828282:-_5-5	AAR2	FALSE	198	249	211	327	578	382	505	272	421	429	443	502	476	463	471	343	447	400	317	314	420	605	299	691	290	405	288	486
AARD_CCDS34935.1_ex0_8:117950700-117950723:+_5-5	AARD	TRUE	324	315	332	241	422	267	389	427	210	369	389	501	290	471	349	624	543	564	351	445	321	437	512	380	397	391	252	697
AARD_CCDS34935.1_ex0_8:117950578-117950601:+_5-2	AARD	TRUE	175	170	180	219	217	192	260	183	286	332	262	203	127	302	175	200	290	413	249	226	272	336	159	352	377	394	129	605
AARD_CCDS34935.1_ex0_8:117950667-117950690:+_5-4	AARD	FALSE	169	87	77	48	85	86	114	150	88	147	137	125	64	154	177	111	115	71	94	205	69	106	67	26	107	168	35	270
AARD_CCDS34935.1_ex0_8:117950565-117950588:-_5-1	AARD	FALSE	282	103	288	147	315	297	232	222	225	380	343	193	190	332	357	358	282	248	229	381	92	245	155	373	353	408	142	571
AARD_CCDS34935.1_ex0_8:117950645-117950668:+_5-3	AARD	FALSE	281	255	227	355	296	236	317	209	394	304	373	384	204	371	355	343	337	306	283	393	221	340	250	514	370	449	205	602
AARS_CCDS32474.1_ex16_16:70305735-70305758:-_5-3	AARS1	FALSE	223	51	139	92	136	59	91	42	178	224	337	118	198	123	207	342	156	197	146	280	152	154	104	195	435	377	108	470
AARS_CCDS32474.1_ex10_16:70298929-70298952:-_5-1	AARS1	TRUE	91	14	153	8	10	20	10	4	54	105	169	81	0	6	72	119	2	8	0	195	41	9	28	32	167	121	10	432
AARS_CCDS32474.1_ex13_16:70302238-70302261:+_5-2	AARS1	TRUE	248	23	138	10	24	67	28	32	48	277	186	42	3	23	279	288	21	35	45	250	46	63	0	38	274	315	0	645
AARS_CCDS32474.1_ex18_16:70310945-70310968:-_5-5	AARS1	FALSE	142	21	124	18	32	0	5	0	0	105	162	45	7	0	129	172	0	5	17	149	1	23	20	92	166	184	24	378
AARS_CCDS32474.1_ex16_16:70305762-70305785:+_5-4	AARS1	FALSE	148	76	137	56	77	191	112	157	86	357	246	105	49	57	231	354	117	56	34	325	7	153	121	84	405	440	65	615
AARS2_CCDS34464.1_ex15_6:44274721-44274744:-_5-2	AARS2	TRUE	224	225	271	233	217	184	333	276	515	394	474	394	145	325	590	436	350	204	259	454	299	380	202	458	497	445	184	531
AARS2_CCDS34464.1_ex16_6:44275094-44275117:-_5-4	AARS2	FALSE	242	200	256	259	175	297	299	359	346	442	540	428	141	280	399	357	266	385	163	422	224	394	135	408	459	420	242	479
AARS2_CCDS34464.1_ex13_6:44274062-44274085:+_5-1	AARS2	FALSE	494	399	413	224	306	617	464	531	708	598	730	548	195	354	551	676	608	345	391	613	240	637	221	477	689	828	399	712
AARS2_CCDS34464.1_ex15_6:44274752-44274775:+_5-3	AARS2	FALSE	56	42	52	20	11	54	33	1	0	84	37	123	5	10	90	34	26	31	50	59	51	14	42	20	50	65	37	118
AARS2_CCDS34464.1_ex20_6:44279950-44279973:-_5-5	AARS2	TRUE	301	125	220	143	139	222	225	295	240	301	226	359	112	353	361	366	392	164	189	327	103	220	243	293	427	331	228	588
AARSD1_CCDS58552.1_ex6_17:41108278-41108301:+_5-3	AARSD1	FALSE	159	166	176	113	247	153	125	86	148	194	212	130	137	195	220	140	158	204	80	212	110	188	200	144	206	205	70	277
AARSD1_CCDS58552.1_ex9_17:41113311-41113334:-_5-2	AARSD1	TRUE	215	275	249	199	248	124	399	326	185	379	317	278	248	298	232	344	429	448	166	381	322	384	265	247	417	286	194	562
AARSD1_CCDS58552.1_ex7_17:41108486-41108509:+_5-4	AARSD1	FALSE	201	207	279	287	377	164	317	295	305	261	267	475	218	303	253	316	339	342	171	344	234	301	256	352	377	283	155	378
AARSD1_CCDS58552.1_ex10_17:41116157-41116180:-_5-1	AARSD1	FALSE	275	262	205	343	475	329	523	441	411	389	577	685	311	524	523	538	635	607	496	621	363	548	510	465	392	353	212	628
AARSD1_CCDS58552.1_ex7_17:41108542-41108565:-_5-5	AARSD1	TRUE	191	151	133	128	245	196	278	251	308	218	295	171	178	220	304	185	273	255	278	337	204	284	292	237	319	449	139	407
AASDH_CCDS3504.1_ex11_4:57244302-57244325:+_5-5	AASDH	TRUE	123	112	74	119	214	121	155	183	168	200	138	272	61	134	128	123	150	196	204	158	133	122	22	159	203	129	128	261
AASDH_CCDS3504.1_ex9_4:57221497-57221520:-_5-2	AASDH	FALSE	239	156	117	162	227	201	253	215	275	287	376	454	222	405	360	245	312	348	227	391	319	306	184	202	217	383	127	401
AASDH_CCDS3504.1_ex10_4:57237668-57237691:+_5-3	AASDH	FALSE	252	271	252	276	495	289	365	389	468	320	255	389	311	308	412	419	373	313	420	272	325	318	599	450	364	308	202	442
AASDH_CCDS3504.1_ex10_4:57237733-57237756:+_5-4	AASDH	FALSE	290	238	207	234	349	223	326	203	306	473	306	340	240	290	303	361	295	391	358	266	304	298	352	298	492	326	262	429
AASDH_CCDS3504.1_ex7_4:57220310-57220333:+_5-1	AASDH	TRUE	313	300	271	261	320	299	359	326	229	364	367	368	308	386	415	375	415	398	311	483	270	304	368	364	339	463	310	500
AASDHPPT_CCDS31664.1_ex0_11:105948583-105948606:-_5-2	AASDHPPT	TRUE	256	229	173	224	236	254	300	398	450	432	486	277	167	373	427	352	445	159	317	391	235	396	146	484	311	402	206	503
AASDHPPT_CCDS31664.1_ex0_11:105948544-105948567:+_5-1	AASDHPPT	TRUE	399	472	425	434	275	359	437	512	527	513	643	394	166	642	636	661	552	343	448	520	484	393	293	731	575	654	312	684
AASDHPPT_CCDS31664.1_ex1_11:105950373-105950396:-_5-4	AASDHPPT	FALSE	375	290	326	408	364	321	363	404	623	499	524	543	409	659	655	524	518	397	520	488	359	439	242	526	540	459	333	577
AASDHPPT_CCDS31664.1_ex1_11:105950310-105950333:-_5-3	AASDHPPT	FALSE	138	158	150	131	118	115	241	136	259	176	195	302	155	292	254	230	230	209	86	166	164	164	250	245	176	171	101	262
AASDHPPT_CCDS31664.1_ex3_11:105962110-105962133:+_5-5	AASDHPPT	FALSE	59	68	49	48	122	64	52	145	107	88	115	161	51	114	81	52	51	151	95	70	55	114	50	75	76	70	78	81
AASS_CCDS5783.1_ex22_7:121773585-121773608:-_5-5	AASS	TRUE	268	271	423	289	480	353	658	507	707	302	582	734	354	532	388	461	451	347	370	491	460	412	304	556	428	516	345	557
AASS_CCDS5783.1_ex13_7:121753231-121753254:+_5-2	AASS	FALSE	201	206	151	290	330	362	436	212	809	418	308	380	317	387	320	481	314	408	296	368	450	418	227	473	331	338	207	381
AASS_CCDS5783.1_ex11_7:121741456-121741479:+_5-1	AASS	FALSE	50	76	86	42	151	48	117	77	126	95	132	124	16	114	125	138	172	146	194	86	69	166	156	110	126	139	45	140
AASS_CCDS5783.1_ex15_7:121755121-121755144:+_5-3	AASS	TRUE	196	138	180	171	296	328	290	300	559	366	242	322	421	386	347	312	355	311	294	248	290	344	111	509	304	338	159	440
AASS_CCDS5783.1_ex16_7:121756696-121756719:+_5-4	AASS	FALSE	114	154	101	123	201	194	197	89	77	240	194	259	180	152	128	216	197	226	235	90	83	185	57	272	225	155	173	405
AATF_CCDS32632.1_ex2_17:35310322-35310345:+_5-4	AATF	FALSE	252	167	189	145	230	197	266	183	280	362	449	365	136	215	330	382	233	239	217	447	212	327	155	337	428	376	70	475
AATF_CCDS32632.1_ex1_17:35307692-35307715:-_5-3	AATF	FALSE	176	115	157	130	209	212	292	150	205	257	236	193	196	194	238	292	295	157	138	180	177	181	132	241	242	351	128	364
AATF_CCDS32632.1_ex1_17:35307610-35307633:-_5-2	AATF	TRUE	289	152	264	210	321	259	193	220	228	333	409	302	238	283	395	437	348	251	182	446	238	295	216	386	490	406	154	472
AATF_CCDS32632.1_ex2_17:35310574-35310597:+_5-5	AATF	FALSE	207	32	69	28	1	40	0	17	60	223	213	70	3	49	227	203	63	10	9	222	25	45	36	81	210	208	5	432
AATF_CCDS32632.1_ex1_17:35307577-35307600:+_5-1	AATF	TRUE	131	67	113	48	62	111	148	114	121	131	104	148	79	266	106	159	265	161	141	137	102	179	74	88	107	146	91	254
sgAATK_4	AATK	FALSE	223	249	262	221	353	293	303	409	406	344	409	344	209	383	494	505	527	359	347	477	299	313	315	471	441	439	308	549
AATK_CCDS45807.1_ex4_17:79096992-79097015:-_5-3	AATK	FALSE	521	355	381	483	538	352	562	645	683	634	686	668	384	770	571	598	694	672	694	638	392	651	506	983	569	547	298	719
sgAATK_1	AATK	FALSE	303	483	339	402	491	274	591	446	633	560	634	951	458	581	320	650	643	673	583	582	516	725	412	640	680	484	442	647
sgAATK_8	AATK	FALSE	319	252	248	333	418	492	463	355	315	534	535	530	354	416	486	463	499	491	452	612	330	450	436	515	543	458	291	662
sgAATK_3	AATK	FALSE	278	257	261	257	351	518	410	422	360	459	449	549	310	526	417	506	513	471	633	635	424	528	347	748	440	422	363	542
AATK_CCDS45807.1_ex3_17:79095970-79095993:-_5-2	AATK	FALSE	293	285	269	318	385	409	417	334	568	367	483	486	344	511	422	393	405	560	408	507	352	444	350	646	358	436	230	581
sgAATK_9	AATK	TRUE	222	298	252	283	323	295	334	254	505	410	379	481	282	330	450	484	384	277	436	317	320	376	322	431	455	432	334	519
AATK_CCDS45807.1_ex7_17:79100225-79100248:-_5-5	AATK	FALSE	228	195	192	178	305	316	286	236	375	323	317	493	226	516	222	261	406	437	450	293	211	364	104	406	318	250	201	474
AATK_CCDS45807.1_ex5_17:79098584-79098607:-_5-4	AATK	TRUE	256	277	249	293	398	346	371	370	457	541	328	475	224	275	324	385	353	347	308	348	314	405	338	562	268	351	349	578
AATK_CCDS45807.1_ex3_17:79095931-79095954:+_5-1	AATK	FALSE	435	438	336	340	605	417	492	548	623	664	493	545	341	478	564	569	617	616	644	620	455	544	290	471	554	634	474	745
ABAT_CCDS10534.1_ex3_16:8844302-8844325:+_5-1	ABAT	FALSE	185	165	199	303	498	298	452	384	333	390	277	455	205	431	343	397	339	425	446	371	278	379	299	363	307	409	267	437
ABAT_CCDS10534.1_ex3_16:8844340-8844363:+_5-2	ABAT	FALSE	350	238	299	283	630	447	382	534	736	529	557	632	228	433	370	540	517	598	520	566	469	346	381	432	622	358	379	601
ABAT_CCDS10534.1_ex6_16:8858667-8858690:-_5-3	ABAT	TRUE	296	241	311	201	338	279	485	429	458	443	450	524	380	413	285	479	592	566	341	338	376	464	403	506	440	352	224	488
ABAT_CCDS10534.1_ex9_16:8862743-8862766:-_5-5	ABAT	FALSE	246	235	292	336	536	336	513	586	583	541	516	635	318	511	443	547	534	541	540	432	356	474	342	587	487	373	320	590
ABAT_CCDS10534.1_ex8_16:8862083-8862106:+_5-4	ABAT	TRUE	226	293	206	409	506	401	366	420	397	477	438	476	340	257	319	521	438	491	632	380	393	624	328	457	400	431	288	508
ABCA1_CCDS6762.1_ex36_9:107593327-107593350:-_5-4	ABCA1	FALSE	288	373	269	283	473	343	475	532	575	336	462	482	299	458	406	340	478	580	486	369	374	324	346	439	411	345	230	494
ABCA1_CCDS6762.1_ex28_9:107581892-107581915:+_5-1	ABCA1	FALSE	335	423	308	375	475	478	661	559	363	389	379	571	440	399	516	519	358	490	847	513	501	440	481	671	609	377	362	491
ABCA1_CCDS6762.1_ex29_9:107582304-107582327:-_5-3	ABCA1	TRUE	210	247	182	368	392	274	445	473	476	474	617	493	324	444	557	528	416	481	508	598	456	485	297	788	457	412	310	498
ABCA1_CCDS6762.1_ex43_9:107620822-107620845:-_5-5	ABCA1	TRUE	230	250	218	222	385	293	353	459	486	345	297	392	193	391	236	308	386	434	307	259	315	403	231	328	222	386	255	409
ABCA1_CCDS6762.1_ex28_9:107581948-107581971:+_5-2	ABCA1	FALSE	306	270	168	223	531	299	403	346	529	563	355	421	239	408	439	428	363	590	379	549	380	295	236	609	373	454	230	493
ABCA10_CCDS11684.1_ex30_17:67210930-67210953:+_5-4	ABCA10	FALSE	175	111	121	225	291	206	323	383	500	331	300	417	276	274	290	330	444	303	404	397	259	308	346	367	224	376	201	379
ABCA10_CCDS11684.1_ex20_17:67183873-67183896:-_5-1	ABCA10	TRUE	188	152	234	241	213	177	393	183	335	346	422	211	282	308	408	198	420	478	164	402	167	308	283	469	318	293	119	378
ABCA10_CCDS11684.1_ex21_17:67186574-67186597:-_5-2	ABCA10	FALSE	366	371	321	290	513	301	618	333	576	456	534	469	193	675	364	431	497	669	468	578	401	581	327	461	447	476	396	457
ABCA10_CCDS11684.1_ex34_17:67217983-67218006:-_5-5	ABCA10	FALSE	97	90	79	119	129	51	167	128	227	154	164	232	98	118	111	187	80	231	218	138	150	171	62	260	171	139	123	151
ABCA10_CCDS11684.1_ex23_17:67188722-67188745:-_5-3	ABCA10	TRUE	187	156	116	108	259	148	243	334	242	137	246	326	151	176	240	244	241	378	255	289	207	239	213	246	229	393	174	296
ABCA12_CCDS33372.1_ex29_2:215855583-215855606:+_5-3	ABCA12	FALSE	56	77	106	139	220	77	163	165	88	61	187	194	76	173	139	96	141	118	190	243	86	196	70	264	157	179	95	259
ABCA12_CCDS33372.1_ex31_2:215865634-215865657:+_5-4	ABCA12	TRUE	280	202	321	343	389	447	416	408	358	371	476	497	423	473	345	412	333	381	508	455	405	519	309	364	199	332	234	421
ABCA12_CCDS33372.1_ex32_2:215866357-215866380:+_5-5	ABCA12	FALSE	78	71	63	70	199	98	55	109	110	103	115	93	44	30	55	112	55	95	130	135	98	78	94	118	99	120	49	116
ABCA12_CCDS33372.1_ex28_2:215854281-215854304:-_5-2	ABCA12	FALSE	106	82	95	135	143	188	234	105	274	156	164	289	118	276	197	150	277	167	112	195	114	120	188	213	202	115	121	267
ABCA12_CCDS33372.1_ex26_2:215852498-215852521:+_5-1	ABCA12	TRUE	292	247	160	275	272	287	438	594	360	574	456	339	259	432	179	459	460	401	345	330	242	308	229	302	444	407	198	501
ABCA13_CCDS47584.1_ex8_7:48278980-48279003:+_5-2	ABCA13	FALSE	243	206	177	242	291	293	354	596	361	228	293	427	315	344	296	404	419	390	253	238	231	246	177	357	329	332	204	429
ABCA13_CCDS47584.1_ex16_7:48314774-48314797:+_5-4	ABCA13	FALSE	351	230	295	295	489	296	426	384	392	435	401	387	270	282	355	373	470	465	534	501	443	401	251	1076	385	479	288	369
ABCA13_CCDS47584.1_ex16_7:48315583-48315606:-_5-5	ABCA13	FALSE	185	214	270	184	315	246	292	468	426	295	361	376	240	328	349	310	319	257	470	347	264	232	155	323	348	269	190	409
ABCA13_CCDS47584.1_ex16_7:48314257-48314280:+_5-3	ABCA13	TRUE	99	116	125	119	283	167	192	170	175	150	257	359	130	256	130	251	288	139	229	239	185	194	180	215	258	142	114	267
ABCA13_CCDS47584.1_ex5_7:48266860-48266883:+_5-1	ABCA13	TRUE	260	216	228	178	376	235	349	161	368	476	339	444	276	308	398	454	276	454	409	266	269	436	322	404	535	396	138	379
ABCA2_CCDS43909.1_ex31_9:139911691-139911714:-_5-2	ABCA2	TRUE	310	228	178	226	345	183	353	268	432	300	348	356	202	305	329	300	347	306	510	304	418	286	362	378	315	239	256	503
ABCA2_CCDS43909.1_ex35_9:139912632-139912655:+_5-3	ABCA2	FALSE	233	140	185	224	263	342	522	376	363	304	307	312	189	461	409	340	511	378	311	332	274	474	233	401	482	310	244	398
ABCA2_CCDS43909.1_ex37_9:139913372-139913395:-_5-5	ABCA2	FALSE	216	198	179	320	224	192	403	256	273	334	204	415	159	112	235	294	217	431	288	377	239	212	172	222	406	194	138	434
ABCA2_CCDS43909.1_ex27_9:139910559-139910582:+_5-1	ABCA2	FALSE	397	283	286	411	411	381	448	513	476	628	379	488	339	387	401	547	514	418	577	518	418	429	335	622	527	536	315	559
ABCA2_CCDS43909.1_ex35_9:139912690-139912713:-_5-4	ABCA2	TRUE	276	188	211	195	293	233	456	386	196	311	306	520	209	391	254	315	400	311	239	311	178	364	236	230	348	480	205	460
ABCA3_CCDS10466.1_ex18_16:2348501-2348524:-_5-1	ABCA3	FALSE	173	213	222	165	428	178	417	408	167	445	407	246	237	301	231	397	492	472	336	319	336	240	394	457	344	338	190	434
ABCA3_CCDS10466.1_ex25_16:2369697-2369720:+_5-4	ABCA3	FALSE	259	257	253	466	423	256	338	316	538	402	358	586	286	264	478	440	325	490	326	375	450	578	296	344	378	359	221	114
ABCA3_CCDS10466.1_ex21_16:2354103-2354126:+_5-2	ABCA3	FALSE	235	275	201	291	406	353	441	415	621	459	522	530	312	607	484	514	484	608	674	400	535	521	471	463	410	441	350	517
ABCA3_CCDS10466.1_ex25_16:2369770-2369793:+_5-5	ABCA3	TRUE	291	187	244	319	348	140	403	468	430	358	485	437	180	333	369	483	387	407	351	332	431	308	123	424	375	460	172	476
ABCA3_CCDS10466.1_ex22_16:2358534-2358557:+_5-3	ABCA3	TRUE	290	369	271	393	515	492	635	352	431	512	506	630	443	373	427	462	355	588	356	545	252	481	435	497	339	498	356	520
ABCA4_CCDS747.1_ex38_1:94528692-94528715:-_5-3	ABCA4	TRUE	263	314	289	270	541	365	367	370	401	446	335	591	467	495	521	333	473	508	483	393	495	422	460	444	511	422	264	570
ABCA4_CCDS747.1_ex37_1:94528128-94528151:+_5-2	ABCA4	FALSE	214	164	151	229	247	257	270	242	455	287	345	351	270	325	323	351	292	381	333	432	399	377	194	215	319	452	241	487
ABCA4_CCDS747.1_ex28_1:94508342-94508365:+_5-1	ABCA4	TRUE	151	275	239	254	416	248	319	365	350	494	368	313	301	352	366	351	343	343	384	324	397	267	238	435	288	282	280	439
ABCA4_CCDS747.1_ex42_1:94546256-94546279:+_5-5	ABCA4	FALSE	255	224	154	182	350	254	273	239	575	277	362	389	348	358	302	389	426	533	337	332	364	256	371	265	394	243	94	457
ABCA4_CCDS747.1_ex38_1:94528711-94528734:+_5-4	ABCA4	FALSE	214	92	108	145	202	113	138	286	164	189	197	136	134	179	152	114	147	191	135	179	162	167	126	132	224	259	72	367
ABCA5_CCDS11685.1_ex32_17:67300883-67300906:+_5-3	ABCA5	TRUE	241	222	208	264	373	293	459	440	446	485	514	325	291	406	318	435	431	310	432	502	236	461	332	390	358	430	297	493
ABCA5_CCDS11685.1_ex35_17:67305496-67305519:+_5-5	ABCA5	FALSE	153	151	114	153	317	211	215	272	254	307	174	232	177	325	241	308	326	271	419	247	241	258	274	368	204	201	152	323
ABCA5_CCDS11685.1_ex33_17:67302987-67303010:+_5-4	ABCA5	FALSE	192	271	267	304	459	217	477	357	559	422	380	495	267	416	486	386	358	496	357	445	304	460	288	645	415	412	234	435
ABCA5_CCDS11685.1_ex22_17:67282094-67282117:+_5-1	ABCA5	TRUE	98	62	61	49	130	32	137	133	130	79	89	111	63	81	88	93	58	118	113	62	87	48	49	69	124	76	37	161
ABCA5_CCDS11685.1_ex24_17:67283787-67283810:+_5-2	ABCA5	FALSE	317	331	330	316	371	260	485	430	512	436	317	671	397	410	412	590	435	514	411	300	444	325	330	507	337	513	353	512
ABCA6_CCDS11683.1_ex30_17:67121163-67121186:-_5-3	ABCA6	TRUE	27	17	13	14	63	5	26	19	30	30	23	20	28	12	25	41	38	32	24	52	16	20	26	52	40	41	10	57
ABCA6_CCDS11683.1_ex27_17:67111582-67111605:-_5-2	ABCA6	FALSE	137	212	204	282	334	218	406	309	275	378	377	402	218	517	347	292	404	453	379	231	219	339	347	359	375	309	261	369
ABCA6_CCDS11683.1_ex32_17:67125796-67125819:-_5-4	ABCA6	TRUE	163	140	143	148	256	131	225	165	286	116	217	483	101	104	83	227	131	242	197	164	160	144	131	244	179	252	69	298
ABCA6_CCDS11683.1_ex22_17:67106962-67106985:-_5-1	ABCA6	FALSE	138	162	137	129	194	112	189	412	226	193	272	309	78	202	155	155	211	251	192	176	165	305	185	283	260	227	107	296
ABCA6_CCDS11683.1_ex35_17:67132250-67132273:+_5-5	ABCA6	FALSE	123	90	143	185	170	153	228	99	183	65	230	234	161	95	211	133	169	217	272	176	129	165	234	166	211	140	106	248
ABCA7_CCDS12055.1_ex10_19:1045160-1045183:-_5-2	ABCA7	TRUE	340	429	312	314	527	413	579	334	756	514	463	435	494	638	566	504	524	622	453	516	496	556	424	806	587	505	203	670
ABCA7_CCDS12055.1_ex20_19:1052067-1052090:+_5-5	ABCA7	TRUE	248	243	291	293	404	277	299	402	552	369	428	405	310	326	344	456	539	383	300	431	323	507	362	415	544	427	316	504
ABCA7_CCDS12055.1_ex18_19:1051155-1051178:+_5-4	ABCA7	FALSE	338	290	414	307	555	424	451	376	516	504	514	452	272	424	561	553	448	782	699	361	515	527	452	607	600	448	306	598
ABCA7_CCDS12055.1_ex11_19:1046257-1046280:-_5-3	ABCA7	FALSE	338	350	365	439	620	358	659	637	535	701	453	749	307	433	544	585	566	476	495	532	369	486	413	478	591	525	402	651
ABCA7_CCDS12055.1_ex3_19:1042137-1042160:+_5-1	ABCA7	FALSE	424	271	318	352	464	461	534	519	535	571	715	670	435	559	443	441	742	672	567	508	371	615	351	563	611	698	301	756
ABCA8_CCDS11680.1_ex29_17:66924077-66924100:+_5-4	ABCA8	TRUE	282	173	274	220	442	269	381	259	300	557	202	407	260	280	457	459	387	445	498	279	180	436	217	312	368	245	232	522
ABCA8_CCDS11680.1_ex21_17:66902267-66902290:-_5-1	ABCA8	FALSE	133	89	72	150	342	207	172	176	156	172	251	249	133	209	270	298	231	239	243	198	195	216	88	262	160	226	194	237
ABCA8_CCDS11680.1_ex29_17:66924136-66924159:+_5-5	ABCA8	TRUE	262	284	210	292	398	259	513	404	429	357	465	560	281	639	352	440	486	444	379	506	287	552	383	254	497	502	351	525
ABCA8_CCDS11680.1_ex24_17:66914172-66914195:+_5-2	ABCA8	FALSE	178	226	225	231	452	336	494	588	373	332	276	368	309	421	361	374	511	370	253	342	415	362	240	329	426	310	189	537
ABCA8_CCDS11680.1_ex28_17:66920855-66920878:-_5-3	ABCA8	FALSE	182	266	303	211	245	266	331	287	387	328	353	445	284	360	324	409	435	510	338	350	339	373	284	280	425	352	297	410
ABCA9_CCDS11681.1_ex31_17:67031481-67031504:+_5-3	ABCA9	FALSE	190	162	136	54	247	182	238	187	125	184	193	343	223	144	99	154	193	223	133	246	234	280	81	305	126	276	102	182
ABCA9_CCDS11681.1_ex32_17:67031846-67031869:-_5-5	ABCA9	TRUE	174	237	117	251	307	395	252	369	257	417	359	306	174	177	319	306	301	502	380	305	375	338	346	252	474	398	304	423
ABCA9_CCDS11681.1_ex31_17:67031505-67031528:+_5-4	ABCA9	FALSE	232	222	258	258	366	211	607	252	516	403	374	407	230	329	357	380	442	525	416	377	297	448	299	557	473	423	161	446
ABCA9_CCDS11681.1_ex31_17:67031450-67031473:+_5-2	ABCA9	FALSE	0	0	0	0	0	0	0	0	0	0	0	0	0	0	0	0	0	0	0	0	0	0	0	0	0	0	0	0
ABCA9_CCDS11681.1_ex23_17:67022582-67022605:-_5-1	ABCA9	TRUE	28	40	17	24	140	63	47	54	84	67	32	67	40	35	14	34	108	74	21	55	60	25	72	19	65	28	43	52
ABCB1_CCDS5608.1_ex17_7:87179861-87179884:-_5-2	ABCB1	TRUE	241	197	218	274	393	185	472	223	297	423	416	460	210	428	278	332	483	449	215	317	325	435	189	260	366	334	209	414
ABCB1_CCDS5608.1_ex15_7:87179269-87179292:+_5-1	ABCB1	FALSE	137	125	140	106	357	135	198	275	168	195	184	360	134	335	237	208	193	261	264	256	228	218	235	243	162	164	178	303
ABCB1_CCDS5608.1_ex22_7:87196271-87196294:-_5-5	ABCB1	FALSE	82	101	67	64	155	106	204	191	101	90	75	112	122	141	77	111	196	186	116	137	87	227	122	210	167	112	104	172
ABCB1_CCDS5608.1_ex20_7:87190653-87190676:-_5-3	ABCB1	TRUE	103	75	79	70	103	157	144	123	86	150	165	166	165	132	97	147	233	182	196	134	132	220	144	152	218	141	77	311
ABCB1_CCDS5608.1_ex22_7:87196148-87196171:-_5-4	ABCB1	FALSE	118	51	95	130	119	70	165	158	96	212	138	139	112	109	122	173	108	137	129	106	86	170	111	83	140	117	82	263
ABCB10_CCDS1580.1_ex8_1:229676480-229676503:+_5-1	ABCB10	TRUE	214	326	347	395	534	346	546	599	481	528	514	770	260	742	344	318	566	678	495	536	361	541	508	246	480	501	289	518
ABCB10_CCDS1580.1_ex9_1:229678075-229678098:-_5-2	ABCB10	TRUE	296	444	425	567	929	623	653	669	601	612	524	828	576	636	545	594	736	934	765	464	890	605	564	866	653	506	529	729
ABCB10_CCDS1580.1_ex12_1:229694267-229694290:+_5-5	ABCB10	FALSE	240	212	219	188	395	422	266	319	249	345	447	662	278	401	347	482	611	425	421	446	327	407	217	642	437	479	203	507
ABCB11_CCDS46444.1_ex18_2:169842760-169842783:-_5-2	ABCB11	TRUE	229	225	402	204	606	311	504	408	580	407	483	435	274	391	344	418	464	621	386	501	351	469	246	454	401	488	225	517
ABCB11_CCDS46444.1_ex23_2:169869923-169869946:+_5-5	ABCB11	FALSE	327	280	202	364	574	410	531	661	836	490	636	426	314	452	364	405	521	637	686	393	325	589	545	612	455	478	348	627
ABCB11_CCDS46444.1_ex16_2:169833142-169833165:-_5-1	ABCB11	FALSE	128	120	87	57	145	160	176	228	264	153	130	138	94	171	150	165	245	173	259	262	208	256	134	231	216	265	139	253
ABCB11_CCDS46444.1_ex22_2:169853154-169853177:-_5-4	ABCB11	FALSE	139	103	128	78	173	217	182	132	201	159	160	235	80	136	236	117	212	225	189	146	128	198	181	168	175	283	136	277
ABCB11_CCDS46444.1_ex20_2:169850327-169850350:+_5-3	ABCB11	TRUE	217	253	199	172	293	205	285	176	256	272	279	366	219	145	254	367	215	367	471	287	195	307	278	410	250	310	156	439
ABCB4_CCDS5605.1_ex23_7:87083877-87083900:-_5-4	ABCB4	TRUE	180	233	252	168	283	210	285	308	245	258	378	306	274	231	266	320	225	365	285	368	265	276	353	394	378	246	174	421
ABCB4_CCDS5605.1_ex13_7:87060823-87060846:+_5-1	ABCB4	FALSE	273	280	250	250	459	327	405	396	594	407	466	377	345	325	314	415	405	459	434	543	373	462	362	428	360	494	362	493
ABCB4_CCDS5605.1_ex17_7:87072977-87073000:+_5-2	ABCB4	FALSE	73	43	46	75	139	46	245	326	135	62	88	228	68	116	115	118	74	172	76	192	62	203	146	130	78	149	27	116
ABCB4_CCDS5605.1_ex24_7:87092206-87092229:-_5-5	ABCB4	FALSE	82	136	104	100	132	116	192	165	217	142	136	149	130	206	247	144	245	269	257	150	237	170	136	144	132	186	142	223
ABCB4_CCDS5605.1_ex22_7:87082254-87082277:-_5-3	ABCB4	TRUE	241	165	176	254	327	205	324	382	383	315	393	392	295	318	348	363	374	411	298	470	377	335	321	334	522	299	328	559
ABCB5_CCDS5371.1_ex2_7:20721132-20721155:+_6-6	ABCB5	FALSE	251	293	254	329	547	406	571	346	385	490	385	572	517	426	499	595	373	441	565	414	332	486	454	680	521	309	289	544
ABCB5_CCDS5371.1_ex0_7:20691170-20691193:+_6-2	ABCB5	FALSE	209	190	179	201	254	317	328	359	300	446	258	413	186	381	451	333	262	507	404	163	166	302	215	203	264	319	184	309
ABCB5_CCDS5371.1_ex1_7:20698153-20698176:+_6-5	ABCB5	TRUE	275	229	324	361	553	483	664	622	389	576	504	444	368	632	415	426	656	631	616	522	376	522	221	619	453	442	217	541
ABCB5_CCDS5371.1_ex0_7:20691136-20691159:-_6-1	ABCB5	FALSE	83	111	71	62	137	67	94	153	168	69	113	107	66	124	117	60	164	96	108	116	87	99	57	167	85	87	79	129
ABCB5_CCDS5371.1_ex0_7:20691212-20691235:+_6-3	ABCB5	FALSE	44	65	22	35	79	38	126	95	82	60	126	122	85	48	58	56	55	170	105	113	35	109	47	176	34	78	26	112
ABCB5_CCDS5371.1_ex1_7:20698127-20698150:+_6-4	ABCB5	TRUE	7	38	38	28	60	35	25	20	100	46	54	61	9	8	32	44	18	24	105	54	33	21	30	13	33	44	8	28
ABCB6_CCDS2436.1_ex15_2:220081125-220081148:+_5-3	ABCB6	FALSE	182	184	159	152	110	114	188	136	330	312	222	197	106	342	247	200	248	235	254	186	156	216	112	203	316	240	159	407
ABCB6_CCDS2436.1_ex18_2:220083172-220083195:+_5-4	ABCB6	TRUE	269	222	333	223	319	307	361	357	540	298	443	427	305	416	376	569	416	397	499	467	479	449	347	283	371	360	248	536
ABCB6_CCDS2436.1_ex14_2:220080858-220080881:+_5-2	ABCB6	FALSE	341	341	297	340	525	318	682	391	544	525	616	574	500	444	492	614	549	778	504	461	508	579	367	520	594	439	278	532
ABCB6_CCDS2436.1_ex18_2:220083276-220083299:+_5-5	ABCB6	FALSE	216	156	165	238	273	276	340	317	390	364	279	384	225	269	236	368	371	328	405	435	230	235	301	233	349	188	199	443
ABCB6_CCDS2436.1_ex14_2:220080836-220080859:-_5-1	ABCB6	TRUE	376	427	375	461	742	534	642	585	779	618	594	734	388	464	545	725	860	750	584	633	668	645	468	652	572	456	291	704
ABCB7_CCDS14428.1_ex15_X:74375994-74376017:-_5-5	ABCB7	FALSE	266	209	170	146	137	196	252	183	300	236	306	319	119	228	262	286	232	183	222	260	133	286	138	206	308	346	118	400
ABCB7_CCDS14428.1_ex9_X:74293704-74293727:-_5-1	ABCB7	TRUE	271	225	320	35	63	168	52	45	198	560	393	270	51	300	504	465	207	89	81	489	120	140	79	324	582	502	83	619
ABCB7_CCDS14428.1_ex15_X:74375942-74375965:+_5-4	ABCB7	TRUE	191	127	198	73	96	144	152	123	166	314	365	244	77	315	317	368	312	173	62	516	98	261	80	228	388	432	146	450
ABCB7_CCDS14428.1_ex9_X:74293741-74293764:-_5-2	ABCB7	FALSE	171	77	193	23	25	98	40	21	61	300	279	195	6	154	285	256	107	28	31	368	51	187	0	278	345	321	31	330
ABCB7_CCDS14428.1_ex10_X:74295284-74295307:-_5-3	ABCB7	FALSE	92	87	98	35	29	15	52	22	154	200	235	52	24	79	155	176	96	42	13	165	61	62	35	167	185	197	35	203
ABCB8_CCDS5913.1_ex5_7:150732708-150732731:-_5-4	ABCB8	FALSE	277	257	165	245	448	271	529	403	295	453	367	482	201	520	321	390	448	458	355	415	188	412	359	278	454	429	142	499
ABCB8_CCDS5913.1_ex6_7:150733026-150733049:-_5-5	ABCB8	TRUE	297	383	443	332	391	365	581	532	563	536	389	509	343	441	519	512	533	528	526	520	462	548	393	612	713	568	333	704
ABCB8_CCDS5913.1_ex3_7:150731626-150731649:-_5-2	ABCB8	TRUE	248	321	324	240	397	270	429	382	381	350	415	379	248	394	360	303	473	514	513	324	228	559	302	513	385	416	163	509
ABCB8_CCDS5913.1_ex2_7:150731432-150731455:+_5-1	ABCB8	FALSE	321	269	170	269	444	395	327	356	468	273	379	475	416	492	461	296	337	368	303	334	262	304	278	632	256	281	237	451
ABCB8_CCDS5913.1_ex4_7:150731823-150731846:+_5-3	ABCB8	FALSE	136	103	96	132	270	233	173	264	221	167	142	79	193	183	153	169	226	206	271	166	122	170	283	180	160	138	97	209
ABCB9_CCDS58286.1_ex9_12:123444500-123444523:+_5-5	ABCB9	FALSE	295	405	289	353	740	361	918	872	549	689	531	631	313	490	362	484	743	631	548	446	660	684	488	766	817	720	438	707
ABCB9_CCDS58286.1_ex9_12:123444226-123444249:-_5-3	ABCB9	TRUE	211	309	242	250	436	342	446	431	476	311	401	289	320	401	517	377	460	376	460	447	237	440	418	525	438	475	292	536
ABCB9_CCDS58286.1_ex7_12:123434395-123434418:+_5-1	ABCB9	TRUE	272	185	146	222	326	329	329	243	361	261	281	451	236	326	261	349	497	417	210	238	238	296	271	345	271	247	127	372
ABCB9_CCDS58286.1_ex9_12:123444407-123444430:+_5-4	ABCB9	FALSE	132	90	190	298	185	171	301	123	200	301	274	336	229	275	344	331	248	289	293	243	166	279	167	332	192	286	222	319
ABCB9_CCDS58286.1_ex7_12:123434450-123434473:-_5-2	ABCB9	FALSE	308	220	339	393	625	602	663	520	351	424	458	480	500	501	394	542	607	669	607	446	424	546	422	637	495	524	348	607
ABCC1_CCDS42122.1_ex5_16:16126994-16127017:-_5-1	ABCC1	FALSE	186	206	225	266	399	159	483	519	347	307	391	439	253	328	297	490	434	319	373	174	387	300	237	343	332	419	210	433
ABCC1_CCDS42122.1_ex7_16:16138396-16138419:+_5-3	ABCC1	FALSE	275	247	237	211	216	264	326	478	375	237	254	447	194	400	265	236	370	306	375	259	248	480	298	235	260	394	295	291
ABCC1_CCDS42122.1_ex16_16:16177311-16177334:+_5-5	ABCC1	TRUE	121	69	154	73	223	185	176	174	201	155	181	111	114	262	137	187	171	251	97	211	48	131	161	209	167	259	78	236
ABCC1_CCDS42122.1_ex6_16:16130324-16130347:-_5-2	ABCC1	FALSE	178	114	210	192	326	214	450	406	340	308	421	526	269	386	293	370	466	357	502	306	275	562	356	499	350	329	83	417
ABCC1_CCDS42122.1_ex9_16:16142029-16142052:-_5-4	ABCC1	TRUE	360	298	277	387	522	502	550	518	360	445	470	707	413	506	522	485	637	569	559	457	341	525	477	529	427	526	332	632
ABCC10_CCDS4896.1_ex0_6:43400767-43400790:+_5-3	ABCC10	TRUE	256	299	294	413	499	256	388	399	417	362	427	506	370	467	358	459	434	429	339	452	508	395	357	315	450	420	290	602
ABCC10_CCDS4896.1_ex6_6:43409645-43409668:-_5-5	ABCC10	FALSE	239	263	381	224	448	400	489	505	484	613	540	458	305	422	479	483	504	593	322	547	256	446	247	459	555	436	398	575
ABCC10_CCDS4896.1_ex0_6:43400379-43400402:+_5-1	ABCC10	FALSE	240	242	125	396	448	399	443	355	601	744	429	710	313	490	380	433	606	567	414	515	298	577	294	448	392	421	276	519
ABCC10_CCDS4896.1_ex1_6:43402501-43402524:-_5-4	ABCC10	FALSE	311	231	313	286	312	144	341	222	306	374	333	372	167	360	337	423	468	414	183	538	320	308	210	364	339	552	201	623
ABCC10_CCDS4896.1_ex0_6:43400561-43400584:+_5-2	ABCC10	TRUE	143	184	188	225	267	238	408	400	451	450	309	246	216	244	375	409	379	433	356	281	268	354	264	337	312	436	201	414
ABCC11_CCDS10732.1_ex17_16:48239361-48239384:-_5-2	ABCC11	FALSE	402	372	347	372	451	362	631	594	473	362	641	489	393	659	505	481	576	738	406	608	490	549	399	475	503	528	355	510
ABCC11_CCDS10732.1_ex15_16:48234306-48234329:+_5-1	ABCC11	FALSE	291	186	236	289	543	361	582	386	349	393	313	371	287	461	415	279	477	506	376	313	338	441	270	500	444	388	255	518
ABCC11_CCDS10732.1_ex19_16:48244986-48245009:-_5-3	ABCC11	TRUE	331	340	218	337	485	315	429	536	586	408	269	752	311	473	411	565	527	446	569	412	537	467	305	633	568	544	307	589
ABCC11_CCDS10732.1_ex24_16:48256598-48256621:+_5-5	ABCC11	FALSE	156	255	195	346	329	349	472	228	323	294	410	541	283	605	396	329	451	375	191	266	301	319	413	462	373	289	158	416
ABCC11_CCDS10732.1_ex23_16:48250102-48250125:+_5-4	ABCC11	TRUE	227	290	386	269	367	423	320	431	218	471	474	521	317	484	440	422	539	664	391	390	285	530	363	502	489	339	312	586
ABCC12_CCDS10730.1_ex25_16:48174665-48174688:-_5-2	ABCC12	TRUE	424	397	440	434	569	494	562	768	886	722	621	765	423	675	609	613	851	841	518	529	405	593	421	614	620	613	474	719
ABCC12_CCDS10730.1_ex27_16:48177841-48177864:+_5-3	ABCC12	FALSE	171	148	217	188	393	233	173	272	380	347	218	483	277	250	324	402	340	386	524	366	278	225	255	425	369	272	220	440
ABCC12_CCDS10730.1_ex27_16:48177956-48177979:-_5-5	ABCC12	TRUE	383	207	234	311	429	303	399	513	435	380	450	544	406	411	394	481	446	325	566	335	307	384	345	616	415	389	311	516
ABCC12_CCDS10730.1_ex27_16:48177882-48177905:-_5-4	ABCC12	FALSE	238	312	276	382	442	217	518	466	581	505	291	442	374	367	462	368	454	503	359	405	355	422	270	394	440	503	280	415
ABCC12_CCDS10730.1_ex22_16:48167596-48167619:-_5-1	ABCC12	FALSE	340	419	350	461	875	519	779	625	672	799	695	679	400	502	326	757	725	991	689	568	731	695	486	808	653	653	342	660
ABCC2_CCDS7484.1_ex5_10:101554194-101554217:+_5-3	ABCC2	TRUE	137	112	129	173	251	193	382	438	358	228	281	233	312	355	327	246	369	299	212	249	264	417	189	328	184	270	180	381
ABCC2_CCDS7484.1_ex3_10:101553372-101553395:-_5-2	ABCC2	FALSE	81	54	39	66	170	41	109	148	151	92	134	68	99	271	136	116	240	86	106	174	169	122	85	163	174	109	52	160
ABCC2_CCDS7484.1_ex14_10:101571346-101571369:-_5-5	ABCC2	FALSE	530	524	512	607	885	624	624	920	880	756	990	872	621	849	679	716	964	720	788	604	739	622	591	1054	1014	754	618	832
ABCC2_CCDS7484.1_ex6_10:101556878-101556901:-_5-4	ABCC2	FALSE	271	259	302	219	428	575	530	579	450	562	469	645	344	581	382	574	521	722	424	371	346	587	414	433	419	424	263	529
ABCC2_CCDS7484.1_ex2_10:101552071-101552094:-_5-1	ABCC2	TRUE	103	137	193	144	310	111	275	92	304	239	405	331	185	271	314	202	164	428	199	351	160	229	190	157	206	214	199	335
ABCC3_CCDS32681.1_ex7_17:48738310-48738333:+_5-5	ABCC3	TRUE	322	234	282	303	428	422	476	422	413	357	432	604	308	495	410	335	391	506	354	415	454	361	346	640	322	370	309	435
ABCC3_CCDS32681.1_ex6_17:48736602-48736625:-_5-4	ABCC3	FALSE	261	271	173	359	502	275	476	506	432	468	434	392	348	441	387	390	534	355	517	385	471	437	316	489	456	480	367	488
ABCC3_CCDS32681.1_ex1_17:48733311-48733334:-_5-2	ABCC3	FALSE	540	418	446	495	721	431	710	669	735	713	611	956	457	835	692	768	747	715	877	744	650	614	402	706	813	744	373	764
ABCC3_CCDS32681.1_ex3_17:48734423-48734446:+_5-3	ABCC3	TRUE	240	274	221	326	416	493	437	454	391	400	369	499	387	382	410	432	449	434	391	374	498	415	341	340	494	362	225	643
ABCC3_CCDS32681.1_ex1_17:48733267-48733290:-_5-1	ABCC3	FALSE	350	317	414	473	662	400	495	736	578	706	602	541	659	643	652	622	687	636	592	621	546	549	465	756	565	521	459	563
ABCC4_CCDS45061.1_ex14_13:95860148-95860171:-_5-3	ABCC4	TRUE	319	247	407	419	495	391	624	610	593	682	641	797	425	612	419	640	672	677	817	566	565	589	405	923	607	483	312	593
ABCC4_CCDS45061.1_ex17_13:95886862-95886885:-_5-5	ABCC4	FALSE	77	112	63	102	124	67	239	126	177	195	136	154	67	71	114	126	92	183	189	70	120	112	152	166	128	123	114	193
ABCC4_CCDS45061.1_ex16_13:95863013-95863036:-_5-4	ABCC4	FALSE	126	182	115	194	298	206	209	417	97	196	187	241	261	168	188	330	254	363	210	210	167	237	232	210	298	191	197	241
ABCC4_CCDS45061.1_ex13_13:95858780-95858803:-_5-1	ABCC4	TRUE	239	203	329	315	454	283	391	370	445	422	389	603	344	440	322	461	462	483	641	418	454	484	243	587	321	518	285	480
ABCC4_CCDS45061.1_ex13_13:95858877-95858900:+_5-2	ABCC4	FALSE	315	487	332	438	743	529	600	507	509	600	419	641	445	618	553	476	727	614	543	457	530	578	489	455	450	501	288	600
ABCC5_CCDS33898.1_ex3_3:183707087-183707110:+_5-4	ABCC5	FALSE	162	248	232	260	424	270	589	302	508	435	372	677	220	299	402	349	413	545	525	353	315	624	371	471	473	493	301	482
ABCC5_CCDS33898.1_ex4_3:183732050-183732073:-_5-5	ABCC5	FALSE	108	106	77	91	177	157	366	135	216	143	320	284	136	270	237	288	172	226	282	331	202	302	150	268	197	242	141	318
ABCC5_CCDS33898.1_ex2_3:183706425-183706448:-_5-1	ABCC5	TRUE	259	253	258	235	393	263	356	357	539	451	367	506	220	371	374	477	430	389	392	444	318	421	237	325	451	373	225	418
ABCC5_CCDS33898.1_ex2_3:183706483-183706506:+_5-2	ABCC5	FALSE	216	234	393	342	626	229	611	243	579	307	482	413	300	377	364	449	400	454	453	540	324	372	213	490	477	423	290	445
ABCC5_CCDS33898.1_ex3_3:183707010-183707033:+_5-3	ABCC5	TRUE	209	228	254	283	384	191	595	447	406	393	482	541	360	622	456	385	639	585	462	422	290	411	235	388	352	556	250	466
ABCC6_CCDS10568.1_ex18_16:16282818-16282841:-_10-3	ABCC6	FALSE	366	308	403	271	450	428	645	743	481	565	531	647	411	521	383	626	565	696	542	687	587	581	323	526	616	610	174	696
ABCC6_CCDS10568.1_ex21_16:16291900-16291923:-_10-4	ABCC6	FALSE	408	308	477	395	660	514	584	616	502	547	748	745	453	666	803	594	662	757	730	749	424	505	600	697	544	686	519	677
ABCC6_CCDS10568.1_ex29_16:16315531-16315554:+_10-6	ABCC6	FALSE	323	308	336	277	860	475	583	687	689	457	446	675	365	551	474	476	702	804	569	648	534	601	272	677	760	621	327	636
ABCC6_CCDS10568.1_ex15_16:16276732-16276755:-_10-1	ABCC6	FALSE	331	407	559	434	730	528	864	750	863	608	580	658	454	626	566	728	807	975	774	662	566	787	463	701	723	571	367	703
ABCC6_CCDS10568.1_ex29_16:16315564-16315587:+_10-8	ABCC6	FALSE	217	199	236	64	133	154	148	261	102	367	304	162	83	56	143	204	136	162	78	301	205	185	47	106	322	395	126	561
ABCC6_CCDS10568.1_ex29_16:16315617-16315640:-_10-10	ABCC6	FALSE	304	202	223	354	564	241	388	428	512	609	492	358	214	399	378	305	572	589	456	408	462	523	478	516	424	332	262	439
ABCC6_CCDS10568.1_ex29_16:16315589-16315612:-_10-9	ABCC6	FALSE	318	252	207	180	382	196	297	262	301	357	339	341	225	403	371	412	395	442	318	432	252	440	214	431	467	482	148	486
ABCC6_CCDS10568.1_ex29_16:16315548-16315571:-_10-7	ABCC6	FALSE	181	165	143	132	232	175	250	183	198	187	247	333	200	270	214	210	202	169	245	305	190	215	275	189	210	226	163	324
ABCC6_CCDS10568.1_ex23_16:16297388-16297411:+_10-5	ABCC6	FALSE	313	220	233	309	369	287	492	391	541	530	413	435	361	524	406	345	564	576	594	535	449	402	321	494	408	433	322	436
ABCC6_CCDS10568.1_ex17_16:16281043-16281066:-_10-2	ABCC6	FALSE	226	202	236	268	410	312	474	505	591	431	405	608	226	536	367	403	494	646	489	448	436	494	374	299	351	376	239	598
ABCC8_CCDS31437.1_ex30_11:17464816-17464839:+_5-3	ABCC8	FALSE	180	255	170	182	189	226	295	580	432	313	339	399	263	424	317	268	357	362	293	254	278	281	222	669	387	394	218	388
ABCC8_CCDS31437.1_ex34_11:17483198-17483221:+_5-4	ABCC8	TRUE	373	339	238	493	571	470	712	690	478	566	674	661	397	668	558	617	664	656	507	457	531	673	709	483	309	554	434	631
ABCC8_CCDS31437.1_ex35_11:17485059-17485082:+_5-5	ABCC8	TRUE	154	207	232	206	250	265	179	346	528	284	213	334	278	203	294	278	526	287	208	230	270	304	254	342	228	195	195	347
ABCC8_CCDS31437.1_ex27_11:17452374-17452397:+_5-2	ABCC8	FALSE	241	246	287	288	609	233	423	464	387	327	467	472	263	421	442	343	546	454	364	479	394	581	366	315	398	496	341	474
ABCC8_CCDS31437.1_ex24_11:17449412-17449435:-_5-1	ABCC8	FALSE	251	200	205	271	333	304	379	501	406	290	280	349	273	329	279	263	274	505	304	322	342	384	163	477	308	289	221	407
ABCC9_CCDS8693.1_ex25_12:22040805-22040828:-_5-1	ABCC9	TRUE	155	203	205	195	198	270	317	425	331	264	445	353	242	428	457	340	496	344	296	269	273	246	249	411	269	385	313	434
ABCC9_CCDS8693.1_ex30_12:22063203-22063226:+_5-2	ABCC9	FALSE	169	223	159	234	297	346	253	212	484	250	189	407	160	186	312	350	190	236	245	308	245	196	242	321	305	238	87	343
ABCC9_CCDS8693.1_ex35_12:22078940-22078963:+_5-4	ABCC9	TRUE	369	312	380	448	480	523	329	468	824	671	425	578	471	576	510	544	613	556	538	365	492	513	443	482	625	594	377	726
ABCC9_CCDS8693.1_ex34_12:22069870-22069893:-_5-3	ABCC9	FALSE	170	187	245	204	556	336	353	235	362	366	337	350	304	306	379	475	366	478	198	417	442	392	278	339	320	284	251	461
ABCC9_CCDS8693.1_ex36_12:22086780-22086803:-_5-5	ABCC9	FALSE	116	191	141	255	370	368	257	244	405	334	339	300	286	282	201	358	326	313	179	381	302	360	232	278	314	365	146	358
ABCD1_CCDS14728.1_ex0_X:152991083-152991106:+_5-2	ABCD1	FALSE	247	214	166	163	445	132	170	324	290	335	353	407	297	464	401	404	352	285	192	439	242	291	186	303	260	336	273	572
ABCD1_CCDS14728.1_ex0_X:152991557-152991580:+_5-5	ABCD1	TRUE	318	389	377	388	582	495	643	429	509	541	467	553	377	689	502	688	603	525	373	485	352	507	513	576	427	434	390	693
ABCD1_CCDS14728.1_ex0_X:152991257-152991280:+_5-4	ABCD1	FALSE	165	311	237	259	415	282	357	532	454	352	295	430	260	334	410	350	534	573	363	451	271	442	267	550	517	481	254	465
ABCD1_CCDS14728.1_ex0_X:152991038-152991061:-_5-1	ABCD1	FALSE	232	231	378	408	298	395	526	544	470	451	479	559	247	509	682	574	586	460	512	539	429	763	405	525	386	358	291	641
ABCD1_CCDS14728.1_ex0_X:152991197-152991220:-_5-3	ABCD1	TRUE	144	133	172	200	171	187	206	352	180	192	219	219	142	296	274	228	261	312	242	228	314	251	197	315	209	281	136	495
ABCD2_CCDS8734.1_ex9_12:40012598-40012621:+_5-1	ABCD2	FALSE	197	219	214	189	335	155	226	157	257	250	218	144	154	166	247	285	200	298	320	303	312	291	192	382	432	211	188	371
ABCD2_CCDS8734.1_ex9_12:40012977-40013000:+_5-4	ABCD2	FALSE	218	201	136	306	342	224	197	253	191	480	276	353	141	307	321	256	313	369	325	351	318	313	187	222	292	241	223	320
ABCD2_CCDS8734.1_ex9_12:40012811-40012834:-_5-3	ABCD2	TRUE	359	225	275	241	290	216	395	425	282	383	370	420	275	302	302	280	401	374	337	402	364	323	222	408	300	297	238	402
ABCD2_CCDS8734.1_ex9_12:40012638-40012661:+_5-2	ABCD2	FALSE	203	230	332	296	416	199	393	228	505	377	293	377	340	444	295	358	517	444	556	296	513	318	219	600	332	308	310	436
ABCD2_CCDS8734.1_ex9_12:40013274-40013297:-_5-5	ABCD2	TRUE	117	94	129	83	212	125	158	195	125	163	129	162	173	191	84	142	193	197	246	150	96	160	117	170	103	156	106	278
ABCD3_CCDS44175.1_ex5_1:94940775-94940798:-_5-5	ABCD3	FALSE	56	61	47	107	171	63	234	243	45	57	91	177	60	155	97	79	166	129	135	153	23	109	47	107	100	134	113	213
ABCD3_CCDS44175.1_ex1_1:94924178-94924201:-_5-1	ABCD3	TRUE	169	170	159	245	336	167	301	364	448	333	242	236	174	393	373	340	420	457	271	305	255	323	213	235	282	327	296	393
ABCD3_CCDS44175.1_ex5_1:94940741-94940764:+_5-4	ABCD3	FALSE	281	219	299	265	479	346	508	554	243	366	426	554	264	504	333	351	450	565	464	317	390	338	331	609	421	386	292	509
ABCD3_CCDS44175.1_ex4_1:94939380-94939403:-_5-3	ABCD3	FALSE	99	46	59	142	95	49	42	104	60	88	97	128	81	82	96	31	117	155	69	92	71	114	101	89	129	74	72	105
ABCD3_CCDS44175.1_ex4_1:94939320-94939343:+_5-2	ABCD3	TRUE	186	149	155	135	212	137	257	273	244	209	221	137	100	322	121	245	387	367	226	222	164	192	111	300	210	165	129	367
ABCD4_CCDS9828.1_ex15_14:74764627-74764650:-_5-3	ABCD4	TRUE	129	166	150	270	242	331	228	318	349	264	279	375	237	475	258	263	338	381	353	282	277	281	145	517	269	300	228	406
ABCD4_CCDS9828.1_ex10_14:74759489-74759512:+_5-1	ABCD4	FALSE	279	209	276	245	437	307	428	468	519	409	356	381	184	429	335	324	492	373	463	414	444	282	270	508	337	330	231	395
ABCD4_CCDS9828.1_ex17_14:74766843-74766866:+_5-5	ABCD4	TRUE	319	257	217	333	539	385	672	534	576	506	440	699	282	493	437	570	526	654	427	361	367	506	367	328	514	430	370	502
ABCD4_CCDS9828.1_ex14_14:74763055-74763078:+_5-2	ABCD4	FALSE	173	232	206	256	409	432	556	411	467	344	393	504	293	444	415	350	602	395	277	468	309	370	341	485	367	384	136	494
ABCD4_CCDS9828.1_ex16_14:74766322-74766345:+_5-4	ABCD4	FALSE	163	205	202	370	369	349	356	283	376	386	326	263	304	344	284	314	353	497	184	372	391	344	360	369	383	321	311	460
ABCE1_CCDS34071.1_ex7_4:146033406-146033429:-_5-4	ABCE1	TRUE	31	10	22	3	3	0	13	0	0	0	5	0	0	9	14	44	16	0	0	24	0	2	9	0	48	41	0	132
ABCE1_CCDS34071.1_ex1_4:146026751-146026774:+_5-1	ABCE1	FALSE	81	39	37	11	15	22	3	17	21	138	83	10	0	4	91	103	22	4	0	85	28	22	0	0	95	83	14	225
ABCE1_CCDS34071.1_ex8_4:146038520-146038543:-_5-5	ABCE1	FALSE	125	0	14	4	0	11	24	2	28	111	85	0	24	12	170	64	14	5	3	63	15	26	18	31	71	131	0	387
ABCE1_CCDS34071.1_ex2_4:146029173-146029196:-_5-2	ABCE1	TRUE	272	59	179	3	5	52	24	56	57	131	210	18	49	40	150	187	22	45	4	168	55	44	32	18	210	207	3	569
ABCE1_CCDS34071.1_ex3_4:146030281-146030304:+_5-3	ABCE1	FALSE	80	6	50	8	9	0	0	39	0	54	47	17	0	43	77	34	20	0	17	80	1	40	0	47	96	171	16	365
ABCF1_CCDS34380.1_ex13_6:30552235-30552258:+_5-5	ABCF1	TRUE	163	66	172	41	16	44	39	86	36	236	261	52	0	42	249	229	104	13	43	262	11	66	3	22	350	312	22	614
ABCF1_CCDS34380.1_ex10_6:30551444-30551467:+_5-4	ABCF1	TRUE	182	33	157	29	27	74	24	1	32	169	122	75	12	173	164	245	66	13	3	205	12	32	1	38	163	327	26	585
ABCF1_CCDS34380.1_ex5_6:30546332-30546355:+_5-1	ABCF1	FALSE	48	27	36	54	136	197	151	128	132	129	113	142	69	129	168	174	153	97	161	91	35	109	60	100	105	142	80	169
ABCF1_CCDS34380.1_ex10_6:30551395-30551418:+_5-3	ABCF1	FALSE	283	88	253	120	72	117	98	105	164	356	440	160	31	137	221	361	143	141	167	420	125	95	55	160	454	384	77	596
ABCF1_CCDS34380.1_ex9_6:30550909-30550932:-_5-2	ABCF1	FALSE	257	310	317	186	384	490	338	274	313	431	528	524	242	377	514	538	317	436	364	326	338	309	245	275	471	458	227	522
sgABCF2_8	ABCF2	FALSE	53	75	58	53	74	106	164	96	118	109	159	175	111	65	106	103	103	183	167	180	182	218	134	217	114	220	116	162
ABCF2_CCDS5922.1_ex12_7:150921110-150921133:+_5-4	ABCF2	FALSE	257	219	247	269	306	177	353	369	347	397	377	431	252	231	414	329	370	347	403	324	314	608	251	431	420	468	187	511
sgABCF2_10	ABCF2	FALSE	307	360	315	380	542	249	394	254	403	474	434	535	166	395	447	448	637	482	427	481	411	381	328	453	351	364	261	499
ABCF2_CCDS5922.1_ex10_7:150919626-150919649:-_5-1	ABCF2	FALSE	241	219	255	223	342	254	305	381	308	296	441	430	230	328	331	408	267	442	377	329	240	437	353	367	535	417	304	582
sgABCF2_3	ABCF2	TRUE	229	315	230	233	379	293	506	304	384	354	556	531	273	457	544	414	439	421	409	583	486	491	323	395	439	441	273	708
sgABCF2_6	ABCF2	TRUE	437	301	284	247	402	332	452	411	419	477	540	259	236	485	401	452	549	328	319	434	263	360	208	480	409	479	304	648
ABCF2_CCDS5922.1_ex11_7:150920918-150920941:+_5-3	ABCF2	FALSE	193	267	267	322	390	398	488	544	453	508	467	373	242	478	443	345	567	613	405	467	278	381	364	479	532	523	312	557
ABCF2_CCDS5922.1_ex11_7:150920839-150920862:-_5-2	ABCF2	FALSE	254	254	331	270	389	426	364	401	590	579	395	548	205	401	314	551	606	675	493	512	338	390	278	531	417	439	244	634
sgABCF2_9	ABCF2	FALSE	192	189	162	122	237	242	323	187	292	172	210	158	98	298	241	242	299	184	211	296	267	256	126	379	396	371	136	505
ABCF2_CCDS5922.1_ex13_7:150921873-150921896:+_5-5	ABCF2	FALSE	162	115	240	189	307	293	302	214	362	307	300	673	185	322	235	308	408	488	309	423	244	424	150	298	328	294	137	451
ABCF3_CCDS3254.1_ex5_3:183905755-183905778:+_5-2	ABCF3	FALSE	370	287	342	284	583	381	466	431	708	490	495	594	391	443	399	508	537	781	690	466	313	546	448	611	607	478	255	492
ABCF3_CCDS3254.1_ex6_3:183906138-183906161:+_5-4	ABCF3	TRUE	196	221	275	275	366	331	437	332	298	427	401	676	324	329	379	381	432	433	338	316	289	455	395	331	298	399	281	441
ABCF3_CCDS3254.1_ex4_3:183905479-183905502:-_5-1	ABCF3	FALSE	250	340	177	287	658	311	463	509	588	462	550	425	304	412	309	477	566	535	394	535	346	461	255	629	352	532	406	431
ABCF3_CCDS3254.1_ex8_3:183906714-183906737:+_5-5	ABCF3	TRUE	238	295	266	287	492	335	516	256	344	415	514	572	295	408	395	491	485	553	491	429	460	448	223	431	506	414	307	560
ABCF3_CCDS3254.1_ex6_3:183905942-183905965:+_5-3	ABCF3	FALSE	541	356	396	527	720	479	818	589	933	785	802	747	757	623	546	712	756	880	972	719	473	770	525	803	631	699	433	788
ABCG1_CCDS13681.1_ex2_21:43691189-43691212:-_5-1	ABCG1	FALSE	218	136	135	231	269	184	265	161	208	259	176	291	254	294	178	250	297	274	229	251	222	236	229	357	228	252	231	341
ABCG1_CCDS13681.1_ex6_21:43704760-43704783:-_5-5	ABCG1	FALSE	326	298	237	215	560	536	670	636	526	497	586	510	424	411	335	544	560	583	331	515	431	566	387	654	441	525	250	531
ABCG1_CCDS13681.1_ex5_21:43702448-43702471:+_5-3	ABCG1	TRUE	244	209	228	325	303	291	520	226	428	317	404	415	248	316	365	295	357	626	366	338	439	566	319	290	383	432	270	486
ABCG1_CCDS13681.1_ex6_21:43704708-43704731:+_5-4	ABCG1	FALSE	206	231	172	152	358	240	326	396	403	260	386	386	301	441	292	437	553	455	523	333	348	279	306	245	421	372	278	339
ABCG1_CCDS13681.1_ex5_21:43702417-43702440:+_5-2	ABCG1	TRUE	298	291	335	384	502	351	644	437	956	535	499	632	321	559	350	620	569	642	506	556	613	478	404	912	510	477	220	574
ABCG2_CCDS3628.1_ex9_4:89039397-89039420:-_5-1	ABCG2	TRUE	206	143	50	180	293	227	159	417	561	207	251	240	114	222	220	278	248	266	157	205	224	248	155	210	241	155	159	253
ABCG2_CCDS3628.1_ex12_4:89053044-89053067:-_5-4	ABCG2	FALSE	264	253	206	303	395	345	472	584	426	395	477	331	245	502	457	387	563	356	397	389	416	428	371	490	406	237	353	385
ABCG2_CCDS3628.1_ex11_4:89052232-89052255:-_5-3	ABCG2	FALSE	204	198	154	234	128	244	208	321	363	177	286	256	199	210	160	368	271	327	404	223	295	228	279	333	247	296	102	384
ABCG2_CCDS3628.1_ex13_4:89053769-89053792:-_5-5	ABCG2	TRUE	296	161	223	297	326	422	451	324	394	394	368	261	272	484	316	329	437	340	347	376	331	455	456	355	412	329	203	414
ABCG2_CCDS3628.1_ex10_4:89042831-89042854:-_5-2	ABCG2	FALSE	189	264	144	257	390	120	233	450	424	354	196	443	242	227	276	295	301	377	275	277	189	350	335	507	386	262	227	301
ABCG4_CCDS8415.1_ex1_11:119024760-119024783:+_5-3	ABCG4	TRUE	224	305	228	308	434	247	379	299	411	191	333	276	420	280	344	440	445	402	333	338	265	376	284	571	378	351	230	498
ABCG4_CCDS8415.1_ex6_11:119027329-119027352:-_5-5	ABCG4	FALSE	152	162	256	191	268	83	285	172	289	335	296	291	207	272	311	247	353	238	241	248	163	194	258	197	343	236	227	289
ABCG4_CCDS8415.1_ex4_11:119025505-119025528:-_5-4	ABCG4	TRUE	236	270	280	370	445	304	315	388	476	481	374	586	237	428	529	441	371	493	685	419	290	412	202	441	337	288	275	526
ABCG4_CCDS8415.1_ex0_11:119020874-119020897:-_5-1	ABCG4	FALSE	391	522	356	530	750	366	537	397	714	627	720	635	419	595	410	607	518	766	669	649	592	690	461	866	883	530	343	614
ABCG4_CCDS8415.1_ex0_11:119020894-119020917:-_5-2	ABCG4	FALSE	257	310	383	391	640	412	516	682	557	540	477	681	326	488	306	525	566	435	557	470	371	488	270	635	450	525	344	509
ABCG5_CCDS1814.1_ex11_2:44065081-44065104:-_5-5	ABCG5	FALSE	268	273	225	275	439	285	437	206	498	461	437	618	275	501	492	547	466	481	583	545	283	533	430	440	372	486	371	525
ABCG5_CCDS1814.1_ex11_2:44065008-44065031:-_5-4	ABCG5	FALSE	148	101	120	177	183	304	406	130	238	117	170	208	146	254	151	158	261	262	176	202	118	147	246	228	154	158	171	244
ABCG5_CCDS1814.1_ex5_2:44051553-44051576:-_5-1	ABCG5	TRUE	122	219	123	120	339	189	384	259	229	253	248	444	284	343	285	203	321	289	196	250	167	324	214	302	297	313	161	335
ABCG5_CCDS1814.1_ex8_2:44055199-44055222:+_5-3	ABCG5	FALSE	340	316	443	507	586	493	566	574	1013	597	486	651	476	494	517	597	561	630	530	612	512	682	487	466	661	571	407	615
ABCG5_CCDS1814.1_ex7_2:44053606-44053629:+_5-2	ABCG5	TRUE	203	235	192	186	332	322	361	418	284	420	382	385	295	454	383	412	429	494	347	395	342	330	241	314	492	461	191	562
ABCG8_CCDS1815.1_ex5_2:44079912-44079935:-_5-5	ABCG8	FALSE	371	287	343	345	543	274	707	540	730	632	616	849	381	481	340	362	536	594	787	470	626	749	393	597	526	658	392	589
ABCG8_CCDS1815.1_ex3_2:44078944-44078967:-_5-2	ABCG8	FALSE	256	319	211	354	504	559	521	585	509	496	420	537	372	511	348	493	549	529	614	547	471	491	322	611	377	451	236	448
ABCG8_CCDS1815.1_ex3_2:44078875-44078898:-_5-1	ABCG8	FALSE	170	231	340	226	268	246	365	451	341	394	399	358	218	251	330	395	270	529	328	465	275	381	367	302	216	344	368	373
ABCG8_CCDS1815.1_ex5_2:44079891-44079914:-_5-4	ABCG8	TRUE	378	274	289	248	527	348	521	443	389	490	412	530	341	522	598	536	599	739	501	650	357	548	370	522	480	532	354	589
ABCG8_CCDS1815.1_ex4_2:44079544-44079567:+_5-3	ABCG8	TRUE	269	238	183	339	499	412	380	437	437	346	386	435	380	415	406	474	491	328	289	674	367	386	314	498	473	474	304	573
ABHD1_CCDS1736.1_ex1_2:27351375-27351398:+_5-1	ABHD1	TRUE	329	346	220	247	497	356	572	537	668	437	431	621	378	552	505	497	532	488	455	383	425	573	482	619	385	496	377	509
ABHD1_CCDS1736.1_ex1_2:27351447-27351470:+_5-2	ABHD1	FALSE	175	145	150	132	193	206	339	286	438	267	231	348	236	126	338	286	342	358	324	429	239	356	298	381	265	367	168	350
ABHD1_CCDS1736.1_ex3_2:27352184-27352207:+_5-4	ABHD1	TRUE	253	167	179	215	379	186	369	200	280	233	332	482	345	187	370	279	295	390	251	310	393	265	274	457	332	341	269	426
ABHD1_CCDS1736.1_ex4_2:27352367-27352390:+_5-5	ABHD1	FALSE	278	229	264	411	483	435	512	461	359	537	361	448	254	290	421	459	504	528	393	490	418	313	364	522	427	462	202	455
ABHD1_CCDS1736.1_ex2_2:27351978-27352001:+_5-3	ABHD1	FALSE	345	253	292	365	423	342	463	539	392	396	459	513	308	452	304	357	437	572	400	485	523	431	488	518	470	389	303	456
ABHD10_CCDS2963.1_ex0_3:111698017-111698040:+_5-1	ABHD10	TRUE	293	249	245	308	531	342	505	355	660	771	563	724	361	439	500	490	703	570	540	371	265	543	383	461	531	662	283	608
ABHD10_CCDS2963.1_ex1_3:111700730-111700753:-_5-3	ABHD10	FALSE	91	71	79	85	81	62	145	103	97	70	113	64	104	106	80	130	79	104	99	55	76	58	18	108	169	85	97	139
ABHD10_CCDS2963.1_ex1_3:111700682-111700705:-_5-2	ABHD10	FALSE	38	34	50	65	183	95	97	140	62	61	123	177	28	113	77	92	103	111	61	109	84	114	80	46	85	59	95	106
ABHD10_CCDS2963.1_ex1_3:111700748-111700771:+_5-4	ABHD10	TRUE	96	68	140	145	261	156	244	156	144	215	212	180	106	173	231	182	253	151	221	247	282	198	127	247	239	189	90	315
ABHD10_CCDS2963.1_ex1_3:111700792-111700815:+_5-5	ABHD10	FALSE	197	152	180	120	374	137	165	316	511	379	229	629	238	189	235	460	356	282	309	267	212	198	236	213	315	308	77	379
ABHD11_CCDS47607.1_ex4_7:73153027-73153050:-_5-5	ABHD11	TRUE	353	254	325	356	694	262	550	449	529	534	534	545	230	583	504	513	839	661	701	485	367	600	280	828	502	531	356	850
ABHD11_CCDS47607.1_ex2_7:73151931-73151954:+_5-2	ABHD11	FALSE	279	206	307	185	339	185	339	289	378	282	324	493	343	362	480	362	357	400	437	341	356	376	322	421	279	441	253	464
ABHD11_CCDS47607.1_ex3_7:73152724-73152747:+_5-4	ABHD11	FALSE	220	184	292	367	330	298	360	302	438	335	356	435	221	375	322	465	317	430	311	319	377	369	335	425	471	364	211	580
ABHD11_CCDS47607.1_ex2_7:73151989-73152012:-_5-3	ABHD11	FALSE	275	281	210	235	549	315	585	337	344	560	431	386	322	353	490	440	453	567	261	527	444	478	402	443	499	581	257	560
ABHD11_CCDS47607.1_ex2_7:73151890-73151913:-_5-1	ABHD11	TRUE	339	198	239	197	318	460	479	491	428	373	313	399	263	308	281	374	315	436	482	384	270	374	277	369	299	415	232	428
ABHD12_CCDS13172.1_ex9_20:25300835-25300858:+_5-1	ABHD12	TRUE	258	277	173	268	429	228	380	394	520	486	438	432	341	438	293	310	412	641	413	368	377	509	252	399	295	356	267	587
ABHD12_CCDS13172.1_ex12_20:25371209-25371232:-_5-5	ABHD12	FALSE	244	235	284	326	653	288	662	635	694	625	455	651	403	662	427	557	779	602	862	409	438	686	384	532	633	641	231	651
ABHD12_CCDS13172.1_ex11_20:25319971-25319994:-_5-3	ABHD12	FALSE	267	298	239	402	485	351	547	547	492	527	595	601	359	531	419	642	772	597	407	457	407	441	386	408	512	500	163	589
ABHD12_CCDS13172.1_ex11_20:25319897-25319920:+_5-2	ABHD12	FALSE	64	81	24	127	82	59	193	50	146	61	89	100	84	50	94	81	111	160	103	99	123	55	148	182	114	86	73	123
ABHD12_CCDS13172.1_ex12_20:25371156-25371179:+_5-4	ABHD12	TRUE	330	331	331	454	450	328	516	380	544	565	344	633	375	383	522	508	496	492	491	482	373	469	375	557	494	448	328	645
ABHD12B_CCDS55916.1_ex6_14:51352534-51352557:-_5-5	ABHD12B	FALSE	180	149	191	150	294	193	336	244	187	227	234	299	126	175	196	358	191	314	300	208	203	281	276	345	179	231	157	257
ABHD12B_CCDS55916.1_ex4_14:51348322-51348345:+_5-2	ABHD12B	FALSE	260	267	240	293	519	312	583	410	665	522	552	813	445	677	519	577	587	570	536	593	410	511	280	437	512	469	182	409
ABHD12B_CCDS55916.1_ex3_14:51347235-51347258:-_5-1	ABHD12B	TRUE	295	281	289	248	250	213	296	350	224	332	373	245	164	441	260	361	393	501	308	395	288	390	201	339	367	427	204	465
ABHD12B_CCDS55916.1_ex6_14:51352479-51352502:-_5-3	ABHD12B	TRUE	172	169	138	170	304	224	196	170	172	216	233	353	113	189	187	240	246	327	215	173	179	331	316	294	231	286	35	287
ABHD12B_CCDS55916.1_ex6_14:51352493-51352516:+_5-4	ABHD12B	FALSE	182	181	262	206	303	182	432	298	268	404	478	386	340	385	486	490	500	529	345	422	313	566	217	296	345	405	217	353
ABHD13_CCDS32007.1_ex0_13:108881926-108881949:+_5-3	ABHD13	FALSE	191	126	325	261	507	331	463	342	625	485	270	427	398	428	345	291	616	655	385	499	346	432	312	410	234	481	223	463
ABHD13_CCDS32007.1_ex0_13:108881899-108881922:-_5-2	ABHD13	TRUE	66	99	21	36	78	81	109	101	201	131	66	40	33	59	110	101	60	228	210	108	95	120	68	78	99	46	19	111
ABHD13_CCDS32007.1_ex0_13:108882004-108882027:+_5-4	ABHD13	TRUE	148	156	111	139	111	137	198	153	248	211	183	246	201	128	108	241	215	167	154	205	238	195	124	221	130	178	143	261
ABHD13_CCDS32007.1_ex0_13:108881866-108881889:+_5-1	ABHD13	FALSE	29	20	30	35	28	45	33	40	58	78	49	57	51	64	53	22	28	49	14	41	19	51	29	28	29	43	27	78
ABHD13_CCDS32007.1_ex0_13:108882265-108882288:-_5-5	ABHD13	FALSE	105	113	108	72	146	166	235	110	124	107	207	84	138	203	130	201	261	156	147	49	156	149	86	170	190	226	84	219
ABHD14A_CCDS2843.1_ex1_3:52011954-52011977:-_5-1	ABHD14A	TRUE	201	217	221	226	264	191	517	486	341	466	298	367	282	388	282	421	428	468	316	347	290	400	301	310	369	380	253	465
ABHD14A_CCDS2843.1_ex2_3:52012300-52012323:+_5-3	ABHD14A	TRUE	243	217	262	252	227	289	307	402	223	247	417	259	170	407	329	395	353	402	323	307	340	277	244	218	325	191	157	382
ABHD14A_CCDS2843.1_ex1_3:52012050-52012073:+_5-2	ABHD14A	FALSE	250	384	260	263	515	343	480	508	570	442	426	503	311	365	318	347	492	451	541	399	336	420	373	472	383	405	395	489
ABHD14A_CCDS2843.1_ex2_3:52012345-52012368:+_5-4	ABHD14A	FALSE	238	283	318	238	409	325	452	411	288	395	430	327	244	377	230	421	563	402	543	430	390	470	251	480	536	430	312	481
ABHD14A_CCDS2843.1_ex3_3:52014403-52014426:-_5-5	ABHD14A	FALSE	270	215	344	277	308	281	415	376	402	344	307	403	255	293	323	368	498	342	227	307	320	309	171	493	349	268	207	440
ABHD14B_CCDS2842.1_ex1_3:52004012-52004035:+_5-2	ABHD14B	FALSE	68	149	129	138	164	117	220	204	223	215	204	244	142	143	211	180	174	225	204	220	186	195	224	144	93	131	108	289
ABHD14B_CCDS2842.1_ex1_3:52004079-52004102:+_5-3	ABHD14B	TRUE	286	276	223	280	394	219	260	298	286	328	330	530	419	346	437	358	373	223	538	374	235	461	339	332	409	368	216	477
ABHD14B_CCDS2842.1_ex1_3:52004149-52004172:-_5-4	ABHD14B	FALSE	331	446	407	529	498	406	815	547	686	558	488	594	399	653	578	474	675	829	550	598	516	702	533	660	503	435	386	574
ABHD14B_CCDS2842.1_ex1_3:52003983-52004006:+_5-1	ABHD14B	TRUE	333	263	313	224	553	349	454	625	401	530	425	398	350	510	437	429	466	464	614	446	391	438	390	451	490	504	209	427
ABHD14B_CCDS2842.1_ex2_3:52005460-52005483:+_5-5	ABHD14B	FALSE	283	307	357	282	581	284	558	475	448	366	378	578	297	612	446	413	618	583	492	335	433	449	328	674	385	381	284	530
ABHD15_CCDS32602.1_ex1_17:27893332-27893355:-_5-2	ABHD15	FALSE	158	87	105	129	229	179	172	121	225	269	141	271	139	300	207	197	199	201	209	207	39	201	87	197	251	268	121	484
ABHD15_CCDS32602.1_ex1_17:27893799-27893822:+_5-5	ABHD15	TRUE	352	298	315	186	523	288	618	453	436	449	409	394	371	331	435	453	440	532	385	516	355	365	347	526	424	517	346	819
ABHD15_CCDS32602.1_ex1_17:27893274-27893297:+_5-1	ABHD15	TRUE	266	296	204	313	504	257	370	295	429	423	462	549	304	329	352	250	418	418	420	332	395	287	319	490	315	316	262	548
ABHD15_CCDS32602.1_ex1_17:27893400-27893423:-_5-3	ABHD15	FALSE	187	173	180	255	370	381	394	409	504	372	397	405	214	397	389	339	551	400	345	490	271	383	361	345	539	465	239	557
ABHD15_CCDS32602.1_ex1_17:27893627-27893650:-_5-4	ABHD15	FALSE	304	232	379	373	560	257	584	519	412	493	413	531	373	450	550	589	571	416	448	465	504	421	349	388	381	605	191	599
ABHD16A_CCDS4713.1_ex13_6:31660799-31660822:-_5-4	ABHD16A	TRUE	170	241	244	171	188	208	367	276	310	322	258	481	238	180	297	395	323	382	261	376	139	473	190	367	354	572	170	460
ABHD16A_CCDS4713.1_ex15_6:31664772-31664795:+_5-5	ABHD16A	TRUE	503	464	345	608	750	664	579	730	909	847	728	658	405	763	785	741	864	733	792	722	520	546	637	792	877	798	452	972
ABHD16A_CCDS4713.1_ex12_6:31659655-31659678:+_5-3	ABHD16A	FALSE	281	279	240	241	479	478	401	406	345	451	454	474	306	305	417	365	660	399	492	592	323	481	288	482	630	425	254	590
ABHD16A_CCDS4713.1_ex11_6:31659441-31659464:-_5-2	ABHD16A	FALSE	391	283	332	384	633	444	704	437	787	548	459	687	505	626	396	711	639	714	676	671	559	632	569	929	638	614	467	648
ABHD16A_CCDS4713.1_ex11_6:31659382-31659405:+_5-1	ABHD16A	FALSE	270	303	276	243	319	355	397	475	645	399	415	566	283	265	445	533	472	565	390	396	464	528	476	707	512	396	316	506
ABHD16B_CCDS13539.1_ex0_20:62493289-62493312:+_5-3	ABHD16B	FALSE	341	327	357	437	562	446	533	515	345	588	527	623	343	548	549	467	700	558	520	395	323	739	404	501	612	583	369	550
ABHD16B_CCDS13539.1_ex0_20:62493189-62493212:+_5-2	ABHD16B	FALSE	272	407	203	378	667	372	850	453	787	525	489	630	413	623	459	505	643	790	563	511	385	628	241	818	505	552	359	679
ABHD16B_CCDS13539.1_ex0_20:62492991-62493014:-_5-1	ABHD16B	TRUE	252	303	314	393	456	480	526	576	380	363	683	493	258	432	428	371	665	549	467	304	450	519	252	590	527	508	328	631
ABHD16B_CCDS13539.1_ex0_20:62493430-62493453:+_5-4	ABHD16B	FALSE	287	335	351	315	401	391	603	394	579	361	433	648	183	572	373	532	547	580	524	315	461	616	322	573	468	409	240	490
ABHD16B_CCDS13539.1_ex0_20:62493537-62493560:-_5-5	ABHD16B	TRUE	229	299	371	240	310	299	523	627	465	448	266	452	433	491	299	488	576	424	459	529	428	420	323	546	433	435	464	511
ABHD17A_CCDS32867.1_ex4_19:1881336-1881359:+_5-5	ABHD17A	FALSE	304	278	314	252	287	321	419	383	389	210	370	313	233	239	317	437	351	324	373	391	367	295	288	377	442	337	235	531
ABHD17A_CCDS32867.1_ex4_19:1881262-1881285:+_5-3	ABHD17A	FALSE	177	107	108	112	154	95	176	284	367	276	231	211	99	207	195	264	291	187	139	147	164	248	150	250	271	279	175	428
ABHD17A_CCDS32867.1_ex2_19:1880106-1880129:-_5-1	ABHD17A	TRUE	276	207	218	259	266	374	375	281	476	403	440	322	158	317	429	539	291	368	338	418	286	421	354	644	450	318	282	441
ABHD17B_CCDS35042.1_ex3_9:74489579-74489602:+_5-1	ABHD17B	TRUE	304	271	196	263	354	294	398	176	303	359	362	431	224	307	356	405	363	327	387	301	382	448	243	383	322	330	202	456
ABHD17B_CCDS35042.1_ex3_9:74489645-74489668:-_5-3	ABHD17B	FALSE	38	105	66	94	192	202	252	158	204	138	198	258	122	117	140	125	170	188	209	214	219	123	136	209	187	205	99	199
ABHD17B_CCDS35042.1_ex3_9:74489604-74489627:-_5-2	ABHD17B	FALSE	103	53	22	37	79	20	122	35	0	61	55	62	115	69	37	53	141	71	36	54	108	79	37	134	76	66	18	69
ABHD17B_CCDS35042.1_ex3_9:74489769-74489792:-_5-5	ABHD17B	FALSE	91	93	104	99	213	241	125	130	143	148	194	223	58	133	247	200	168	173	218	151	137	206	157	146	122	195	102	180
ABHD17B_CCDS35042.1_ex3_9:74489711-74489734:+_5-4	ABHD17B	TRUE	76	70	80	105	198	58	138	80	124	126	96	197	133	221	141	157	127	133	166	132	106	73	48	168	135	128	101	188
ABHD17C_CCDS45323.1_ex1_15:81041924-81041947:-_5-5	ABHD17C	TRUE	263	359	204	203	314	367	557	423	401	392	384	397	341	391	525	329	444	586	423	409	236	405	288	497	265	449	314	522
ABHD17C_CCDS45323.1_ex1_15:81041908-81041931:-_5-4	ABHD17C	FALSE	139	210	179	234	334	243	415	327	321	264	421	337	265	345	282	335	298	332	177	236	272	193	111	383	421	388	185	347
ABHD17C_CCDS45323.1_ex0_15:80987882-80987905:-_5-1	ABHD17C	FALSE	331	368	347	452	824	521	676	470	617	527	528	541	393	572	674	580	624	838	826	715	447	750	456	688	604	569	362	704
ABHD17C_CCDS45323.1_ex1_15:81041849-81041872:-_5-3	ABHD17C	FALSE	298	217	178	287	622	279	279	254	306	262	198	313	238	156	363	279	170	313	418	293	294	287	364	415	322	277	156	368
ABHD17C_CCDS45323.1_ex0_15:80988038-80988061:+_5-2	ABHD17C	TRUE	256	214	262	284	471	375	318	414	616	383	446	542	386	510	335	503	444	528	392	449	462	363	342	506	326	448	221	652
C4orf29_CCDS47131.1_ex6_4:128938642-128938665:-_5-5	ABHD18	FALSE	264	248	256	352	421	309	532	592	719	253	628	518	356	402	449	441	689	598	456	456	450	624	504	612	409	404	314	546
C4orf29_CCDS47131.1_ex4_4:128930266-128930289:+_5-3	ABHD18	TRUE	164	185	222	154	189	131	180	146	333	230	206	200	133	346	239	256	299	228	242	196	145	297	264	264	305	224	144	291
C4orf29_CCDS47131.1_ex3_4:128930117-128930140:-_5-2	ABHD18	TRUE	227	253	209	166	252	163	361	363	280	247	273	255	271	483	303	229	362	320	319	237	253	395	154	367	422	295	189	406
C4orf29_CCDS47131.1_ex2_4:128910923-128910946:-_5-1	ABHD18	FALSE	382	361	446	303	541	448	744	708	815	583	700	639	535	696	395	493	752	798	774	763	615	904	551	520	782	619	402	663
C4orf29_CCDS47131.1_ex4_4:128930290-128930313:-_5-4	ABHD18	FALSE	88	170	213	173	193	149	147	148	117	184	204	180	189	225	171	139	223	242	168	118	123	136	197	375	215	165	157	215
ABHD2_CCDS10348.1_ex2_15:89698665-89698688:+_5-2	ABHD2	FALSE	146	115	52	132	183	103	128	213	281	92	145	188	163	169	112	201	260	208	169	141	170	190	220	129	114	196	133	196
ABHD2_CCDS10348.1_ex2_15:89698746-89698769:-_5-5	ABHD2	TRUE	180	243	195	240	440	233	424	328	443	285	452	486	233	404	239	324	413	409	370	335	189	306	200	361	294	340	274	396
ABHD2_CCDS10348.1_ex1_15:89695032-89695055:-_5-1	ABHD2	FALSE	268	164	200	194	224	261	168	316	434	242	197	318	179	272	278	332	256	382	306	277	249	215	284	419	317	251	186	317
ABHD2_CCDS10348.1_ex2_15:89698694-89698717:+_5-3	ABHD2	FALSE	163	210	308	274	382	331	400	306	326	377	471	371	236	396	340	491	506	542	316	304	426	402	294	407	426	373	85	506
ABHD2_CCDS10348.1_ex2_15:89698721-89698744:-_5-4	ABHD2	TRUE	216	192	219	205	389	372	398	254	333	350	601	495	356	318	359	323	388	498	508	347	359	291	269	402	402	463	156	468
ABHD3_CCDS32802.1_ex7_18:19283541-19283564:+_5-1	ABHD3	TRUE	488	378	390	465	784	550	878	550	725	741	855	624	444	437	531	653	709	1027	481	697	546	624	528	664	656	754	394	794
ABHD3_CCDS32802.1_ex7_18:19283685-19283708:-_5-5	ABHD3	TRUE	469	287	411	472	608	496	781	531	566	766	716	550	489	629	566	616	726	774	481	716	646	663	475	742	537	664	336	925
ABHD3_CCDS32802.1_ex7_18:19283569-19283592:+_5-2	ABHD3	FALSE	81	89	109	141	182	85	151	8	154	118	229	210	74	233	171	143	249	146	137	233	105	207	252	125	111	152	143	258
ABHD3_CCDS32802.1_ex7_18:19283635-19283658:+_5-4	ABHD3	FALSE	278	292	423	364	380	250	645	492	379	362	492	642	345	467	435	472	507	486	470	632	424	449	338	632	348	447	232	445
ABHD3_CCDS32802.1_ex7_18:19283615-19283638:-_5-3	ABHD3	FALSE	256	205	351	264	373	191	385	304	486	401	273	215	285	332	225	308	387	384	308	367	269	330	151	444	495	437	218	560
ABHD4_CCDS9572.1_ex2_14:23072373-23072396:+_5-1	ABHD4	TRUE	375	339	310	427	593	530	604	560	639	542	513	595	343	576	568	520	686	458	453	599	318	607	423	656	441	539	243	638
ABHD4_CCDS9572.1_ex2_14:23072515-23072538:+_5-3	ABHD4	FALSE	422	438	418	447	713	441	984	899	846	655	476	680	782	484	496	735	695	721	694	567	765	762	632	879	621	735	521	656
ABHD4_CCDS9572.1_ex2_14:23072555-23072578:+_5-4	ABHD4	TRUE	195	186	297	288	338	315	397	275	255	296	296	315	203	356	313	368	396	408	413	280	227	275	321	201	359	310	118	419
ABHD4_CCDS9572.1_ex2_14:23072477-23072500:-_5-2	ABHD4	FALSE	405	387	387	423	805	559	757	788	814	501	794	697	565	591	710	689	925	766	392	663	639	716	458	720	475	744	587	728
ABHD4_CCDS9572.1_ex3_14:23072853-23072876:-_5-5	ABHD4	FALSE	200	149	153	125	150	62	201	174	225	270	217	146	133	263	176	253	260	169	246	342	114	157	81	164	318	283	132	325
ABHD5_CCDS2711.1_ex2_3:43743815-43743838:-_5-1	ABHD5	FALSE	9	0	4	0	15	0	0	62	0	0	3	0	4	0	0	0	5	9	2	0	0	16	10	0	0	0	0	6
ABHD5_CCDS2711.1_ex2_3:43743978-43744001:+_5-4	ABHD5	TRUE	242	294	264	201	482	279	360	447	353	446	475	282	212	631	327	315	425	351	502	389	361	436	212	332	367	453	216	456
ABHD5_CCDS2711.1_ex2_3:43743907-43743930:+_5-2	ABHD5	TRUE	171	173	231	249	253	97	314	240	231	244	233	299	144	178	243	261	221	234	288	168	214	214	230	175	286	292	131	370
ABHD5_CCDS2711.1_ex2_3:43744017-43744040:+_5-5	ABHD5	FALSE	190	191	246	238	377	336	345	337	524	374	351	467	190	306	274	369	337	481	539	355	284	455	207	340	218	331	226	414
ABHD5_CCDS2711.1_ex2_3:43743924-43743947:-_5-3	ABHD5	FALSE	239	252	227	193	427	323	440	354	321	321	430	342	237	309	297	284	337	516	364	308	295	399	310	376	288	377	254	387
ABHD6_CCDS2887.1_ex2_3:58255058-58255081:+_5-3	ABHD6	FALSE	485	333	451	404	833	476	712	606	920	680	686	769	429	901	621	616	804	859	582	688	498	558	433	746	795	613	455	725
ABHD6_CCDS2887.1_ex1_3:58252912-58252935:+_5-1	ABHD6	TRUE	290	370	281	334	751	288	657	543	427	441	399	600	403	374	520	409	603	558	445	398	393	486	217	455	590	443	295	628
ABHD6_CCDS2887.1_ex1_3:58253017-58253040:-_5-2	ABHD6	TRUE	222	246	327	344	304	323	361	334	412	417	530	442	438	381	353	341	483	557	512	431	401	326	384	425	431	379	204	519
ABHD6_CCDS2887.1_ex3_3:58256750-58256773:-_5-5	ABHD6	FALSE	276	226	308	349	509	295	528	485	752	367	488	616	416	409	356	536	522	714	579	399	660	570	395	441	486	346	324	462
ABHD6_CCDS2887.1_ex2_3:58255116-58255139:+_5-4	ABHD6	FALSE	106	130	180	204	235	161	220	226	179	257	227	206	139	272	130	231	231	303	214	241	150	305	100	180	196	226	102	237
ABHD8_CCDS12355.1_ex3_19:17411913-17411936:-_5-1	ABHD8	TRUE	340	238	305	307	542	248	454	499	414	363	447	443	298	514	445	384	578	539	453	555	424	570	230	306	410	586	282	661
ABHD8_CCDS12355.1_ex3_19:17412302-17412325:+_5-5	ABHD8	FALSE	257	221	279	235	391	301	382	536	369	358	438	462	230	217	257	360	425	385	379	429	359	327	310	448	431	340	259	540
ABHD8_CCDS12355.1_ex3_19:17412185-17412208:+_5-4	ABHD8	TRUE	318	350	343	321	568	289	362	365	344	456	494	755	388	626	557	436	393	550	508	499	437	565	287	501	433	444	251	701
ABHD8_CCDS12355.1_ex3_19:17412155-17412178:+_5-3	ABHD8	FALSE	447	363	478	596	695	501	491	642	886	692	475	806	563	743	606	642	800	883	751	604	602	628	624	885	487	755	392	697
ABHD8_CCDS12355.1_ex3_19:17412108-17412131:-_5-2	ABHD8	FALSE	280	130	229	313	286	246	456	509	375	187	364	314	161	430	231	410	340	289	323	491	187	359	280	218	393	400	160	369
ABI1_CCDS31169.1_ex6_10:27059179-27059202:+_5-2	ABI1	TRUE	360	437	387	385	554	271	401	583	562	655	659	579	460	476	493	583	527	580	704	686	451	642	404	694	645	623	331	688
ABI1_CCDS31169.1_ex8_10:27112164-27112187:+_5-4	ABI1	FALSE	171	91	114	82	238	350	257	68	187	265	233	336	192	256	176	301	224	214	216	425	138	371	119	369	234	384	95	389
ABI1_CCDS31169.1_ex5_10:27057833-27057856:+_5-1	ABI1	FALSE	311	292	286	263	472	215	559	509	598	553	587	583	305	360	373	346	481	528	206	568	438	455	451	497	407	384	138	522
ABI1_CCDS31169.1_ex8_10:27112065-27112088:-_5-3	ABI1	FALSE	67	42	81	81	78	34	82	90	128	89	105	156	66	102	45	66	84	56	47	104	40	60	75	60	93	124	36	90
ABI1_CCDS31169.1_ex9_10:27149695-27149718:+_5-5	ABI1	TRUE	283	224	216	172	267	145	440	310	428	356	351	444	218	325	409	399	407	589	442	502	281	404	171	301	348	346	125	495
ABI2_CCDS2358.1_ex3_2:204255829-204255852:-_5-2	ABI2	FALSE	244	295	276	379	563	397	559	617	577	385	552	655	335	493	426	494	506	621	504	484	591	446	341	710	525	423	295	508
ABI2_CCDS2358.1_ex4_2:204259432-204259455:-_5-3	ABI2	TRUE	244	146	323	241	462	362	506	430	498	373	484	340	273	458	326	594	622	485	421	442	345	380	350	349	503	307	197	502
ABI2_CCDS2358.1_ex4_2:204259486-204259509:-_5-5	ABI2	FALSE	288	263	310	311	461	362	510	464	460	499	365	611	346	410	338	462	556	490	591	514	358	460	393	518	435	408	280	449
ABI2_CCDS2358.1_ex4_2:204259462-204259485:-_5-4	ABI2	TRUE	150	188	92	151	343	184	325	285	226	230	218	568	124	163	214	209	275	244	304	252	162	235	239	320	377	233	209	425
ABI2_CCDS2358.1_ex2_2:204245027-204245050:-_5-1	ABI2	FALSE	211	238	293	151	206	254	367	194	306	332	443	414	268	298	370	250	368	315	324	298	267	208	386	357	349	286	215	396
ABI3_CCDS11546.1_ex2_17:47295169-47295192:-_5-2	ABI3	TRUE	520	249	400	363	729	370	885	565	583	602	596	783	452	608	663	591	651	739	677	866	332	682	349	524	548	634	279	795
ABI3_CCDS11546.1_ex2_17:47295241-47295264:+_5-4	ABI3	FALSE	257	242	268	291	359	249	412	358	540	443	367	674	332	344	320	425	446	412	621	417	318	511	477	442	395	461	277	513
ABI3_CCDS11546.1_ex2_17:47295113-47295136:+_5-1	ABI3	TRUE	324	255	254	223	471	296	386	306	301	462	642	408	260	647	336	496	649	542	371	615	243	394	210	445	515	640	328	561
ABI3_CCDS11546.1_ex3_17:47296933-47296956:+_5-5	ABI3	FALSE	172	123	133	174	194	204	216	227	230	246	202	322	179	390	247	203	199	271	176	111	117	305	92	249	239	203	157	308
ABI3_CCDS11546.1_ex2_17:47295206-47295229:-_5-3	ABI3	FALSE	241	217	268	352	499	296	550	414	438	450	469	537	350	432	636	477	495	644	544	340	436	436	339	421	445	536	204	632
ABI3BP_CCDS46880.1_ex19_3:100567673-100567696:+_5-2	ABI3BP	FALSE	112	188	99	235	185	237	417	308	325	219	240	213	205	185	249	217	216	332	239	282	195	257	322	126	165	184	202	379
ABI3BP_CCDS46880.1_ex33_3:100645253-100645276:+_5-5	ABI3BP	FALSE	113	139	130	190	268	137	178	282	270	178	155	212	149	186	157	187	216	209	275	204	185	311	130	194	251	150	111	249
ABI3BP_CCDS46880.1_ex19_3:100567653-100567676:+_5-1	ABI3BP	TRUE	381	365	490	393	475	370	561	447	526	549	527	610	393	711	620	470	535	732	547	474	313	543	404	645	492	557	346	632
ABI3BP_CCDS46880.1_ex31_3:100617721-100617744:+_5-4	ABI3BP	TRUE	110	132	173	180	231	103	141	299	197	83	215	255	131	176	131	174	127	206	116	200	167	199	66	126	215	262	76	243
ABI3BP_CCDS46880.1_ex24_3:100583695-100583718:+_5-3	ABI3BP	FALSE	92	99	193	90	184	106	175	172	214	158	128	191	44	154	129	120	202	259	153	258	169	151	136	109	133	184	171	237
FAM206A_CCDS6774.1_ex2_9:111698655-111698678:-_5-2	ABITRAM	TRUE	424	284	363	402	801	372	627	596	677	497	638	718	437	504	509	696	648	802	580	742	429	628	478	661	670	610	357	604
FAM206A_CCDS6774.1_ex2_9:111698674-111698697:+_5-3	ABITRAM	FALSE	281	253	309	268	417	323	473	508	468	399	579	413	318	450	332	388	502	552	384	381	389	490	192	477	438	360	242	571
FAM206A_CCDS6774.1_ex1_9:111697942-111697965:-_5-1	ABITRAM	FALSE	145	168	164	168	339	130	323	202	225	282	211	203	141	339	140	165	316	317	299	203	161	202	130	321	265	232	193	241
FAM206A_CCDS6774.1_ex2_9:111698695-111698718:+_5-4	ABITRAM	FALSE	166	228	205	277	270	202	349	369	283	284	236	269	223	374	237	326	505	429	367	365	411	323	288	294	350	288	96	371
FAM206A_CCDS6774.1_ex3_9:111701508-111701531:+_5-5	ABITRAM	FALSE	138	151	116	229	275	246	332	293	279	338	340	329	179	363	229	302	363	404	313	322	217	326	170	381	492	329	168	322
ABL1_CCDS35165.1_ex1_9:133729502-133729525:+_5-1	ABL1	FALSE	160	214	218	205	299	268	329	403	337	444	384	351	246	442	269	387	405	314	348	324	250	354	171	442	467	335	160	461
sgABL1_7	ABL1	FALSE	241	210	231	251	261	214	424	304	362	296	329	399	248	284	351	325	400	236	286	334	244	325	280	449	345	339	238	402
sgABL1_5	ABL1	FALSE	199	92	142	112	93	183	97	76	227	194	178	248	78	147	52	270	87	128	116	243	64	131	30	139	288	265	46	545
ABL1_CCDS35165.1_ex7_9:133753843-133753866:-_5-5	ABL1	FALSE	305	338	262	484	662	589	421	656	790	424	495	573	292	440	435	609	630	766	733	467	519	472	456	539	547	519	392	451
ABL1_CCDS35165.1_ex2_9:133730418-133730441:+_5-2	ABL1	FALSE	162	210	173	154	249	138	355	211	309	235	266	239	229	301	221	275	306	293	281	180	274	256	231	255	200	282	172	299
sgABL1_2	ABL1	FALSE	445	344	335	240	576	347	442	601	467	482	387	450	249	404	554	583	449	452	682	519	369	547	255	715	543	535	242	689
sgABL1_10	ABL1	TRUE	305	271	310	348	311	393	643	354	483	333	456	512	290	405	364	496	374	425	492	543	366	495	310	607	304	344	303	507
ABL1_CCDS35165.1_ex3_9:133738282-133738305:+_5-4	ABL1	FALSE	255	381	272	290	469	278	651	650	539	498	502	583	518	668	353	461	704	452	404	554	612	576	389	744	418	568	343	599
ABL1_CCDS35165.1_ex3_9:133738200-133738223:+_5-3	ABL1	FALSE	417	598	452	597	686	376	824	709	950	810	689	848	526	769	656	724	957	801	979	648	782	668	537	916	602	814	392	720
sgABL1_3	ABL1	TRUE	223	191	206	269	331	516	399	316	394	309	282	187	233	420	243	361	450	395	389	405	218	291	337	541	306	283	251	374
sgABL2_6	ABL2	FALSE	154	236	203	269	330	227	332	317	238	361	294	228	218	286	191	240	253	395	325	347	245	475	315	285	275	310	159	311
sgABL2_4	ABL2	FALSE	380	207	356	329	535	269	395	469	453	426	417	446	256	705	347	519	449	570	585	450	365	460	343	653	394	426	304	445
sgABL2_8	ABL2	FALSE	342	452	404	377	531	333	631	625	687	542	653	702	439	521	635	638	667	599	608	636	582	503	348	467	585	476	373	634
ABL2_CCDS30947.1_ex7_1:179090845-179090868:-_5-1	ABL2	FALSE	197	222	144	285	336	284	356	376	466	256	296	350	163	274	313	315	440	393	327	247	276	309	99	439	316	358	236	356
ABL2_CCDS30947.1_ex8_1:179095555-179095578:-_5-2	ABL2	FALSE	330	315	344	436	492	329	545	464	463	419	411	514	393	472	413	425	587	618	383	467	442	445	529	623	458	481	249	461
sgABL2_5	ABL2	TRUE	304	247	190	211	239	336	562	249	436	384	341	373	260	354	455	351	365	431	358	426	315	389	243	227	288	347	115	469
sgABL2_9	ABL2	FALSE	252	242	190	250	544	209	263	378	419	511	385	254	294	457	240	468	557	555	317	400	282	347	261	324	278	456	254	382
ABL2_CCDS30947.1_ex9_1:179100556-179100579:+_5-4	ABL2	FALSE	287	333	353	388	399	382	662	497	640	550	593	717	448	479	654	447	450	697	682	537	608	620	362	579	465	613	328	535
ABL2_CCDS30947.1_ex9_1:179100594-179100617:-_5-5	ABL2	FALSE	241	216	195	233	455	233	468	500	353	316	478	488	247	265	391	376	420	414	412	359	309	452	316	488	457	319	196	413
ABL2_CCDS30947.1_ex8_1:179095735-179095758:-_5-3	ABL2	TRUE	354	325	318	310	464	337	516	535	579	503	437	638	384	446	306	558	418	499	545	459	439	382	363	781	554	441	316	603
ABLIM1_CCDS31288.1_ex11_10:116225536-116225559:-_5-1	ABLIM1	FALSE	247	240	303	377	544	313	527	450	650	481	625	591	372	459	453	559	682	584	451	654	531	594	382	570	404	517	187	573
ABLIM1_CCDS31288.1_ex11_10:116225558-116225581:+_5-2	ABLIM1	FALSE	202	241	223	276	337	291	533	247	514	423	441	422	352	395	271	469	588	469	471	300	385	414	372	537	438	404	244	546
ABLIM1_CCDS31288.1_ex13_10:116232848-116232871:+_5-3	ABLIM1	FALSE	123	67	144	54	165	52	279	156	225	82	164	156	53	142	145	179	138	249	205	127	227	244	116	216	238	229	93	198
ABLIM1_CCDS31288.1_ex14_10:116233706-116233729:-_5-5	ABLIM1	TRUE	113	112	101	146	187	203	245	329	194	300	184	159	166	186	190	147	192	265	364	205	180	319	239	303	215	159	221	198
ABLIM1_CCDS31288.1_ex14_10:116233632-116233655:+_5-4	ABLIM1	TRUE	9	11	24	13	9	25	53	35	22	41	27	21	18	22	11	30	42	30	0	42	8	38	25	80	12	35	25	43
ABLIM2_CCDS47011.1_ex8_4:8037919-8037942:+_5-1	ABLIM2	TRUE	218	240	312	346	326	348	325	335	222	201	252	270	204	466	225	248	372	373	358	239	243	260	210	289	350	343	245	392
ABLIM2_CCDS47011.1_ex8_4:8037938-8037961:+_5-2	ABLIM2	TRUE	244	158	151	288	395	172	305	448	408	303	284	341	237	311	306	315	498	232	310	282	249	382	271	335	280	318	174	465
ABLIM2_CCDS47011.1_ex8_4:8037961-8037984:-_5-3	ABLIM2	FALSE	222	256	228	182	361	298	357	413	124	331	413	278	334	429	315	282	443	471	536	402	292	431	298	311	491	440	223	347
ABLIM2_CCDS47011.1_ex8_4:8037982-8038005:-_5-4	ABLIM2	FALSE	344	278	273	346	417	279	360	409	616	513	494	549	241	352	405	524	449	397	537	482	554	508	321	728	495	491	277	589
ABLIM2_CCDS47011.1_ex9_4:8046885-8046908:+_5-5	ABLIM2	FALSE	106	212	124	127	362	189	237	348	283	247	257	119	222	496	200	294	319	239	259	195	229	223	120	374	181	188	128	226
ABLIM3_CCDS4294.1_ex2_5:148577900-148577923:+_5-1	ABLIM3	FALSE	346	333	271	538	711	510	554	555	1024	629	528	714	412	541	458	641	632	690	794	646	672	542	532	794	799	461	352	700
ABLIM3_CCDS4294.1_ex9_5:148617060-148617083:+_5-4	ABLIM3	FALSE	58	66	78	79	88	31	131	111	64	85	147	159	57	97	56	64	152	149	192	122	69	99	100	70	143	172	58	129
ABLIM3_CCDS4294.1_ex4_5:148586678-148586701:+_5-3	ABLIM3	TRUE	351	277	230	293	287	294	563	355	418	230	366	447	333	584	416	281	510	463	378	530	276	387	326	444	379	514	133	483
ABLIM3_CCDS4294.1_ex9_5:148617123-148617146:+_5-5	ABLIM3	TRUE	62	62	71	83	80	22	172	183	27	55	107	107	56	102	74	124	82	104	86	88	139	91	33	98	86	117	92	184
ABLIM3_CCDS4294.1_ex2_5:148577937-148577960:-_5-2	ABLIM3	FALSE	397	372	259	365	569	332	595	312	688	697	518	709	422	507	561	584	651	605	573	541	455	512	422	812	609	613	344	645
ABR_CCDS10999.1_ex5_17:915941-915964:+_11-3	ABR	FALSE	264	243	400	286	490	324	398	440	571	498	419	653	229	345	362	472	438	417	478	459	512	381	415	578	525	390	228	491
ABR_CCDS10999.1_ex11_17:961251-961274:+_11-7	ABR	FALSE	301	300	320	444	347	350	384	500	470	351	407	404	519	564	444	439	684	485	461	438	248	475	322	472	454	494	470	490
ABR_CCDS10999.1_ex5_17:915960-915983:-_11-4	ABR	FALSE	265	177	211	231	368	357	465	344	369	353	326	498	276	315	443	334	535	325	329	307	346	360	176	393	481	362	145	372
ABR_CCDS10999.1_ex21_17:1028604-1028627:+_11-1	ABR	FALSE	265	263	283	301	519	383	432	454	559	452	522	321	381	497	462	515	607	580	483	420	373	480	306	757	432	473	225	529
ABR_CCDS10999.1_ex6_17:916345-916368:-_11-6	ABR	FALSE	215	243	146	253	249	197	246	387	233	370	306	359	273	289	189	284	500	408	351	289	291	463	348	438	323	270	221	409
ABR_CCDS10999.1_ex16_17:976879-976902:+_11-9	ABR	FALSE	397	363	305	383	558	585	619	944	575	722	747	810	521	679	372	590	818	828	781	568	554	639	357	728	626	609	419	615
ABR_CCDS10999.1_ex16_17:976855-976878:+_11-8	ABR	FALSE	153	297	291	266	329	273	428	379	271	341	423	489	229	305	381	216	488	485	450	313	335	321	233	388	289	308	218	421
ABR_CCDS10999.1_ex5_17:915986-916009:+_11-5	ABR	TRUE	196	264	273	364	303	280	418	520	529	347	390	578	254	459	196	422	462	623	438	379	383	487	298	570	444	283	292	571
ABR_CCDS10999.1_ex4_17:915124-915147:-_11-2	ABR	TRUE	188	373	199	349	403	256	368	314	354	383	323	442	190	344	261	300	362	400	591	256	449	353	382	602	275	426	280	464
ABR_CCDS10999.1_ex18_17:986839-986862:+_11-11	ABR	FALSE	332	292	283	225	421	353	501	695	470	299	269	632	296	613	409	555	519	501	459	626	679	398	427	433	504	386	424	601
ABR_CCDS10999.1_ex18_17:986812-986835:-_11-10	ABR	FALSE	115	115	100	98	90	87	176	237	155	58	189	229	105	102	200	198	173	209	157	198	175	164	68	272	253	174	123	277
ABRA_CCDS6305.1_ex1_8:107781927-107781950:+_5-1	ABRA	TRUE	232	271	280	338	485	250	409	484	373	433	427	416	295	271	335	389	503	398	731	375	361	468	234	457	541	452	314	582
ABRA_CCDS6305.1_ex1_8:107782012-107782035:+_5-2	ABRA	FALSE	265	343	375	349	458	478	596	582	416	537	522	668	519	807	314	445	676	688	514	378	511	553	399	344	570	604	413	546
ABRA_CCDS6305.1_ex1_8:107782285-107782308:-_5-5	ABRA	TRUE	165	145	245	251	482	335	419	333	330	375	357	268	232	293	291	299	340	355	379	383	262	418	304	507	244	326	240	404
ABRA_CCDS6305.1_ex1_8:107782103-107782126:+_5-4	ABRA	FALSE	152	111	152	147	262	103	199	190	340	281	173	278	141	168	209	160	219	378	193	312	222	214	157	117	167	217	176	302
ABRA_CCDS6305.1_ex1_8:107782078-107782101:-_5-3	ABRA	FALSE	253	184	274	305	413	357	388	361	384	360	387	363	291	301	470	374	413	543	364	340	391	288	263	396	299	404	131	418
ABRACL_CCDS43509.1_ex1_6:139363916-139363939:-_4-3	ABRACL	FALSE	100	151	179	77	228	171	299	245	262	213	168	199	98	190	227	196	183	211	279	173	143	272	151	151	131	138	108	250
ABRACL_CCDS43509.1_ex1_6:139363895-139363918:-_4-2	ABRACL	FALSE	120	114	117	125	430	76	211	271	205	218	252	216	176	271	184	187	295	315	343	234	162	295	190	187	249	244	117	236
ABRACL_CCDS43509.1_ex1_6:139363939-139363962:+_4-4	ABRACL	TRUE	242	109	103	250	409	303	332	300	380	345	397	382	265	373	293	302	434	417	408	331	306	372	250	341	276	317	253	324
ABRACL_CCDS43509.1_ex1_6:139363863-139363886:+_4-1	ABRACL	TRUE	112	189	122	176	289	239	146	257	258	242	236	131	82	275	167	212	285	330	211	226	200	297	184	288	151	294	127	260
FAM175A_CCDS3605.2_ex3_4:84390195-84390218:+_5-1	ABRAXAS1	FALSE	254	430	298	385	520	353	433	407	675	661	567	650	334	708	522	492	538	669	504	440	474	594	402	540	536	554	330	629
FAM175A_CCDS3605.2_ex4_4:84391383-84391406:-_5-4	ABRAXAS1	FALSE	322	262	255	299	453	464	488	423	825	476	519	626	404	464	434	443	569	625	514	494	435	548	327	475	426	423	366	661
FAM175A_CCDS3605.2_ex3_4:84390247-84390270:-_5-2	ABRAXAS1	FALSE	316	326	339	311	309	313	318	567	450	519	383	402	382	345	413	548	513	551	475	557	372	404	542	379	437	423	210	513
FAM175A_CCDS3605.2_ex3_4:84390266-84390289:-_5-3	ABRAXAS1	FALSE	285	219	276	223	426	355	466	403	368	482	404	616	316	520	582	388	450	432	407	577	532	478	482	332	434	575	300	698
FAM175A_CCDS3605.2_ex4_4:84391486-84391509:-_5-5	ABRAXAS1	FALSE	154	148	134	175	123	193	160	249	157	229	230	194	145	181	248	219	215	175	159	215	194	159	282	135	240	211	115	396
FAM175B_CCDS31308.2_ex4_10:126515311-126515334:-_5-3	ABRAXAS2	TRUE	155	107	128	132	426	170	345	109	303	238	274	453	227	277	216	324	331	280	282	293	178	260	204	290	333	193	99	379
FAM175B_CCDS31308.2_ex3_10:126507961-126507984:+_5-1	ABRAXAS2	FALSE	334	231	182	342	386	324	513	184	407	379	386	321	229	356	220	373	511	507	465	390	377	415	335	361	383	439	199	410
FAM175B_CCDS31308.2_ex5_10:126517314-126517337:+_5-5	ABRAXAS2	FALSE	77	104	78	126	257	136	150	209	149	111	128	182	109	142	167	84	220	197	213	193	137	273	116	124	191	191	90	122
FAM175B_CCDS31308.2_ex4_10:126515186-126515209:-_5-2	ABRAXAS2	TRUE	297	459	298	380	558	496	559	388	418	569	478	595	369	495	504	596	520	668	606	535	490	656	495	351	392	384	384	844
FAM175B_CCDS31308.2_ex4_10:126515332-126515355:+_5-4	ABRAXAS2	FALSE	156	115	151	121	243	205	323	311	295	219	273	336	212	413	123	252	306	471	285	295	241	386	231	207	266	286	205	253
ABT1_CCDS4616.1_ex1_6:26598205-26598228:+_5-4	ABT1	FALSE	201	77	130	69	42	99	139	208	130	301	295	81	68	168	286	195	118	33	32	325	78	137	88	161	309	349	39	463
ABT1_CCDS4616.1_ex0_6:26597412-26597435:-_5-2	ABT1	TRUE	266	94	189	36	46	91	59	67	163	359	359	249	23	134	238	289	89	146	91	361	49	137	107	135	324	451	63	630
ABT1_CCDS4616.1_ex1_6:26598142-26598165:-_5-3	ABT1	FALSE	209	177	195	299	280	97	225	456	263	319	232	264	159	278	210	264	305	214	153	280	220	265	113	209	314	229	229	380
ABT1_CCDS4616.1_ex1_6:26598267-26598290:-_5-5	ABT1	FALSE	113	36	109	30	13	93	95	3	80	212	222	101	22	55	158	172	81	69	16	159	61	46	32	146	246	150	22	340
ABT1_CCDS4616.1_ex0_6:26597385-26597408:-_5-1	ABT1	TRUE	261	137	310	68	40	165	43	94	120	273	338	228	81	292	439	340	141	43	89	429	88	136	109	290	600	534	39	668
ABTB1_CCDS3045.1_ex9_3:127396619-127396642:-_5-4	ABTB1	FALSE	389	354	294	300	391	319	684	416	323	675	579	612	323	644	563	470	634	588	559	472	384	585	369	429	389	481	157	720
ABTB1_CCDS3045.1_ex8_3:127396330-127396353:-_5-2	ABTB1	TRUE	140	210	169	93	253	189	116	307	373	281	285	383	208	339	269	231	305	302	211	142	272	252	174	354	226	369	134	319
ABTB1_CCDS3045.1_ex7_3:127396021-127396044:-_5-1	ABTB1	FALSE	236	298	242	354	534	444	619	454	564	356	434	655	291	551	554	479	621	622	552	484	440	539	330	467	318	345	265	523
ABTB1_CCDS3045.1_ex9_3:127396635-127396658:-_5-5	ABTB1	FALSE	87	72	100	133	317	149	185	123	203	130	215	226	110	168	117	212	202	334	170	201	178	199	94	209	237	122	123	201
ABTB1_CCDS3045.1_ex9_3:127396538-127396561:+_5-3	ABTB1	TRUE	131	199	299	189	311	215	391	506	348	230	309	568	215	377	242	273	507	524	340	488	401	474	262	396	407	353	170	502
ABTB2_CCDS7890.2_ex13_11:34194811-34194834:+_5-2	ABTB2	TRUE	299	370	236	370	603	351	368	467	946	458	553	729	318	824	505	599	649	573	498	515	578	542	374	745	561	542	353	620
ABTB2_CCDS7890.2_ex15_11:34226169-34226192:+_5-3	ABTB2	FALSE	471	452	363	465	738	540	689	644	642	714	581	812	581	857	666	617	942	766	746	580	598	652	442	685	700	566	438	705
ABTB2_CCDS7890.2_ex16_11:34378449-34378472:+_5-4	ABTB2	FALSE	318	411	312	587	623	378	630	697	579	434	513	525	564	590	467	389	636	778	657	584	424	493	441	565	440	407	366	583
ABTB2_CCDS7890.2_ex13_11:34194754-34194777:-_5-1	ABTB2	TRUE	220	219	194	443	415	372	505	422	503	295	464	515	411	467	386	491	536	780	557	476	440	572	350	448	371	538	341	553
ABTB2_CCDS7890.2_ex16_11:34379004-34379027:+_5-5	ABTB2	FALSE	309	366	369	409	740	483	695	557	467	545	485	622	419	551	512	620	663	656	834	446	605	699	361	650	523	498	299	644
ACAA1_CCDS2673.1_ex8_3:38173441-38173464:-_5-4	ACAA1	TRUE	251	247	178	282	388	191	362	265	303	413	309	309	307	213	320	306	341	357	247	427	291	334	298	317	309	394	277	414
ACAA1_CCDS2673.1_ex10_3:38178145-38178168:+_5-5	ACAA1	FALSE	267	290	281	412	501	249	645	460	568	472	513	409	299	427	436	548	543	463	526	313	244	445	485	602	479	474	386	555
ACAA1_CCDS2673.1_ex7_3:38173098-38173121:-_5-3	ACAA1	FALSE	181	96	52	150	122	192	128	185	172	107	155	194	221	158	213	122	206	241	136	138	163	216	124	235	236	171	120	230
ACAA1_CCDS2673.1_ex4_3:38168105-38168128:+_5-1	ACAA1	FALSE	289	292	359	546	556	339	431	529	628	603	568	633	324	467	403	577	680	599	443	474	589	529	330	670	418	448	376	509
ACAA1_CCDS2673.1_ex5_3:38169304-38169327:-_5-2	ACAA1	TRUE	237	222	155	216	272	171	379	192	200	230	310	235	298	389	181	294	306	298	490	366	237	322	298	393	312	273	189	369
ACAA2_CCDS11939.1_ex7_18:47323832-47323855:+_5-4	ACAA2	FALSE	216	216	200	191	327	238	511	306	275	322	303	506	249	250	396	331	376	387	462	323	191	405	296	378	363	221	137	369
ACAA2_CCDS11939.1_ex7_18:47323875-47323898:+_5-5	ACAA2	FALSE	285	153	141	148	393	194	269	160	220	309	253	290	237	222	281	287	297	326	356	144	207	268	294	192	287	265	141	445
ACAA2_CCDS11939.1_ex6_18:47322164-47322187:+_5-3	ACAA2	FALSE	246	193	249	236	252	184	318	330	290	301	373	248	219	338	315	303	314	356	254	337	136	425	302	244	444	398	234	454
ACAA2_CCDS11939.1_ex5_18:47320656-47320679:+_5-1	ACAA2	FALSE	303	345	331	440	451	482	518	597	580	407	568	670	387	583	434	614	743	570	400	433	354	405	601	655	506	452	432	546
ACAA2_CCDS11939.1_ex6_18:47322134-47322157:+_5-2	ACAA2	FALSE	86	92	84	152	188	197	278	220	220	328	239	312	143	224	128	224	169	207	289	220	180	110	189	225	147	198	130	265
ACACA_CCDS11317.1_ex36_17:35602062-35602085:-_5-3	ACACA	FALSE	92	64	109	35	66	76	100	88	190	136	96	127	115	86	100	59	98	58	81	178	51	99	53	113	211	172	47	295
sgACACA_6	ACACA	FALSE	270	124	189	63	241	165	245	118	249	317	208	340	140	228	341	394	245	249	198	357	113	306	119	267	454	422	138	587
ACACA_CCDS11317.1_ex30_17:35583268-35583291:+_5-2	ACACA	FALSE	321	456	299	461	445	554	636	522	488	649	555	461	330	572	558	645	751	750	649	514	390	608	289	677	558	486	372	645
sgACACA_9	ACACA	FALSE	256	127	249	97	112	195	67	46	45	352	383	378	34	119	420	350	128	122	147	462	84	247	83	217	345	456	58	871
sgACACA_10	ACACA	TRUE	130	31	72	22	33	68	29	15	69	93	104	101	28	52	38	153	69	44	98	78	53	54	50	49	176	194	45	310
ACACA_CCDS11317.1_ex27_17:35578744-35578767:+_5-1	ACACA	FALSE	122	78	165	22	121	67	99	77	138	248	141	264	94	65	155	228	88	166	109	221	71	217	48	70	204	136	46	298
ACACA_CCDS11317.1_ex40_17:35608949-35608972:+_5-5	ACACA	TRUE	146	72	181	58	158	210	123	110	55	329	196	154	107	134	293	198	165	130	94	172	74	202	94	138	160	219	31	481
sgACACA_3	ACACA	FALSE	325	208	281	168	227	354	346	162	275	559	335	358	175	254	377	406	302	318	182	353	176	369	219	333	394	452	120	575
sgACACA_8	ACACA	FALSE	139	113	182	45	84	179	108	111	148	315	301	169	79	150	221	192	147	161	79	402	122	230	141	169	294	324	86	399
ACACA_CCDS11317.1_ex37_17:35603874-35603897:-_5-4	ACACA	FALSE	103	117	168	144	88	103	202	102	104	243	172	176	156	158	278	186	158	153	77	200	74	158	178	444	133	213	143	304
ACACB_CCDS31898.1_ex0_12:109577719-109577742:+_5-1	ACACB	FALSE	327	319	306	345	417	352	558	520	550	426	504	604	446	527	411	482	479	621	592	676	393	690	383	463	328	434	349	531
ACACB_CCDS31898.1_ex0_12:109577758-109577781:+_5-2	ACACB	TRUE	300	338	285	283	391	432	364	450	473	373	408	466	263	535	356	316	481	444	401	322	411	364	422	361	476	411	297	437
ACACB_CCDS31898.1_ex12_12:109629453-109629476:+_5-4	ACACB	FALSE	293	337	255	286	536	400	455	363	584	329	451	579	374	743	528	550	640	553	477	261	433	442	463	479	365	562	302	518
ACACB_CCDS31898.1_ex17_12:109639499-109639522:-_5-5	ACACB	TRUE	332	301	328	445	775	367	563	837	426	551	545	616	368	618	387	559	573	485	571	577	416	600	381	684	564	476	404	637
ACACB_CCDS31898.1_ex5_12:109611981-109612004:-_5-3	ACACB	FALSE	275	336	253	310	407	459	599	398	423	472	629	570	364	667	372	494	709	692	471	374	365	627	347	526	402	509	266	663
ACAD10_CCDS31903.1_ex0_12:112130639-112130662:+_5-1	ACAD10	TRUE	129	106	192	166	276	282	183	137	375	370	222	329	194	242	219	304	201	281	212	300	231	310	298	329	316	223	196	331
ACAD10_CCDS31903.1_ex5_12:112153664-112153687:+_5-2	ACAD10	TRUE	213	333	286	320	351	356	305	454	263	398	342	435	231	387	332	371	321	517	363	312	272	457	245	559	425	258	187	527
ACAD10_CCDS31903.1_ex8_12:112167618-112167641:+_5-5	ACAD10	FALSE	228	205	167	181	439	131	398	245	400	258	329	311	188	369	206	293	405	424	109	246	200	332	126	418	380	251	113	449
ACAD10_CCDS31903.1_ex6_12:112159505-112159528:-_5-3	ACAD10	FALSE	211	148	117	161	247	140	182	310	501	261	239	239	190	450	180	242	236	184	420	273	230	210	168	221	252	295	89	323
ACAD10_CCDS31903.1_ex7_12:112165845-112165868:-_5-4	ACAD10	FALSE	247	233	245	185	458	351	475	532	528	545	455	481	330	452	381	391	399	413	343	393	178	392	347	303	392	394	219	460
ACAD11_CCDS3074.1_ex14_3:132350279-132350302:-_5-2	ACAD11	TRUE	224	235	299	330	602	276	549	496	450	435	368	557	331	525	404	429	508	719	667	338	380	452	386	509	348	456	180	477
ACAD11_CCDS3074.1_ex15_3:132358429-132358452:+_5-3	ACAD11	TRUE	304	329	389	327	516	334	453	507	337	417	399	475	446	598	343	475	659	461	455	566	554	416	351	489	377	400	225	691
ACAD11_CCDS3074.1_ex19_3:132378471-132378494:-_5-5	ACAD11	FALSE	304	325	361	310	725	611	620	688	667	465	552	700	353	489	588	602	512	687	625	622	622	608	383	552	499	449	339	627
ACAD11_CCDS3074.1_ex13_3:132349354-132349377:-_5-1	ACAD11	FALSE	215	250	219	185	275	233	406	368	489	295	258	416	296	414	251	342	492	392	250	320	337	374	226	343	197	304	290	361
ACAD11_CCDS3074.1_ex16_3:132360960-132360983:+_5-4	ACAD11	FALSE	198	305	228	261	385	338	578	373	291	290	334	413	249	395	401	301	562	844	454	472	330	526	269	266	474	358	172	442
ACAD8_CCDS8498.1_ex3_11:134128465-134128488:-_5-4	ACAD8	TRUE	14	41	35	23	56	62	30	63	29	46	41	40	27	71	55	31	31	39	46	52	36	68	18	74	20	47	57	150
sgACAD8_4	ACAD8	FALSE	475	448	415	470	692	577	614	825	520	658	655	660	469	679	666	718	793	702	659	685	670	722	393	724	701	659	401	762
sgACAD8_3	ACAD8	FALSE	281	312	259	385	431	354	485	356	525	427	465	433	365	446	319	340	474	404	369	394	162	482	357	465	329	432	260	505
ACAD8_CCDS8498.1_ex2_11:134127012-134127035:+_5-2	ACAD8	FALSE	297	217	369	361	561	343	580	510	285	580	610	522	264	640	436	559	645	596	585	685	397	694	429	645	445	522	274	655
sgACAD8_8	ACAD8	FALSE	68	1	0	8	8	5	26	2	0	48	57	22	30	10	50	40	19	55	0	58	40	15	19	0	91	80	13	511
sgACAD8_7	ACAD8	FALSE	423	395	401	399	649	536	906	646	726	588	552	872	561	618	622	690	711	825	694	639	573	642	619	677	726	695	504	753
ACAD8_CCDS8498.1_ex5_11:134129537-134129560:+_5-5	ACAD8	FALSE	213	188	185	145	345	188	388	282	425	400	426	314	206	463	360	495	378	593	426	403	250	330	225	269	393	360	120	435
ACAD8_CCDS8498.1_ex3_11:134128416-134128439:-_5-3	ACAD8	FALSE	131	119	131	174	196	176	224	178	417	186	205	155	184	201	176	198	187	166	296	175	152	160	243	264	297	284	112	302
ACAD8_CCDS8498.1_ex0_11:134123591-134123614:-_5-1	ACAD8	TRUE	272	311	249	204	568	352	560	483	520	537	517	447	335	373	502	428	520	538	421	595	317	317	395	413	490	482	297	644
sgACAD8_9	ACAD8	FALSE	363	255	452	268	427	253	474	506	543	542	606	594	301	624	462	574	900	663	427	612	434	425	256	534	646	606	280	704
ACAD9_CCDS3053.1_ex5_3:128616476-128616499:+_5-5	ACAD9	TRUE	171	139	206	183	110	237	199	77	300	217	459	234	150	299	211	305	211	203	247	291	165	242	156	282	169	364	70	381
ACAD9_CCDS3053.1_ex0_3:128598636-128598659:-_5-1	ACAD9	TRUE	98	96	115	103	210	111	172	132	120	251	177	184	98	125	184	106	176	171	218	339	106	155	166	177	122	185	80	308
ACAD9_CCDS3053.1_ex4_3:128615319-128615342:+_5-4	ACAD9	FALSE	205	216	209	318	289	171	278	374	308	320	362	359	98	255	367	310	451	451	357	354	289	346	236	335	317	364	204	449
ACAD9_CCDS3053.1_ex1_3:128603545-128603568:+_5-2	ACAD9	FALSE	374	248	224	264	500	340	528	569	505	449	369	624	287	456	516	457	544	364	508	645	480	494	389	486	552	563	247	659
ACAD9_CCDS3053.1_ex2_3:128612398-128612421:+_5-3	ACAD9	FALSE	215	94	266	169	246	261	276	127	181	338	264	231	117	339	343	365	328	286	235	244	269	391	312	404	309	355	190	428
ACADL_CCDS2389.1_ex8_2:211082690-211082713:+_5-4	ACADL	TRUE	160	196	182	238	366	270	218	371	332	298	317	300	241	360	236	308	370	368	355	231	295	486	237	334	354	283	181	382
ACADL_CCDS2389.1_ex7_2:211081160-211081183:-_5-3	ACADL	TRUE	77	89	98	60	222	126	182	112	136	65	148	223	147	134	81	154	203	152	156	123	147	136	212	116	38	119	78	116
ACADL_CCDS2389.1_ex8_2:211082722-211082745:-_5-5	ACADL	FALSE	305	279	264	328	587	428	507	696	514	519	424	714	287	450	403	668	578	476	452	325	394	554	246	547	390	441	274	446
ACADL_CCDS2389.1_ex6_2:211074937-211074960:-_5-1	ACADL	FALSE	122	77	113	70	237	165	211	217	235	144	104	149	218	195	148	89	150	168	204	171	129	196	73	86	111	146	114	225
ACADL_CCDS2389.1_ex7_2:211081079-211081102:-_5-2	ACADL	FALSE	276	213	242	272	413	443	402	308	554	549	474	857	278	541	324	496	527	602	574	470	461	405	218	346	467	412	242	476
ACADM_CCDS44165.1_ex3_1:76198544-76198567:+_5-1	ACADM	FALSE	224	202	165	204	481	246	418	546	419	326	307	506	203	358	262	464	406	454	532	420	335	380	293	461	442	412	257	377
ACADM_CCDS44165.1_ex6_1:76205685-76205708:+_5-3	ACADM	FALSE	297	261	296	455	539	431	504	398	543	391	442	438	364	451	547	607	562	540	421	558	381	563	231	619	714	552	264	610
ACADM_CCDS44165.1_ex6_1:76205664-76205687:+_5-2	ACADM	FALSE	58	97	65	55	206	91	116	200	134	79	119	239	82	80	93	166	124	117	104	42	100	68	104	110	95	103	78	159
ACADM_CCDS44165.1_ex6_1:76205760-76205783:+_5-4	ACADM	TRUE	272	223	269	232	459	400	553	359	456	464	297	527	304	216	499	433	511	350	335	557	266	328	419	442	295	457	216	464
ACADM_CCDS44165.1_ex8_1:76215118-76215141:+_5-5	ACADM	TRUE	106	94	153	173	171	181	371	349	159	170	247	264	237	393	251	188	340	230	347	239	195	239	170	164	222	249	200	286
ACADS_CCDS9207.1_ex2_12:121174909-121174932:-_5-3	ACADS	FALSE	358	208	232	323	417	288	435	332	506	287	306	437	154	393	439	425	489	506	231	350	219	373	304	498	445	447	295	531
ACADS_CCDS9207.1_ex4_12:121175748-121175771:+_5-5	ACADS	FALSE	437	370	422	627	617	509	691	690	782	775	578	799	443	572	592	801	933	732	690	709	784	723	493	1068	826	826	463	704
ACADS_CCDS9207.1_ex1_12:121164944-121164967:-_5-1	ACADS	TRUE	360	287	268	309	482	437	456	360	617	372	521	419	299	396	344	474	500	499	379	578	375	470	308	405	387	591	355	430
ACADS_CCDS9207.1_ex2_12:121174853-121174876:-_5-2	ACADS	FALSE	264	185	154	300	305	317	568	439	388	353	343	370	272	426	275	284	343	542	345	386	237	323	209	271	192	437	243	440
ACADS_CCDS9207.1_ex4_12:121175681-121175704:-_5-4	ACADS	TRUE	344	370	358	427	377	252	459	483	535	493	353	429	339	476	479	495	503	606	609	522	417	440	342	575	461	546	285	546
ACADSB_CCDS7634.1_ex2_10:124797339-124797362:+_5-2	ACADSB	FALSE	5	15	16	20	56	32	12	33	16	36	37	30	5	89	23	19	40	47	54	27	34	25	27	100	37	47	12	43
ACADSB_CCDS7634.1_ex5_10:124802585-124802608:+_5-4	ACADSB	TRUE	73	38	73	102	223	100	51	104	156	114	126	144	81	91	83	177	112	150	68	164	91	162	175	163	168	124	94	203
ACADSB_CCDS7634.1_ex5_10:124802658-124802681:-_5-5	ACADSB	TRUE	214	157	191	197	279	374	282	260	262	248	259	172	291	311	235	169	363	386	283	252	199	346	326	237	224	333	179	338
ACADSB_CCDS7634.1_ex2_10:124797287-124797310:+_5-1	ACADSB	FALSE	105	225	246	209	345	201	514	249	275	205	281	214	188	264	256	266	357	337	355	214	257	317	176	417	343	259	191	364
ACADSB_CCDS7634.1_ex3_10:124800034-124800057:+_5-3	ACADSB	FALSE	215	148	242	200	331	243	441	323	358	276	216	534	153	326	290	248	436	355	287	363	246	505	253	159	260	291	153	332
ACADVL_CCDS11090.1_ex7_17:7125290-7125313:+_5-5	ACADVL	FALSE	183	231	202	273	235	291	434	340	462	335	334	567	182	465	229	391	462	403	370	358	321	410	363	453	498	384	176	343
ACADVL_CCDS11090.1_ex3_17:7123982-7124005:-_5-2	ACADVL	FALSE	312	243	258	361	515	492	552	507	367	425	340	517	376	504	508	538	656	710	407	401	299	458	416	274	354	440	295	483
ACADVL_CCDS11090.1_ex4_17:7124128-7124151:-_5-3	ACADVL	FALSE	322	412	264	330	373	480	526	353	414	459	436	441	353	445	391	426	590	498	463	440	359	432	275	416	578	533	332	519
ACADVL_CCDS11090.1_ex1_17:7123483-7123506:+_5-1	ACADVL	TRUE	397	383	370	320	535	391	502	407	583	509	544	694	398	567	517	527	569	477	530	472	523	554	445	588	513	546	285	687
ACADVL_CCDS11090.1_ex6_17:7124852-7124875:-_5-4	ACADVL	TRUE	400	269	370	327	540	379	503	576	481	436	333	507	312	516	427	403	633	467	504	399	316	529	422	659	498	386	398	609
ACAN_CCDS53970.1_ex3_15:89385066-89385089:+_5-1	ACAN	TRUE	237	240	238	183	337	271	361	497	469	362	437	429	178	421	327	390	409	488	592	331	326	387	269	339	471	423	176	457
ACAN_CCDS53970.1_ex4_15:89386844-89386867:-_5-2	ACAN	FALSE	276	415	270	292	468	393	818	386	528	518	550	589	312	497	493	636	545	593	591	537	453	358	394	514	581	570	195	654
ACAN_CCDS53970.1_ex6_15:89390543-89390566:-_5-3	ACAN	TRUE	230	192	200	207	261	183	318	315	345	289	337	243	177	367	259	266	281	383	201	249	235	337	196	367	223	237	191	432
ACAN_CCDS53970.1_ex8_15:89392877-89392900:-_5-5	ACAN	FALSE	157	168	238	237	393	248	410	220	350	447	458	306	308	365	382	449	305	457	299	310	361	362	315	653	329	366	175	450
ACAN_CCDS53970.1_ex6_15:89390636-89390659:-_5-4	ACAN	FALSE	129	212	220	254	300	305	419	242	532	335	304	329	168	424	351	275	376	399	298	277	398	274	374	317	346	428	227	385
ACAP1_CCDS11101.1_ex2_17:7245322-7245345:-_5-1	ACAP1	TRUE	299	373	369	423	411	418	414	438	538	641	504	803	344	705	437	540	752	494	590	413	505	565	362	676	604	465	536	595
ACAP1_CCDS11101.1_ex2_17:7245375-7245398:-_5-2	ACAP1	FALSE	258	338	332	366	463	370	617	586	629	635	502	862	376	562	545	520	720	684	520	439	689	563	496	541	537	562	237	588
ACAP1_CCDS11101.1_ex5_17:7246850-7246873:-_5-5	ACAP1	FALSE	278	316	350	315	592	323	583	613	555	573	633	638	390	686	482	504	748	616	553	392	674	529	533	620	636	489	360	562
ACAP1_CCDS11101.1_ex5_17:7246719-7246742:+_5-3	ACAP1	FALSE	363	312	325	448	502	376	533	623	487	628	629	469	402	444	532	568	712	599	486	543	520	519	536	562	634	572	303	641
ACAP1_CCDS11101.1_ex5_17:7246824-7246847:+_5-4	ACAP1	TRUE	276	343	224	272	288	259	416	415	464	495	337	477	266	328	312	427	350	312	217	374	327	274	207	348	273	314	207	449
ACAP2_CCDS33924.1_ex11_3:195028036-195028059:-_5-3	ACAP2	TRUE	224	185	189	124	266	206	341	421	327	189	251	296	217	395	238	256	433	343	210	291	292	355	286	379	220	332	248	396
ACAP2_CCDS33924.1_ex10_3:195027260-195027283:+_5-1	ACAP2	FALSE	59	27	40	59	91	51	104	86	127	61	148	153	78	81	65	87	156	71	120	84	73	43	109	156	94	119	34	131
ACAP2_CCDS33924.1_ex20_3:195102716-195102739:-_5-5	ACAP2	FALSE	122	98	31	64	70	105	192	92	120	129	155	105	73	122	60	128	141	105	99	103	137	154	68	280	126	116	88	131
ACAP2_CCDS33924.1_ex20_3:195102645-195102668:+_5-4	ACAP2	FALSE	62	89	41	112	148	147	124	242	120	87	83	183	56	55	111	156	153	122	173	180	114	234	94	182	142	133	66	174
ACAP2_CCDS33924.1_ex10_3:195027304-195027327:-_5-2	ACAP2	TRUE	211	199	286	270	370	218	328	449	598	383	259	500	286	507	461	378	506	333	383	358	431	326	389	435	497	390	198	573
ACAP3_CCDS19.2_ex10_1:1233213-1233236:+_5-3	ACAP3	FALSE	109	120	123	85	208	199	268	211	200	221	234	211	149	197	266	190	183	265	169	168	173	158	125	240	232	231	64	482
ACAP3_CCDS19.2_ex13_1:1234006-1234029:-_5-4	ACAP3	TRUE	412	231	228	276	433	348	443	320	435	349	511	563	375	404	465	476	433	471	298	463	424	490	357	454	497	441	193	604
ACAP3_CCDS19.2_ex9_1:1231944-1231967:+_5-1	ACAP3	TRUE	230	241	341	289	499	430	416	365	452	453	376	622	358	399	408	471	455	445	470	431	396	567	411	502	557	457	302	591
ACAP3_CCDS19.2_ex20_1:1238321-1238344:-_5-5	ACAP3	FALSE	354	253	333	316	338	311	457	379	426	575	386	612	289	452	282	503	581	549	406	576	376	572	472	587	542	528	360	520
ACAP3_CCDS19.2_ex9_1:1231970-1231993:+_5-2	ACAP3	FALSE	199	204	268	220	366	295	342	368	368	490	362	573	294	474	320	489	470	326	401	414	383	354	457	569	377	438	215	448
ACAT1_CCDS8339.1_ex2_11:108004577-108004600:-_5-1	ACAT1	FALSE	115	109	77	128	112	111	119	162	255	179	103	116	110	130	103	151	79	161	193	104	179	172	134	167	172	106	53	151
ACAT1_CCDS8339.1_ex4_11:108005873-108005896:-_5-2	ACAT1	FALSE	104	100	131	114	163	83	240	127	191	204	165	157	155	222	138	173	269	239	170	121	223	167	200	154	112	224	111	173
ACAT1_CCDS8339.1_ex5_11:108009658-108009681:-_5-4	ACAT1	FALSE	20	31	41	24	36	33	10	69	0	47	15	110	46	15	30	14	25	29	22	50	5	53	15	20	13	17	6	56
ACAT1_CCDS8339.1_ex6_11:108010823-108010846:+_5-5	ACAT1	TRUE	43	80	88	94	95	68	127	103	160	138	121	203	98	153	144	138	125	125	84	88	40	131	89	110	106	88	82	181
ACAT1_CCDS8339.1_ex4_11:108005947-108005970:+_5-3	ACAT1	TRUE	88	211	95	299	331	249	460	410	250	278	419	231	223	424	225	293	373	430	342	396	262	496	257	514	339	296	179	400
ACAT2_CCDS5268.1_ex3_6:160189643-160189666:+_5-2	ACAT2	FALSE	106	157	159	159	245	163	180	142	309	221	261	286	144	333	152	222	512	301	151	344	204	279	201	241	170	194	208	240
ACAT2_CCDS5268.1_ex2_6:160188149-160188172:+_5-1	ACAT2	TRUE	311	355	277	412	556	320	620	332	527	492	473	649	294	345	531	598	513	551	524	445	584	452	431	621	464	455	336	477
ACAT2_CCDS5268.1_ex4_6:160196298-160196321:-_5-4	ACAT2	TRUE	47	67	47	130	62	79	71	81	156	111	47	25	55	34	33	50	77	97	121	51	115	76	1	101	91	68	48	78
ACAT2_CCDS5268.1_ex4_6:160196223-160196246:+_5-3	ACAT2	FALSE	159	85	87	134	213	78	158	185	144	235	272	253	150	243	188	174	277	263	244	117	246	189	122	142	168	134	123	257
ACAT2_CCDS5268.1_ex4_6:160196320-160196343:-_5-5	ACAT2	FALSE	112	160	104	161	303	232	184	145	350	214	183	233	263	223	172	212	239	181	288	297	156	277	270	210	165	157	177	295
ACBD3_CCDS1551.1_ex6_1:226353589-226353612:-_5-4	ACBD3	TRUE	214	232	146	199	380	183	298	211	411	438	210	194	166	315	253	267	314	368	291	355	389	274	287	384	390	320	214	352
ACBD3_CCDS1551.1_ex5_1:226352508-226352531:-_5-2	ACBD3	FALSE	135	169	197	167	323	189	259	212	322	332	356	270	209	287	286	243	230	332	376	316	305	208	156	381	242	184	213	257
ACBD3_CCDS1551.1_ex7_1:226374211-226374234:-_5-5	ACBD3	TRUE	356	356	319	350	486	413	444	438	514	515	503	585	287	502	384	462	443	467	526	455	427	537	365	629	737	371	497	524
ACBD3_CCDS1551.1_ex5_1:226352583-226352606:-_5-3	ACBD3	FALSE	163	201	139	265	370	228	327	391	392	287	323	279	249	322	246	192	431	317	155	285	290	267	352	243	318	220	233	294
ACBD3_CCDS1551.1_ex4_1:226349283-226349306:-_5-1	ACBD3	FALSE	360	277	342	348	476	320	649	520	498	537	278	537	375	504	586	524	536	674	392	396	490	378	427	596	531	488	282	470
ACBD4_CCDS42348.1_ex1_17:43213878-43213901:-_5-1	ACBD4	TRUE	215	154	131	191	356	180	407	285	308	438	318	551	244	389	252	350	347	425	330	380	277	353	174	272	275	395	283	438
ACBD4_CCDS42348.1_ex3_17:43214432-43214455:+_5-5	ACBD4	FALSE	220	228	250	357	527	214	481	613	360	342	472	514	335	381	363	406	451	592	420	375	289	320	216	374	431	350	231	458
ACBD4_CCDS42348.1_ex1_17:43213966-43213989:-_5-3	ACBD4	FALSE	265	239	249	178	326	230	332	252	177	339	295	305	249	354	282	420	326	347	356	354	306	408	303	286	293	364	206	465
ACBD4_CCDS42348.1_ex3_17:43214384-43214407:+_5-4	ACBD4	TRUE	276	199	287	163	365	143	328	368	309	362	428	369	114	468	316	388	347	214	285	414	172	215	216	307	520	511	147	531
ACBD4_CCDS42348.1_ex1_17:43213910-43213933:+_5-2	ACBD4	FALSE	293	228	182	189	326	243	287	230	417	521	368	385	270	398	458	483	420	379	589	395	319	439	342	412	442	492	232	490
ACBD5_CCDS44368.1_ex6_10:27506985-27507008:-_5-3	ACBD5	FALSE	210	250	295	255	456	305	407	478	418	411	406	612	345	332	368	392	480	597	352	511	330	537	318	508	491	393	196	450
ACBD5_CCDS44368.1_ex6_10:27506944-27506967:-_5-2	ACBD5	FALSE	174	188	249	345	353	305	302	298	454	364	324	365	242	494	382	316	499	321	489	265	245	315	358	430	350	301	192	332
ACBD5_CCDS44368.1_ex10_10:27524084-27524107:-_5-5	ACBD5	FALSE	6	23	17	5	11	0	48	13	37	5	21	19	4	25	49	21	42	70	10	27	30	38	11	0	2	4	23	25
ACBD5_CCDS44368.1_ex4_10:27499981-27500004:-_5-1	ACBD5	TRUE	233	239	279	248	425	285	466	429	350	390	374	393	308	461	283	388	510	619	436	274	320	412	332	359	470	383	208	390
ACBD5_CCDS44368.1_ex8_10:27512265-27512288:-_5-4	ACBD5	TRUE	121	157	187	215	244	274	380	260	278	211	288	238	183	311	145	325	298	245	348	334	175	285	187	314	223	281	187	265
ACBD6_CCDS1339.1_ex5_1:180461412-180461435:-_5-1	ACBD6	TRUE	264	141	88	211	257	242	312	247	250	333	293	299	189	191	214	260	255	282	340	200	224	323	226	285	251	284	167	206
ACBD6_CCDS1339.1_ex7_1:180471214-180471237:-_5-4	ACBD6	FALSE	408	356	371	516	529	608	626	745	795	662	474	601	409	702	642	413	741	734	429	524	529	769	530	633	608	657	409	567
ACBD6_CCDS1339.1_ex5_1:180461490-180461513:-_5-2	ACBD6	FALSE	240	130	139	250	347	124	248	253	268	305	314	186	186	277	413	295	376	332	387	322	256	311	196	412	284	239	162	272
ACBD6_CCDS1339.1_ex7_1:180471178-180471201:-_5-3	ACBD6	TRUE	204	170	126	135	253	190	246	301	368	302	284	197	231	237	142	210	271	263	195	197	274	252	168	239	220	192	75	339
ACBD6_CCDS1339.1_ex7_1:180471289-180471312:-_5-5	ACBD6	FALSE	368	392	241	411	788	449	746	492	790	542	744	868	404	690	406	626	732	816	758	656	577	656	511	637	449	557	366	659
ACBD7_CCDS31153.1_ex1_10:15120742-15120765:-_5-3	ACBD7	TRUE	142	196	210	270	447	368	346	303	268	344	438	419	180	422	231	388	413	401	414	251	307	371	355	559	261	307	157	345
ACBD7_CCDS31153.1_ex2_10:15120959-15120982:-_5-5	ACBD7	FALSE	83	54	79	22	173	159	123	63	208	119	128	136	50	178	203	142	187	127	74	227	132	112	114	220	141	167	31	119
ACBD7_CCDS31153.1_ex1_10:15120724-15120747:-_5-2	ACBD7	FALSE	81	58	88	77	79	100	187	72	34	114	112	124	93	235	104	152	180	170	72	118	144	91	69	254	60	95	81	138
ACBD7_CCDS31153.1_ex1_10:15120710-15120733:-_5-1	ACBD7	FALSE	115	69	81	52	36	63	158	135	61	97	102	173	105	153	89	105	113	141	156	107	58	147	99	131	95	90	94	119
ACBD7_CCDS31153.1_ex2_10:15120935-15120958:-_5-4	ACBD7	TRUE	20	46	54	41	61	56	93	82	75	90	105	71	77	60	80	73	98	172	38	51	66	81	79	79	95	83	64	74
ACCS_CCDS7907.1_ex2_11:44094998-44095021:+_5-3	ACCS	FALSE	258	238	166	262	357	447	465	495	585	418	647	493	409	603	348	417	612	579	554	329	637	322	306	419	349	471	354	530
ACCS_CCDS7907.1_ex7_11:44100275-44100298:-_5-5	ACCS	TRUE	300	324	258	312	382	365	352	477	461	412	341	289	245	463	312	287	484	463	524	266	287	515	280	567	311	432	276	426
ACCS_CCDS7907.1_ex0_11:44089428-44089451:-_5-2	ACCS	TRUE	135	97	90	150	267	93	269	240	230	220	216	262	125	201	196	197	231	253	139	184	207	226	184	186	152	186	128	192
ACCS_CCDS7907.1_ex5_11:44098846-44098869:-_5-4	ACCS	FALSE	208	259	201	254	326	232	369	299	483	276	219	392	223	398	261	335	315	368	360	247	356	375	301	435	305	280	263	334
ACCS_CCDS7907.1_ex0_11:44089251-44089274:+_5-1	ACCS	FALSE	262	299	294	347	550	324	408	528	639	347	460	589	397	458	449	527	556	526	450	428	413	569	297	400	381	478	356	587
ACCSL_CCDS41636.1_ex0_11:44069678-44069701:+_5-1	ACCSL	FALSE	67	135	114	125	179	125	253	189	134	258	137	175	131	154	107	100	126	234	114	151	137	194	302	230	104	155	74	186
ACCSL_CCDS41636.1_ex0_11:44070035-44070058:-_5-4	ACCSL	FALSE	150	220	197	214	226	225	238	286	206	247	302	247	166	331	223	285	276	322	326	353	229	306	295	283	272	313	186	268
ACCSL_CCDS41636.1_ex4_11:44073262-44073285:-_5-5	ACCSL	FALSE	248	327	309	464	455	186	491	585	479	335	463	537	345	485	366	407	590	474	549	473	336	493	250	552	452	386	253	531
ACCSL_CCDS41636.1_ex0_11:44069979-44070002:+_5-3	ACCSL	TRUE	369	477	328	336	477	390	483	599	696	486	532	544	468	531	466	528	688	813	613	554	469	555	316	580	587	526	384	688
ACCSL_CCDS41636.1_ex0_11:44069791-44069814:-_5-2	ACCSL	TRUE	114	134	112	135	71	131	259	169	286	155	175	97	106	223	126	102	235	344	281	139	152	170	65	140	106	223	130	203
ACD_CCDS10842.1_ex11_16:67694252-67694275:-_5-5	ACD	FALSE	320	396	338	390	683	533	670	611	691	661	675	699	572	656	464	750	541	887	671	591	601	757	292	633	518	649	485	756
ACD_CCDS10842.1_ex10_16:67693882-67693905:-_5-3	ACD	TRUE	281	150	401	243	601	304	468	308	354	323	339	540	364	469	349	386	381	386	413	369	331	383	292	684	381	410	325	593
ACD_CCDS10842.1_ex11_16:67694136-67694159:-_5-4	ACD	FALSE	301	401	321	409	670	519	577	559	753	530	580	852	395	599	380	623	817	527	891	488	496	649	433	731	674	595	418	728
ACD_CCDS10842.1_ex10_16:67693827-67693850:-_5-2	ACD	FALSE	425	439	477	401	532	532	767	739	777	469	674	753	428	741	606	689	648	749	806	609	573	792	574	817	700	774	411	804
ACD_CCDS10842.1_ex9_16:67693662-67693685:-_5-1	ACD	TRUE	385	266	229	343	449	288	465	364	532	397	500	652	290	477	355	349	516	446	504	442	371	496	247	359	499	405	216	564
ACE_CCDS11637.1_ex12_17:61562660-61562683:+_5-2	ACE	FALSE	219	151	193	175	240	133	268	406	250	206	316	381	237	220	335	386	445	286	261	280	247	319	366	317	228	303	166	406
ACE_CCDS11637.1_ex12_17:61562639-61562662:+_5-1	ACE	TRUE	216	177	230	172	300	291	352	488	323	340	331	301	225	385	379	361	319	388	324	307	350	343	141	275	317	323	265	490
ACE_CCDS11637.1_ex13_17:61564002-61564025:-_5-3	ACE	TRUE	137	77	75	129	145	127	75	170	198	80	168	61	88	130	162	123	114	131	171	123	95	85	101	135	113	113	109	201
ACE_CCDS11637.1_ex15_17:61566004-61566027:-_5-5	ACE	FALSE	335	193	218	252	585	270	294	398	394	302	398	505	236	451	294	447	554	368	376	373	390	362	352	469	506	380	272	514
ACE_CCDS11637.1_ex14_17:61564389-61564412:-_5-4	ACE	FALSE	312	391	250	306	573	319	689	494	599	570	399	756	325	563	535	615	590	518	462	600	563	515	451	696	603	552	422	618
ACE2_CCDS14169.1_ex13_X:15607486-15607509:+_5-4	ACE2	TRUE	327	438	293	288	601	672	661	858	809	561	531	690	352	424	481	452	701	793	535	489	599	821	346	809	473	731	443	477
ACE2_CCDS14169.1_ex10_X:15599403-15599426:-_5-1	ACE2	FALSE	336	344	428	322	666	529	629	626	574	517	455	512	435	746	541	577	764	640	651	549	461	606	417	367	503	506	381	598
ACE2_CCDS14169.1_ex12_X:15605898-15605921:-_5-3	ACE2	TRUE	142	151	122	117	260	126	310	141	244	210	214	307	187	187	147	168	267	301	234	197	107	135	120	94	210	197	98	257
ACE2_CCDS14169.1_ex11_X:15603596-15603619:-_5-2	ACE2	FALSE	251	241	388	215	483	370	585	463	759	334	425	555	405	410	395	555	660	494	522	557	519	616	535	561	468	626	313	570
ACE2_CCDS14169.1_ex15_X:15610401-15610424:-_5-5	ACE2	FALSE	220	172	207	200	291	219	396	336	385	297	265	280	150	420	271	283	350	417	335	255	240	227	141	339	321	270	213	385
ACER1_CCDS12161.1_ex4_19:6312414-6312437:+_5-5	ACER1	FALSE	114	108	112	89	180	92	200	151	266	282	175	414	205	248	160	175	230	308	202	202	158	280	135	310	244	253	106	386
ACER1_CCDS12161.1_ex3_19:6312269-6312292:+_5-3	ACER1	FALSE	170	148	150	175	216	124	236	367	286	316	351	359	149	443	294	210	363	337	283	229	340	232	256	265	323	276	208	356
ACER1_CCDS12161.1_ex2_19:6309827-6309850:+_5-1	ACER1	TRUE	423	254	405	342	510	294	485	401	395	581	623	425	245	330	426	506	511	494	558	439	332	795	265	630	606	476	261	668
ACER1_CCDS12161.1_ex4_19:6312389-6312412:+_5-4	ACER1	FALSE	139	186	205	112	227	216	167	151	264	260	318	334	133	235	181	275	301	350	539	226	165	236	148	210	298	260	126	306
ACER1_CCDS12161.1_ex3_19:6312202-6312225:+_5-2	ACER1	TRUE	266	111	232	158	292	307	183	162	370	356	237	232	199	159	240	303	223	181	187	334	163	182	176	328	273	338	140	443
ACER2_CCDS34992.1_ex0_9:19409173-19409196:+_5-1	ACER2	TRUE	347	448	295	404	480	454	437	801	646	516	413	626	610	659	426	482	808	488	739	683	666	544	391	435	578	428	319	553
ACER2_CCDS34992.1_ex2_9:19424724-19424747:-_5-2	ACER2	FALSE	152	122	77	184	137	132	221	171	255	136	135	208	89	118	263	242	172	298	208	201	180	156	214	171	160	119	201	206
ACER2_CCDS34992.1_ex3_9:19434941-19434964:+_5-3	ACER2	FALSE	197	180	170	211	148	104	255	229	199	230	224	247	134	188	260	393	219	237	186	379	247	277	85	322	358	309	164	462
ACER2_CCDS34992.1_ex3_9:19434971-19434994:-_5-4	ACER2	TRUE	211	179	165	218	324	385	336	426	428	436	314	401	267	413	256	286	608	439	309	270	348	412	332	431	297	289	174	521
ACER2_CCDS34992.1_ex3_9:19435060-19435083:+_5-5	ACER2	FALSE	249	203	193	186	428	197	370	359	464	196	540	458	274	307	220	409	374	381	300	238	247	230	183	351	258	285	194	334
ACER3_CCDS8247.1_ex1_11:76637652-76637675:+_5-3	ACER3	TRUE	262	152	258	273	401	305	422	463	362	455	456	304	238	438	406	530	339	410	440	383	264	391	262	310	464	330	218	513
ACER3_CCDS8247.1_ex0_11:76572096-76572119:-_5-1	ACER3	FALSE	485	443	394	396	840	430	698	471	652	842	682	735	450	519	763	792	990	838	917	615	547	818	494	706	630	786	391	655
ACER3_CCDS8247.1_ex5_11:76701596-76701619:+_5-5	ACER3	FALSE	140	182	150	167	331	163	220	147	211	249	198	352	205	152	306	233	219	254	367	162	233	241	269	397	190	254	127	279
ACER3_CCDS8247.1_ex1_11:76637635-76637658:-_5-2	ACER3	TRUE	237	333	188	354	552	233	602	400	495	484	447	487	249	280	474	479	491	626	376	549	361	461	277	429	440	527	275	454
ACER3_CCDS8247.1_ex4_11:76696736-76696759:-_5-4	ACER3	FALSE	3	5	16	16	27	36	24	15	21	67	23	8	4	65	40	30	41	7	27	8	12	9	28	12	58	28	37	44
sgACHE_7	ACHE	FALSE	326	503	391	329	476	322	663	525	723	611	512	713	296	560	649	780	620	527	525	630	350	551	526	967	750	566	322	606
sgACHE_3	ACHE	FALSE	273	180	247	194	194	279	300	200	136	346	295	417	175	276	356	356	296	240	266	397	161	222	275	316	314	306	79	568
ACHE_CCDS5709.1_ex3_7:100491450-100491473:+_5-3	ACHE	FALSE	231	273	259	335	318	376	451	263	574	353	426	614	337	498	466	385	612	488	676	569	332	409	323	459	366	360	294	483
sgACHE_6	ACHE	TRUE	252	204	230	112	261	196	206	428	279	443	389	286	187	218	348	450	170	208	232	336	231	264	91	425	375	420	144	561
ACHE_CCDS5709.1_ex3_7:100491356-100491379:-_5-2	ACHE	FALSE	338	263	261	407	503	511	408	359	542	616	515	506	313	459	373	464	358	643	629	351	424	453	507	411	417	509	342	547
ACHE_CCDS5709.1_ex3_7:100491607-100491630:+_5-4	ACHE	FALSE	106	117	85	64	188	157	123	156	242	189	186	230	187	184	124	246	193	214	139	167	125	219	139	215	180	176	61	329
sgACHE_1	ACHE	FALSE	184	187	216	211	236	141	260	326	277	195	229	278	180	314	272	335	295	331	309	221	224	433	217	358	320	293	184	439
ACHE_CCDS5709.1_ex3_7:100491172-100491195:+_5-1	ACHE	FALSE	235	164	217	177	326	231	368	618	395	488	429	405	283	346	467	553	522	513	474	475	348	416	312	582	332	426	202	579
sgACHE_2	ACHE	TRUE	354	183	199	171	247	292	265	264	440	348	307	319	226	377	334	427	303	421	259	473	277	556	169	393	412	386	281	698
ACHE_CCDS5709.1_ex3_7:100491681-100491704:-_5-5	ACHE	FALSE	0	0	0	0	0	0	0	0	0	7	15	0	3	0	17	0	0	0	0	0	0	0	0	0	0	0	0	4
ACIN1_CCDS53887.1_ex7_14:23533356-23533379:-_5-2	ACIN1	FALSE	157	154	220	146	249	199	97	106	160	136	167	172	91	276	168	252	250	191	238	234	152	264	147	257	168	226	103	495
sgACIN1_4	ACIN1	FALSE	97	28	45	31	39	35	78	0	77	164	118	62	20	52	88	37	16	66	58	139	15	80	0	24	106	183	20	579
sgACIN1_6	ACIN1	TRUE	194	65	144	28	98	174	99	52	100	241	161	152	62	76	235	209	95	128	73	194	82	104	36	141	281	305	54	505
ACIN1_CCDS53887.1_ex10_14:23538716-23538739:-_5-5	ACIN1	FALSE	181	132	154	127	103	271	215	60	124	316	231	192	70	120	189	196	201	157	153	427	108	258	106	74	258	396	105	535
ACIN1_CCDS53887.1_ex8_14:23533625-23533648:-_5-3	ACIN1	FALSE	305	96	194	65	119	104	349	67	117	343	243	381	70	118	288	206	151	105	231	251	80	208	170	110	378	229	144	540
ACIN1_CCDS53887.1_ex10_14:23538701-23538724:+_5-4	ACIN1	FALSE	152	111	98	141	80	112	242	91	169	246	187	246	101	154	225	193	130	211	169	200	98	171	80	222	247	182	105	391
sgACIN1_9	ACIN1	FALSE	290	151	211	102	214	202	150	77	88	393	417	215	124	147	497	331	222	152	234	271	151	185	327	104	288	461	51	570
sgACIN1_3	ACIN1	TRUE	212	216	203	140	254	190	217	170	115	224	289	249	83	255	348	332	345	226	276	298	96	193	134	157	303	432	63	553
ACIN1_CCDS53887.1_ex7_14:23533312-23533335:-_5-1	ACIN1	FALSE	203	102	178	87	71	315	193	117	86	275	181	256	96	164	165	266	229	109	157	291	129	237	96	255	223	303	114	474
sgACIN1_8	ACIN1	FALSE	137	63	71	34	47	24	52	36	116	203	80	92	49	33	170	182	72	78	44	102	18	43	46	60	195	242	42	302
DARC_CCDS1183.1_ex1_1:159175476-159175499:+_5-3	ACKR1	TRUE	330	370	362	327	431	474	546	673	540	512	511	456	327	662	531	614	663	672	503	472	326	650	261	536	592	678	275	622
DARC_CCDS1183.1_ex1_1:159175438-159175461:-_5-2	ACKR1	TRUE	266	316	205	331	489	407	499	464	544	458	452	525	433	431	342	424	620	558	532	281	329	444	418	594	467	540	302	613
DARC_CCDS1183.1_ex1_1:159175618-159175641:-_5-5	ACKR1	FALSE	406	361	508	508	604	564	904	627	833	512	616	727	564	581	681	729	787	746	745	771	621	671	421	940	788	643	364	808
DARC_CCDS1183.1_ex1_1:159175579-159175602:-_5-4	ACKR1	FALSE	462	375	326	347	587	515	638	620	684	516	584	659	486	904	538	706	663	811	605	636	484	567	584	681	748	701	435	735
DARC_CCDS1183.1_ex1_1:159175377-159175400:-_5-1	ACKR1	FALSE	480	409	480	359	728	617	848	974	1008	825	718	855	691	734	852	817	857	1012	657	820	585	905	487	992	761	844	404	988
ACKR2_CCDS2706.1_ex0_3:42906140-42906163:-_5-1	ACKR2	TRUE	36	34	27	27	94	64	72	69	106	93	22	80	3	77	92	113	94	42	118	79	117	108	24	103	46	64	26	90
ACKR2_CCDS2706.1_ex0_3:42906543-42906566:+_5-4	ACKR2	FALSE	146	189	167	95	180	240	355	170	298	173	137	268	113	234	106	200	273	236	189	192	99	156	112	261	243	202	169	250
ACKR2_CCDS2706.1_ex0_3:42906580-42906603:+_5-5	ACKR2	TRUE	562	629	455	623	627	577	896	940	642	846	722	968	596	834	685	841	858	817	805	680	709	843	501	1014	897	777	418	939
ACKR2_CCDS2706.1_ex0_3:42906482-42906505:-_5-3	ACKR2	FALSE	345	308	275	423	785	310	484	618	547	699	658	619	403	600	409	630	666	546	896	390	498	629	470	593	722	501	445	605
ACKR2_CCDS2706.1_ex0_3:42906173-42906196:-_5-2	ACKR2	FALSE	272	358	288	452	488	292	639	513	654	556	623	599	370	571	571	544	615	724	476	526	531	522	344	487	614	753	472	599
ACKR3_CCDS2516.1_ex0_2:237489278-237489301:+_5-2	ACKR3	TRUE	258	313	297	337	418	343	465	504	536	357	347	397	355	336	288	451	292	415	308	376	459	434	188	448	471	453	389	514
ACKR3_CCDS2516.1_ex0_2:237489661-237489684:-_5-5	ACKR3	FALSE	200	288	239	221	438	353	379	385	361	412	349	318	193	357	298	370	308	323	315	392	286	129	272	431	349	414	238	381
ACKR3_CCDS2516.1_ex0_2:237489328-237489351:-_5-3	ACKR3	FALSE	303	313	184	354	285	411	399	361	605	278	365	461	339	374	466	412	457	380	547	472	396	365	250	442	282	318	199	438
ACKR3_CCDS2516.1_ex0_2:237489438-237489461:-_5-4	ACKR3	FALSE	248	338	320	326	468	330	427	493	531	516	351	470	357	525	392	425	588	507	539	487	289	454	382	565	406	470	288	545
ACKR3_CCDS2516.1_ex0_2:237489233-237489256:-_5-1	ACKR3	TRUE	297	186	278	242	368	231	405	212	363	447	439	410	299	327	326	379	398	182	608	597	238	227	348	291	496	417	389	564
ACKR4_CCDS3075.1_ex0_3:132319419-132319442:-_5-1	ACKR4	FALSE	147	143	160	152	234	264	218	273	203	284	197	262	206	127	253	244	142	245	126	221	106	201	238	271	209	223	236	280
ACKR4_CCDS3075.1_ex0_3:132319805-132319828:-_5-5	ACKR4	FALSE	95	165	221	129	179	87	251	203	293	312	240	179	153	307	271	358	343	322	324	269	177	226	103	305	170	219	93	306
ACKR4_CCDS3075.1_ex0_3:132319664-132319687:+_5-3	ACKR4	TRUE	280	284	310	252	371	378	452	274	426	317	357	507	391	368	360	418	420	543	351	322	215	508	353	562	554	374	274	617
ACKR4_CCDS3075.1_ex0_3:132319753-132319776:-_5-4	ACKR4	FALSE	43	37	74	18	96	62	76	66	178	67	91	144	43	72	84	59	120	148	61	139	27	73	56	89	43	84	11	125
ACKR4_CCDS3075.1_ex0_3:132319523-132319546:-_5-2	ACKR4	FALSE	132	120	127	190	270	175	258	138	346	241	209	215	188	287	149	301	280	212	191	181	357	190	125	201	211	228	117	257
ACLY_CCDS11412.1_ex17_17:40054877-40054900:+_5-1	ACLY	FALSE	256	263	257	207	295	244	268	249	384	436	397	322	175	262	356	383	346	377	363	348	267	457	253	407	432	412	191	598
ACLY_CCDS11412.1_ex22_17:40063697-40063720:+_5-3	ACLY	FALSE	391	273	337	243	343	349	316	231	570	456	594	423	226	325	466	590	398	246	292	634	438	392	223	477	609	495	281	723
ACLY_CCDS11412.1_ex26_17:40068754-40068777:-_5-5	ACLY	FALSE	281	223	344	154	262	230	204	260	352	382	396	315	149	387	434	398	374	160	330	277	197	334	185	418	300	513	258	594
ACLY_CCDS11412.1_ex20_17:40061873-40061896:-_5-2	ACLY	TRUE	193	150	139	125	193	190	175	144	165	286	338	275	96	267	355	304	228	232	166	337	161	179	72	192	310	302	98	503
ACLY_CCDS11412.1_ex24_17:40065902-40065925:+_5-4	ACLY	TRUE	159	176	130	109	104	97	55	95	212	278	279	139	113	139	197	384	181	181	153	267	164	213	127	255	262	294	69	507
ACMSD_CCDS2173.2_ex4_2:135621158-135621181:+_5-5	ACMSD	TRUE	231	239	237	273	279	313	262	244	323	337	367	416	247	339	389	414	276	346	473	384	278	313	266	244	316	358	183	517
ACMSD_CCDS2173.2_ex3_2:135619559-135619582:-_5-1	ACMSD	FALSE	336	229	198	313	479	266	295	382	389	300	370	451	384	560	293	392	527	496	383	296	429	330	285	371	513	381	305	478
ACMSD_CCDS2173.2_ex4_2:135621143-135621166:+_5-4	ACMSD	FALSE	247	384	405	421	447	362	495	400	427	485	419	611	328	392	472	467	582	649	473	504	373	453	350	521	537	412	230	519
ACMSD_CCDS2173.2_ex4_2:135621016-135621039:-_5-2	ACMSD	TRUE	291	285	238	285	580	446	543	296	640	533	478	464	349	408	354	437	473	402	719	364	445	419	349	369	598	425	301	555
ACMSD_CCDS2173.2_ex4_2:135621123-135621146:+_5-3	ACMSD	FALSE	377	311	250	331	581	343	524	355	484	499	477	623	323	515	311	435	462	572	501	583	430	548	385	552	304	574	341	476
ACO1_CCDS6525.1_ex1_9:32407297-32407320:-_5-1	ACO1	FALSE	195	172	147	203	175	133	140	387	295	243	265	326	163	244	227	219	342	265	376	230	244	136	157	254	240	217	141	229
ACO1_CCDS6525.1_ex6_9:32420993-32421016:+_5-5	ACO1	TRUE	173	108	162	238	155	113	287	106	374	231	156	170	190	212	254	160	330	317	211	291	220	148	216	244	211	234	150	340
ACO1_CCDS6525.1_ex1_9:32407412-32407435:-_5-2	ACO1	TRUE	248	228	239	207	371	354	422	468	389	413	427	592	189	427	301	431	546	377	591	341	324	417	241	469	283	356	139	428
ACO1_CCDS6525.1_ex6_9:32420920-32420943:-_5-4	ACO1	FALSE	234	284	292	279	593	303	391	524	394	418	367	575	430	511	320	472	473	519	448	469	501	395	483	503	330	511	203	471
ACO1_CCDS6525.1_ex4_9:32418346-32418369:+_5-3	ACO1	FALSE	265	177	184	290	388	200	268	410	459	278	353	438	310	388	357	433	382	342	448	240	440	317	258	342	350	333	248	456
ACO2_CCDS14017.1_ex1_22:41895849-41895872:+_5-1	ACO2	TRUE	195	285	157	188	105	156	261	270	241	323	282	326	69	217	240	196	324	216	96	400	259	251	116	361	222	269	88	419
ACO2_CCDS14017.1_ex5_22:41911786-41911809:+_5-3	ACO2	TRUE	177	95	154	167	49	124	101	279	195	241	256	214	104	267	323	260	357	174	131	164	179	245	146	405	266	260	128	434
ACO2_CCDS14017.1_ex5_22:41911869-41911892:+_5-4	ACO2	FALSE	296	80	104	144	121	91	140	122	186	238	210	103	58	174	186	198	245	120	89	194	142	153	92	139	227	273	77	411
ACO2_CCDS14017.1_ex6_22:41913578-41913601:+_5-5	ACO2	FALSE	137	133	194	132	111	185	153	177	217	281	222	135	104	205	213	206	315	120	123	181	181	149	132	306	265	254	137	342
ACO2_CCDS14017.1_ex2_22:41903868-41903891:+_5-2	ACO2	FALSE	216	178	230	217	102	150	197	290	228	325	367	338	132	247	301	343	269	229	190	264	149	291	184	233	310	419	158	457
IRG1_CCDS58299.1_ex4_13:77531216-77531239:+_5-5	ACOD1	FALSE	222	353	232	224	272	272	361	479	459	255	274	261	192	388	320	339	382	458	284	393	395	401	342	301	299	381	335	453
IRG1_CCDS58299.1_ex3_13:77529614-77529637:+_5-3	ACOD1	TRUE	194	134	209	202	371	288	307	247	408	240	267	267	188	406	282	273	388	411	379	408	303	362	226	498	403	377	171	474
IRG1_CCDS58299.1_ex1_13:77526763-77526786:+_5-2	ACOD1	FALSE	228	174	167	174	396	255	347	353	431	240	402	296	229	362	379	249	499	501	309	452	347	382	275	415	386	382	220	369
IRG1_CCDS58299.1_ex1_13:77526744-77526767:-_5-1	ACOD1	TRUE	164	137	86	98	238	53	211	338	104	194	222	266	101	90	327	217	114	208	259	308	199	211	168	350	271	198	113	273
IRG1_CCDS58299.1_ex4_13:77531158-77531181:-_5-4	ACOD1	FALSE	297	344	170	271	469	359	523	455	308	434	396	695	315	304	324	481	377	390	468	375	316	485	428	524	383	379	250	444
ACOT1_CCDS32117.1_ex0_14:74004275-74004298:+_4-2	ACOT1	FALSE	157	273	265	275	575	403	464	533	623	332	610	616	311	483	386	468	677	590	546	441	430	507	390	413	301	461	275	511
ACOT1_CCDS32117.1_ex0_14:74004487-74004510:-_4-3	ACOT1	TRUE	333	272	345	321	480	448	500	492	650	413	371	672	505	591	458	454	681	633	394	485	474	574	340	704	406	370	174	508
ACOT1_CCDS32117.1_ex1_14:74008251-74008274:+_4-4	ACOT1	FALSE	316	300	163	258	454	432	472	281	607	493	312	426	338	384	401	442	415	362	487	323	247	360	364	581	577	472	199	475
ACOT1_CCDS32117.1_ex0_14:74004234-74004257:-_4-1	ACOT1	FALSE	289	250	215	211	411	208	429	425	500	382	397	451	235	261	247	475	392	328	350	339	272	327	325	341	370	367	190	548
ACOT11_CCDS592.1_ex1_1:55050518-55050541:+_5-2	ACOT11	FALSE	266	369	232	298	594	295	713	526	520	516	522	564	369	418	622	554	573	485	810	559	432	612	366	422	429	467	320	585
ACOT11_CCDS592.1_ex7_1:55065030-55065053:-_5-5	ACOT11	TRUE	363	363	231	440	479	407	461	530	536	639	557	772	370	738	451	535	691	655	498	520	511	557	343	551	570	493	381	708
ACOT11_CCDS592.1_ex3_1:55058244-55058267:-_5-3	ACOT11	FALSE	179	127	304	262	362	194	361	419	317	292	329	310	321	441	271	279	496	327	367	348	281	336	368	279	396	315	137	390
ACOT11_CCDS592.1_ex1_1:55050394-55050417:-_5-1	ACOT11	TRUE	365	229	189	365	454	257	503	436	760	494	352	724	272	443	370	458	398	507	535	498	610	432	264	476	412	459	399	568
ACOT11_CCDS592.1_ex7_1:55064986-55065009:-_5-4	ACOT11	FALSE	245	245	227	255	460	279	213	330	229	343	337	425	203	242	250	358	348	323	407	363	254	317	181	418	393	296	219	435
ACOT12_CCDS4055.1_ex7_5:80640837-80640860:-_5-1	ACOT12	TRUE	306	241	274	257	374	228	401	322	595	317	341	428	305	242	287	364	333	502	289	546	241	448	385	393	289	325	320	546
ACOT12_CCDS4055.1_ex8_5:80641751-80641774:-_5-2	ACOT12	TRUE	176	192	228	145	268	198	433	530	350	311	338	394	153	321	376	302	304	369	391	474	271	374	188	431	433	402	128	433
ACOT12_CCDS4055.1_ex9_5:80643678-80643701:+_5-5	ACOT12	FALSE	216	225	306	271	478	331	423	436	623	384	357	551	359	450	371	321	441	643	457	387	414	471	293	436	389	371	302	436
ACOT12_CCDS4055.1_ex9_5:80643652-80643675:+_5-4	ACOT12	FALSE	278	213	301	330	364	379	407	385	336	419	348	321	387	403	399	332	553	582	363	497	216	453	363	292	478	438	356	703
ACOT12_CCDS4055.1_ex8_5:80641780-80641803:+_5-3	ACOT12	FALSE	85	86	103	102	78	86	206	150	176	136	190	218	136	154	103	149	214	165	198	157	205	177	34	165	115	142	142	203
ACOT13_CCDS4558.1_ex1_6:24698193-24698216:-_5-2	ACOT13	TRUE	253	366	264	356	538	638	466	312	716	525	734	656	541	534	711	474	749	651	629	513	465	679	496	630	543	436	403	648
ACOT13_CCDS4558.1_ex1_6:24698239-24698262:+_5-4	ACOT13	TRUE	166	200	155	189	363	436	378	499	588	328	406	498	411	353	363	228	420	458	604	332	326	239	314	338	249	190	376	394
ACOT13_CCDS4558.1_ex1_6:24698267-24698290:-_5-5	ACOT13	FALSE	103	157	71	72	169	75	287	217	263	230	166	237	251	241	204	203	229	289	274	237	111	261	198	278	216	258	136	277
ACOT13_CCDS4558.1_ex1_6:24698217-24698240:+_5-3	ACOT13	FALSE	21	8	9	5	14	29	32	4	48	32	7	6	17	30	6	22	65	0	38	16	50	5	12	4	40	14	21	26
ACOT13_CCDS4558.1_ex1_6:24698174-24698197:-_5-1	ACOT13	FALSE	284	251	218	388	457	232	539	451	473	455	451	601	344	420	417	364	473	558	493	382	337	418	477	309	490	385	268	507
ACOT2_CCDS9816.1_ex0_14:74036492-74036515:-_4-4	ACOT2	FALSE	176	224	314	342	396	323	482	552	417	250	380	217	198	239	234	246	362	425	414	332	316	379	253	345	451	273	227	525
ACOT2_CCDS9816.1_ex0_14:74036181-74036204:-_4-3	ACOT2	FALSE	195	131	203	119	316	87	245	251	315	231	226	272	202	267	263	270	236	325	185	310	180	223	148	315	389	286	127	432
ACOT2_CCDS9816.1_ex0_14:74036057-74036080:+_4-2	ACOT2	TRUE	334	268	285	360	431	407	487	297	474	366	457	716	301	583	459	489	536	688	614	496	417	542	333	589	433	533	371	661
ACOT2_CCDS9816.1_ex0_14:74036024-74036047:-_4-1	ACOT2	FALSE	348	333	304	430	527	289	528	437	713	473	568	543	623	578	549	462	705	488	662	293	536	705	456	494	487	496	375	641
ACOT4_CCDS9817.1_ex2_14:74061882-74061905:-_5-4	ACOT4	TRUE	111	113	61	200	182	90	239	241	172	256	115	317	203	85	255	221	162	214	193	199	213	314	151	185	260	203	143	261
ACOT4_CCDS9817.1_ex0_14:74059064-74059087:+_5-1	ACOT4	FALSE	325	279	331	318	550	324	505	529	680	487	436	610	409	411	376	572	583	585	525	503	318	527	343	443	627	450	376	670
ACOT4_CCDS9817.1_ex2_14:74061840-74061863:-_5-3	ACOT4	FALSE	167	195	210	199	276	251	207	134	427	342	280	364	203	321	318	354	351	201	311	265	217	235	345	375	399	262	175	428
ACOT4_CCDS9817.1_ex2_14:74061737-74061760:+_5-2	ACOT4	TRUE	45	109	140	56	114	174	155	103	252	141	164	234	112	133	87	148	142	147	134	99	71	140	114	106	95	183	72	128
ACOT4_CCDS9817.1_ex2_14:74061957-74061980:+_5-5	ACOT4	FALSE	148	108	146	145	315	284	379	259	292	167	238	325	218	174	284	209	258	388	318	307	176	389	263	202	248	328	69	301
ACOT6_CCDS32118.1_ex1_14:74086059-74086082:+_5-1	ACOT6	FALSE	150	121	140	104	297	122	280	264	171	231	280	190	216	275	253	197	215	230	192	199	272	324	167	433	132	172	87	209
ACOT6_CCDS32118.1_ex1_14:74086155-74086178:+_5-3	ACOT6	FALSE	223	254	277	250	293	354	285	311	522	252	388	524	335	359	402	396	416	419	337	454	317	381	189	306	375	305	244	449
ACOT6_CCDS32118.1_ex1_14:74086117-74086140:+_5-2	ACOT6	FALSE	28	69	15	34	90	61	74	138	46	88	27	58	33	75	152	77	103	106	52	67	144	114	54	144	59	79	47	90
ACOT6_CCDS32118.1_ex1_14:74086200-74086223:+_5-4	ACOT6	TRUE	256	300	315	275	414	271	415	539	342	471	482	356	237	555	346	425	535	631	415	375	407	458	311	406	361	407	308	504
ACOT6_CCDS32118.1_ex1_14:74086241-74086264:+_5-5	ACOT6	TRUE	237	208	172	134	199	268	386	241	284	194	328	237	230	425	258	354	385	383	177	305	200	353	302	288	309	374	147	364
ACOT7_CCDS30573.1_ex7_1:6409807-6409830:-_5-5	ACOT7	FALSE	214	222	398	338	464	336	406	405	415	455	450	508	340	515	366	559	452	562	357	484	284	489	400	538	442	536	312	567
ACOT7_CCDS30573.1_ex6_1:6399632-6399655:+_5-4	ACOT7	FALSE	393	431	360	390	521	401	580	670	684	416	686	652	490	614	502	547	719	722	507	409	403	550	395	797	853	533	444	690
ACOT7_CCDS30573.1_ex4_1:6387460-6387483:-_5-1	ACOT7	TRUE	142	252	193	361	319	236	301	239	412	219	407	447	263	426	321	239	356	490	368	357	277	429	273	593	408	333	158	491
ACOT7_CCDS30573.1_ex5_1:6393522-6393545:+_5-2	ACOT7	TRUE	173	276	192	321	463	258	352	265	573	507	316	463	217	387	280	383	541	331	361	381	373	489	257	500	236	262	164	383
ACOT7_CCDS30573.1_ex6_1:6399609-6399632:+_5-3	ACOT7	FALSE	264	282	181	334	474	365	378	466	585	276	505	475	268	547	330	384	688	627	544	402	302	561	338	463	391	501	261	433
ACOT8_CCDS13378.1_ex3_20:44477265-44477288:-_5-3	ACOT8	TRUE	260	349	258	428	578	380	619	356	349	501	471	516	344	375	378	424	574	451	421	364	474	469	358	663	460	414	339	548
ACOT8_CCDS13378.1_ex4_20:44483872-44483895:-_5-5	ACOT8	TRUE	310	460	305	394	721	269	602	412	615	558	594	620	377	615	333	544	767	737	488	500	612	705	463	605	491	564	441	584
ACOT8_CCDS13378.1_ex4_20:44483800-44483823:+_5-4	ACOT8	FALSE	222	278	148	230	179	301	429	320	427	366	342	255	189	364	282	390	361	421	273	189	374	302	212	338	265	311	248	546
ACOT8_CCDS13378.1_ex3_20:44477086-44477109:+_5-1	ACOT8	FALSE	181	200	144	257	198	195	199	153	180	181	274	243	231	233	193	231	225	369	208	274	248	328	169	298	147	360	108	252
ACOT8_CCDS13378.1_ex3_20:44477223-44477246:-_5-2	ACOT8	FALSE	248	308	245	311	340	190	458	494	456	356	360	389	180	473	322	448	405	494	376	389	396	323	366	424	403	469	313	422
ACOT9_CCDS35216.1_ex5_X:23724812-23724835:+_5-1	ACOT9	FALSE	418	342	368	389	517	627	531	500	648	567	413	592	354	647	578	532	506	820	588	656	391	469	323	614	479	582	314	603
ACOT9_CCDS35216.1_ex6_X:23725998-23726021:-_5-2	ACOT9	FALSE	174	224	134	320	217	215	309	202	424	330	180	388	233	223	251	291	359	312	235	315	384	397	400	274	281	244	202	260
ACOT9_CCDS35216.1_ex9_X:23740800-23740823:+_5-4	ACOT9	TRUE	137	214	238	202	241	203	315	227	224	207	281	339	192	175	268	209	307	371	289	215	220	226	95	244	229	320	214	259
ACOT9_CCDS35216.1_ex6_X:23726037-23726060:+_5-3	ACOT9	TRUE	154	179	115	139	267	160	190	330	162	194	182	185	159	237	138	191	240	225	244	83	149	174	264	211	269	220	185	322
ACOT9_CCDS35216.1_ex9_X:23740854-23740877:+_5-5	ACOT9	FALSE	40	45	37	84	54	116	58	83	168	105	146	146	49	84	93	86	68	121	126	235	63	59	82	232	135	47	57	136
ACOX1_CCDS11734.1_ex10_17:73953617-73953640:+_5-4	ACOX1	FALSE	309	259	234	314	449	207	247	368	442	383	384	485	133	508	245	417	572	292	358	320	346	411	254	648	409	282	312	373
ACOX1_CCDS11734.1_ex7_17:73949560-73949583:+_5-1	ACOX1	FALSE	285	255	232	288	341	400	423	492	635	467	424	479	328	567	322	444	572	549	397	548	419	484	364	434	432	470	285	530
ACOX1_CCDS11734.1_ex12_17:73974696-73974719:-_5-5	ACOX1	TRUE	263	112	204	276	202	106	383	553	532	381	265	536	207	276	259	392	368	311	341	408	230	466	220	293	356	346	252	535
ACOX1_CCDS11734.1_ex8_17:73951740-73951763:-_5-2	ACOX1	TRUE	176	114	247	191	159	169	183	199	391	362	275	190	163	180	216	314	234	241	270	209	208	177	103	315	249	244	221	389
ACOX1_CCDS11734.1_ex9_17:73951933-73951956:+_5-3	ACOX1	FALSE	50	90	111	75	65	127	91	104	100	81	88	157	105	162	218	111	159	115	153	202	82	94	59	159	67	133	109	171
ACOX2_CCDS33775.1_ex7_3:58516215-58516238:+_5-1	ACOX2	FALSE	200	264	238	353	607	364	398	584	903	423	379	581	282	422	478	473	567	615	417	373	457	549	510	488	480	460	289	658
ACOX2_CCDS33775.1_ex12_3:58520160-58520183:-_5-5	ACOX2	TRUE	116	133	177	179	210	154	251	194	313	169	306	254	226	216	216	210	387	231	158	291	215	260	196	268	182	203	55	344
ACOX2_CCDS33775.1_ex12_3:58520126-58520149:-_5-4	ACOX2	FALSE	388	396	357	472	652	314	546	628	543	492	450	746	348	623	428	480	572	733	523	588	453	598	480	499	578	658	373	647
ACOX2_CCDS33775.1_ex7_3:58516326-58516349:+_5-2	ACOX2	FALSE	357	281	429	297	732	372	301	280	428	318	439	403	343	438	396	477	319	543	410	389	513	339	375	452	350	407	341	625
ACOX2_CCDS33775.1_ex8_3:58517004-58517027:-_5-3	ACOX2	TRUE	339	349	324	444	484	526	597	496	591	532	529	476	324	476	429	650	623	511	412	474	564	489	415	537	354	424	413	633
ACOX3_CCDS3401.1_ex15_4:8417618-8417641:-_5-4	ACOX3	FALSE	168	281	153	220	289	364	435	361	449	356	457	534	359	358	298	419	661	462	574	512	367	387	248	646	407	370	174	375
ACOX3_CCDS3401.1_ex9_4:8398837-8398860:-_5-1	ACOX3	TRUE	302	254	256	397	346	298	412	530	450	446	555	483	257	407	348	544	495	499	437	483	376	477	546	573	433	379	247	473
ACOX3_CCDS3401.1_ex13_4:8416053-8416076:+_5-3	ACOX3	FALSE	358	324	314	368	505	336	662	400	455	585	459	550	356	509	494	515	458	580	626	552	534	483	282	806	513	479	198	523
ACOX3_CCDS3401.1_ex16_4:8418091-8418114:+_5-5	ACOX3	FALSE	211	171	228	194	352	249	339	259	275	405	275	325	264	414	329	328	313	447	336	414	225	330	196	469	464	372	214	407
ACOX3_CCDS3401.1_ex11_4:8407688-8407711:-_5-2	ACOX3	TRUE	408	402	381	333	559	411	750	623	622	516	539	794	351	557	330	550	773	681	639	633	460	696	483	525	529	615	397	767
ACOXL_CCDS46389.1_ex4_2:111556197-111556220:+_5-2	ACOXL	TRUE	247	265	317	208	438	434	416	276	229	338	377	540	273	359	391	360	420	350	309	373	311	531	365	424	269	334	303	546
ACOXL_CCDS46389.1_ex4_2:111556241-111556264:-_5-3	ACOXL	FALSE	189	187	198	179	325	228	271	174	225	327	307	555	191	222	278	335	280	353	226	269	332	361	190	320	340	234	220	412
ACOXL_CCDS46389.1_ex6_2:111559262-111559285:+_5-4	ACOXL	FALSE	166	125	159	122	161	188	151	139	129	219	139	256	142	310	109	191	281	230	171	215	151	281	162	304	237	172	63	273
ACOXL_CCDS46389.1_ex3_2:111551668-111551691:+_5-1	ACOXL	TRUE	260	184	213	204	272	242	179	342	227	364	280	430	223	282	456	266	318	331	404	341	287	317	425	417	276	306	117	405
ACOXL_CCDS46389.1_ex7_2:111562855-111562878:-_5-5	ACOXL	FALSE	171	208	168	152	326	219	409	132	269	436	399	374	165	224	262	287	358	307	255	336	174	335	199	382	271	294	132	456
ACP1_CCDS1640.1_ex2_2:272254-272277:+_11-8	ACP1	FALSE	178	116	114	128	260	139	395	198	440	277	272	380	154	371	180	369	380	377	268	302	338	352	151	338	346	330	177	297
ACP1_CCDS1639.1_ex2_2:272124-272147:+_11-5	ACP1	FALSE	286	173	300	200	451	224	358	392	282	389	373	349	204	402	163	335	448	340	304	228	247	316	303	423	387	385	120	412
ACP1_CCDS1639.1_ex2_2:272076-272099:+_11-3	ACP1	FALSE	481	524	504	588	750	528	524	500	684	811	601	809	556	775	630	636	835	809	770	804	533	624	575	1325	702	808	414	674
ACP1_CCDS1639.1_ex3_2:275179-275202:+_11-11	ACP1	FALSE	143	154	150	173	499	180	295	308	325	193	259	365	156	268	188	201	261	274	409	285	243	242	123	342	321	169	184	310
ACP1_CCDS1639.1_ex2_2:272054-272077:+_11-2	ACP1	FALSE	345	358	234	441	437	389	439	452	671	429	449	423	338	394	462	441	577	606	482	319	282	504	353	492	538	457	338	553
ACP1_CCDS1640.1_ex2_2:272289-272312:-_11-9	ACP1	FALSE	196	131	183	254	300	200	262	416	256	250	257	317	273	245	198	282	315	366	323	328	193	258	310	348	232	257	302	289
ACP1_CCDS1639.1_ex3_2:275162-275185:+_11-10	ACP1	FALSE	9	0	0	0	0	0	0	0	0	0	0	0	0	0	0	2	0	0	0	0	0	0	0	0	0	0	0	0
ACP1_CCDS1639.1_ex1_2:271916-271939:-_11-1	ACP1	FALSE	111	154	94	144	182	109	216	155	252	204	191	247	213	244	228	168	231	181	321	191	153	196	196	214	202	211	142	208
ACP1_CCDS1639.1_ex2_2:272142-272165:-_11-6	ACP1	TRUE	139	144	116	132	192	206	168	167	383	264	291	251	202	271	187	198	215	223	239	293	247	165	185	333	147	172	138	289
ACP1_CCDS1640.1_ex2_2:272209-272232:+_11-7	ACP1	TRUE	352	250	259	240	412	332	536	461	432	472	459	633	376	537	380	386	531	549	517	564	392	501	313	646	344	309	313	525
ACP1_CCDS1639.1_ex2_2:272092-272115:-_11-4	ACP1	FALSE	467	438	404	351	591	354	527	561	388	636	598	525	355	668	771	548	823	609	576	571	368	566	397	714	613	523	294	540
ACP2_CCDS44583.1_ex2_11:47269590-47269613:+_5-3	ACP2	TRUE	209	190	242	327	485	286	312	432	236	314	372	305	234	443	307	334	370	458	308	501	382	288	332	384	311	313	308	339
ACP2_CCDS44583.1_ex1_11:47269221-47269244:+_5-2	ACP2	FALSE	419	355	329	485	486	521	663	598	773	497	646	609	382	723	527	503	632	837	556	528	662	512	444	605	485	471	495	727
ACP2_CCDS44583.1_ex2_11:47269638-47269661:-_5-4	ACP2	FALSE	0	0	0	0	0	0	0	0	0	0	0	0	0	0	0	0	0	0	0	0	0	0	0	0	0	0	0	0
ACP2_CCDS44583.1_ex1_11:47269188-47269211:+_5-1	ACP2	FALSE	194	208	253	231	410	361	428	407	400	483	390	406	227	421	223	283	430	478	410	400	373	281	320	616	271	421	195	416
ACP2_CCDS44583.1_ex2_11:47269653-47269676:+_5-5	ACP2	TRUE	226	324	275	293	464	392	520	545	431	529	335	487	363	490	369	558	621	467	390	453	317	443	322	498	352	400	365	552
ACPT_CCDS12802.1_ex3_19:51294965-51294988:-_5-3	ACP4	FALSE	351	372	312	502	602	495	670	555	748	643	600	771	461	650	521	611	695	849	588	713	444	584	480	462	681	617	414	740
ACPT_CCDS12802.1_ex2_19:51294085-51294108:-_5-1	ACP4	FALSE	220	234	216	182	353	301	408	206	379	439	455	474	246	367	294	381	416	477	465	423	250	353	283	420	329	404	218	520
ACPT_CCDS12802.1_ex4_19:51295341-51295364:-_5-4	ACP4	FALSE	454	406	429	364	354	459	420	543	464	559	477	472	350	560	609	635	776	789	540	500	442	696	374	551	604	591	409	829
ACPT_CCDS12802.1_ex3_19:51294926-51294949:+_5-2	ACP4	TRUE	403	269	413	316	643	613	609	507	580	608	617	396	445	660	693	732	614	853	549	619	537	601	364	764	539	439	287	753
ACPT_CCDS12802.1_ex5_19:51295518-51295541:+_5-5	ACP4	TRUE	310	388	289	216	423	463	595	524	627	682	555	594	343	613	428	569	677	666	529	646	333	444	266	688	569	707	269	690
ACP5_CCDS12265.1_ex2_19:11687589-11687612:+_5-2	ACP5	FALSE	214	143	283	258	521	445	293	477	326	433	369	334	176	360	339	369	427	387	360	253	326	440	238	361	407	322	221	419
ACP5_CCDS12265.1_ex2_19:11687607-11687630:-_5-3	ACP5	FALSE	313	325	352	328	538	376	677	298	432	537	330	676	452	480	342	520	470	508	487	590	409	605	296	695	464	555	357	487
ACP5_CCDS12265.1_ex2_19:11687631-11687654:+_5-4	ACP5	FALSE	187	154	137	182	159	162	135	290	250	230	193	130	147	92	293	321	234	299	309	99	177	235	126	300	205	221	94	270
ACP5_CCDS12265.1_ex2_19:11687540-11687563:+_5-1	ACP5	TRUE	169	112	162	133	240	77	203	153	259	207	205	185	107	144	149	93	120	191	272	125	134	135	85	191	134	169	114	260
ACP5_CCDS12265.1_ex3_19:11687990-11688013:+_5-5	ACP5	TRUE	306	361	306	467	558	288	561	537	524	556	567	648	308	678	585	552	610	689	462	631	440	573	377	754	555	601	444	697
ACP6_CCDS928.1_ex8_1:147131816-147131839:-_5-1	ACP6	FALSE	345	211	331	380	632	282	575	557	466	384	462	562	362	442	500	416	525	788	483	428	429	516	363	768	423	478	277	556
ACP6_CCDS928.1_ex9_1:147141984-147142007:-_5-4	ACP6	TRUE	145	265	171	189	219	329	273	220	221	324	300	283	167	267	273	222	358	264	314	217	211	287	270	335	153	234	282	387
ACP6_CCDS928.1_ex8_1:147131881-147131904:-_5-3	ACP6	FALSE	90	109	87	89	213	118	297	190	150	142	150	246	114	94	106	176	290	202	114	300	173	80	206	149	94	139	131	136
ACP6_CCDS928.1_ex8_1:147131853-147131876:+_5-2	ACP6	FALSE	233	319	206	336	486	353	321	331	271	381	355	357	310	329	277	302	326	413	381	374	324	276	274	234	348	404	197	407
ACP6_CCDS928.1_ex9_1:147142038-147142061:+_5-5	ACP6	TRUE	236	180	295	411	311	259	418	311	270	425	443	447	234	356	369	324	494	608	370	355	281	479	304	418	445	449	289	595
PAPL_CCDS33018.1_ex2_19:39589600-39589623:+_5-4	ACP7	TRUE	309	350	343	243	517	249	553	414	745	655	545	677	379	587	510	693	664	527	690	666	582	582	287	743	530	681	295	943
PAPL_CCDS33018.1_ex1_19:39589213-39589236:-_5-2	ACP7	TRUE	318	314	187	247	326	283	479	506	443	451	492	485	222	894	466	534	765	482	427	557	423	478	317	387	767	471	292	562
PAPL_CCDS33018.1_ex1_19:39589236-39589259:-_5-3	ACP7	FALSE	167	156	215	169	183	202	229	255	130	298	374	385	125	294	202	358	304	263	309	319	220	304	135	346	296	304	182	614
PAPL_CCDS33018.1_ex3_19:39590948-39590971:-_5-5	ACP7	FALSE	413	355	453	521	618	467	777	760	823	741	661	853	579	876	736	731	763	752	717	684	576	815	424	743	782	738	368	915
PAPL_CCDS33018.1_ex1_19:39589155-39589178:+_5-1	ACP7	FALSE	469	423	389	411	546	610	526	728	645	554	538	738	511	729	747	682	667	839	763	540	600	660	297	937	553	801	343	930
ACPP_CCDS3073.1_ex5_3:132061418-132061441:+_5-5	ACPP	FALSE	302	335	220	240	503	436	598	422	558	448	327	504	497	362	456	345	472	444	540	435	477	737	353	425	442	551	473	527
ACPP_CCDS3073.1_ex1_3:132047101-132047124:+_5-1	ACPP	TRUE	169	154	177	253	343	302	266	299	293	237	340	417	233	355	279	217	290	361	251	339	178	400	185	154	248	202	206	424
ACPP_CCDS3073.1_ex4_3:132056325-132056348:-_5-4	ACPP	FALSE	131	151	131	202	282	225	213	382	223	283	279	214	202	512	275	367	426	239	248	250	158	261	319	399	323	210	274	336
ACPP_CCDS3073.1_ex1_3:132047171-132047194:-_5-2	ACPP	FALSE	399	415	403	549	476	551	667	754	726	722	674	845	416	874	719	680	740	1093	607	681	547	771	451	873	751	611	354	716
ACPP_CCDS3073.1_ex2_3:132050496-132050519:+_5-3	ACPP	TRUE	167	157	157	199	324	141	274	320	237	186	270	512	247	295	298	208	416	252	266	296	148	259	244	316	299	209	104	303
ACR_CCDS14101.1_ex1_22:51177845-51177868:+_5-2	ACR	TRUE	277	180	164	211	353	165	316	482	282	286	307	269	206	412	243	230	394	460	199	305	281	435	183	480	282	253	121	386
ACR_CCDS14101.1_ex3_22:51182519-51182542:+_5-4	ACR	FALSE	181	153	131	131	208	169	286	401	251	259	265	327	173	164	251	354	309	208	170	321	128	335	115	177	339	299	210	503
ACR_CCDS14101.1_ex1_22:51177740-51177763:+_5-1	ACR	TRUE	366	381	504	332	511	445	542	481	513	624	567	712	412	550	711	510	517	568	578	712	389	634	371	530	948	576	341	775
ACR_CCDS14101.1_ex3_22:51182537-51182560:-_5-5	ACR	FALSE	167	182	144	180	209	283	164	153	228	355	242	304	209	178	260	200	181	295	334	366	198	250	182	417	380	267	132	423
ACR_CCDS14101.1_ex2_22:51178286-51178309:-_5-3	ACR	FALSE	240	236	273	284	449	261	498	410	454	465	401	481	275	489	375	433	838	530	529	466	393	409	408	271	563	436	170	539
ACRBP_CCDS8554.1_ex7_12:6755671-6755694:+_5-2	ACRBP	TRUE	164	164	118	285	372	266	243	108	154	136	211	224	197	376	230	315	280	354	212	211	199	212	155	295	206	329	216	358
ACRBP_CCDS8554.1_ex8_12:6756023-6756046:+_5-5	ACRBP	TRUE	277	260	207	347	399	247	353	404	228	394	381	430	272	477	385	451	435	412	394	338	203	334	249	415	298	319	210	526
ACRBP_CCDS8554.1_ex8_12:6755956-6755979:+_5-3	ACRBP	FALSE	437	363	419	519	589	399	674	527	780	784	625	668	398	769	639	683	648	700	831	810	527	606	530	710	685	623	408	667
ACRBP_CCDS8554.1_ex5_12:6753416-6753439:+_5-1	ACRBP	FALSE	244	255	241	297	312	278	367	197	419	436	406	434	217	355	305	373	358	537	348	383	332	506	183	300	323	478	326	413
ACRBP_CCDS8554.1_ex8_12:6756005-6756028:+_5-4	ACRBP	FALSE	301	393	374	389	648	361	565	635	620	597	525	612	362	627	737	668	808	681	697	638	513	618	457	651	580	554	406	616
ACRV1_CCDS44759.1_ex2_11:125547867-125547890:-_5-4	ACRV1	FALSE	222	146	213	324	393	252	502	175	339	361	376	346	207	308	413	307	373	508	339	332	295	258	272	471	244	264	268	363
ACRV1_CCDS44759.1_ex2_11:125548122-125548145:-_5-5	ACRV1	FALSE	229	263	166	320	418	339	310	433	400	456	250	490	196	453	434	478	431	449	269	331	277	384	270	179	395	365	225	412
ACRV1_CCDS44759.1_ex2_11:125547853-125547876:+_5-3	ACRV1	TRUE	266	195	226	248	377	197	293	248	290	364	384	532	211	291	417	413	325	301	377	354	238	326	275	524	463	293	168	417
ACRV1_CCDS44759.1_ex2_11:125547769-125547792:-_5-1	ACRV1	FALSE	446	428	412	421	409	440	676	594	647	629	463	623	416	698	378	643	731	766	645	660	422	649	401	680	658	672	376	719
ACRV1_CCDS44759.1_ex2_11:125547837-125547860:-_5-2	ACRV1	TRUE	224	300	313	382	441	395	635	515	509	473	359	478	383	397	398	421	481	503	607	581	412	507	364	439	549	538	384	515
ACSBG1_CCDS10298.1_ex11_15:78486966-78486989:-_5-4	ACSBG1	FALSE	170	175	118	238	350	128	270	243	237	249	183	247	160	282	234	283	286	308	335	196	255	176	106	366	307	299	223	332
ACSBG1_CCDS10298.1_ex6_15:78474359-78474382:-_5-1	ACSBG1	FALSE	284	253	275	370	453	234	444	495	432	467	375	394	268	381	548	399	436	427	513	426	395	440	348	395	336	393	444	473
ACSBG1_CCDS10298.1_ex11_15:78487033-78487056:-_5-5	ACSBG1	TRUE	299	296	343	300	524	435	576	610	760	594	545	554	305	356	565	406	578	557	598	785	555	487	481	649	475	571	389	615
ACSBG1_CCDS10298.1_ex8_15:78475037-78475060:+_5-2	ACSBG1	FALSE	281	207	226	198	434	380	389	341	550	516	376	605	361	447	402	439	540	446	342	423	321	419	436	359	436	306	280	524
ACSBG1_CCDS10298.1_ex9_15:78485904-78485927:+_5-3	ACSBG1	TRUE	171	278	125	210	286	140	349	183	391	169	357	384	203	207	230	256	283	355	322	329	182	388	139	344	241	345	163	424
ACSBG2_CCDS12159.1_ex6_19:6177225-6177248:+_5-5	ACSBG2	FALSE	144	135	166	267	332	137	261	264	268	331	214	152	142	272	279	323	383	297	397	294	243	216	143	277	334	365	174	379
ACSBG2_CCDS12159.1_ex3_19:6156555-6156578:-_5-4	ACSBG2	TRUE	155	213	138	274	309	248	326	435	225	252	282	192	202	292	295	234	351	339	452	268	268	237	174	469	249	402	307	308
ACSBG2_CCDS12159.1_ex3_19:6156467-6156490:-_5-3	ACSBG2	FALSE	277	169	205	188	310	497	392	281	549	287	415	442	260	231	349	363	357	546	329	413	401	334	225	254	430	383	202	395
ACSBG2_CCDS12159.1_ex2_19:6151797-6151820:-_5-2	ACSBG2	FALSE	507	447	362	433	704	404	554	792	595	496	633	792	498	814	655	568	669	686	663	737	501	736	294	568	719	542	295	669
ACSBG2_CCDS12159.1_ex1_19:6147640-6147663:-_5-1	ACSBG2	TRUE	108	218	217	172	213	243	121	222	216	260	219	300	119	193	207	238	315	160	177	186	255	300	72	359	190	183	193	293
ACSF2_CCDS11567.1_ex1_17:48538053-48538076:+_5-2	ACSF2	TRUE	332	284	309	286	481	342	449	399	337	436	354	587	406	419	374	535	629	619	416	415	321	467	279	351	464	385	166	594
ACSF2_CCDS11567.1_ex1_17:48538079-48538102:-_5-3	ACSF2	FALSE	337	341	355	388	490	493	623	789	814	528	515	687	374	570	422	513	500	766	613	444	400	748	477	724	659	581	364	735
ACSF2_CCDS11567.1_ex0_17:48503722-48503745:-_5-1	ACSF2	TRUE	295	342	272	245	338	243	338	234	572	444	535	523	323	260	418	407	511	358	408	527	424	360	376	540	404	556	158	670
ACSF2_CCDS11567.1_ex2_17:48538666-48538689:+_5-4	ACSF2	FALSE	213	113	191	155	527	206	423	319	433	309	337	302	221	250	179	299	311	407	431	213	257	358	349	382	254	298	208	325
ACSF2_CCDS11567.1_ex5_17:48539929-48539952:+_5-5	ACSF2	FALSE	226	234	232	195	322	236	480	453	416	305	455	333	319	371	327	378	402	358	387	347	294	548	233	304	253	375	313	457
ACSF3_CCDS10974.1_ex0_16:89167397-89167420:+_5-3	ACSF3	FALSE	234	214	267	241	510	359	625	552	631	437	303	647	357	476	362	538	531	650	556	542	491	624	470	608	512	461	293	507
ACSF3_CCDS10974.1_ex0_16:89167421-89167444:-_5-4	ACSF3	TRUE	242	191	276	271	565	385	645	679	596	310	519	708	378	465	402	477	663	727	567	482	562	591	382	737	471	588	437	486
ACSF3_CCDS10974.1_ex0_16:89167283-89167306:-_5-2	ACSF3	FALSE	183	259	136	151	451	159	403	373	378	299	359	398	284	304	401	341	386	479	474	306	332	353	207	441	318	235	214	348
ACSF3_CCDS10974.1_ex0_16:89167261-89167284:-_5-1	ACSF3	TRUE	277	339	351	325	412	367	627	315	508	422	483	607	302	603	489	479	811	564	612	499	318	446	212	413	509	432	304	511
ACSF3_CCDS10974.1_ex2_16:89178512-89178535:+_5-5	ACSF3	FALSE	267	214	298	306	651	211	500	324	520	373	304	527	246	378	375	336	478	371	608	322	331	398	213	428	333	417	279	474
ACSL1_CCDS3839.1_ex18_4:185709784-185709807:-_5-4	ACSL1	TRUE	92	126	122	113	195	124	277	172	95	156	165	92	146	313	171	106	208	200	195	163	147	140	200	238	203	259	114	224
ACSL1_CCDS3839.1_ex19_4:185724524-185724547:+_5-5	ACSL1	FALSE	225	280	261	321	428	283	443	305	514	375	432	395	280	382	340	404	477	565	692	334	409	400	256	435	349	265	301	453
ACSL1_CCDS3839.1_ex14_4:185697690-185697713:-_5-1	ACSL1	TRUE	184	182	153	146	203	172	374	343	254	295	313	431	178	205	247	164	267	362	349	281	280	458	192	370	197	327	237	319
ACSL1_CCDS3839.1_ex17_4:185705115-185705138:+_5-3	ACSL1	FALSE	103	167	182	174	249	146	358	216	198	272	183	253	166	244	185	245	230	316	217	224	239	212	68	273	263	204	123	236
ACSL1_CCDS3839.1_ex17_4:185705095-185705118:-_5-2	ACSL1	FALSE	177	281	189	251	420	333	321	301	572	261	278	334	169	372	264	390	350	295	389	325	244	315	164	347	343	363	217	387
ACSL3_CCDS2455.1_ex2_2:223782768-223782791:+_5-2	ACSL3	FALSE	186	172	122	225	294	194	420	264	276	293	259	248	256	314	312	207	324	321	231	318	264	490	348	280	201	318	287	379
ACSL3_CCDS2455.1_ex3_2:223783835-223783858:-_5-4	ACSL3	TRUE	408	258	350	421	513	370	513	270	680	464	712	715	269	401	609	545	579	678	685	585	445	421	271	684	601	625	284	659
ACSL3_CCDS2455.1_ex5_2:223787495-223787518:+_5-5	ACSL3	TRUE	280	249	246	282	427	281	509	359	413	484	494	534	328	643	432	461	514	479	367	417	436	522	340	505	409	439	413	483
ACSL3_CCDS2455.1_ex0_2:223773718-223773741:+_5-1	ACSL3	FALSE	104	121	53	107	130	156	114	157	106	86	103	115	107	55	161	149	94	166	53	114	88	65	102	231	140	137	191	175
ACSL3_CCDS2455.1_ex3_2:223783804-223783827:-_5-3	ACSL3	FALSE	341	311	378	434	577	412	382	676	730	588	476	813	426	723	389	505	637	796	682	446	450	683	256	762	625	681	383	724
ACSL4_CCDS14548.1_ex11_X:108924515-108924538:+_5-4	ACSL4	FALSE	130	115	125	136	213	261	123	215	80	128	231	169	205	169	309	202	209	180	45	111	20	168	157	127	194	224	142	221
ACSL4_CCDS14548.1_ex9_X:108921497-108921520:+_5-1	ACSL4	FALSE	78	63	42	53	161	68	113	98	199	155	218	198	52	135	100	95	182	118	172	133	96	137	44	134	105	160	97	159
ACSL4_CCDS14548.1_ex9_X:108921520-108921543:-_5-2	ACSL4	TRUE	115	145	136	77	126	119	253	182	277	305	298	244	157	236	211	249	160	308	293	251	169	251	269	263	207	254	69	321
ACSL4_CCDS14548.1_ex13_X:108926408-108926431:+_5-5	ACSL4	TRUE	314	322	289	251	396	154	378	418	271	356	342	323	218	522	341	319	429	452	271	342	215	337	244	423	359	416	272	409
ACSL4_CCDS14548.1_ex9_X:108921562-108921585:-_5-3	ACSL4	FALSE	225	186	273	277	509	248	487	419	407	339	469	449	363	469	446	296	453	418	430	522	313	430	241	373	446	348	205	423
ACSL5_CCDS7572.1_ex6_10:114169361-114169384:-_5-5	ACSL5	FALSE	184	186	152	188	260	129	151	280	467	243	360	238	124	282	237	339	399	270	269	266	202	358	215	201	295	258	208	337
ACSL5_CCDS7572.1_ex3_10:114164311-114164334:+_5-1	ACSL5	FALSE	89	140	120	98	169	93	92	252	222	144	119	423	140	96	185	172	257	110	163	148	256	195	104	256	132	141	150	206
ACSL5_CCDS7572.1_ex4_10:114164558-114164581:-_5-4	ACSL5	FALSE	87	39	46	55	94	71	180	134	113	108	116	130	144	166	181	95	174	194	135	244	128	144	32	93	177	140	73	185
ACSL5_CCDS7572.1_ex4_10:114164490-114164513:-_5-2	ACSL5	TRUE	58	94	66	74	145	141	117	230	199	119	136	251	55	258	105	155	177	253	151	164	150	150	99	90	176	143	71	174
ACSL5_CCDS7572.1_ex4_10:114164535-114164558:+_5-3	ACSL5	TRUE	136	196	124	235	277	107	332	261	345	291	195	230	179	298	257	356	298	270	299	221	196	289	254	354	168	262	163	357
ACSL6_CCDS34228.1_ex15_5:131324540-131324563:+_5-3	ACSL6	FALSE	317	170	316	274	291	407	381	344	534	456	414	338	248	446	368	403	452	429	273	405	384	337	378	480	500	438	298	556
ACSL6_CCDS34228.1_ex18_5:131326622-131326645:-_5-5	ACSL6	FALSE	453	373	298	600	764	620	950	902	664	639	795	784	491	892	614	610	1028	987	746	720	678	898	564	700	627	680	421	726
ACSL6_CCDS34228.1_ex12_5:131321098-131321121:-_5-1	ACSL6	TRUE	171	186	301	291	488	400	332	454	332	391	475	554	341	425	374	372	404	466	372	380	363	410	178	602	378	303	216	526
ACSL6_CCDS34228.1_ex15_5:131324506-131324529:+_5-2	ACSL6	TRUE	239	222	232	236	297	439	337	415	502	371	472	451	460	424	356	320	415	489	445	286	344	283	460	526	344	441	341	484
ACSL6_CCDS34228.1_ex18_5:131326584-131326607:+_5-4	ACSL6	FALSE	250	206	163	262	393	218	380	425	419	320	328	386	176	249	238	438	461	375	403	285	342	367	288	228	516	504	240	432
ACSM1_CCDS10587.1_ex12_16:20702368-20702391:-_5-5	ACSM1	TRUE	173	158	169	248	251	129	187	185	212	207	226	168	215	330	248	153	220	221	261	260	147	198	229	277	147	190	106	325
ACSM1_CCDS10587.1_ex11_16:20696611-20696634:+_5-3	ACSM1	FALSE	0	0	0	0	0	0	0	0	0	0	0	0	0	0	10	0	4	0	0	0	0	0	0	0	0	0	0	1
ACSM1_CCDS10587.1_ex8_16:20681243-20681266:+_5-1	ACSM1	FALSE	295	179	246	326	390	244	347	586	641	426	560	482	440	477	545	449	699	380	685	399	392	521	398	393	414	462	290	443
ACSM1_CCDS10587.1_ex12_16:20702333-20702356:-_5-4	ACSM1	FALSE	178	192	156	110	422	401	365	269	467	303	238	319	152	265	270	304	278	342	159	246	204	309	301	263	301	311	197	261
ACSM1_CCDS10587.1_ex10_16:20693569-20693592:+_5-2	ACSM1	TRUE	286	339	196	335	540	392	414	476	408	360	558	839	353	396	275	459	478	535	593	467	523	550	233	418	423	360	355	564
ACSM2A_CCDS32401.1_ex5_16:20486723-20486746:-_5-3	ACSM2A	TRUE	229	199	151	256	375	440	501	371	415	464	187	402	193	419	257	311	481	433	294	311	261	416	360	375	268	291	218	335
ACSM2A_CCDS32401.1_ex1_16:20476966-20476989:-_5-1	ACSM2A	FALSE	293	227	386	294	537	284	400	491	630	359	483	376	379	454	365	370	476	621	502	552	391	421	466	624	496	462	230	650
ACSM2A_CCDS32401.1_ex6_16:20486989-20487012:+_5-4	ACSM2A	FALSE	315	267	314	353	483	324	390	480	551	337	605	635	351	411	420	408	491	563	563	269	447	511	312	538	335	382	230	442
ACSM2A_CCDS32401.1_ex6_16:20487075-20487098:-_5-5	ACSM2A	FALSE	312	336	263	345	607	382	490	360	670	534	383	424	262	632	327	346	643	574	425	468	472	678	350	467	699	485	235	480
ACSM2A_CCDS32401.1_ex4_16:20482925-20482948:+_5-2	ACSM2A	TRUE	283	290	271	316	412	390	496	448	599	540	433	429	211	593	371	458	563	467	602	470	266	455	344	680	486	430	418	498
ACSM2B_CCDS10586.1_ex9_16:20565170-20565193:-_5-3	ACSM2B	FALSE	171	141	166	307	300	290	400	225	395	289	354	435	239	311	192	240	402	403	265	407	144	300	207	419	397	370	182	384
ACSM2B_CCDS10586.1_ex6_16:20559471-20559494:-_5-1	ACSM2B	TRUE	302	328	307	535	617	400	760	636	666	420	663	575	434	736	523	556	776	577	633	471	433	629	456	511	602	509	336	639
ACSM2B_CCDS10586.1_ex12_16:20576034-20576057:+_5-5	ACSM2B	FALSE	495	391	374	436	728	495	726	650	606	673	594	893	427	565	615	770	756	710	636	489	532	677	562	698	683	562	528	774
ACSM2B_CCDS10586.1_ex9_16:20565123-20565146:-_5-2	ACSM2B	FALSE	458	293	252	284	344	446	487	664	539	534	476	625	385	472	415	518	598	615	530	504	403	632	346	672	545	547	368	524
ACSM3_CCDS10589.1_ex3_16:20792100-20792123:-_5-5	ACSM3	TRUE	213	228	199	166	371	213	391	441	450	271	255	411	92	202	185	264	350	448	326	314	165	281	235	381	299	236	177	355
ACSM3_CCDS10589.1_ex1_16:20787219-20787242:+_5-4	ACSM3	FALSE	262	256	279	304	423	268	404	322	357	362	333	573	263	250	316	469	302	584	382	339	378	453	362	376	204	379	216	490
ACSM3_CCDS10589.1_ex0_16:20781491-20781514:+_5-2	ACSM3	FALSE	191	143	50	86	130	156	216	218	359	231	152	245	201	256	130	165	229	422	115	293	187	230	228	213	170	182	142	238
ACSM3_CCDS10589.1_ex0_16:20781547-20781570:-_5-3	ACSM3	TRUE	276	257	217	243	468	414	315	402	356	578	356	532	328	341	398	629	355	526	369	501	445	411	244	528	514	490	311	485
ACSM3_CCDS10589.1_ex0_16:20781478-20781501:+_5-1	ACSM3	FALSE	40	51	84	43	72	69	54	79	137	14	53	131	132	80	56	102	61	166	137	91	72	154	60	119	107	105	92	109
ACSM4_CCDS44825.1_ex2_12:7463237-7463260:-_5-3	ACSM4	FALSE	227	182	299	280	488	353	492	412	303	491	341	423	317	325	307	510	389	486	482	432	397	500	300	534	479	493	200	412
ACSM4_CCDS44825.1_ex2_12:7463270-7463293:+_5-4	ACSM4	TRUE	126	97	65	145	176	128	212	319	348	188	112	328	126	271	114	182	219	287	227	192	200	182	141	313	180	278	123	269
ACSM4_CCDS44825.1_ex0_12:7457042-7457065:+_5-1	ACSM4	FALSE	120	117	156	165	277	241	259	280	206	153	203	226	103	222	144	194	275	442	139	145	262	255	237	65	175	250	199	265
ACSM4_CCDS44825.1_ex3_12:7469854-7469877:+_5-5	ACSM4	FALSE	181	186	213	215	438	355	394	292	412	360	299	492	204	273	250	490	388	310	428	315	314	490	342	619	461	394	143	391
ACSM4_CCDS44825.1_ex1_12:7459317-7459340:+_5-2	ACSM4	TRUE	190	198	135	127	248	107	258	104	177	197	329	232	148	236	181	229	267	360	152	197	185	252	222	299	136	199	157	331
ACSM5_CCDS10585.1_ex3_16:20432713-20432736:-_5-4	ACSM5	FALSE	461	308	314	300	398	374	473	445	363	459	412	482	435	480	536	552	585	443	513	414	456	331	294	517	491	368	210	715
ACSM5_CCDS10585.1_ex2_16:20430545-20430568:-_5-1	ACSM5	FALSE	246	188	175	185	365	182	306	323	396	208	322	424	133	261	214	320	337	350	337	299	248	314	168	364	314	314	184	345
ACSM5_CCDS10585.1_ex3_16:20432639-20432662:+_5-3	ACSM5	FALSE	274	242	222	297	380	351	321	449	444	515	451	629	436	590	469	508	615	534	396	320	429	517	231	524	412	528	300	548
ACSM5_CCDS10585.1_ex4_16:20435268-20435291:+_5-5	ACSM5	FALSE	195	247	188	210	361	213	439	436	397	236	307	378	263	409	402	330	459	475	210	451	353	438	201	355	417	310	301	402
ACSM5_CCDS10585.1_ex2_16:20430751-20430774:-_5-2	ACSM5	FALSE	298	126	289	326	490	199	551	424	550	476	366	468	312	568	326	349	567	662	581	444	338	438	269	549	448	488	288	503
C10orf129_CCDS7440.2_ex2_10:96967068-96967091:-_5-4	ACSM6	TRUE	108	186	131	143	197	97	205	106	195	328	254	304	195	266	197	254	277	254	192	249	239	314	185	244	297	203	116	297
C10orf129_CCDS7440.2_ex2_10:96967118-96967141:-_5-5	ACSM6	FALSE	143	217	197	240	185	280	288	350	379	288	338	250	243	227	323	299	389	383	202	345	280	317	302	291	314	260	118	383
C10orf129_CCDS7440.2_ex1_10:96961766-96961789:-_5-2	ACSM6	FALSE	133	160	148	90	237	197	270	384	234	272	159	380	88	229	151	206	195	241	257	228	188	183	147	307	286	230	71	228
C10orf129_CCDS7440.2_ex1_10:96961914-96961937:+_5-3	ACSM6	FALSE	406	295	349	543	409	523	519	641	535	417	473	801	415	566	402	661	473	635	638	409	385	624	461	619	631	470	421	538
C10orf129_CCDS7440.2_ex1_10:96961733-96961756:+_5-1	ACSM6	TRUE	211	227	197	196	305	233	285	289	351	352	392	302	220	363	303	265	435	291	130	345	196	249	296	341	438	321	154	318
ACSS1_CCDS13167.1_ex10_20:25004126-25004149:-_5-4	ACSS1	FALSE	225	293	186	346	375	281	417	556	412	374	477	417	410	481	450	392	650	528	448	566	326	517	327	520	539	505	362	490
ACSS1_CCDS13167.1_ex9_20:25003685-25003708:-_5-2	ACSS1	TRUE	308	370	363	421	538	590	546	600	601	575	493	829	455	645	487	562	675	661	648	386	335	552	422	691	504	517	461	525
ACSS1_CCDS13167.1_ex10_20:25004106-25004129:-_5-3	ACSS1	FALSE	281	209	210	250	392	281	501	576	466	331	451	361	328	385	346	288	538	597	441	507	354	433	342	771	459	443	348	369
ACSS1_CCDS13167.1_ex10_20:25004262-25004285:-_5-5	ACSS1	TRUE	210	273	246	297	515	408	358	544	411	422	384	338	316	416	443	387	519	603	652	260	292	515	459	488	347	365	273	422
ACSS1_CCDS13167.1_ex9_20:25003627-25003650:-_5-1	ACSS1	FALSE	282	286	338	305	278	342	323	593	342	391	391	398	457	590	401	418	726	485	522	410	341	514	300	564	288	540	335	456
ACSS2_CCDS13243.1_ex6_20:33502196-33502219:-_5-5	ACSS2	FALSE	494	407	320	494	595	267	697	655	591	561	610	669	385	612	515	611	934	734	615	571	472	536	463	539	481	579	429	612
ACSS2_CCDS13243.1_ex3_20:33501219-33501242:-_5-4	ACSS2	TRUE	276	229	272	290	305	321	355	325	516	444	373	571	323	323	333	299	466	437	400	312	308	383	378	613	327	203	210	414
ACSS2_CCDS13243.1_ex2_20:33500967-33500990:+_5-3	ACSS2	TRUE	252	201	192	256	326	312	265	323	273	267	293	299	253	271	232	229	239	310	363	183	328	301	371	485	286	207	226	359
ACSS2_CCDS13243.1_ex0_20:33464544-33464567:-_5-1	ACSS2	FALSE	175	232	239	187	249	424	368	359	661	314	406	514	227	350	311	392	342	277	453	338	338	446	332	581	259	406	227	522
ACSS2_CCDS13243.1_ex1_20:33470643-33470666:-_5-2	ACSS2	FALSE	264	243	250	314	458	390	349	325	513	336	380	683	333	299	358	422	338	447	539	284	441	412	292	479	429	477	242	435
ACSS3_CCDS9022.1_ex0_12:81472101-81472124:+_5-2	ACSS3	TRUE	437	397	330	433	635	632	580	631	591	535	506	550	434	887	611	631	705	610	770	436	687	602	460	713	569	547	364	697
ACSS3_CCDS9022.1_ex0_12:81471997-81472020:-_5-1	ACSS3	FALSE	277	318	359	435	515	437	562	593	671	605	522	511	276	342	545	557	648	771	544	624	606	627	221	557	526	478	482	529
ACSS3_CCDS9022.1_ex4_12:81537004-81537027:+_5-3	ACSS3	FALSE	287	188	159	215	390	269	488	321	363	346	298	568	294	322	333	417	447	440	441	373	228	443	394	435	443	319	184	382
ACSS3_CCDS9022.1_ex5_12:81545676-81545699:+_5-5	ACSS3	FALSE	196	181	126	213	229	284	351	240	226	272	265	340	155	371	233	219	379	312	407	235	174	178	278	200	339	213	145	286
ACSS3_CCDS9022.1_ex5_12:81545644-81545667:+_5-4	ACSS3	TRUE	273	187	179	291	288	284	385	274	272	289	313	481	247	383	238	391	326	439	399	353	279	509	211	609	264	359	267	479
ACTA1_CCDS1578.1_ex3_1:229568166-229568189:-_5-2	ACTA1	FALSE	393	407	493	507	453	347	622	574	689	784	487	879	436	808	633	710	805	886	542	595	618	830	559	674	444	472	464	765
ACTA1_CCDS1578.1_ex5_1:229568755-229568778:+_5-4	ACTA1	FALSE	393	342	283	350	702	373	629	423	636	547	634	745	292	597	499	661	526	527	522	516	404	552	249	596	570	485	203	606
ACTA1_CCDS1578.1_ex4_1:229568297-229568320:+_5-3	ACTA1	TRUE	384	356	198	274	347	303	665	525	541	551	581	582	413	522	371	686	480	528	517	502	552	379	276	451	406	565	280	560
ACTA1_CCDS1578.1_ex3_1:229568058-229568081:+_5-1	ACTA1	TRUE	290	267	309	363	521	511	532	450	686	579	638	587	367	570	568	445	531	732	642	451	332	509	496	665	564	608	255	651
ACTA1_CCDS1578.1_ex5_1:229568772-229568795:-_5-5	ACTA1	FALSE	313	227	223	331	366	335	424	472	458	467	452	483	402	404	430	441	579	403	456	379	230	361	310	439	393	417	348	604
ACTA2_CCDS7392.1_ex4_10:90701536-90701559:+_5-2	ACTA2	FALSE	422	521	406	365	605	354	560	659	557	488	568	621	543	523	387	578	661	664	705	424	531	542	496	843	571	620	370	691
ACTA2_CCDS7392.1_ex5_10:90703658-90703681:-_5-4	ACTA2	FALSE	86	96	84	180	209	120	215	188	374	216	196	168	70	172	162	272	257	198	205	225	255	218	162	360	246	200	207	246
ACTA2_CCDS7392.1_ex3_10:90700977-90701000:+_5-1	ACTA2	FALSE	238	262	169	376	487	299	592	522	674	365	425	445	218	411	484	532	436	421	387	469	268	456	214	524	310	377	202	441
ACTA2_CCDS7392.1_ex7_10:90708561-90708584:+_5-5	ACTA2	TRUE	261	179	215	231	326	345	330	690	338	300	418	461	260	377	305	292	414	734	333	343	326	355	207	538	379	307	244	390
ACTA2_CCDS7392.1_ex4_10:90701574-90701597:-_5-3	ACTA2	TRUE	196	226	209	288	301	236	335	294	347	204	358	314	252	308	256	263	256	325	372	269	271	328	182	442	358	367	215	381
ACTB_CCDS5341.1_ex3_7:5569017-5569040:-_5-4	ACTB	TRUE	339	285	247	247	195	319	284	389	330	274	496	309	160	298	366	470	331	322	216	316	303	366	271	352	397	559	278	667
sgACTB_4	ACTB	FALSE	216	154	239	102	104	262	207	294	356	205	290	182	128	266	262	220	395	286	182	379	272	318	192	387	341	382	298	466
ACTB_CCDS5341.1_ex2_7:5568239-5568262:-_5-1	ACTB	FALSE	300	343	274	361	345	258	521	496	644	410	466	591	312	465	605	424	524	530	440	534	557	613	459	701	400	512	357	598
ACTB_CCDS5341.1_ex3_7:5568790-5568813:-_5-3	ACTB	FALSE	128	99	196	169	154	96	234	249	134	220	169	224	135	301	239	295	421	223	173	309	166	230	226	457	223	161	128	341
sgACTB_6	ACTB	FALSE	357	330	261	321	320	223	358	327	547	345	574	377	314	560	365	463	576	334	394	583	242	408	264	675	478	422	235	550
sgACTB_1	ACTB	FALSE	196	269	235	253	362	480	407	573	477	392	399	435	268	379	453	497	477	330	278	467	369	405	183	717	483	518	177	516
sgACTB_2	ACTB	FALSE	375	256	331	322	286	211	294	408	447	331	307	388	215	367	389	519	464	392	390	389	335	344	293	450	378	398	226	601
ACTB_CCDS5341.1_ex4_7:5569171-5569194:+_5-5	ACTB	TRUE	301	94	284	200	318	275	282	255	272	257	496	259	35	374	283	386	283	153	231	336	216	263	112	432	420	434	290	571
sgACTB_7	ACTB	FALSE	478	344	371	310	264	329	271	822	589	631	754	688	289	470	523	640	476	416	382	571	362	447	432	687	611	698	430	775
ACTBL2_CCDS34163.1_ex0_5:56777817-56777840:-_5-1	ACTBL2	FALSE	379	230	249	276	554	290	638	603	429	332	430	747	289	444	307	459	627	525	509	455	327	334	452	521	495	388	141	553
ACTBL2_CCDS34163.1_ex0_5:56778082-56778105:-_5-3	ACTBL2	TRUE	267	339	309	345	371	320	469	488	457	531	459	740	355	693	655	509	684	706	482	669	451	581	608	321	656	477	324	612
ACTBL2_CCDS34163.1_ex0_5:56778407-56778430:-_5-5	ACTBL2	FALSE	263	234	299	196	441	356	488	419	520	421	429	577	249	476	234	458	699	399	378	297	240	438	268	223	396	517	233	550
ACTBL2_CCDS34163.1_ex0_5:56778305-56778328:-_5-4	ACTBL2	TRUE	184	287	228	235	372	223	388	387	364	381	312	386	159	348	282	260	319	357	227	332	385	354	109	376	324	383	224	400
ACTBL2_CCDS34163.1_ex0_5:56777996-56778019:-_5-2	ACTBL2	FALSE	313	227	250	338	573	382	531	492	470	520	419	563	407	577	475	450	731	683	625	441	334	545	411	340	329	423	344	547
ACTC1_CCDS10041.1_ex4_15:35085757-35085780:-_5-4	ACTC1	FALSE	207	158	160	177	338	208	442	287	395	200	399	260	213	318	327	239	326	311	235	386	221	339	222	327	183	292	210	285
ACTC1_CCDS10041.1_ex4_15:35085716-35085739:+_5-3	ACTC1	TRUE	225	192	249	278	354	253	429	463	438	338	354	405	286	367	210	295	493	722	532	318	274	360	314	482	355	314	195	413
ACTC1_CCDS10041.1_ex5_15:35086873-35086896:+_5-5	ACTC1	TRUE	259	279	254	380	498	401	481	491	436	406	398	563	292	573	419	589	572	458	595	434	437	574	463	553	455	473	299	474
ACTC1_CCDS10041.1_ex4_15:35085662-35085685:+_5-2	ACTC1	FALSE	223	244	272	318	350	334	376	466	498	364	402	441	293	296	407	391	325	371	422	350	272	497	227	372	352	304	295	412
ACTC1_CCDS10041.1_ex3_15:35084707-35084730:+_5-1	ACTC1	FALSE	259	116	202	222	106	176	229	313	350	269	314	248	203	249	190	281	347	342	104	179	207	287	110	270	200	253	169	366
sgACTG1_7	ACTG1	TRUE	320	295	221	286	319	320	319	319	315	365	338	267	213	402	390	402	362	384	424	402	341	492	202	459	318	380	201	567
sgACTG1_4	ACTG1	FALSE	162	14	102	13	24	54	0	4	19	214	105	42	17	30	96	81	14	70	36	152	5	37	42	78	186	203	63	691
ACTG1_CCDS11782.1_ex3_17:79478996-79479019:-_5-3	ACTG1	FALSE	502	380	336	300	630	310	623	455	463	449	531	521	248	645	458	570	603	528	392	829	514	509	352	475	458	781	320	716
ACTG1_CCDS11782.1_ex2_17:79478503-79478526:+_5-1	ACTG1	FALSE	93	52	93	71	54	32	54	99	176	86	92	47	26	119	189	132	103	41	101	112	79	82	61	33	125	82	63	264
sgACTG1_2	ACTG1	FALSE	347	134	234	215	212	295	295	215	257	330	382	380	216	342	283	357	398	383	314	342	187	356	159	413	404	342	189	493
ACTG1_CCDS11782.1_ex4_17:79479272-79479295:-_5-5	ACTG1	TRUE	101	74	91	68	150	48	110	112	155	134	167	152	87	152	196	194	132	176	113	125	97	197	51	103	170	159	104	333
sgACTG1_6	ACTG1	FALSE	295	266	297	274	435	314	396	606	443	296	493	373	360	497	468	508	417	369	409	512	349	386	336	541	503	477	283	656
ACTG1_CCDS11782.1_ex3_17:79479158-79479181:-_5-4	ACTG1	FALSE	346	327	277	264	419	649	380	372	477	474	617	637	300	450	552	445	509	364	493	676	459	535	353	586	466	512	256	694
sgACTG1_9	ACTG1	FALSE	180	81	99	55	14	42	90	56	114	90	173	87	6	88	169	155	93	27	41	92	12	80	10	111	201	264	56	587
ACTG1_CCDS11782.1_ex2_17:79478571-79478594:+_5-2	ACTG1	FALSE	290	209	206	143	225	127	217	229	309	405	321	305	169	413	366	321	308	189	193	289	173	293	90	341	248	326	98	482
sgACTG2_4	ACTG2	FALSE	42	12	32	14	18	13	16	20	3	32	23	84	3	9	61	47	30	28	23	63	6	33	3	97	168	96	18	434
ACTG2_CCDS1930.1_ex4_2:74140613-74140636:+_6-4	ACTG2	FALSE	402	242	256	309	486	340	609	339	333	462	488	385	312	383	342	519	559	636	567	476	335	487	345	339	493	370	214	461
ACTG2_CCDS1930.1_ex6_2:74143703-74143726:+_6-6	ACTG2	FALSE	225	229	239	277	448	237	420	293	427	402	438	402	295	468	286	494	571	561	297	396	324	365	271	562	423	453	397	698
ACTG2_CCDS1930.1_ex4_2:74140699-74140722:+_6-5	ACTG2	FALSE	357	258	244	300	309	234	413	258	435	396	424	270	296	395	460	482	427	533	263	432	316	479	452	529	302	490	166	451
ACTG2_CCDS1930.1_ex3_2:74136248-74136271:-_6-3	ACTG2	FALSE	384	267	419	455	620	537	449	621	493	611	539	732	288	388	499	474	650	801	534	616	353	469	442	608	587	527	349	669
sgACTG2_10	ACTG2	FALSE	198	105	102	105	103	97	41	96	124	218	217	124	54	43	252	203	131	106	97	302	53	115	81	164	302	315	73	527
ACTG2_CCDS1930.1_ex0_2:74128535-74128558:-_6-1	ACTG2	FALSE	206	275	232	280	290	449	608	506	321	403	473	414	208	417	367	365	602	562	339	475	226	450	267	541	375	545	283	653
ACTG2_CCDS1930.1_ex1_2:74129505-74129528:+_6-2	ACTG2	FALSE	416	376	378	350	390	371	489	535	374	420	436	453	352	455	347	377	594	491	443	414	374	441	446	531	480	552	416	588
sgACTG2_2	ACTG2	TRUE	217	184	223	158	275	220	214	307	295	339	382	306	93	389	217	327	343	301	204	373	89	323	150	344	518	424	216	556
sgACTG2_9	ACTG2	FALSE	141	64	134	74	87	69	145	113	156	171	173	305	59	310	231	148	211	96	133	302	171	116	135	101	152	119	112	339
sgACTG2_8	ACTG2	TRUE	398	323	310	274	383	387	525	259	457	322	527	558	228	553	449	451	444	454	539	306	284	509	338	368	419	522	317	703
ACTL10_CCDS33463.1_ex0_20:32255394-32255417:+_5-1	ACTL10	TRUE	225	245	220	367	203	327	358	455	576	303	310	289	164	288	222	289	417	406	323	303	362	257	251	463	287	188	226	397
ACTL10_CCDS33463.1_ex0_20:32255491-32255514:+_5-3	ACTL10	FALSE	342	348	410	661	519	444	820	947	767	542	571	707	371	688	390	510	786	891	471	490	761	756	481	727	559	631	397	655
ACTL10_CCDS33463.1_ex0_20:32255758-32255781:+_5-5	ACTL10	FALSE	324	342	282	347	627	398	522	595	850	472	545	720	473	475	293	569	643	696	571	435	537	423	429	643	542	511	388	539
ACTL10_CCDS33463.1_ex0_20:32255451-32255474:+_5-2	ACTL10	TRUE	218	324	336	430	626	313	693	497	855	582	502	733	469	761	404	502	713	631	624	592	422	572	446	795	579	571	367	610
ACTL10_CCDS33463.1_ex0_20:32255605-32255628:+_5-4	ACTL10	FALSE	345	257	347	333	342	362	676	540	721	515	490	575	426	587	488	456	612	717	514	528	521	759	439	516	521	555	349	583
ACTL6A_CCDS3231.1_ex2_3:179287976-179287999:+_5-1	ACTL6A	FALSE	122	45	54	41	46	89	44	43	103	240	223	81	51	82	124	176	63	47	49	120	41	119	7	100	233	222	23	309
sgACTL6A_10	ACTL6A	FALSE	184	47	99	23	70	51	90	43	0	219	140	83	40	18	189	250	51	69	99	190	5	52	86	131	372	266	41	577
sgACTL6A_6	ACTL6A	TRUE	88	13	126	6	0	11	36	0	3	123	145	37	15	9	143	127	40	5	0	143	0	10	6	29	217	233	13	342
ACTL6A_CCDS3231.1_ex5_3:179294077-179294100:+_5-4	ACTL6A	FALSE	111	14	55	29	53	39	1	16	26	118	102	11	3	8	84	78	26	36	47	147	4	31	8	32	108	139	12	222
ACTL6A_CCDS3231.1_ex5_3:179294023-179294046:+_5-2	ACTL6A	TRUE	152	74	178	36	15	18	19	63	75	122	255	134	24	115	255	173	136	26	12	151	57	37	31	66	249	319	27	521
ACTL6A_CCDS3231.1_ex5_3:179294057-179294080:-_5-3	ACTL6A	FALSE	131	59	163	18	23	13	18	16	7	178	166	38	14	80	105	123	36	20	12	99	48	32	81	73	152	164	0	435
sgACTL6A_4	ACTL6A	FALSE	135	50	184	7	0	27	37	1	22	149	165	51	38	44	107	141	25	10	0	146	15	16	24	91	223	174	19	380
ACTL6A_CCDS3231.1_ex6_3:179294421-179294444:-_5-5	ACTL6A	FALSE	55	65	45	21	5	33	18	0	9	27	103	19	17	15	71	100	47	3	36	156	4	10	71	56	157	117	35	209
sgACTL6A_2	ACTL6A	FALSE	94	22	69	88	113	69	41	125	173	162	108	113	74	55	131	150	69	65	92	86	125	61	58	57	83	155	60	272
sgACTL6A_1	ACTL6A	FALSE	109	26	78	12	11	63	28	32	18	89	108	64	45	73	118	125	20	39	56	99	70	43	48	63	153	142	37	300
ACTL6B_CCDS5702.1_ex10_7:100252724-100252747:+_5-4	ACTL6B	TRUE	271	233	253	319	530	347	408	530	456	381	472	415	349	606	432	553	468	410	471	446	356	411	402	417	430	594	276	577
ACTL6B_CCDS5702.1_ex7_7:100246234-100246257:-_5-1	ACTL6B	FALSE	322	269	192	281	469	329	478	548	487	301	479	429	313	532	336	440	509	498	418	436	460	471	345	421	415	481	234	394
ACTL6B_CCDS5702.1_ex11_7:100253073-100253096:-_5-5	ACTL6B	FALSE	361	368	433	451	439	485	629	521	548	675	636	595	351	692	611	554	851	596	862	860	588	573	391	491	588	694	286	733
ACTL6B_CCDS5702.1_ex8_7:100246350-100246373:-_5-2	ACTL6B	FALSE	494	569	559	563	591	395	887	837	607	754	834	840	654	664	548	692	789	975	633	934	610	687	509	606	649	734	479	819
ACTL6B_CCDS5702.1_ex8_7:100246430-100246453:-_5-3	ACTL6B	FALSE	276	237	242	277	736	239	607	375	518	562	558	613	295	545	460	483	601	584	594	432	387	573	517	525	368	509	276	556
sgACTL6B_5	ACTL6B	FALSE	343	280	277	289	470	439	478	377	432	333	319	370	353	373	524	430	429	391	346	471	434	509	433	363	460	545	330	511
sgACTL6B_7	ACTL6B	TRUE	301	303	272	299	624	363	630	485	350	373	406	589	361	497	487	645	572	555	745	618	387	439	427	476	596	420	427	580
sgACTL6B_4	ACTL6B	FALSE	50	2	9	15	11	23	1	4	19	67	85	40	16	37	1	11	22	27	8	64	2	18	5	10	123	187	28	418
sgACTL6B_2	ACTL6B	FALSE	343	335	345	317	509	295	517	546	387	516	507	458	277	521	426	414	483	571	479	529	354	517	365	651	653	518	294	701
sgACTL6B_6	ACTL6B	FALSE	204	207	272	187	254	259	312	229	443	443	334	342	184	225	341	415	243	387	197	314	203	380	310	290	296	280	130	379
ACTL7A_CCDS6772.1_ex0_9:111624973-111624996:+_5-4	ACTL7A	FALSE	200	146	148	137	220	92	192	297	251	134	192	243	134	367	220	267	243	247	239	259	99	317	149	303	203	190	103	351
ACTL7A_CCDS6772.1_ex0_9:111624723-111624746:-_5-2	ACTL7A	FALSE	178	234	206	237	334	184	316	319	318	293	341	402	284	341	374	279	300	481	344	393	358	281	298	674	332	337	195	450
ACTL7A_CCDS6772.1_ex0_9:111624700-111624723:+_5-1	ACTL7A	FALSE	266	379	471	480	704	619	686	563	717	552	520	563	473	503	625	755	732	853	639	653	605	761	331	721	693	695	524	648
ACTL7A_CCDS6772.1_ex0_9:111625001-111625024:-_5-5	ACTL7A	TRUE	307	268	294	423	499	524	530	441	476	567	541	580	339	579	574	565	676	702	425	543	352	564	459	408	683	625	317	658
ACTL7A_CCDS6772.1_ex0_9:111624877-111624900:+_5-3	ACTL7A	TRUE	221	235	190	285	298	354	502	352	450	274	520	472	278	454	337	437	540	651	278	403	254	538	438	291	401	481	219	450
ACTL7B_CCDS6771.1_ex0_9:111618081-111618104:+_5-5	ACTL7B	FALSE	309	238	405	351	433	454	584	485	617	466	500	587	372	592	467	577	721	597	479	560	508	611	412	514	624	346	408	507
ACTL7B_CCDS6771.1_ex0_9:111617857-111617880:-_5-2	ACTL7B	FALSE	270	294	275	329	342	393	334	636	546	590	340	366	325	533	429	382	579	550	472	465	395	495	348	472	370	336	196	457
ACTL7B_CCDS6771.1_ex0_9:111617668-111617691:+_5-1	ACTL7B	FALSE	324	381	329	554	544	369	678	603	715	544	646	729	577	621	495	585	668	647	459	647	471	650	451	711	677	491	364	613
ACTL7B_CCDS6771.1_ex0_9:111617928-111617951:+_5-3	ACTL7B	TRUE	214	227	270	298	520	325	597	254	616	549	428	563	349	604	432	571	621	620	523	471	402	661	388	562	636	506	141	626
ACTL7B_CCDS6771.1_ex0_9:111618010-111618033:-_5-4	ACTL7B	TRUE	341	274	437	498	476	338	600	554	544	489	561	692	290	687	667	551	856	672	631	546	431	580	602	650	555	606	509	724
ACTL8_CCDS183.1_ex0_1:18149631-18149654:-_5-2	ACTL8	FALSE	243	247	227	222	384	136	449	402	486	403	341	581	201	241	351	444	447	603	462	468	270	502	388	349	398	409	284	466
ACTL8_CCDS183.1_ex0_1:18149689-18149712:+_5-3	ACTL8	TRUE	274	317	303	316	394	273	473	334	380	425	403	431	306	469	355	487	446	475	593	459	263	597	394	385	543	382	254	492
ACTL8_CCDS183.1_ex0_1:18149598-18149621:+_5-1	ACTL8	FALSE	324	266	283	251	336	256	378	592	276	362	417	325	411	714	308	482	678	608	398	515	469	409	233	684	612	414	341	558
ACTL8_CCDS183.1_ex0_1:18149791-18149814:-_5-4	ACTL8	TRUE	166	236	148	155	417	199	329	249	485	342	225	396	172	342	213	327	321	280	445	449	253	390	210	304	308	284	201	358
ACTL8_CCDS183.1_ex1_1:18152415-18152438:-_5-5	ACTL8	FALSE	436	410	402	404	688	618	767	489	551	687	748	623	335	631	630	642	678	538	395	548	506	543	416	609	746	584	525	755
ACTL9_CCDS12207.1_ex0_19:8808473-8808496:-_5-1	ACTL9	FALSE	378	268	317	492	465	561	630	489	656	516	643	548	412	597	529	569	637	592	568	495	527	463	323	360	596	476	324	597
ACTL9_CCDS12207.1_ex0_19:8808508-8808531:+_5-2	ACTL9	FALSE	307	283	287	448	430	481	450	750	572	538	371	501	436	513	562	303	600	486	608	550	460	471	454	566	637	357	363	597
ACTL9_CCDS12207.1_ex0_19:8808750-8808773:-_5-4	ACTL9	FALSE	322	326	361	365	449	720	456	683	670	410	438	570	437	451	489	474	559	537	352	578	398	644	647	536	463	438	455	669
ACTL9_CCDS12207.1_ex0_19:8808690-8808713:+_5-3	ACTL9	TRUE	204	299	275	328	455	438	440	311	357	563	485	534	343	467	538	425	479	502	344	530	472	568	435	608	421	536	296	649
ACTL9_CCDS12207.1_ex0_19:8808897-8808920:-_5-5	ACTL9	TRUE	427	363	411	491	567	663	600	466	500	627	483	641	483	475	595	528	556	604	659	577	450	572	323	606	511	603	484	703
ACTN1_CCDS45129.1_ex9_14:69352260-69352283:+_5-1	ACTN1	TRUE	317	386	363	456	512	236	689	606	696	543	578	702	368	637	354	510	625	513	439	634	458	397	377	683	454	614	434	590
ACTN1_CCDS45129.1_ex14_14:69371424-69371447:+_5-3	ACTN1	TRUE	125	91	122	119	284	196	153	195	258	299	172	260	170	246	149	320	246	349	312	214	216	271	320	359	233	325	198	305
ACTN1_CCDS45129.1_ex18_14:69387714-69387737:+_5-5	ACTN1	FALSE	368	344	318	386	479	354	462	496	447	468	767	616	364	606	457	540	542	571	606	532	342	458	321	406	419	496	385	682
ACTN1_CCDS45129.1_ex13_14:69369255-69369278:-_5-2	ACTN1	FALSE	358	259	335	285	528	349	636	464	367	387	579	448	386	465	497	561	535	691	676	524	343	529	427	616	638	500	282	640
ACTN1_CCDS45129.1_ex15_14:69376044-69376067:+_5-4	ACTN1	FALSE	208	226	248	347	281	238	499	224	351	292	301	364	213	319	334	372	405	352	283	345	304	450	275	379	253	347	239	419
ACTN2_CCDS1613.1_ex10_1:236906313-236906336:+_5-5	ACTN2	FALSE	330	305	344	263	454	457	491	319	437	554	526	655	466	491	584	540	462	549	466	497	402	510	383	786	485	504	316	595
ACTN2_CCDS1613.1_ex5_1:236891034-236891057:+_5-3	ACTN2	FALSE	141	59	158	90	183	85	278	162	281	161	193	206	132	229	202	227	257	152	212	208	151	223	210	203	191	180	92	199
ACTN2_CCDS1613.1_ex2_1:236882196-236882219:+_5-2	ACTN2	TRUE	236	254	272	191	388	227	432	469	455	365	551	478	292	437	384	426	517	626	314	455	343	486	271	461	252	397	166	409
ACTN2_CCDS1613.1_ex9_1:236902693-236902716:-_5-4	ACTN2	TRUE	273	201	245	316	369	361	290	326	504	356	240	511	266	327	374	436	437	366	383	339	446	414	270	423	435	289	185	475
ACTN2_CCDS1613.1_ex1_1:236881167-236881190:-_5-1	ACTN2	FALSE	223	163	111	195	196	277	280	267	241	210	222	256	218	264	143	177	244	280	299	206	97	204	252	343	223	176	104	272
ACTN4_CCDS12518.1_ex7_19:39200906-39200929:+_5-4	ACTN4	TRUE	238	230	179	345	239	339	454	369	404	327	378	421	293	294	339	427	467	399	281	351	242	317	314	481	532	470	241	519
ACTN4_CCDS12518.1_ex5_19:39198802-39198825:-_5-2	ACTN4	FALSE	226	278	149	259	372	321	261	220	253	446	340	382	236	334	213	483	405	313	357	254	357	298	178	468	390	344	259	377
ACTN4_CCDS12518.1_ex8_19:39205106-39205129:+_5-5	ACTN4	TRUE	406	277	286	171	391	350	402	350	472	410	438	475	274	488	371	411	544	379	322	313	379	326	257	387	398	365	172	629
ACTN4_CCDS12518.1_ex6_19:39200040-39200063:-_5-3	ACTN4	FALSE	347	283	268	360	600	320	496	477	286	658	447	542	405	530	433	401	704	589	624	595	369	476	468	421	472	469	256	542
ACTN4_CCDS12518.1_ex4_19:39196731-39196754:-_5-1	ACTN4	FALSE	47	68	97	119	96	79	223	55	95	237	108	83	47	102	101	134	135	102	112	25	22	127	175	170	84	141	30	188
ACTR10_CCDS32090.1_ex7_14:58686404-58686427:+_5-5	ACTR10	FALSE	80	36	90	10	19	57	18	22	25	122	82	56	12	44	118	135	28	10	50	191	1	36	12	51	258	170	50	220
ACTR10_CCDS32090.1_ex5_14:58680375-58680398:+_5-4	ACTR10	TRUE	142	13	63	6	34	68	76	25	27	194	161	36	18	68	118	90	29	5	14	171	17	60	2	27	262	243	5	406
ACTR10_CCDS32090.1_ex4_14:58678073-58678096:-_5-3	ACTR10	TRUE	153	13	79	0	30	0	13	25	5	124	94	10	6	4	135	144	21	0	0	100	32	9	0	14	154	149	1	339
ACTR10_CCDS32090.1_ex2_14:58674653-58674676:-_5-1	ACTR10	FALSE	66	16	75	10	67	16	29	15	32	97	104	25	19	25	147	105	28	24	60	31	8	28	57	54	170	68	11	206
ACTR10_CCDS32090.1_ex3_14:58675743-58675766:-_5-2	ACTR10	FALSE	123	26	106	16	7	24	6	2	0	114	107	11	0	19	71	139	33	21	20	98	22	21	38	30	130	107	24	222
ACTR1A_CCDS7536.1_ex6_10:104245456-104245479:+_5-3	ACTR1A	FALSE	162	146	101	159	139	61	163	89	116	259	233	219	137	165	150	215	148	101	103	289	172	120	91	216	269	184	81	293
ACTR1A_CCDS7536.1_ex8_10:104248859-104248882:-_5-5	ACTR1A	TRUE	247	357	327	193	312	354	243	297	423	364	481	277	160	397	383	470	333	360	314	387	249	412	251	530	414	522	198	698
ACTR1A_CCDS7536.1_ex5_10:104244117-104244140:-_5-2	ACTR1A	FALSE	349	280	226	204	290	277	351	364	300	314	389	433	188	338	409	384	452	382	297	330	341	303	277	327	320	422	196	529
ACTR1A_CCDS7536.1_ex7_10:104247962-104247985:-_5-4	ACTR1A	FALSE	120	113	117	89	103	76	83	76	119	201	118	237	75	83	210	127	203	93	68	237	129	192	69	84	199	213	173	282
ACTR1A_CCDS7536.1_ex5_10:104244013-104244036:-_5-1	ACTR1A	TRUE	237	186	193	227	141	181	260	179	375	307	461	325	87	269	284	325	282	206	250	404	129	305	155	352	536	529	185	540
ACTR1B_CCDS2033.1_ex7_2:98275840-98275863:-_5-3	ACTR1B	FALSE	211	194	201	342	495	282	384	335	575	307	327	450	307	249	349	362	438	494	511	338	310	352	384	308	569	471	221	459
ACTR1B_CCDS2033.1_ex8_2:98277035-98277058:+_5-4	ACTR1B	TRUE	259	255	367	350	360	374	544	519	296	389	334	475	299	389	471	313	434	481	289	377	235	425	315	504	514	452	189	488
ACTR1B_CCDS2033.1_ex6_2:98275418-98275441:-_5-2	ACTR1B	FALSE	208	144	167	217	315	203	299	277	196	271	395	287	243	311	153	211	181	338	169	372	316	335	158	399	265	339	122	337
ACTR1B_CCDS2033.1_ex8_2:98277099-98277122:-_5-5	ACTR1B	TRUE	301	271	342	296	420	239	468	441	379	492	385	573	360	428	430	364	552	578	303	592	230	485	424	465	437	581	361	643
ACTR1B_CCDS2033.1_ex5_2:98275082-98275105:-_5-1	ACTR1B	FALSE	278	267	330	386	531	216	409	334	439	398	449	466	324	261	398	499	416	624	468	527	456	546	340	497	459	494	168	691
ACTR2_CCDS1881.1_ex2_2:65473721-65473744:+_5-2	ACTR2	FALSE	81	14	37	28	17	48	24	2	82	67	60	60	38	65	31	117	68	35	44	78	53	88	55	43	131	127	11	191
ACTR2_CCDS1881.1_ex4_2:65480869-65480892:+_5-5	ACTR2	FALSE	100	65	57	41	48	47	76	33	57	76	201	114	11	75	126	189	96	10	37	171	33	125	57	139	215	188	28	414
ACTR2_CCDS1881.1_ex2_2:65473698-65473721:+_5-1	ACTR2	FALSE	31	10	13	15	26	0	6	30	0	61	94	30	5	50	27	17	50	0	0	51	22	18	12	0	36	33	7	52
ACTR2_CCDS1881.1_ex3_2:65478177-65478200:-_5-3	ACTR2	FALSE	37	19	30	15	41	53	21	41	31	67	45	38	9	141	34	157	72	19	51	103	17	18	34	88	76	83	8	160
ACTR2_CCDS1881.1_ex3_2:65478215-65478238:+_5-4	ACTR2	TRUE	165	110	127	67	64	128	76	196	132	445	297	203	68	204	311	295	217	59	103	169	34	130	116	294	283	365	75	475
ACTR3_CCDS33277.1_ex4_2:114688888-114688911:+_5-2	ACTR3	FALSE	66	49	67	55	67	125	94	96	84	101	66	67	37	79	64	86	139	59	59	76	99	71	125	45	61	120	59	153
ACTR3_CCDS33277.1_ex3_2:114684946-114684969:+_5-1	ACTR3	FALSE	141	116	68	80	96	99	90	182	114	203	181	298	50	89	155	143	163	94	259	215	105	113	105	184	184	190	77	214
ACTR3_CCDS33277.1_ex5_2:114691899-114691922:+_5-3	ACTR3	TRUE	189	130	169	158	251	107	283	271	283	376	215	373	178	277	344	370	339	293	230	370	348	235	191	401	365	408	125	522
ACTR3_CCDS33277.1_ex6_2:114697574-114697597:-_5-5	ACTR3	TRUE	130	54	79	56	39	80	128	22	71	217	148	122	31	203	126	104	111	120	72	140	39	110	70	101	133	175	24	203
ACTR3_CCDS33277.1_ex5_2:114691957-114691980:-_5-4	ACTR3	FALSE	11	21	45	16	26	18	21	2	18	25	72	24	36	29	13	28	32	11	44	29	21	25	56	28	54	91	36	97
ACTR3B_CCDS34782.1_ex2_7:152497649-152497672:-_5-3	ACTR3B	FALSE	415	377	330	329	507	316	511	442	692	548	601	531	399	518	509	518	685	657	726	530	542	615	383	652	507	499	417	551
ACTR3B_CCDS34782.1_ex2_7:152497621-152497644:-_5-2	ACTR3B	FALSE	208	177	207	143	187	168	298	225	224	290	286	319	259	285	339	303	272	381	504	269	234	371	233	158	352	322	171	419
ACTR3B_CCDS34782.1_ex1_7:152480320-152480343:-_5-1	ACTR3B	FALSE	37	17	54	4	47	68	60	39	57	111	82	95	74	90	60	33	63	77	28	27	8	52	42	43	22	99	31	78
ACTR3B_CCDS34782.1_ex2_7:152497711-152497734:-_5-4	ACTR3B	FALSE	87	79	123	141	141	92	76	113	113	128	184	160	115	77	138	144	107	147	119	112	122	79	110	199	108	186	162	283
ACTR3B_CCDS34782.1_ex3_7:152498701-152498724:-_5-5	ACTR3B	FALSE	236	165	191	128	213	250	177	321	304	286	315	237	211	270	249	276	376	296	311	319	277	305	198	263	360	297	177	507
ACTR3C_CCDS47744.1_ex3_7:149986551-149986574:+_5-1	ACTR3C	FALSE	279	239	238	254	301	322	375	453	609	565	482	465	326	424	339	491	410	335	588	598	366	392	258	432	476	446	380	627
ACTR3C_CCDS47744.1_ex4_7:149990422-149990445:-_5-4	ACTR3C	FALSE	153	128	77	101	123	157	118	301	314	196	235	266	127	168	160	172	194	120	205	221	149	168	234	174	249	220	95	377
ACTR3C_CCDS47744.1_ex3_7:149986620-149986643:+_5-2	ACTR3C	FALSE	60	40	55	59	106	79	54	111	20	81	72	37	51	93	29	139	31	96	127	54	37	147	97	47	49	110	25	101
ACTR3C_CCDS47744.1_ex4_7:149990393-149990416:+_5-3	ACTR3C	FALSE	208	167	222	204	352	311	199	314	213	346	258	327	221	286	187	229	198	314	299	327	371	230	179	282	275	287	74	423
ACTR3C_CCDS47744.1_ex4_7:149990445-149990468:-_5-5	ACTR3C	TRUE	114	123	183	168	241	173	254	200	173	144	176	157	200	176	179	237	228	284	221	250	118	252	172	211	171	245	187	260
ACTR5_CCDS13308.1_ex0_20:37377232-37377255:+_5-1	ACTR5	TRUE	291	267	221	311	226	199	215	502	531	368	428	348	197	650	373	430	551	281	260	376	364	549	162	582	315	408	326	560
sgACTR5_7	ACTR5	FALSE	214	268	304	348	470	310	299	643	538	398	452	221	266	527	357	383	586	400	650	421	345	353	288	550	385	400	235	457
ACTR5_CCDS13308.1_ex1_20:37378803-37378826:+_5-4	ACTR5	FALSE	229	289	229	281	386	238	425	330	373	308	352	377	242	497	277	354	380	464	467	235	304	284	293	364	285	295	299	416
ACTR5_CCDS13308.1_ex0_20:37377410-37377433:-_5-2	ACTR5	FALSE	329	381	275	486	496	411	510	533	598	543	454	429	401	402	457	457	647	520	429	446	579	592	287	447	454	467	492	657
ACTR5_CCDS13308.1_ex1_20:37378745-37378768:+_5-3	ACTR5	FALSE	200	220	317	350	378	474	360	462	637	487	447	579	195	415	573	459	554	433	320	384	438	477	471	797	358	307	363	439
sgACTR5_3	ACTR5	TRUE	323	297	332	351	351	343	353	570	446	397	519	610	276	368	551	488	499	501	370	464	368	423	261	439	393	522	406	497
sgACTR5_5	ACTR5	FALSE	297	280	365	568	256	399	513	320	617	486	541	384	291	602	374	485	681	424	291	432	520	335	229	627	412	565	284	631
sgACTR5_10	ACTR5	FALSE	64	28	42	91	8	101	89	44	18	26	85	27	78	55	85	39	110	62	56	77	81	26	69	45	78	87	118	91
ACTR5_CCDS13308.1_ex2_20:37380921-37380944:+_5-5	ACTR5	FALSE	255	237	247	267	199	261	291	237	386	287	396	270	170	424	230	277	382	263	294	396	238	479	252	384	442	345	316	427
sgACTR5_4	ACTR5	FALSE	127	43	56	24	36	58	16	14	21	46	85	52	6	7	113	106	39	8	33	108	33	39	26	63	133	105	43	583
ACTR6_CCDS9074.1_ex5_12:100604090-100604113:+_5-4	ACTR6	FALSE	70	40	68	40	22	24	19	0	5	114	54	42	4	4	50	124	42	0	18	132	25	42	12	78	89	63	152	93
ACTR6_CCDS9074.1_ex1_12:100598799-100598822:-_5-1	ACTR6	TRUE	149	30	58	31	40	63	18	67	104	92	164	60	18	134	110	83	105	105	36	64	52	127	39	112	125	119	40	170
ACTR6_CCDS9074.1_ex3_12:100601476-100601499:-_5-2	ACTR6	FALSE	42	27	25	17	1	26	52	13	99	101	109	75	6	41	54	112	101	17	26	106	8	19	0	54	87	107	10	94
ACTR6_CCDS9074.1_ex7_12:100606270-100606293:-_5-5	ACTR6	FALSE	20	55	33	53	102	51	99	63	137	53	61	90	90	35	53	91	108	60	86	39	73	49	32	38	75	42	21	69
ACTR6_CCDS9074.1_ex4_12:100603850-100603873:+_5-3	ACTR6	TRUE	379	204	358	50	26	126	114	53	259	584	393	360	34	235	445	551	239	140	64	488	68	232	115	272	635	495	196	548
sgACTR8_1	ACTR8	FALSE	263	134	166	93	66	196	145	129	273	338	325	243	96	257	231	326	255	106	150	371	160	240	64	447	330	412	43	547
ACTR8_CCDS2875.1_ex10_3:53912398-53912421:+_5-4	ACTR8	FALSE	186	96	101	199	266	150	136	123	302	223	174	191	67	193	229	239	136	247	199	239	213	115	150	238	188	261	110	324
sgACTR8_3	ACTR8	FALSE	0	0	16	0	0	0	0	0	0	0	0	0	0	0	0	0	0	0	0	13	0	0	0	0	5	0	0	35
sgACTR8_8	ACTR8	FALSE	249	52	244	37	59	52	128	62	187	351	247	216	77	190	238	292	139	134	70	249	78	108	48	238	360	334	73	611
ACTR8_CCDS2875.1_ex6_3:53910031-53910054:-_5-1	ACTR8	FALSE	212	124	142	59	48	159	143	132	231	232	365	317	30	131	216	318	195	98	94	236	103	276	95	151	258	399	112	501
sgACTR8_4	ACTR8	TRUE	300	103	229	173	182	370	317	259	391	464	419	262	147	428	401	481	357	338	274	438	219	407	155	452	372	499	237	632
ACTR8_CCDS2875.1_ex11_3:53913986-53914009:-_5-5	ACTR8	FALSE	195	134	230	120	161	216	170	134	252	347	322	193	158	202	346	356	256	169	170	218	119	298	53	312	420	342	116	367
sgACTR8_9	ACTR8	TRUE	287	185	304	130	85	189	258	246	206	499	402	386	62	333	489	422	349	203	218	472	165	471	112	246	632	422	208	672
ACTR8_CCDS2875.1_ex9_3:53911715-53911738:-_5-3	ACTR8	FALSE	109	163	158	52	78	102	134	30	147	206	252	119	94	166	247	230	194	87	93	129	74	220	80	139	267	164	86	291
ACTR8_CCDS2875.1_ex8_3:53911392-53911415:-_5-2	ACTR8	FALSE	164	96	131	56	87	130	83	92	141	228	154	107	99	120	98	193	231	119	77	128	72	113	109	91	209	179	49	256
ACTRT1_CCDS14611.1_ex0_X:127185850-127185873:+_5-3	ACTRT1	FALSE	163	163	179	220	327	339	235	393	322	257	346	173	151	439	180	261	345	225	340	227	190	295	163	287	301	317	128	350
ACTRT1_CCDS14611.1_ex0_X:127186024-127186047:+_5-5	ACTRT1	TRUE	58	66	48	135	100	54	137	141	144	133	185	151	73	140	108	126	175	172	273	148	193	106	80	124	154	115	48	115
ACTRT1_CCDS14611.1_ex0_X:127185755-127185778:+_5-2	ACTRT1	TRUE	144	104	71	191	315	243	263	235	309	140	146	294	197	251	171	214	169	283	299	200	152	222	251	320	199	189	73	321
ACTRT1_CCDS14611.1_ex0_X:127185631-127185654:-_5-1	ACTRT1	FALSE	228	185	204	171	243	109	342	288	304	374	268	413	273	388	282	422	434	428	338	309	199	367	242	117	240	246	255	384
ACTRT1_CCDS14611.1_ex0_X:127185947-127185970:+_5-4	ACTRT1	FALSE	327	340	294	362	758	321	543	520	511	569	537	552	235	463	423	450	477	561	520	489	417	540	313	381	432	545	270	491
ACTRT2_CCDS45.1_ex0_1:2938594-2938617:-_5-3	ACTRT2	FALSE	140	191	278	176	293	289	538	375	401	395	207	429	283	309	333	327	449	285	429	366	296	314	268	373	266	288	299	406
ACTRT2_CCDS45.1_ex0_1:2938460-2938483:+_5-1	ACTRT2	FALSE	271	194	223	315	442	265	680	656	560	478	437	406	199	369	543	417	486	548	582	431	402	497	403	638	385	547	188	469
ACTRT2_CCDS45.1_ex0_1:2938780-2938803:+_5-5	ACTRT2	FALSE	288	365	442	484	581	254	498	581	382	581	645	720	406	613	456	481	776	727	395	626	295	698	515	506	400	578	331	607
ACTRT2_CCDS45.1_ex0_1:2938476-2938499:+_5-2	ACTRT2	TRUE	202	229	226	233	426	281	353	242	279	384	355	424	231	270	381	357	338	375	307	443	214	379	354	337	309	380	213	496
ACTRT2_CCDS45.1_ex0_1:2938654-2938677:+_5-4	ACTRT2	TRUE	323	298	314	323	553	314	571	483	568	494	502	506	415	540	499	473	582	572	612	443	396	457	308	563	492	413	271	523
ACTRT3_CCDS3206.1_ex1_3:169487189-169487212:-_5-5	ACTRT3	TRUE	211	212	210	218	512	251	452	332	367	332	362	317	218	514	425	317	561	578	504	448	356	380	292	297	418	399	182	534
ACTRT3_CCDS3206.1_ex1_3:169487125-169487148:-_5-4	ACTRT3	FALSE	281	299	288	284	317	464	551	527	427	549	425	357	306	504	425	498	572	603	499	634	376	548	291	450	485	604	265	676
ACTRT3_CCDS3206.1_ex0_3:169485927-169485950:+_5-1	ACTRT3	TRUE	115	83	200	164	134	129	157	159	132	207	175	41	91	128	117	187	116	132	126	184	126	134	36	146	299	286	160	341
ACTRT3_CCDS3206.1_ex0_3:169485978-169486001:+_5-2	ACTRT3	FALSE	277	243	294	268	362	326	322	931	467	544	360	384	338	724	405	344	871	431	503	549	226	417	350	490	449	465	238	497
ACTRT3_CCDS3206.1_ex0_3:169486100-169486123:-_5-3	ACTRT3	FALSE	222	186	130	147	205	170	426	256	195	284	322	242	249	247	224	227	244	310	352	316	233	239	208	276	321	290	247	284
sgACVR1_5	ACVR1	FALSE	235	213	157	234	460	329	361	263	151	503	417	377	211	266	366	473	393	315	434	537	366	316	234	429	488	435	276	509
sgACVR1_8	ACVR1	FALSE	184	218	190	269	445	214	416	310	289	464	325	423	221	234	277	329	346	352	327	243	311	425	384	368	329	353	186	438
ACVR1_CCDS2206.1_ex6_2:158634758-158634781:-_5-4	ACVR1	TRUE	316	373	269	177	603	340	426	553	466	380	405	546	295	408	265	608	536	541	615	518	366	442	261	256	465	354	334	435
ACVR1_CCDS2206.1_ex6_2:158634678-158634701:-_5-3	ACVR1	FALSE	146	250	160	220	370	265	333	192	348	328	316	263	258	270	333	263	378	371	290	357	219	315	260	366	421	212	250	367
sgACVR1_10	ACVR1	FALSE	126	76	221	64	72	41	148	81	84	176	198	120	70	157	288	210	156	78	85	177	49	143	108	75	220	378	62	592
sgACVR1_2	ACVR1	FALSE	310	340	242	372	475	297	503	474	546	410	276	495	416	397	384	409	448	636	482	378	367	567	340	360	559	406	215	627
sgACVR1_3	ACVR1	FALSE	404	372	346	385	731	508	662	429	434	626	563	762	431	441	673	563	756	793	773	588	432	439	599	640	611	510	340	680
ACVR1_CCDS2206.1_ex5_2:158630670-158630693:-_5-2	ACVR1	FALSE	163	129	100	108	195	201	216	134	182	159	287	176	162	234	196	185	274	197	78	313	137	265	150	401	242	161	191	271
ACVR1_CCDS2206.1_ex4_2:158626934-158626957:+_5-1	ACVR1	TRUE	276	298	255	272	410	390	485	317	466	478	444	442	328	356	371	386	326	575	327	389	286	620	376	407	298	516	195	501
ACVR1_CCDS2206.1_ex7_2:158636891-158636914:-_5-5	ACVR1	FALSE	444	429	364	425	602	677	639	738	596	612	448	750	415	740	598	690	813	627	560	773	470	695	738	743	574	570	388	668
sgACVR1B_3	ACVR1B	TRUE	145	184	109	141	181	277	213	242	146	206	114	230	200	344	235	277	372	249	201	214	215	267	81	250	171	327	190	312
ACVR1B_CCDS44893.2_ex1_12:52370216-52370239:-_5-2	ACVR1B	FALSE	65	59	73	70	211	196	165	180	384	203	186	141	119	133	109	131	166	170	135	175	166	143	89	96	107	173	62	145
ACVR1B_CCDS44893.2_ex1_12:52370099-52370122:+_5-1	ACVR1B	FALSE	279	212	258	311	376	244	452	555	308	391	330	437	309	598	344	361	635	539	366	335	310	513	289	387	346	374	331	429
sgACVR1B_10	ACVR1B	FALSE	477	374	334	398	516	402	683	582	414	448	619	554	488	548	489	595	534	742	560	643	429	571	403	740	523	575	282	769
ACVR1B_CCDS44893.2_ex2_12:52374758-52374781:-_5-4	ACVR1B	TRUE	248	279	382	354	447	216	386	684	489	461	448	560	239	411	415	435	427	431	348	525	355	443	240	291	439	418	270	563
ACVR1B_CCDS44893.2_ex2_12:52374832-52374855:+_5-5	ACVR1B	FALSE	337	332	299	428	508	294	597	839	836	727	669	791	435	641	628	696	759	851	717	871	718	687	495	494	623	554	314	305
sgACVR1B_6	ACVR1B	FALSE	291	287	216	215	633	390	382	425	679	274	356	465	319	500	374	465	572	558	599	447	422	417	372	405	367	366	367	500
sgACVR1B_9	ACVR1B	FALSE	282	322	273	329	504	470	454	419	515	571	412	506	346	372	441	536	434	501	503	440	606	372	364	581	472	432	311	534
ACVR1B_CCDS44893.2_ex1_12:52370243-52370266:+_5-3	ACVR1B	FALSE	193	186	119	179	296	189	322	260	293	372	279	336	200	147	253	323	363	410	340	389	276	426	217	338	301	330	130	383
sgACVR1B_2	ACVR1B	FALSE	337	327	247	378	426	231	388	252	400	415	253	357	233	350	497	501	483	427	286	444	406	350	174	594	430	382	294	435
ACVR1C_CCDS2205.1_ex4_2:158400994-158401017:-_5-2	ACVR1C	FALSE	186	236	319	237	249	371	515	194	606	440	358	389	287	289	274	476	296	420	302	502	361	489	330	174	338	429	195	444
sgACVR1C_10	ACVR1C	FALSE	215	258	238	203	314	250	347	439	332	365	330	278	167	358	423	380	448	353	463	312	246	447	183	382	348	415	240	410
ACVR1C_CCDS2205.1_ex3_2:158399284-158399307:-_5-1	ACVR1C	FALSE	250	295	299	291	369	236	456	371	511	408	503	556	423	383	501	371	440	592	401	543	349	471	317	492	545	567	187	540
sgACVR1C_7	ACVR1C	FALSE	233	133	197	195	273	336	312	206	489	325	281	358	238	325	386	445	403	322	196	343	303	345	360	352	382	309	207	388
ACVR1C_CCDS2205.1_ex4_2:158401027-158401050:-_5-3	ACVR1C	TRUE	117	122	172	204	374	213	284	368	382	252	273	288	125	464	236	360	359	390	305	310	251	354	317	415	293	267	215	448
sgACVR1C_1	ACVR1C	FALSE	194	202	94	299	192	130	300	262	262	291	287	362	139	253	306	270	414	358	363	314	407	287	219	337	482	248	199	341
sgACVR1C_4	ACVR1C	TRUE	149	78	164	93	316	132	316	387	282	351	178	406	134	215	228	295	397	334	297	371	273	198	155	234	124	346	197	388
sgACVR1C_8	ACVR1C	FALSE	349	376	376	428	549	317	521	801	494	564	701	564	395	694	580	606	819	822	786	700	490	686	509	627	732	635	578	670
ACVR1C_CCDS2205.1_ex4_2:158401110-158401133:-_5-4	ACVR1C	FALSE	72	45	68	82	151	32	135	81	108	120	72	50	42	78	74	109	111	176	117	33	105	97	90	81	108	133	49	100
ACVR1C_CCDS2205.1_ex7_2:158443697-158443720:-_5-5	ACVR1C	FALSE	150	130	132	177	227	123	271	276	411	252	368	284	125	290	342	240	320	367	189	215	278	216	206	353	281	275	162	272
ACVR2A_CCDS33301.1_ex4_2:148672856-148672879:-_5-3	ACVR2A	FALSE	49	37	58	68	29	75	158	169	85	91	166	83	62	127	77	137	63	119	179	126	107	106	90	34	147	154	55	156
ACVR2A_CCDS33301.1_ex3_2:148657374-148657397:-_5-1	ACVR2A	FALSE	121	61	84	114	198	130	188	172	262	197	188	208	106	156	129	177	204	169	159	97	147	203	68	222	165	196	147	192
sgACVR2A_4	ACVR2A	FALSE	137	199	75	109	230	211	146	162	316	293	357	240	122	205	202	248	236	213	274	224	118	249	69	277	194	237	109	236
sgACVR2A_9	ACVR2A	TRUE	269	202	306	228	678	368	413	364	383	661	532	593	349	405	420	435	375	530	289	462	460	383	382	424	638	505	302	672
ACVR2A_CCDS33301.1_ex6_2:148676102-148676125:+_5-5	ACVR2A	FALSE	39	1	8	14	11	0	45	0	54	8	44	34	3	23	0	17	9	45	8	0	19	0	12	13	21	27	7	30
sgACVR2A_5	ACVR2A	TRUE	184	173	191	124	198	324	180	252	225	317	310	256	156	232	194	272	312	262	186	320	153	286	159	234	211	311	218	333
sgACVR2A_8	ACVR2A	FALSE	51	63	105	82	116	130	112	226	209	105	110	55	166	102	161	125	126	101	43	113	31	186	127	91	146	105	89	171
ACVR2A_CCDS33301.1_ex6_2:148676082-148676105:-_5-4	ACVR2A	FALSE	244	166	183	134	372	288	418	368	296	426	199	446	267	366	479	403	336	531	426	409	336	327	295	464	281	276	226	413
sgACVR2A_3	ACVR2A	FALSE	145	180	111	135	164	137	286	213	183	245	252	316	166	298	181	213	214	266	168	173	136	284	199	248	316	294	144	301
ACVR2A_CCDS33301.1_ex4_2:148672783-148672806:-_5-2	ACVR2A	FALSE	50	78	75	55	79	65	47	144	170	144	35	204	138	53	50	116	71	188	145	107	109	98	48	240	143	109	31	114
ACVR2B_CCDS2679.1_ex1_3:38518811-38518834:+_5-1	ACVR2B	FALSE	203	221	222	323	345	197	449	277	436	408	376	259	238	325	454	328	452	457	305	464	219	487	385	525	411	396	206	461
ACVR2B_CCDS2679.1_ex3_3:38519627-38519650:-_5-4	ACVR2B	TRUE	187	125	133	271	320	109	269	244	227	209	311	406	244	348	224	279	348	462	393	330	301	378	228	292	230	313	221	427
ACVR2B_CCDS2679.1_ex3_3:38519727-38519750:-_5-5	ACVR2B	FALSE	239	266	202	210	340	277	427	395	307	339	251	434	266	351	215	363	383	429	398	414	255	367	216	472	319	282	180	336
sgACVR2B_5	ACVR2B	FALSE	258	246	278	223	303	342	319	337	433	342	367	505	288	312	355	530	377	445	459	345	290	305	310	554	465	553	243	579
sgACVR2B_4	ACVR2B	FALSE	23	5	9	13	12	53	24	42	41	9	1	0	10	20	7	23	42	12	9	27	25	8	14	9	44	78	27	578
sgACVR2B_2	ACVR2B	FALSE	335	351	280	475	648	436	656	553	566	543	647	563	480	631	605	521	665	738	445	694	336	577	539	582	562	538	337	633
ACVR2B_CCDS2679.1_ex1_3:38518930-38518953:-_5-2	ACVR2B	TRUE	173	192	223	222	279	290	450	406	549	368	340	320	257	327	408	359	441	399	413	293	238	392	310	363	297	392	255	501
ACVR2B_CCDS2679.1_ex1_3:38518963-38518986:+_5-3	ACVR2B	FALSE	204	198	143	258	273	243	237	276	375	333	383	304	260	272	300	361	457	475	294	293	341	428	255	323	255	281	166	411
sgACVR2B_3	ACVR2B	FALSE	309	356	368	358	548	596	577	399	471	509	426	482	298	215	584	400	556	547	535	460	443	465	618	619	452	545	353	617
sgACVR2B_6	ACVR2B	FALSE	390	294	331	332	710	426	657	511	735	678	626	1014	431	643	600	620	659	771	678	613	562	766	382	653	553	667	311	753
ACVRL1_CCDS31804.1_ex2_12:52307445-52307468:-_5-2	ACVRL1	FALSE	205	312	206	310	373	366	480	458	556	512	364	567	343	307	353	346	479	580	559	342	310	466	382	439	395	450	233	474
sgACVRL1_9	ACVRL1	FALSE	342	296	306	381	676	670	757	682	672	737	484	965	397	829	508	522	881	531	734	491	729	571	544	829	573	618	407	793
ACVRL1_CCDS31804.1_ex2_12:52307537-52307560:+_5-3	ACVRL1	FALSE	311	343	422	510	795	561	887	959	864	658	583	841	489	994	668	682	789	815	694	567	592	598	552	861	595	741	340	850
ACVRL1_CCDS31804.1_ex1_12:52306935-52306958:-_5-1	ACVRL1	FALSE	347	344	337	371	370	393	553	747	405	293	543	559	430	513	500	553	681	696	529	497	502	407	413	620	523	525	308	526
ACVRL1_CCDS31804.1_ex4_12:52308291-52308314:-_5-5	ACVRL1	FALSE	311	275	335	473	474	430	473	457	433	503	446	480	330	553	485	405	562	622	550	508	356	576	436	560	388	407	341	531
sgACVRL1_4	ACVRL1	FALSE	132	110	126	157	168	220	198	75	137	151	295	118	128	135	198	153	197	133	159	140	125	196	131	236	198	296	86	300
sgACVRL1_1	ACVRL1	FALSE	209	173	96	195	264	165	315	449	351	330	148	348	210	281	179	279	485	307	173	333	310	329	176	256	208	362	216	318
sgACVRL1_8	ACVRL1	TRUE	294	198	227	220	275	151	438	347	366	340	525	578	235	429	381	484	498	573	428	466	284	298	219	519	486	490	254	498
sgACVRL1_5	ACVRL1	TRUE	302	255	245	316	368	319	492	303	542	635	564	423	220	500	495	577	483	571	399	465	313	486	420	528	458	450	337	668
ACVRL1_CCDS31804.1_ex4_12:52308229-52308252:+_5-4	ACVRL1	FALSE	345	302	366	383	464	343	697	671	505	510	462	439	421	492	394	481	485	713	659	359	437	550	400	445	431	535	296	586
ACY1_CCDS2844.1_ex2_3:52019412-52019435:-_5-2	ACY1	FALSE	241	349	300	401	655	302	733	456	829	587	464	492	385	509	389	691	537	688	623	611	460	413	349	579	573	642	298	594
ACY1_CCDS2844.1_ex3_3:52019884-52019907:-_5-3	ACY1	FALSE	105	68	102	43	62	90	121	143	96	130	183	63	63	107	112	166	143	117	140	96	115	157	80	139	152	134	76	198
ACY1_CCDS2844.1_ex0_3:52018159-52018182:-_5-1	ACY1	TRUE	385	256	249	227	377	356	385	452	449	344	339	566	321	370	417	417	415	453	424	371	339	408	399	255	660	434	385	414
ACY1_CCDS2844.1_ex7_3:52021003-52021026:+_5-5	ACY1	TRUE	184	168	174	217	324	120	267	501	383	263	472	445	260	389	269	436	441	318	405	351	276	367	244	485	384	328	174	478
ACY1_CCDS2844.1_ex6_3:52020670-52020693:-_5-4	ACY1	FALSE	125	184	132	121	159	180	236	174	290	249	232	313	153	131	213	232	175	284	226	257	139	252	186	258	335	286	194	276
ACY3_CCDS8175.1_ex5_11:67414306-67414329:+_5-5	ACY3	FALSE	278	249	274	228	304	280	400	305	347	285	406	330	167	351	508	369	390	401	451	328	357	355	335	459	277	354	259	406
ACY3_CCDS8175.1_ex4_11:67413201-67413224:+_5-3	ACY3	TRUE	143	152	166	155	198	232	171	252	258	303	170	328	210	404	208	335	349	276	347	262	159	181	239	178	317	191	213	396
ACY3_CCDS8175.1_ex3_11:67412753-67412776:-_5-2	ACY3	FALSE	330	213	269	329	434	339	420	280	654	432	395	474	307	447	537	479	495	547	476	407	386	505	339	422	396	389	265	518
ACY3_CCDS8175.1_ex1_11:67412302-67412325:+_5-1	ACY3	FALSE	108	167	206	150	169	172	201	227	207	225	267	279	154	242	220	239	312	186	363	199	291	197	202	199	153	273	193	310
ACY3_CCDS8175.1_ex4_11:67413328-67413351:+_5-4	ACY3	TRUE	355	347	283	266	533	445	460	611	401	430	630	630	368	615	677	497	615	692	466	758	362	400	429	588	520	653	398	693
ACYP1_CCDS9838.1_ex0_14:75520254-75520277:+_5-2	ACYP1	FALSE	255	215	229	387	422	333	399	603	408	365	449	468	233	319	274	520	620	499	562	373	385	519	245	434	307	351	276	489
ACYP1_CCDS45137.1_ex0_14:75520355-75520378:-_5-5	ACYP1	TRUE	256	307	251	299	498	485	577	602	606	496	380	453	366	575	350	517	449	587	480	550	364	506	569	636	355	560	374	461
ACYP1_CCDS9838.1_ex0_14:75520271-75520294:-_5-3	ACYP1	FALSE	150	285	123	165	249	256	293	104	315	223	204	237	210	224	181	300	287	255	293	202	233	224	259	293	347	210	138	346
ACYP1_CCDS9838.1_ex0_14:75520237-75520260:-_5-1	ACYP1	FALSE	286	196	235	290	300	140	245	339	206	389	381	385	290	191	433	319	369	534	347	323	380	298	288	369	237	312	208	334
ACYP1_CCDS9838.1_ex0_14:75520337-75520360:-_5-4	ACYP1	TRUE	261	224	215	214	273	335	444	276	469	255	316	544	215	335	364	410	546	412	300	350	187	426	458	430	238	408	175	399
ACYP2_CCDS1850.1_ex2_2:54365839-54365862:-_5-4	ACYP2	TRUE	358	343	398	387	508	443	632	685	504	596	575	654	405	546	436	709	590	775	507	412	488	460	519	593	450	556	307	685
ACYP2_CCDS1850.1_ex3_2:54531829-54531852:-_5-5	ACYP2	FALSE	306	315	325	284	391	444	600	473	616	470	408	571	319	460	413	486	533	478	410	416	454	374	283	396	452	369	189	580
ACYP2_CCDS1850.1_ex2_2:54365814-54365837:+_5-3	ACYP2	FALSE	179	195	158	209	199	119	360	190	283	269	253	199	138	253	245	312	290	181	313	283	165	221	254	216	141	280	181	290
ACYP2_CCDS1850.1_ex2_2:54365790-54365813:+_5-2	ACYP2	TRUE	174	189	278	394	429	344	427	291	450	400	396	546	249	482	291	361	447	426	417	336	324	382	405	475	392	350	279	438
ACYP2_CCDS1850.1_ex2_2:54365773-54365796:+_5-1	ACYP2	FALSE	133	138	117	122	198	136	146	133	130	183	143	137	180	136	131	189	144	150	183	192	69	126	136	184	181	148	136	177
ADA_CCDS13335.1_ex9_20:43257695-43257718:+_5-5	ADA	FALSE	154	195	191	231	477	268	436	223	578	383	413	402	281	243	252	442	319	399	412	323	455	304	258	477	443	276	280	380
ADA_CCDS13335.1_ex6_20:43252952-43252975:-_5-1	ADA	TRUE	327	325	173	370	655	290	459	420	524	409	412	665	251	399	351	500	558	456	491	379	464	291	208	558	563	438	229	440
ADA_CCDS13335.1_ex9_20:43257675-43257698:+_5-4	ADA	FALSE	136	141	195	269	240	204	431	386	294	296	218	454	222	500	253	428	441	340	217	234	275	398	179	475	260	332	213	409
ADA_CCDS13335.1_ex8_20:43255136-43255159:-_5-3	ADA	FALSE	196	301	266	411	555	427	424	467	475	396	530	468	340	574	398	426	521	541	518	558	340	356	334	781	488	543	265	561
ADA_CCDS13335.1_ex7_20:43254194-43254217:+_5-2	ADA	TRUE	272	316	370	314	430	256	475	462	631	539	483	521	279	834	319	371	554	474	628	643	360	523	355	460	410	536	351	590
CECR1_CCDS13742.1_ex4_22:17670834-17670857:+_5-4	ADA2	FALSE	333	235	394	440	525	359	644	585	692	526	691	712	526	513	621	714	638	741	495	774	416	526	487	633	560	670	334	664
CECR1_CCDS13742.1_ex3_22:17669294-17669317:-_5-3	ADA2	FALSE	229	316	275	441	593	344	569	409	426	371	431	645	326	377	438	422	531	593	350	591	374	492	483	506	386	464	394	496
CECR1_CCDS13742.1_ex3_22:17669233-17669256:+_5-1	ADA2	FALSE	338	283	315	379	458	420	758	536	382	697	485	687	307	520	333	446	659	607	535	564	326	504	358	689	315	501	400	700
CECR1_CCDS13742.1_ex4_22:17670848-17670871:-_5-5	ADA2	TRUE	426	420	315	357	654	449	739	541	742	815	731	747	522	571	559	860	838	682	921	692	541	767	428	1033	738	650	423	871
CECR1_CCDS13742.1_ex3_22:17669258-17669281:+_5-2	ADA2	TRUE	228	246	249	323	354	247	252	478	465	333	464	545	328	421	395	447	470	508	318	227	410	375	408	539	303	389	326	423
ADAD1_CCDS34058.1_ex1_4:123302262-123302285:-_5-3	ADAD1	FALSE	300	187	260	347	490	315	626	386	608	374	432	592	260	498	415	395	568	527	525	561	515	487	344	668	580	419	183	625
ADAD1_CCDS34058.1_ex1_4:123302154-123302177:-_5-2	ADAD1	TRUE	245	238	350	285	368	384	479	372	307	386	276	413	334	439	263	314	506	592	508	302	350	359	291	459	269	331	113	436
ADAD1_CCDS34058.1_ex0_4:123301375-123301398:-_5-1	ADAD1	FALSE	75	142	195	234	192	95	260	220	221	218	192	178	171	179	174	147	243	332	250	358	205	229	192	250	186	190	174	315
ADAD1_CCDS34058.1_ex3_4:123314766-123314789:-_5-4	ADAD1	FALSE	71	87	46	75	188	82	110	145	53	48	79	122	119	97	120	123	187	232	102	209	86	49	50	110	116	82	113	133
ADAD1_CCDS34058.1_ex4_4:123317510-123317533:+_5-5	ADAD1	TRUE	106	104	46	47	93	43	100	88	49	92	166	34	95	109	94	97	127	132	83	123	100	77	49	204	88	81	134	96
ADAD2_CCDS10944.1_ex2_16:84228058-84228081:-_5-3	ADAD2	TRUE	108	150	161	115	130	166	236	213	221	161	305	308	134	123	205	246	184	229	242	294	186	257	244	271	201	255	162	246
ADAD2_CCDS10944.1_ex0_16:84225188-84225211:-_5-2	ADAD2	FALSE	348	456	325	427	844	596	614	594	660	639	699	809	466	582	507	874	833	759	685	700	694	707	450	669	740	621	286	763
ADAD2_CCDS10944.1_ex0_16:84224981-84225004:-_5-1	ADAD2	TRUE	169	258	201	270	388	372	604	477	400	379	458	485	394	414	361	432	409	413	407	599	332	503	256	548	362	359	218	568
ADAD2_CCDS10944.1_ex2_16:84228097-84228120:-_5-4	ADAD2	FALSE	235	238	252	280	422	210	425	457	229	382	412	572	246	526	316	316	660	435	469	438	442	433	344	408	239	500	351	489
ADAD2_CCDS10944.1_ex4_16:84228737-84228760:+_5-5	ADAD2	FALSE	229	209	255	294	325	225	406	448	404	323	549	457	274	492	419	381	554	523	291	405	337	509	274	467	403	388	225	502
ADAL_CCDS32214.1_ex3_15:43632528-43632551:+_5-4	ADAL	TRUE	115	117	143	174	200	68	243	165	336	279	176	268	131	157	141	222	233	225	191	204	167	156	125	269	268	219	142	258
ADAL_CCDS32214.1_ex1_15:43627959-43627982:-_5-1	ADAL	FALSE	120	69	54	78	158	61	153	149	257	168	85	131	106	183	143	111	107	86	90	58	159	143	96	79	137	105	95	183
ADAL_CCDS32214.1_ex1_15:43627979-43628002:+_5-2	ADAL	FALSE	297	189	173	256	307	258	388	366	557	345	335	362	252	393	399	227	394	603	427	232	430	291	265	382	415	320	329	444
ADAL_CCDS32214.1_ex3_15:43632499-43632522:+_5-3	ADAL	FALSE	267	263	155	240	284	300	421	477	409	439	247	445	226	530	459	289	574	484	340	397	148	490	406	264	396	373	239	430
ADAL_CCDS32214.1_ex5_15:43638096-43638119:+_5-5	ADAL	TRUE	268	230	242	348	345	363	366	466	312	300	409	425	335	355	406	296	345	336	462	347	246	312	206	299	398	375	251	418
ADAM10_CCDS10167.1_ex12_15:58971400-58971423:+_5-2	ADAM10	FALSE	224	224	272	165	469	361	514	248	308	448	421	722	330	308	540	528	373	612	325	455	228	400	423	409	451	425	265	560
ADAM10_CCDS10167.1_ex13_15:58974405-58974428:-_5-3	ADAM10	FALSE	27	43	33	23	114	45	34	5	28	23	41	32	49	44	60	30	34	75	91	8	41	59	72	55	93	100	34	84
ADAM10_CCDS10167.1_ex11_15:58957368-58957391:-_5-1	ADAM10	FALSE	161	153	115	171	307	132	280	194	385	182	287	354	211	209	233	371	244	408	326	304	204	299	108	381	319	240	158	300
sgADAM10_4	ADAM10	TRUE	424	417	368	347	303	385	492	392	410	781	615	880	482	617	569	700	662	587	632	601	340	660	427	520	499	571	200	693
sgADAM10_8	ADAM10	FALSE	290	226	299	101	455	301	448	304	365	342	489	492	303	364	419	397	459	405	550	342	117	453	293	305	397	532	194	591
sgADAM10_7	ADAM10	FALSE	311	173	306	180	505	522	630	165	420	568	514	534	427	259	470	610	272	595	435	523	256	437	418	380	441	571	176	567
sgADAM10_3	ADAM10	FALSE	235	122	243	94	242	97	261	44	66	300	232	300	196	248	324	318	122	186	199	338	95	163	78	142	343	375	51	619
ADAM10_CCDS10167.1_ex14_15:59009778-59009801:-_5-4	ADAM10	FALSE	199	183	191	228	269	213	505	245	240	422	278	592	373	309	417	357	317	536	488	379	173	382	443	372	319	404	118	443
sgADAM10_2	ADAM10	TRUE	211	164	239	115	419	197	480	187	365	279	319	514	304	269	357	321	257	413	379	410	160	341	263	326	269	413	130	397
ADAM10_CCDS10167.1_ex14_15:59009863-59009886:-_5-5	ADAM10	FALSE	37	50	50	39	22	24	64	47	13	38	71	27	39	31	56	65	80	90	14	32	23	48	103	11	125	88	26	61
ADAM11_CCDS11486.1_ex10_17:42850732-42850755:+_5-3	ADAM11	FALSE	189	298	190	221	262	292	292	178	286	331	389	466	206	408	312	291	508	377	266	262	291	245	253	326	304	363	145	494
ADAM11_CCDS11486.1_ex9_17:42850380-42850403:+_5-2	ADAM11	TRUE	251	211	193	156	196	241	299	335	391	280	233	444	179	213	277	198	247	280	295	332	245	261	170	315	305	339	188	425
ADAM11_CCDS11486.1_ex11_17:42851724-42851747:-_5-4	ADAM11	TRUE	184	123	183	173	288	306	365	369	280	372	303	305	194	315	351	306	443	297	271	328	210	320	215	274	289	316	201	555
ADAM11_CCDS11486.1_ex12_17:42851858-42851881:+_5-5	ADAM11	FALSE	434	264	335	322	565	514	430	336	632	515	641	616	212	497	426	617	510	598	465	559	439	509	258	554	599	654	205	778
ADAM11_CCDS11486.1_ex3_17:42847352-42847375:+_5-1	ADAM11	FALSE	302	218	252	260	440	267	483	435	276	458	466	362	313	384	478	382	389	447	361	335	335	434	366	756	329	354	224	524
ADAM12_CCDS7653.1_ex14_10:127789635-127789658:-_5-1	ADAM12	TRUE	272	203	385	354	658	417	616	517	349	555	620	701	367	397	513	526	495	683	619	512	468	807	394	637	655	610	253	615
ADAM12_CCDS7653.1_ex18_10:127824197-127824220:-_5-2	ADAM12	FALSE	222	197	230	307	338	264	339	356	471	281	430	421	254	341	365	407	421	529	627	368	356	393	460	437	281	486	192	432
ADAM12_CCDS7653.1_ex20_10:127967520-127967543:-_5-5	ADAM12	FALSE	95	109	102	113	129	44	194	89	182	127	149	112	98	169	152	166	143	115	129	124	105	102	156	205	149	120	120	166
ADAM12_CCDS7653.1_ex19_10:127843792-127843815:+_5-3	ADAM12	TRUE	206	156	261	228	361	244	355	279	570	402	338	430	285	326	270	382	409	423	329	284	309	358	175	225	360	260	124	579
ADAM12_CCDS7653.1_ex19_10:127843821-127843844:+_5-4	ADAM12	FALSE	217	173	256	249	290	210	418	327	284	256	321	341	260	501	224	253	406	358	295	344	278	334	213	199	238	295	160	443
ADAM15_CCDS1084.1_ex1_1:155025210-155025233:-_5-1	ADAM15	TRUE	270	234	207	237	434	278	344	325	399	322	414	335	312	326	244	353	338	469	483	450	445	348	343	696	363	430	193	448
ADAM15_CCDS1084.1_ex3_1:155026409-155026432:-_5-2	ADAM15	FALSE	265	458	275	402	523	372	525	486	608	432	643	619	469	623	509	604	750	591	560	606	436	551	509	455	434	538	486	598
ADAM15_CCDS1084.1_ex6_1:155028306-155028329:+_5-4	ADAM15	TRUE	303	325	279	311	653	379	493	352	519	468	359	569	408	407	357	421	524	575	436	518	448	316	306	365	380	385	368	501
ADAM15_CCDS1084.1_ex5_1:155026965-155026988:+_5-3	ADAM15	FALSE	211	208	413	230	354	425	427	378	393	322	319	375	205	431	395	329	377	350	384	323	218	381	301	416	258	366	215	528
ADAM15_CCDS1084.1_ex8_1:155028569-155028592:+_5-5	ADAM15	FALSE	243	256	296	320	575	371	393	426	608	457	405	710	296	376	467	579	424	608	642	395	327	417	310	554	365	281	237	523
ADAM17_CCDS1665.1_ex16_2:9676895-9676918:-_5-4	ADAM17	FALSE	176	198	174	298	399	204	338	363	426	185	228	214	256	232	176	242	333	279	321	179	288	227	263	285	178	354	173	204
ADAM17_CCDS1665.1_ex17_2:9683339-9683362:+_5-5	ADAM17	TRUE	246	182	124	191	440	201	336	408	304	334	247	382	249	267	352	339	395	432	439	472	305	310	308	356	225	346	254	398
ADAM17_CCDS1665.1_ex15_2:9675961-9675984:-_5-2	ADAM17	FALSE	174	156	196	186	259	145	271	111	278	228	193	164	237	74	236	353	265	333	235	149	305	239	216	258	120	201	146	255
ADAM17_CCDS1665.1_ex16_2:9676854-9676877:-_5-3	ADAM17	FALSE	74	122	50	71	240	98	19	115	176	103	95	116	81	145	89	165	161	224	109	137	137	125	130	293	105	151	77	194
ADAM17_CCDS1665.1_ex8_2:9650229-9650252:+_5-1	ADAM17	TRUE	137	142	158	198	316	186	263	216	245	271	223	252	150	222	135	185	211	200	237	264	179	162	178	253	177	260	188	283
ADAM18_CCDS55225.1_ex2_8:39463828-39463851:+_5-2	ADAM18	TRUE	19	28	17	53	29	10	17	155	31	29	41	29	24	49	3	39	47	38	30	51	35	22	59	46	26	46	14	53
ADAM18_CCDS55225.1_ex2_8:39463855-39463878:-_5-3	ADAM18	FALSE	126	203	153	217	341	146	301	235	371	244	333	437	266	173	240	171	284	271	241	261	242	303	171	180	209	184	128	279
ADAM18_CCDS55225.1_ex3_8:39466627-39466650:-_5-4	ADAM18	FALSE	13	7	15	19	17	63	17	0	0	2	12	8	18	0	0	0	9	4	9	21	0	13	18	21	1	9	28	5
ADAM18_CCDS55225.1_ex1_8:39442849-39442872:+_5-1	ADAM18	FALSE	157	217	174	229	304	94	267	392	353	322	279	361	237	377	185	286	424	451	233	246	254	343	346	458	271	279	208	282
ADAM18_CCDS55225.1_ex4_8:39467011-39467034:-_5-5	ADAM18	TRUE	321	448	260	430	626	533	723	403	634	543	408	822	385	532	488	533	706	725	372	401	390	539	629	525	586	586	260	387
ADAM19_CCDS4338.1_ex11_5:156929867-156929890:+_5-1	ADAM19	FALSE	183	136	150	240	333	204	340	340	270	329	259	424	180	489	209	319	448	356	208	335	310	440	234	117	409	447	291	348
ADAM19_CCDS4338.1_ex17_5:156946915-156946938:+_5-4	ADAM19	TRUE	332	310	411	355	367	468	515	317	594	515	398	689	389	353	467	441	686	575	629	462	391	556	422	642	474	487	258	557
ADAM19_CCDS4338.1_ex17_5:156946846-156946869:-_5-3	ADAM19	FALSE	220	319	287	333	417	415	484	474	416	464	414	609	298	436	436	520	381	450	419	390	478	464	421	733	478	344	303	520
ADAM19_CCDS4338.1_ex12_5:156932788-156932811:-_5-2	ADAM19	FALSE	150	240	157	225	239	273	383	248	302	237	314	352	183	338	263	301	306	405	292	262	280	321	198	491	373	176	210	379
ADAM19_CCDS4338.1_ex18_5:156957860-156957883:-_5-5	ADAM19	TRUE	426	352	319	271	528	432	724	617	688	654	607	760	616	594	510	543	814	877	457	600	456	603	367	429	524	480	415	524
ADAM2_CCDS34884.1_ex12_8:39646189-39646212:+_5-2	ADAM2	TRUE	102	80	127	162	230	137	280	354	226	177	173	185	187	249	270	173	224	196	225	352	110	108	120	166	178	227	92	263
ADAM2_CCDS34884.1_ex16_8:39682368-39682391:-_5-4	ADAM2	FALSE	139	118	78	136	286	91	271	241	289	252	157	366	159	217	123	205	256	275	150	362	134	205	185	197	219	164	94	306
ADAM2_CCDS34884.1_ex14_8:39678515-39678538:-_5-3	ADAM2	FALSE	98	110	144	122	240	74	213	127	107	263	164	273	178	100	265	230	158	189	137	157	180	225	113	267	235	188	55	238
ADAM2_CCDS34884.1_ex18_8:39694667-39694690:-_5-5	ADAM2	FALSE	32	24	33	67	122	40	89	108	27	87	38	140	81	27	58	75	103	75	140	58	53	108	91	46	70	123	3	85
ADAM2_CCDS34884.1_ex11_8:39645674-39645697:+_5-1	ADAM2	TRUE	145	100	137	162	278	219	110	245	271	482	207	281	154	194	225	292	240	206	331	248	295	235	169	363	314	275	138	348
ADAM20_CCDS32111.1_ex0_14:70990503-70990526:-_5-1	ADAM20	FALSE	167	123	90	95	157	204	172	245	218	132	138	138	144	173	163	110	111	128	182	161	152	109	138	270	190	139	95	151
ADAM20_CCDS32111.1_ex0_14:70990548-70990571:-_5-2	ADAM20	FALSE	196	268	279	286	474	336	495	457	391	394	392	462	244	514	318	454	609	595	451	497	388	650	299	472	447	446	370	472
ADAM20_CCDS32111.1_ex0_14:70990840-70990863:-_5-4	ADAM20	FALSE	235	171	279	203	376	304	408	263	296	335	224	380	274	320	314	325	299	315	412	372	301	359	196	295	298	315	186	504
ADAM20_CCDS32111.1_ex0_14:70991243-70991266:-_5-5	ADAM20	TRUE	127	114	70	119	233	356	167	341	215	178	263	245	152	138	205	219	173	255	217	139	125	213	118	320	175	153	216	278
ADAM20_CCDS32111.1_ex0_14:70990649-70990672:+_5-3	ADAM20	TRUE	209	198	183	204	386	222	303	255	171	210	430	236	214	256	238	171	360	366	237	195	174	250	165	284	222	247	206	357
ADAM21_CCDS9804.1_ex0_14:70925235-70925258:-_5-5	ADAM21	FALSE	41	45	92	84	79	29	89	209	79	74	131	67	78	94	24	106	111	151	88	87	207	98	51	43	106	100	67	148
ADAM21_CCDS9804.1_ex0_14:70925016-70925039:+_5-4	ADAM21	FALSE	110	144	113	121	197	204	346	102	344	207	250	247	225	302	307	251	332	311	191	125	199	316	156	270	188	210	247	261
ADAM21_CCDS9804.1_ex0_14:70924542-70924565:+_5-1	ADAM21	FALSE	134	115	179	125	208	110	205	288	318	259	197	297	135	208	196	227	264	381	157	245	293	333	172	206	194	171	137	311
ADAM21_CCDS9804.1_ex0_14:70924749-70924772:+_5-2	ADAM21	FALSE	284	160	208	206	278	247	207	152	186	377	331	351	112	206	284	311	383	392	288	333	172	287	234	282	335	386	149	429
ADAM21_CCDS9804.1_ex0_14:70924946-70924969:-_5-3	ADAM21	FALSE	45	40	54	83	127	50	89	23	101	85	42	62	56	76	59	203	93	109	107	100	66	63	68	163	83	84	57	69
ADAM22_CCDS43608.1_ex11_7:87762202-87762225:-_5-4	ADAM22	TRUE	224	234	205	383	345	202	425	338	506	272	438	428	230	600	467	438	464	569	367	355	423	456	312	436	363	375	261	526
ADAM22_CCDS43608.1_ex1_7:87564459-87564482:+_5-1	ADAM22	TRUE	202	201	155	270	331	377	307	504	409	331	336	410	228	295	300	309	318	310	371	297	357	273	376	432	295	196	207	475
ADAM22_CCDS43608.1_ex10_7:87760670-87760693:-_5-3	ADAM22	FALSE	272	233	249	306	460	304	460	363	292	434	410	418	388	265	321	443	325	438	516	359	244	383	359	449	440	271	228	439
ADAM22_CCDS43608.1_ex2_7:87607676-87607699:-_5-2	ADAM22	FALSE	171	251	196	210	239	183	250	361	282	296	351	349	245	374	252	282	456	493	353	270	208	370	361	273	331	389	236	417
ADAM22_CCDS43608.1_ex13_7:87765313-87765336:+_5-5	ADAM22	FALSE	281	217	186	360	426	234	427	434	451	388	328	594	253	452	420	377	619	478	373	361	232	362	306	411	298	365	287	457
ADAM23_CCDS2369.1_ex5_2:207407996-207408019:-_5-4	ADAM23	FALSE	182	110	168	64	195	122	168	143	291	171	166	123	153	131	117	194	223	204	108	237	186	157	90	343	229	193	127	256
ADAM23_CCDS2369.1_ex1_2:207310026-207310049:-_5-1	ADAM23	TRUE	153	135	214	227	241	166	324	253	208	285	241	299	195	140	365	294	326	275	315	205	272	292	255	265	478	341	168	371
ADAM23_CCDS2369.1_ex2_2:207345945-207345968:+_5-2	ADAM23	FALSE	207	278	301	271	459	321	459	391	493	303	473	539	297	378	306	459	496	537	476	260	342	511	346	492	461	365	264	475
ADAM23_CCDS2369.1_ex3_2:207395631-207395654:+_5-3	ADAM23	FALSE	87	80	62	152	105	114	199	158	205	104	195	123	111	160	74	199	192	172	100	198	195	140	55	332	247	167	81	173
ADAM23_CCDS2369.1_ex8_2:207414806-207414829:+_5-5	ADAM23	TRUE	219	256	193	194	451	383	456	250	255	419	438	356	278	364	337	289	337	337	354	392	301	377	288	470	206	448	329	436
ADAM28_CCDS34865.1_ex5_8:24170948-24170971:+_5-3	ADAM28	FALSE	271	306	233	340	577	268	531	497	621	359	351	568	220	489	376	389	447	535	531	377	491	474	326	448	402	564	256	558
ADAM28_CCDS34865.1_ex3_8:24167688-24167711:-_5-1	ADAM28	TRUE	204	172	281	193	348	233	285	229	437	229	232	364	197	414	270	333	462	331	283	269	275	291	340	236	187	208	242	313
ADAM28_CCDS34865.1_ex8_8:24181384-24181407:+_5-5	ADAM28	FALSE	239	161	189	311	292	310	303	434	291	268	217	283	282	278	393	364	355	489	459	256	305	405	292	496	309	251	191	353
ADAM28_CCDS34865.1_ex5_8:24171075-24171098:-_5-4	ADAM28	TRUE	208	167	215	317	292	246	434	382	511	249	354	353	198	493	277	315	475	429	464	321	366	295	290	343	395	393	213	501
ADAM28_CCDS34865.1_ex5_8:24170894-24170917:+_5-2	ADAM28	FALSE	148	189	135	286	229	277	266	355	166	260	192	416	207	284	276	289	215	242	303	203	148	290	249	265	285	294	188	324
ADAM29_CCDS3823.1_ex0_4:175897600-175897623:-_5-5	ADAM29	TRUE	264	313	312	336	534	338	653	395	534	418	559	533	274	543	339	498	598	612	606	437	404	626	485	505	380	548	241	537
ADAM29_CCDS3823.1_ex0_4:175897541-175897564:+_5-4	ADAM29	FALSE	110	116	110	100	176	120	184	191	175	240	167	255	60	83	104	132	147	230	208	275	142	240	102	229	190	228	87	217
ADAM29_CCDS3823.1_ex0_4:175897493-175897516:+_5-3	ADAM29	FALSE	245	250	316	259	287	353	412	472	253	268	457	428	364	529	507	305	562	505	344	334	362	396	400	303	425	488	271	495
ADAM29_CCDS3823.1_ex0_4:175896787-175896810:+_5-1	ADAM29	FALSE	224	255	196	240	391	223	400	439	431	421	436	474	358	415	258	498	439	485	492	393	305	401	349	270	392	420	225	402
ADAM29_CCDS3823.1_ex0_4:175896951-175896974:-_5-2	ADAM29	TRUE	319	224	246	298	401	176	352	513	490	425	421	425	246	478	387	357	434	689	518	444	436	377	386	598	392	414	302	467
ADAM30_CCDS907.1_ex0_1:120438076-120438099:+_5-3	ADAM30	TRUE	292	245	244	168	576	387	280	575	300	349	276	414	219	323	380	295	365	332	382	358	292	391	255	367	354	399	339	460
ADAM30_CCDS907.1_ex0_1:120438634-120438657:-_5-5	ADAM30	FALSE	77	75	121	90	127	120	156	93	177	108	139	106	91	162	83	161	128	132	144	183	74	71	95	81	195	143	130	159
ADAM30_CCDS907.1_ex0_1:120438479-120438502:+_5-4	ADAM30	TRUE	70	107	55	54	109	94	141	126	187	98	151	157	111	220	85	168	165	162	128	138	132	171	105	222	75	145	106	262
ADAM30_CCDS907.1_ex0_1:120437885-120437908:-_5-2	ADAM30	FALSE	263	174	241	329	422	430	448	626	449	570	528	519	301	469	296	383	492	453	444	487	395	507	311	505	408	395	295	514
ADAM30_CCDS907.1_ex0_1:120437760-120437783:+_5-1	ADAM30	FALSE	255	278	202	235	199	199	316	279	138	240	253	313	289	305	315	374	303	382	177	459	225	867	308	344	311	357	227	330
ADAM32_CCDS47846.1_ex10_8:39044414-39044437:+_5-3	ADAM32	TRUE	34	34	20	33	139	0	103	102	118	101	60	113	34	49	72	45	74	79	83	87	147	49	79	48	103	41	28	75
ADAM32_CCDS47846.1_ex10_8:39044459-39044482:+_5-4	ADAM32	TRUE	207	220	181	253	388	285	338	377	376	352	355	510	321	424	303	371	288	397	346	338	221	358	334	361	349	228	182	435
ADAM32_CCDS47846.1_ex5_8:39008919-39008942:+_5-1	ADAM32	FALSE	198	146	246	300	233	231	313	432	332	375	397	282	257	209	243	303	299	325	405	285	324	361	197	443	304	301	213	308
ADAM32_CCDS47846.1_ex8_8:39022666-39022689:+_5-2	ADAM32	FALSE	19	6	76	42	33	87	27	50	81	49	43	15	64	57	60	52	74	82	61	29	40	64	90	59	37	63	15	71
ADAM32_CCDS47846.1_ex11_8:39068651-39068674:+_5-5	ADAM32	FALSE	133	92	102	126	244	106	199	209	240	174	223	429	112	197	210	159	236	141	203	178	303	159	110	238	250	160	90	216
ADAM33_CCDS13058.1_ex12_20:3654244-3654267:+_5-3	ADAM33	TRUE	466	379	402	527	641	459	552	434	637	378	677	708	591	671	585	763	655	698	744	767	554	608	511	473	693	741	352	810
ADAM33_CCDS13058.1_ex14_20:3654763-3654786:+_5-5	ADAM33	TRUE	235	175	272	343	270	336	293	276	337	420	286	318	208	320	256	326	276	480	462	311	361	320	246	390	365	245	168	377
ADAM33_CCDS13058.1_ex10_20:3653478-3653501:-_5-1	ADAM33	FALSE	327	287	312	437	525	414	564	624	706	462	584	561	340	588	413	545	712	656	758	560	477	608	545	781	594	631	369	514
ADAM33_CCDS13058.1_ex14_20:3654715-3654738:-_5-4	ADAM33	FALSE	266	297	273	280	528	313	396	336	385	563	470	623	363	379	405	470	595	716	673	412	552	579	438	385	539	609	254	498
ADAM33_CCDS13058.1_ex10_20:3653518-3653541:+_5-2	ADAM33	FALSE	76	65	64	54	131	115	84	86	117	90	94	185	76	81	121	90	63	63	86	100	99	72	111	171	73	90	117	191
ADAM7_CCDS6045.1_ex9_8:24342856-24342879:+_5-4	ADAM7	FALSE	127	151	126	132	266	134	359	270	306	239	185	219	198	219	180	287	260	304	426	194	171	311	133	228	249	261	124	339
ADAM7_CCDS6045.1_ex1_8:24300041-24300064:+_5-1	ADAM7	FALSE	116	126	130	116	172	158	100	199	142	146	173	175	95	167	239	156	174	143	168	222	198	175	150	177	160	159	100	215
ADAM7_CCDS6045.1_ex10_8:24344758-24344781:-_5-5	ADAM7	TRUE	250	266	258	379	570	233	585	540	635	625	470	691	304	455	425	560	432	743	369	521	429	475	434	497	454	483	270	559
ADAM7_CCDS6045.1_ex7_8:24333941-24333964:-_5-3	ADAM7	TRUE	180	202	185	236	299	297	351	410	339	417	448	481	198	345	259	416	360	434	333	296	251	368	363	293	343	327	253	381
ADAM7_CCDS6045.1_ex5_8:24324408-24324431:-_5-2	ADAM7	FALSE	140	200	192	284	277	209	490	161	320	280	291	217	139	411	217	169	300	418	340	229	156	327	343	394	263	374	319	319
ADAM8_CCDS31319.2_ex14_10:135085948-135085971:-_5-2	ADAM8	FALSE	397	290	402	454	728	481	771	549	756	671	474	771	457	741	686	586	765	678	748	568	462	683	642	481	548	550	415	735
ADAM8_CCDS31319.2_ex18_10:135087299-135087322:+_5-5	ADAM8	TRUE	304	355	337	315	353	569	510	602	575	575	450	434	478	426	471	436	689	895	487	599	476	427	465	474	645	511	357	574
ADAM8_CCDS31319.2_ex17_10:135086770-135086793:+_5-4	ADAM8	FALSE	0	3	0	0	0	0	0	0	0	0	0	0	0	0	0	0	0	0	0	0	0	0	0	0	0	0	0	2
ADAM8_CCDS31319.2_ex15_10:135086322-135086345:+_5-3	ADAM8	TRUE	284	293	222	281	255	295	383	514	363	290	489	297	211	472	367	369	550	527	399	409	319	416	244	422	417	407	405	448
ADAM8_CCDS31319.2_ex13_10:135085748-135085771:-_5-1	ADAM8	FALSE	449	390	315	497	505	388	431	575	627	487	397	627	457	482	453	500	624	704	672	636	458	570	486	343	492	527	343	564
ADAM9_CCDS6112.1_ex5_8:38874916-38874939:+_5-3	ADAM9	FALSE	149	228	292	355	442	408	366	375	299	367	391	312	259	478	265	441	560	566	452	327	336	574	302	495	267	416	208	472
ADAM9_CCDS6112.1_ex8_8:38880694-38880717:+_5-4	ADAM9	TRUE	200	188	207	251	556	424	414	239	238	370	445	707	308	454	369	328	568	490	588	482	442	380	262	493	392	384	276	575
ADAM9_CCDS6112.1_ex4_8:38873691-38873714:+_5-2	ADAM9	FALSE	302	330	236	307	654	469	534	483	683	415	333	593	407	544	511	466	495	585	502	508	450	457	270	783	393	391	308	481
ADAM9_CCDS6112.1_ex10_8:38884255-38884278:+_5-5	ADAM9	FALSE	62	82	112	109	143	186	255	286	156	203	168	184	80	76	110	240	117	267	132	41	102	235	131	117	86	215	96	211
ADAM9_CCDS6112.1_ex4_8:38873645-38873668:+_5-1	ADAM9	TRUE	205	259	264	318	391	185	470	211	378	425	342	508	160	334	247	340	347	452	511	467	375	399	260	443	251	361	261	416
ADAMDEC1_CCDS55212.1_ex3_8:24254851-24254874:+_5-1	ADAMDEC1	FALSE	159	211	113	233	330	261	325	181	533	272	389	327	317	282	267	349	278	454	295	395	255	373	252	218	421	402	258	396
ADAMDEC1_CCDS55212.1_ex3_8:24254933-24254956:-_5-2	ADAMDEC1	TRUE	109	99	109	127	164	103	233	124	309	191	170	210	166	143	179	135	211	344	195	192	279	182	158	228	125	170	189	285
ADAMDEC1_CCDS55212.1_ex6_8:24256397-24256420:+_5-4	ADAMDEC1	FALSE	186	314	250	374	581	365	609	517	527	282	490	568	333	463	434	379	560	567	370	323	457	427	306	673	438	363	233	414
ADAMDEC1_CCDS55212.1_ex4_8:24255224-24255247:+_5-3	ADAMDEC1	TRUE	150	238	152	374	362	191	470	404	537	364	314	411	142	391	276	317	560	360	270	272	318	429	166	383	241	396	218	422
ADAMDEC1_CCDS55212.1_ex6_8:24256464-24256487:-_5-5	ADAMDEC1	FALSE	293	242	273	306	398	212	459	574	655	430	389	606	327	408	395	425	294	650	389	490	331	368	393	580	322	384	224	579
ADAMTS1_CCDS33524.1_ex8_21:28216698-28216721:-_5-3	ADAMTS1	TRUE	352	221	270	290	554	375	422	398	288	351	385	471	210	526	366	430	465	559	345	398	319	351	221	374	399	416	298	539
ADAMTS1_CCDS33524.1_ex7_21:28214893-28214916:+_5-2	ADAMTS1	FALSE	284	396	322	440	540	467	576	586	814	481	705	706	435	631	502	700	611	706	699	518	601	880	612	618	596	613	438	613
ADAMTS1_CCDS33524.1_ex8_21:28216944-28216967:-_5-4	ADAMTS1	FALSE	313	268	316	285	399	344	451	376	264	309	368	310	292	373	388	347	479	495	397	509	217	364	371	286	426	364	308	557
ADAMTS1_CCDS33524.1_ex8_21:28217117-28217140:+_5-5	ADAMTS1	TRUE	256	301	262	286	534	413	463	383	362	486	611	316	366	520	483	493	575	675	593	465	318	415	292	766	578	487	239	615
ADAMTS1_CCDS33524.1_ex7_21:28214821-28214844:-_5-1	ADAMTS1	FALSE	169	170	171	247	325	360	360	258	292	263	365	289	274	253	285	327	301	408	203	237	285	201	184	360	210	201	107	313
ADAMTS10_CCDS12206.1_ex10_19:8654774-8654797:-_5-2	ADAMTS10	TRUE	193	197	228	238	265	233	308	313	456	383	264	448	212	368	263	392	378	306	209	193	268	317	267	217	499	359	144	524
ADAMTS10_CCDS12206.1_ex10_19:8654793-8654816:+_5-3	ADAMTS10	FALSE	120	87	80	117	270	111	270	126	136	196	232	140	156	200	262	234	144	161	226	145	331	199	127	423	256	201	129	241
ADAMTS10_CCDS12206.1_ex11_19:8656728-8656751:+_5-4	ADAMTS10	FALSE	458	435	343	512	826	402	699	690	831	612	633	732	579	789	579	658	940	889	668	721	665	700	563	792	727	657	523	593
ADAMTS10_CCDS12206.1_ex12_19:8656940-8656963:-_5-5	ADAMTS10	FALSE	307	273	317	280	361	297	356	463	485	357	356	420	293	291	545	434	407	413	524	436	312	439	247	381	443	419	307	585
ADAMTS10_CCDS12206.1_ex9_19:8654418-8654441:+_5-1	ADAMTS10	TRUE	183	125	189	202	434	259	309	397	297	257	358	259	172	287	127	211	397	313	390	264	278	273	156	340	242	281	268	371
ADAMTS12_CCDS34140.1_ex18_5:33662032-33662055:+_5-4	ADAMTS12	TRUE	281	178	378	220	333	267	577	308	518	304	452	300	347	405	294	417	440	458	570	371	364	439	345	491	346	299	184	482
ADAMTS12_CCDS34140.1_ex11_5:33630981-33631004:-_5-2	ADAMTS12	FALSE	246	215	225	187	385	234	400	646	417	401	401	341	186	215	257	281	443	516	417	440	373	506	273	371	262	425	253	365
ADAMTS12_CCDS34140.1_ex10_5:33624413-33624436:-_5-1	ADAMTS12	FALSE	376	395	359	425	477	589	654	503	692	358	480	486	468	667	687	641	755	607	634	628	594	521	437	555	643	654	407	659
ADAMTS12_CCDS34140.1_ex15_5:33649065-33649088:-_5-3	ADAMTS12	FALSE	353	282	280	227	335	593	531	449	496	434	659	434	254	569	466	538	667	664	416	510	429	487	363	399	515	451	326	465
ADAMTS12_CCDS34140.1_ex21_5:33751551-33751574:-_5-5	ADAMTS12	TRUE	207	201	207	221	450	229	395	234	400	428	275	363	265	421	358	329	435	442	477	312	257	440	249	360	323	395	189	382
ADAMTS13_CCDS6970.1_ex5_9:136291337-136291360:+_5-1	ADAMTS13	TRUE	212	136	67	298	339	244	340	250	390	340	281	542	209	321	274	441	455	289	372	186	286	349	186	396	324	305	220	418
ADAMTS13_CCDS6970.1_ex16_9:136307525-136307548:+_5-5	ADAMTS13	FALSE	94	137	175	195	225	235	234	98	311	213	216	255	113	145	113	216	227	315	185	204	134	142	163	363	211	231	187	316
ADAMTS13_CCDS6970.1_ex11_9:136301962-136301985:-_5-3	ADAMTS13	TRUE	153	167	164	212	402	225	353	295	188	318	228	260	230	244	245	272	378	298	230	193	253	237	220	347	187	183	181	345
ADAMTS13_CCDS6970.1_ex15_9:136305475-136305498:+_5-4	ADAMTS13	FALSE	375	355	409	407	776	426	523	604	527	554	660	472	537	843	588	530	758	741	786	521	392	595	563	509	632	554	311	779
ADAMTS13_CCDS6970.1_ex9_9:136298627-136298650:+_5-2	ADAMTS13	FALSE	312	226	320	345	495	506	428	589	547	429	407	425	482	314	466	452	453	552	525	411	397	365	342	485	491	461	324	562
ADAMTS14_CCDS7306.1_ex2_10:72462153-72462176:+_5-2	ADAMTS14	TRUE	345	400	300	461	544	420	582	616	516	532	664	517	377	534	552	524	615	674	501	408	542	648	505	672	567	534	287	654
ADAMTS14_CCDS7306.1_ex1_10:72434596-72434619:-_5-1	ADAMTS14	FALSE	275	237	288	429	574	377	331	762	612	356	485	610	352	393	454	371	717	549	495	462	359	429	438	629	502	430	309	500
ADAMTS14_CCDS7306.1_ex10_10:72498624-72498647:+_5-5	ADAMTS14	FALSE	245	158	155	239	431	257	480	408	333	474	302	467	197	358	239	444	416	388	333	373	411	331	299	411	476	458	195	525
ADAMTS14_CCDS7306.1_ex4_10:72489096-72489119:+_5-3	ADAMTS14	FALSE	247	279	343	246	443	274	431	436	316	352	419	350	282	402	412	376	424	343	421	449	448	452	304	452	327	477	189	432
ADAMTS14_CCDS7306.1_ex5_10:72489865-72489888:-_5-4	ADAMTS14	TRUE	267	134	201	308	361	329	519	380	376	260	385	446	343	459	299	307	474	504	517	337	323	511	291	479	278	323	276	430
ADAMTS15_CCDS8488.1_ex0_11:130319428-130319451:-_5-4	ADAMTS15	FALSE	356	408	402	381	720	546	558	732	848	643	553	679	415	466	408	652	569	535	630	498	401	752	598	701	538	568	291	741
ADAMTS15_CCDS8488.1_ex0_11:130318971-130318994:+_5-1	ADAMTS15	FALSE	260	271	206	147	577	321	553	371	634	498	514	568	268	528	397	470	585	640	587	459	374	576	413	531	422	511	272	578
ADAMTS15_CCDS8488.1_ex0_11:130319506-130319529:+_5-5	ADAMTS15	TRUE	280	297	317	315	466	389	578	471	466	475	409	514	341	306	399	428	484	641	397	446	391	602	394	430	362	487	230	568
ADAMTS15_CCDS8488.1_ex0_11:130319244-130319267:-_5-2	ADAMTS15	FALSE	345	286	287	286	514	384	659	445	482	519	559	557	470	787	439	706	641	573	566	528	406	432	309	442	615	896	265	523
ADAMTS15_CCDS8488.1_ex0_11:130319284-130319307:+_5-3	ADAMTS15	TRUE	327	293	323	360	534	404	477	580	689	511	605	695	408	456	469	590	503	534	653	504	418	448	369	611	553	596	337	802
ADAMTS16_CCDS43299.1_ex3_5:5182257-5182280:-_5-2	ADAMTS16	TRUE	188	205	262	276	393	219	400	612	389	410	496	281	298	433	354	332	417	408	450	477	351	275	321	351	433	333	173	379
ADAMTS16_CCDS43299.1_ex6_5:5190178-5190201:-_5-4	ADAMTS16	FALSE	212	256	285	251	372	353	493	402	401	550	452	599	419	425	312	528	588	557	401	364	267	575	429	440	526	640	260	545
ADAMTS16_CCDS43299.1_ex4_5:5186342-5186365:+_5-3	ADAMTS16	TRUE	170	224	142	220	372	200	242	209	407	401	274	455	248	214	295	348	253	341	412	302	439	341	171	379	369	350	209	345
ADAMTS16_CCDS43299.1_ex10_5:5222914-5222937:-_5-5	ADAMTS16	FALSE	435	359	282	426	513	351	577	433	743	394	618	622	327	555	385	623	634	632	706	574	519	512	381	482	535	547	335	536
ADAMTS16_CCDS43299.1_ex2_5:5146273-5146296:-_5-1	ADAMTS16	FALSE	284	357	390	416	683	467	488	683	680	467	668	666	536	593	506	697	744	709	632	551	343	568	392	674	559	592	363	625
ADAMTS17_CCDS10383.1_ex10_15:100672341-100672364:-_5-1	ADAMTS17	TRUE	191	248	230	288	386	253	418	360	473	460	477	472	222	478	349	377	479	348	575	391	322	456	309	272	450	420	251	517
ADAMTS17_CCDS10383.1_ex18_15:100821481-100821504:+_5-4	ADAMTS17	FALSE	330	303	342	273	546	323	626	435	745	396	548	544	343	529	550	408	528	686	485	597	415	561	362	295	495	479	283	628
ADAMTS17_CCDS10383.1_ex16_15:100801738-100801761:-_5-2	ADAMTS17	FALSE	173	157	155	193	200	151	160	373	165	200	261	198	116	235	161	183	188	505	310	249	196	317	229	160	269	294	160	312
ADAMTS17_CCDS10383.1_ex17_15:100802552-100802575:+_5-3	ADAMTS17	TRUE	176	181	231	144	311	221	366	284	215	266	411	326	366	219	229	406	380	299	380	302	344	331	379	378	260	348	163	546
ADAMTS17_CCDS10383.1_ex20_15:100881539-100881562:+_5-5	ADAMTS17	FALSE	272	245	355	303	408	501	544	518	537	495	458	419	394	506	425	378	589	586	496	545	329	617	430	591	611	406	313	620
ADAMTS18_CCDS10926.1_ex21_16:77468313-77468336:-_5-5	ADAMTS18	TRUE	230	154	227	235	322	259	376	322	474	290	278	475	175	416	240	334	432	282	225	290	205	370	250	287	331	309	228	396
ADAMTS18_CCDS10926.1_ex20_16:77465324-77465347:+_5-4	ADAMTS18	FALSE	508	570	419	420	601	454	635	798	616	615	650	836	483	647	595	788	861	773	557	444	573	825	441	884	456	683	419	591
ADAMTS18_CCDS10926.1_ex11_16:77369719-77369742:+_5-1	ADAMTS18	TRUE	322	401	319	384	628	398	633	608	583	597	598	764	341	575	637	683	646	554	598	505	372	573	624	668	530	484	403	683
ADAMTS18_CCDS10926.1_ex19_16:77401459-77401482:-_5-3	ADAMTS18	FALSE	348	302	405	337	659	477	663	589	516	546	619	831	418	625	586	592	511	732	841	428	544	662	458	773	920	554	427	751
ADAMTS18_CCDS10926.1_ex13_16:77387708-77387731:-_5-2	ADAMTS18	FALSE	149	102	132	144	248	100	338	398	368	166	178	365	232	285	242	316	302	377	286	245	213	169	205	372	317	230	144	317
ADAMTS19_CCDS4146.1_ex1_5:128796950-128796973:-_5-1	ADAMTS19	TRUE	280	302	287	287	385	316	440	415	368	471	405	493	361	398	387	477	608	540	344	433	312	458	303	438	510	440	236	642
ADAMTS19_CCDS4146.1_ex2_5:128844844-128844867:-_5-5	ADAMTS19	FALSE	341	307	247	376	573	264	496	558	406	469	422	616	400	541	406	472	561	498	455	455	352	460	505	566	321	411	244	424
ADAMTS19_CCDS4146.1_ex1_5:128797285-128797308:-_5-4	ADAMTS19	FALSE	278	241	288	315	412	360	570	593	444	464	504	662	288	310	407	432	417	453	406	581	358	619	298	448	399	674	357	508
ADAMTS19_CCDS4146.1_ex1_5:128797010-128797033:+_5-2	ADAMTS19	TRUE	316	269	232	346	410	264	639	322	511	547	408	549	354	608	412	511	472	497	421	549	492	586	279	556	488	504	202	696
ADAMTS19_CCDS4146.1_ex1_5:128797198-128797221:-_5-3	ADAMTS19	FALSE	248	312	189	262	434	382	454	321	468	417	524	483	387	463	344	502	423	726	381	307	408	386	451	446	370	369	269	495
ADAMTS2_CCDS34311.1_ex9_5:178771037-178771060:-_5-4	ADAMTS2	FALSE	449	415	482	496	911	485	803	710	815	728	661	856	621	653	685	691	796	1094	748	530	800	679	523	618	787	710	431	856
ADAMTS2_CCDS34311.1_ex9_5:178771078-178771101:-_5-5	ADAMTS2	FALSE	219	399	326	316	483	391	711	493	560	442	453	425	325	473	507	492	597	716	679	352	500	537	386	847	359	485	298	545
ADAMTS2_CCDS34311.1_ex8_5:178700043-178700066:-_5-2	ADAMTS2	TRUE	377	499	430	502	826	558	600	622	511	520	489	677	549	568	540	725	539	777	619	652	631	585	526	633	684	518	383	714
ADAMTS2_CCDS34311.1_ex9_5:178770991-178771014:-_5-3	ADAMTS2	TRUE	216	281	272	250	364	329	349	247	307	525	411	336	249	364	381	462	474	412	371	449	304	338	370	389	499	557	190	529
ADAMTS2_CCDS34311.1_ex8_5:178699959-178699982:+_5-1	ADAMTS2	FALSE	274	167	246	238	545	344	313	478	411	272	391	486	362	403	307	421	494	513	484	281	317	308	220	627	288	291	200	422
ADAMTS20_CCDS31778.2_ex37_12:43944866-43944889:+_5-3	ADAMTS20	TRUE	407	327	312	404	552	424	575	323	528	490	391	579	341	576	558	625	574	765	443	543	332	584	442	598	575	629	249	702
ADAMTS20_CCDS31778.2_ex37_12:43944919-43944942:+_5-4	ADAMTS20	TRUE	203	241	216	271	403	284	355	180	329	385	328	347	205	309	387	349	410	348	610	252	286	248	214	367	337	261	166	446
ADAMTS20_CCDS31778.2_ex37_12:43944714-43944737:+_5-2	ADAMTS20	FALSE	301	264	254	159	288	236	516	331	294	422	479	429	297	481	350	354	458	624	370	313	370	467	285	350	340	400	306	534
ADAMTS20_CCDS31778.2_ex27_12:43847726-43847749:-_5-1	ADAMTS20	FALSE	123	241	258	262	307	398	336	173	497	417	222	298	277	523	450	417	433	493	483	409	423	411	326	422	556	278	240	444
ADAMTS20_CCDS31778.2_ex37_12:43945023-43945046:-_5-5	ADAMTS20	FALSE	366	344	368	370	533	236	565	547	630	398	560	550	421	621	423	541	440	404	605	529	329	515	316	510	454	615	377	669
ADAMTS3_CCDS3553.1_ex16_4:73188741-73188764:-_5-2	ADAMTS3	FALSE	217	286	198	252	519	303	299	491	486	409	258	532	215	237	242	382	287	438	395	264	300	418	402	302	539	380	190	499
ADAMTS3_CCDS3553.1_ex12_4:73184373-73184396:+_5-1	ADAMTS3	FALSE	163	143	177	172	247	213	267	301	132	219	276	316	140	233	117	226	301	310	258	257	245	238	117	151	284	233	248	245
ADAMTS3_CCDS3553.1_ex19_4:73414287-73414310:-_5-5	ADAMTS3	FALSE	38	51	52	99	139	41	133	113	88	116	69	146	58	140	119	103	106	138	110	85	112	83	177	199	111	91	72	142
ADAMTS3_CCDS3553.1_ex17_4:73205394-73205417:-_5-4	ADAMTS3	TRUE	245	191	145	209	381	279	329	298	323	447	305	265	271	407	223	273	435	391	450	325	209	357	332	300	271	388	229	352
ADAMTS3_CCDS3553.1_ex16_4:73188766-73188789:+_5-3	ADAMTS3	TRUE	117	152	92	179	169	109	167	144	305	240	144	229	111	135	253	158	195	288	251	214	189	274	84	229	133	223	123	364
ADAMTS4_CCDS1223.1_ex8_1:161168100-161168123:-_5-5	ADAMTS4	TRUE	342	256	435	373	495	375	726	665	642	869	403	533	466	406	487	515	650	600	506	488	463	503	449	637	558	416	549	793
ADAMTS4_CCDS1223.1_ex8_1:161167945-161167968:-_5-4	ADAMTS4	FALSE	204	168	190	170	272	275	283	291	394	248	281	413	254	185	164	388	254	244	379	202	216	448	182	287	330	348	107	422
ADAMTS4_CCDS1223.1_ex6_1:161166054-161166077:+_5-1	ADAMTS4	FALSE	312	270	279	293	419	285	482	540	553	476	457	449	344	462	332	336	596	713	240	540	269	327	417	458	490	399	310	599
ADAMTS4_CCDS1223.1_ex8_1:161167821-161167844:+_5-2	ADAMTS4	FALSE	222	194	214	312	275	213	360	529	419	209	381	468	252	567	239	304	406	300	387	439	209	458	315	457	283	357	224	400
ADAMTS4_CCDS1223.1_ex8_1:161167855-161167878:+_5-3	ADAMTS4	TRUE	372	336	323	486	555	401	762	404	605	635	497	865	514	761	544	716	694	639	451	680	382	619	471	552	567	591	328	788
ADAMTS5_CCDS13579.1_ex7_21:28338430-28338453:-_5-4	ADAMTS5	FALSE	337	257	265	348	445	324	512	619	559	598	413	372	293	321	197	403	427	568	380	526	412	639	396	633	361	518	356	572
ADAMTS5_CCDS13579.1_ex7_21:28338456-28338479:-_5-5	ADAMTS5	FALSE	508	596	569	600	967	705	985	1076	852	719	773	941	556	859	733	898	1018	1328	1025	683	907	922	419	1041	934	814	704	845
ADAMTS5_CCDS13579.1_ex7_21:28338068-28338091:+_5-2	ADAMTS5	FALSE	340	415	346	455	510	335	606	572	664	610	554	831	385	467	560	483	687	708	579	577	783	515	426	659	481	509	380	630
ADAMTS5_CCDS13579.1_ex7_21:28337853-28337876:-_5-1	ADAMTS5	TRUE	332	335	425	470	638	348	682	651	597	472	532	586	432	795	481	653	811	625	625	532	657	911	480	860	459	728	353	806
ADAMTS5_CCDS13579.1_ex7_21:28338120-28338143:-_5-3	ADAMTS5	TRUE	351	323	304	405	610	583	345	282	505	459	613	540	377	582	441	543	704	590	621	488	479	359	435	878	698	648	404	716
ADAMTS6_CCDS3983.2_ex14_5:64587169-64587192:+_5-1	ADAMTS6	TRUE	282	158	220	252	381	320	306	242	359	368	225	452	231	321	328	321	427	371	312	349	263	339	158	331	452	355	219	416
ADAMTS6_CCDS3983.2_ex22_5:64766627-64766650:-_5-5	ADAMTS6	FALSE	36	28	72	82	40	91	117	56	58	39	104	51	61	72	81	103	138	265	102	140	87	80	43	88	52	78	32	112
ADAMTS6_CCDS3983.2_ex18_5:64747437-64747460:-_5-3	ADAMTS6	FALSE	284	193	190	170	219	273	281	525	301	401	415	476	208	267	454	316	257	331	233	431	337	371	379	348	314	267	335	407
ADAMTS6_CCDS3983.2_ex18_5:64747404-64747427:+_5-2	ADAMTS6	FALSE	333	355	242	220	441	384	386	403	773	526	402	373	204	398	527	510	487	490	551	381	589	451	222	420	454	344	298	543
ADAMTS6_CCDS3983.2_ex20_5:64748559-64748582:+_5-4	ADAMTS6	TRUE	280	268	379	246	540	342	439	282	495	449	414	539	245	633	397	399	525	410	439	477	255	520	282	515	449	374	251	480
ADAMTS7_CCDS32303.1_ex9_15:79064105-79064128:-_5-1	ADAMTS7	FALSE	301	342	317	505	504	443	355	509	584	405	410	589	448	589	307	558	811	591	528	552	448	417	343	776	377	464	338	678
ADAMTS7_CCDS32303.1_ex22_15:79092825-79092848:+_5-5	ADAMTS7	TRUE	129	189	171	152	235	270	345	239	239	337	215	338	140	311	288	278	317	320	288	279	205	286	182	161	292	301	136	486
ADAMTS7_CCDS32303.1_ex22_15:79092656-79092679:-_5-3	ADAMTS7	TRUE	255	330	316	391	528	525	374	404	444	439	408	690	364	519	481	518	618	407	570	486	643	383	405	544	370	419	415	608
ADAMTS7_CCDS32303.1_ex22_15:79092726-79092749:-_5-4	ADAMTS7	FALSE	113	193	138	162	217	156	269	393	236	246	235	186	216	225	166	240	327	285	221	223	160	173	144	209	287	221	101	310
ADAMTS7_CCDS32303.1_ex9_15:79064126-79064149:+_5-2	ADAMTS7	FALSE	256	258	242	222	440	274	595	547	517	393	275	582	265	368	425	362	492	664	467	337	427	565	259	676	467	355	396	462
ADAMTS8_CCDS41732.1_ex8_11:130297539-130297562:+_5-4	ADAMTS8	FALSE	295	309	227	388	658	471	646	583	920	530	550	669	388	510	475	571	643	585	614	560	474	669	601	757	500	536	272	577
ADAMTS8_CCDS41732.1_ex7_11:130289049-130289072:-_5-2	ADAMTS8	FALSE	251	240	227	276	416	209	455	349	387	479	482	421	276	433	291	359	426	558	301	307	271	219	309	287	466	346	240	428
ADAMTS8_CCDS41732.1_ex8_11:130297925-130297948:-_5-5	ADAMTS8	FALSE	220	351	255	283	391	410	438	415	458	551	422	654	320	658	500	500	551	495	424	411	368	513	507	572	540	387	392	514
ADAMTS8_CCDS41732.1_ex6_11:130286869-130286892:-_5-1	ADAMTS8	TRUE	175	218	210	260	473	393	469	449	324	480	414	623	202	511	367	407	517	491	563	575	317	458	387	477	295	370	323	544
ADAMTS8_CCDS41732.1_ex8_11:130297460-130297483:-_5-3	ADAMTS8	TRUE	297	240	222	335	377	190	396	254	410	446	346	514	227	308	451	381	267	466	479	606	215	310	156	501	350	399	244	502
ADAMTS9_CCDS2903.1_ex37_3:64672579-64672602:+_5-4	ADAMTS9	FALSE	243	301	257	252	515	270	394	532	412	349	488	532	351	461	280	388	449	487	438	351	246	382	370	480	387	375	269	494
ADAMTS9_CCDS2903.1_ex37_3:64672353-64672376:+_5-1	ADAMTS9	TRUE	404	454	439	522	673	509	679	756	755	767	797	903	588	596	647	875	848	859	736	682	762	800	601	1095	620	786	621	788
ADAMTS9_CCDS2903.1_ex37_3:64672605-64672628:+_5-5	ADAMTS9	FALSE	147	108	67	147	180	186	212	128	304	202	184	193	114	185	273	238	227	197	284	105	232	181	359	181	181	264	136	457
ADAMTS9_CCDS2903.1_ex37_3:64672536-64672559:+_5-3	ADAMTS9	FALSE	106	147	131	195	272	116	187	265	152	199	238	316	199	182	234	181	171	320	159	265	263	250	96	130	191	179	168	291
ADAMTS9_CCDS2903.1_ex37_3:64672393-64672416:+_5-2	ADAMTS9	TRUE	273	352	314	467	425	301	430	567	491	455	488	524	424	498	470	549	566	530	457	353	312	450	394	291	411	420	330	683
ADAMTSL1_CCDS47954.1_ex1_9:18504883-18504906:-_5-1	ADAMTSL1	FALSE	148	175	210	213	322	112	259	284	211	316	244	292	183	225	282	275	291	252	271	371	321	169	97	281	268	166	215	328
ADAMTSL1_CCDS47954.1_ex4_9:18622320-18622343:-_5-4	ADAMTSL1	TRUE	360	499	404	467	781	453	798	756	632	615	691	638	488	671	593	635	710	882	705	562	423	747	372	693	516	621	512	572
ADAMTSL1_CCDS47954.1_ex3_9:18574175-18574198:-_5-2	ADAMTSL1	TRUE	198	247	205	327	541	301	346	292	359	385	364	409	357	450	385	386	396	498	278	474	354	519	218	518	435	408	225	362
ADAMTSL1_CCDS47954.1_ex4_9:18622347-18622370:-_5-5	ADAMTSL1	FALSE	290	347	219	509	602	325	702	811	498	492	753	699	518	688	572	504	683	563	455	584	472	652	353	576	446	494	405	519
ADAMTSL1_CCDS47954.1_ex4_9:18622270-18622293:+_5-3	ADAMTSL1	FALSE	191	121	151	176	201	120	211	140	155	180	337	261	146	186	159	272	184	146	92	248	206	202	111	241	223	166	91	275
ADAMTSL2_CCDS6976.1_ex5_9:136405999-136406022:-_5-2	ADAMTSL2	TRUE	344	254	268	380	562	370	562	491	523	648	533	619	399	598	418	509	659	668	552	513	429	313	477	750	623	409	272	552
ADAMTSL2_CCDS6976.1_ex9_9:136420673-136420696:+_5-5	ADAMTSL2	FALSE	262	250	356	233	439	393	449	393	343	308	435	532	226	390	326	358	436	564	413	485	373	421	211	329	448	465	147	424
ADAMTSL2_CCDS6976.1_ex5_9:136406081-136406104:-_5-3	ADAMTSL2	TRUE	271	185	319	289	425	163	302	347	365	296	445	338	299	262	458	377	366	464	309	414	357	274	237	414	598	426	207	579
ADAMTSL2_CCDS6976.1_ex6_9:136409653-136409676:+_5-4	ADAMTSL2	FALSE	289	286	331	286	556	451	401	466	500	361	522	527	330	365	434	666	560	792	578	603	520	558	469	380	434	518	308	585
ADAMTSL2_CCDS6976.1_ex3_9:136404947-136404970:-_5-1	ADAMTSL2	FALSE	281	232	334	264	324	227	612	386	416	416	532	519	239	505	398	440	509	568	495	541	309	482	395	340	455	466	319	534
ADAMTSL3_CCDS10326.1_ex12_15:84566626-84566649:-_5-3	ADAMTSL3	FALSE	390	364	352	404	585	377	626	384	399	465	570	625	297	608	658	521	712	584	580	477	343	519	416	713	520	598	364	597
ADAMTSL3_CCDS10326.1_ex7_15:84539605-84539628:-_5-2	ADAMTSL3	FALSE	126	240	201	298	219	205	312	393	457	130	237	336	197	192	312	261	210	270	170	189	260	208	87	212	299	376	109	291
ADAMTSL3_CCDS10326.1_ex14_15:84582075-84582098:+_5-4	ADAMTSL3	TRUE	347	386	372	310	491	471	360	426	544	453	389	577	253	503	352	375	617	581	544	354	358	377	545	541	319	390	403	676
ADAMTSL3_CCDS10326.1_ex1_15:84373235-84373258:-_5-1	ADAMTSL3	TRUE	209	211	231	206	345	201	299	302	371	212	384	409	225	260	372	384	468	255	137	351	216	399	239	275	343	348	197	419
ADAMTSL3_CCDS10326.1_ex17_15:84611697-84611720:-_5-5	ADAMTSL3	FALSE	332	205	232	272	330	345	623	479	440	375	365	502	310	361	294	424	526	483	507	347	428	467	383	443	291	440	241	480
ADAMTSL4_CCDS30852.1_ex5_1:150527956-150527979:+_5-5	ADAMTSL4	FALSE	187	100	187	148	174	213	154	322	127	173	203	267	151	190	132	273	232	266	199	196	88	163	233	216	380	194	164	270
ADAMTSL4_CCDS30852.1_ex3_1:150526419-150526442:+_5-3	ADAMTSL4	TRUE	195	111	192	135	204	154	262	299	253	281	291	271	247	238	339	291	261	218	185	251	179	293	335	201	340	294	194	559
ADAMTSL4_CCDS30852.1_ex3_1:150526260-150526283:-_5-2	ADAMTSL4	FALSE	296	264	237	221	315	410	491	489	558	464	349	585	269	501	490	418	462	598	382	446	538	445	384	655	406	308	247	545
ADAMTSL4_CCDS30852.1_ex4_1:150526872-150526895:-_5-4	ADAMTSL4	FALSE	191	136	177	151	264	153	307	144	265	294	322	437	148	280	274	250	344	299	199	248	268	425	93	222	271	339	150	461
ADAMTSL4_CCDS30852.1_ex2_1:150525663-150525686:-_5-1	ADAMTSL4	TRUE	363	200	285	364	194	168	326	333	454	359	383	522	312	435	359	386	459	411	358	473	358	364	194	525	465	374	233	606
ADAMTSL5_CCDS12071.1_ex4_19:1507571-1507594:-_5-1	ADAMTSL5	FALSE	192	169	211	217	345	317	327	170	598	323	289	407	321	397	368	369	391	397	397	329	323	347	180	410	473	228	241	567
ADAMTSL5_CCDS12071.1_ex5_19:1507995-1508018:-_5-3	ADAMTSL5	TRUE	183	117	83	141	215	185	213	363	290	131	187	294	214	139	198	204	247	199	208	212	255	244	214	272	227	214	182	493
ADAMTSL5_CCDS12071.1_ex5_19:1508100-1508123:-_5-4	ADAMTSL5	TRUE	275	244	319	218	461	312	355	316	417	324	283	442	322	365	307	377	329	392	544	301	221	393	366	387	356	368	339	588
ADAMTSL5_CCDS12071.1_ex4_19:1507616-1507639:+_5-2	ADAMTSL5	FALSE	202	190	266	238	374	290	377	476	286	406	377	405	244	342	276	437	334	385	392	311	306	399	143	384	351	369	311	494
ADAMTSL5_CCDS12071.1_ex9_19:1510704-1510727:-_5-5	ADAMTSL5	FALSE	302	323	224	285	527	242	469	402	541	441	502	514	201	599	343	651	644	533	470	514	309	474	374	585	634	620	320	679
ADAP1_CCDS5318.1_ex5_7:943876-943899:+_5-2	ADAP1	FALSE	290	292	282	456	502	362	586	493	423	355	427	636	332	621	480	472	622	654	661	565	274	608	438	388	277	543	272	492
ADAP1_CCDS5318.1_ex7_7:959661-959684:-_5-5	ADAP1	FALSE	247	236	360	215	445	246	464	314	519	506	470	568	192	527	340	458	507	483	352	338	345	450	301	479	483	460	175	536
ADAP1_CCDS5318.1_ex5_7:943836-943859:+_5-1	ADAP1	TRUE	208	301	286	297	485	365	515	482	641	435	444	821	378	616	593	538	577	559	440	469	497	578	456	443	527	421	340	573
ADAP1_CCDS5318.1_ex6_7:944797-944820:-_5-3	ADAP1	FALSE	188	217	154	191	365	294	343	182	579	265	260	320	200	207	337	453	292	217	328	302	166	276	220	287	380	264	114	526
ADAP1_CCDS5318.1_ex7_7:959643-959666:-_5-4	ADAP1	TRUE	164	114	217	115	233	155	287	284	160	267	413	159	199	299	197	284	235	357	364	290	220	276	210	189	308	237	102	405
ADAP2_CCDS11261.1_ex1_17:29250066-29250089:+_5-1	ADAP2	FALSE	159	137	157	162	186	150	279	158	214	384	325	245	98	255	268	212	256	155	277	305	135	240	103	335	228	356	121	452
ADAP2_CCDS11261.1_ex4_17:29261192-29261215:+_5-3	ADAP2	TRUE	171	162	193	187	190	109	326	168	272	335	151	336	128	197	254	287	223	155	223	226	191	325	176	266	301	199	124	406
ADAP2_CCDS11261.1_ex3_17:29258927-29258950:+_5-2	ADAP2	TRUE	193	161	142	229	355	185	345	263	224	235	177	374	213	359	207	262	347	367	339	217	302	230	101	284	148	299	166	387
ADAP2_CCDS11261.1_ex5_17:29271969-29271992:+_5-4	ADAP2	FALSE	67	36	25	48	97	39	55	56	88	48	115	65	11	150	83	89	122	130	43	116	74	86	85	63	109	81	78	97
ADAP2_CCDS11261.1_ex5_17:29272043-29272066:-_5-5	ADAP2	FALSE	66	26	45	84	154	56	57	176	238	113	77	84	70	84	57	83	108	201	69	64	118	50	59	91	67	113	79	156
ADAR_CCDS1071.1_ex12_1:154570948-154570971:-_5-1	ADAR	FALSE	191	160	153	144	175	155	161	236	422	247	335	223	141	171	279	216	227	185	173	190	251	126	178	260	342	199	116	374
ADAR_CCDS1071.1_ex12_1:154571029-154571052:+_5-2	ADAR	FALSE	232	140	91	179	319	221	386	163	238	278	265	216	209	176	175	322	278	204	237	276	324	227	153	276	297	218	111	347
ADAR_CCDS1071.1_ex13_1:154573559-154573582:+_5-3	ADAR	FALSE	286	195	272	249	255	394	352	304	277	266	369	514	273	167	392	434	344	346	314	423	353	446	231	475	548	468	181	498
ADAR_CCDS1071.1_ex13_1:154573584-154573607:+_5-4	ADAR	TRUE	163	240	178	139	230	133	322	217	160	319	268	328	147	310	313	267	298	299	248	456	302	261	211	407	275	371	132	404
ADAR_CCDS1071.1_ex13_1:154573633-154573656:+_5-5	ADAR	TRUE	124	146	143	139	203	248	241	131	229	263	306	308	165	312	221	281	279	281	113	293	197	254	142	149	289	302	137	362
ADARB1_CCDS33589.1_ex1_21:46596181-46596204:-_5-1	ADARB1	FALSE	192	243	199	249	355	344	474	215	297	380	373	215	228	303	401	344	385	427	374	257	312	466	118	394	426	451	207	386
ADARB1_CCDS33589.1_ex1_21:46596304-46596327:-_5-2	ADARB1	TRUE	230	207	322	327	341	346	397	358	306	480	528	549	351	286	347	435	425	391	379	427	331	472	312	298	351	322	321	503
ADARB1_CCDS33589.1_ex2_21:46600312-46600335:-_5-5	ADARB1	TRUE	311	362	378	375	660	408	521	563	498	536	471	544	347	489	546	609	642	715	525	639	550	676	439	623	497	605	221	687
ADARB1_CCDS33589.1_ex1_21:46596330-46596353:+_5-3	ADARB1	FALSE	262	158	270	210	354	195	298	429	434	394	412	540	253	517	314	270	478	443	353	372	231	477	241	405	389	420	255	399
ADARB1_CCDS33589.1_ex1_21:46596401-46596424:+_5-4	ADARB1	FALSE	234	246	254	286	426	459	556	378	555	454	358	483	243	428	423	384	547	517	506	600	544	553	347	402	394	511	432	561
ADARB2_CCDS7058.1_ex7_10:1405639-1405662:+_5-3	ADARB2	TRUE	293	252	254	277	444	355	427	392	462	409	457	549	237	619	419	499	506	612	452	430	429	301	237	699	482	489	314	465
ADARB2_CCDS7058.1_ex7_10:1405459-1405482:+_5-2	ADARB2	TRUE	323	547	375	564	586	446	785	649	888	781	816	673	585	708	876	793	981	1065	800	719	472	833	679	592	805	755	443	916
ADARB2_CCDS7058.1_ex7_10:1405351-1405374:+_5-1	ADARB2	FALSE	327	461	341	349	622	363	664	758	611	513	578	525	441	656	523	509	615	812	691	511	466	627	480	646	366	494	301	554
ADARB2_CCDS7058.1_ex7_10:1405818-1405841:+_5-4	ADARB2	FALSE	91	92	111	68	163	107	193	78	88	130	121	117	48	136	162	108	119	227	128	166	125	117	51	118	52	163	38	171
ADARB2_CCDS7058.1_ex7_10:1405853-1405876:-_5-5	ADARB2	FALSE	283	292	301	416	520	350	509	676	687	402	430	694	461	625	484	588	686	595	505	447	411	564	447	728	453	589	416	597
ADAT1_CCDS10922.1_ex4_16:75646727-75646750:+_5-2	ADAT1	FALSE	276	254	181	301	466	299	367	369	253	457	352	459	254	215	441	432	325	489	435	355	461	352	251	493	445	397	269	461
ADAT1_CCDS10922.1_ex7_16:75654170-75654193:-_5-4	ADAT1	FALSE	195	173	148	158	498	286	402	274	387	262	328	278	168	233	183	276	502	424	302	235	428	439	303	398	305	288	137	367
ADAT1_CCDS10922.1_ex4_16:75646651-75646674:-_5-1	ADAT1	FALSE	133	113	83	105	146	116	158	65	96	192	85	175	174	147	200	153	132	268	105	198	178	263	165	272	159	159	99	215
ADAT1_CCDS10922.1_ex5_16:75651031-75651054:+_5-3	ADAT1	TRUE	224	314	224	275	464	340	372	487	491	289	321	408	256	223	483	339	424	515	353	504	356	402	291	489	391	320	284	474
ADAT1_CCDS10922.1_ex8_16:75654526-75654549:+_5-5	ADAT1	TRUE	279	150	197	222	413	257	305	426	448	429	415	400	271	336	302	308	432	417	384	381	387	353	249	476	285	370	230	444
ADAT2_CCDS43511.1_ex3_6:143755056-143755079:-_5-5	ADAT2	FALSE	180	199	207	207	206	284	335	149	334	300	397	359	160	384	297	312	310	347	439	248	240	332	170	387	398	287	137	332
ADAT2_CCDS43511.1_ex2_6:143753721-143753744:+_5-1	ADAT2	TRUE	218	172	220	173	55	346	200	79	332	450	491	351	42	291	347	390	210	148	246	586	129	293	68	520	399	524	156	569
ADAT2_CCDS43511.1_ex3_6:143755006-143755029:-_5-4	ADAT2	FALSE	157	164	152	43	35	185	174	125	239	274	445	370	56	212	243	249	272	117	140	360	128	286	74	235	348	351	141	375
ADAT2_CCDS43511.1_ex2_6:143753736-143753759:-_5-2	ADAT2	TRUE	160	188	144	154	212	309	277	267	286	305	240	286	213	259	182	349	285	395	231	260	318	248	211	372	242	195	118	422
ADAT2_CCDS43511.1_ex3_6:143754955-143754978:+_5-3	ADAT2	FALSE	170	148	161	46	8	124	64	129	151	259	213	115	46	204	177	262	116	59	65	358	42	203	145	182	313	242	109	300
ADAT3_CCDS12076.2_ex0_19:1912532-1912555:-_5-3	ADAT3	FALSE	255	169	170	48	78	78	77	112	98	348	319	197	28	143	227	284	160	121	114	322	124	181	101	211	369	246	128	367
ADAT3_CCDS12076.2_ex0_19:1912180-1912203:-_5-1	ADAT3	FALSE	402	230	295	140	126	295	96	190	285	545	523	470	120	395	563	648	274	76	253	536	192	394	43	335	579	535	94	622
ADAT3_CCDS12076.2_ex0_19:1912590-1912613:-_5-4	ADAT3	TRUE	311	177	250	130	93	217	206	103	238	550	375	188	131	289	298	324	203	166	191	469	170	220	129	382	467	450	177	526
ADAT3_CCDS12076.2_ex0_19:1912331-1912354:-_5-2	ADAT3	TRUE	492	298	419	258	197	262	259	185	244	585	572	445	125	478	647	630	371	331	395	536	206	469	85	332	582	675	277	879
ADAT3_CCDS12076.2_ex0_19:1912683-1912706:-_5-5	ADAT3	FALSE	297	81	288	43	63	233	76	93	174	308	374	312	44	131	308	315	154	54	22	317	105	141	39	227	343	406	83	635
sgADCK1_5	ADCK1	FALSE	269	364	374	558	640	335	506	601	663	628	674	582	333	651	522	511	672	735	734	496	519	522	432	713	480	489	356	617
ADCK1_CCDS45144.1_ex0_14:78285438-78285461:+_5-2	ADCK1	FALSE	302	284	305	241	442	406	506	384	399	479	377	718	328	523	393	711	469	652	562	288	398	501	327	566	554	514	262	570
sgADCK1_1	ADCK1	FALSE	326	372	302	346	596	405	771	659	554	441	606	708	560	700	500	734	639	640	454	591	508	605	563	766	618	656	252	657
sgADCK1_3	ADCK1	FALSE	299	271	318	277	506	276	426	256	545	409	483	539	307	511	436	410	556	463	570	404	391	443	299	595	489	296	392	554
ADCK1_CCDS45144.1_ex0_14:78285417-78285440:+_5-1	ADCK1	TRUE	501	532	342	458	564	589	538	507	767	657	664	879	542	506	568	650	666	884	433	554	552	904	448	543	566	714	331	732
ADCK1_CCDS45144.1_ex2_14:78353447-78353470:-_5-3	ADCK1	FALSE	230	173	227	243	295	321	435	479	415	304	464	315	278	451	349	358	381	337	297	534	334	338	279	484	466	362	248	459
ADCK1_CCDS45144.1_ex2_14:78353531-78353554:+_5-4	ADCK1	FALSE	197	169	250	238	356	242	407	333	464	382	370	393	308	388	334	425	553	389	307	419	325	467	196	389	301	353	235	397
sgADCK1_2	ADCK1	FALSE	344	274	272	269	286	238	260	305	360	371	470	442	329	540	360	469	355	416	482	568	318	356	231	626	504	516	196	597
sgADCK1_9	ADCK1	TRUE	366	401	352	401	526	357	522	668	507	464	534	517	414	420	629	572	612	582	508	552	251	578	423	484	592	526	316	633
ADCK1_CCDS45144.1_ex3_14:78365472-78365495:-_5-5	ADCK1	FALSE	298	262	310	288	334	250	428	371	404	309	320	399	247	301	347	214	267	506	539	305	232	358	345	261	335	357	266	395
ADCK2_CCDS5861.1_ex0_7:140373221-140373244:+_5-1	ADCK2	TRUE	156	167	106	133	226	165	247	254	433	191	232	205	103	188	368	147	194	256	270	400	178	225	326	198	117	200	148	372
ADCK2_CCDS5861.1_ex0_7:140373672-140373695:+_5-4	ADCK2	FALSE	291	154	177	229	436	306	282	191	708	485	341	403	274	447	266	293	343	348	185	294	423	360	245	442	451	366	168	554
sgADCK2_10	ADCK2	FALSE	547	423	488	368	881	437	508	684	532	615	608	704	543	680	495	734	735	577	649	724	429	421	420	793	605	633	514	934
sgADCK2_7	ADCK2	FALSE	196	236	155	278	178	426	311	264	178	203	321	349	183	333	308	390	400	491	375	400	194	372	290	446	408	428	181	500
sgADCK2_5	ADCK2	FALSE	186	66	66	34	5	92	47	37	59	98	115	6	34	47	249	62	119	62	28	156	16	124	33	23	214	220	12	612
sgADCK2_1	ADCK2	FALSE	304	212	261	252	249	209	267	280	437	425	249	351	234	306	233	395	428	364	243	434	212	381	148	581	399	364	218	469
sgADCK2_8	ADCK2	FALSE	212	299	184	265	306	195	205	333	409	490	403	489	148	263	311	377	300	420	442	422	200	445	296	508	416	378	222	477
ADCK2_CCDS5861.1_ex0_7:140373765-140373788:-_5-5	ADCK2	FALSE	233	195	290	285	369	382	351	444	255	390	313	414	293	401	377	373	362	474	469	382	436	336	323	422	275	286	288	407
ADCK2_CCDS5861.1_ex0_7:140373313-140373336:-_5-2	ADCK2	FALSE	145	178	189	263	283	202	356	446	300	471	394	439	233	390	326	320	450	488	344	274	312	394	162	420	392	268	191	521
ADCK2_CCDS5861.1_ex0_7:140373591-140373614:-_5-3	ADCK2	TRUE	249	228	269	338	292	286	516	384	375	284	438	475	315	405	326	380	512	610	425	426	358	442	285	662	264	312	183	657
ADCK5_CCDS34965.1_ex2_8:145608347-145608370:-_5-2	ADCK5	TRUE	412	332	384	388	569	463	632	579	670	597	612	688	451	596	531	555	674	653	616	471	442	556	471	414	556	557	206	691
sgADCK5_4	ADCK5	FALSE	277	282	257	279	286	345	422	346	447	463	566	460	358	572	325	359	531	472	372	381	311	426	326	588	530	513	341	624
sgADCK5_9	ADCK5	FALSE	237	221	192	272	411	289	446	381	468	371	486	348	379	387	438	448	429	448	335	530	236	435	265	436	469	487	282	611
sgADCK5_2	ADCK5	TRUE	299	130	213	178	268	171	278	327	476	453	514	498	240	284	412	252	377	294	442	359	117	470	211	287	438	455	158	682
ADCK5_CCDS34965.1_ex4_8:145616191-145616214:-_5-5	ADCK5	FALSE	318	258	303	286	532	362	436	656	280	419	549	644	366	460	476	597	542	471	395	564	359	415	377	522	455	433	270	547
sgADCK5_7	ADCK5	FALSE	299	253	170	171	173	212	197	26	118	159	236	158	76	182	233	344	228	178	147	254	146	174	54	183	278	395	104	516
sgADCK5_10	ADCK5	FALSE	49	48	35	6	0	32	14	29	31	35	84	16	5	66	57	34	13	9	71	73	21	6	15	41	184	125	31	509
ADCK5_CCDS34965.1_ex3_8:145615917-145615940:-_5-4	ADCK5	FALSE	306	186	161	241	287	247	377	238	379	380	355	269	232	396	345	315	399	359	309	250	256	310	144	470	411	288	141	408
ADCK5_CCDS34965.1_ex2_8:145608314-145608337:+_5-1	ADCK5	FALSE	369	313	287	277	518	363	333	288	481	470	418	605	285	403	603	526	546	577	529	609	389	587	450	612	430	656	223	678
ADCK5_CCDS34965.1_ex3_8:145615896-145615919:-_5-3	ADCK5	FALSE	289	245	241	356	267	292	420	454	496	426	455	637	327	625	464	512	602	581	304	490	412	550	345	459	435	539	167	529
sgADCY1_9	ADCY1	FALSE	343	266	321	348	572	410	491	438	497	704	547	671	345	616	494	489	710	680	811	451	555	576	421	755	539	524	439	679
ADCY1_CCDS34631.1_ex0_7:45614606-45614629:+_5-2	ADCY1	FALSE	287	241	285	280	327	284	491	323	484	395	381	323	229	270	496	493	418	606	380	517	385	466	485	373	337	514	246	598
sgADCY1_10	ADCY1	FALSE	400	266	488	199	317	229	431	182	236	726	605	277	178	490	408	431	397	328	333	630	199	537	201	440	730	572	178	772
ADCY1_CCDS34631.1_ex6_7:45699769-45699792:-_5-5	ADCY1	FALSE	339	384	275	360	517	311	459	659	737	528	478	531	395	396	488	508	480	569	545	588	430	566	303	553	338	428	349	498
sgADCY1_6	ADCY1	FALSE	161	22	46	22	23	28	50	3	46	147	124	103	75	72	73	72	60	61	46	90	18	99	0	125	254	245	20	420
ADCY1_CCDS34631.1_ex6_7:45699696-45699719:+_5-4	ADCY1	FALSE	360	452	434	269	805	384	651	641	662	683	637	673	615	634	580	702	733	849	690	640	703	591	320	796	660	540	258	616
ADCY1_CCDS34631.1_ex4_7:45688273-45688296:-_5-3	ADCY1	TRUE	373	388	444	410	561	495	477	616	362	571	420	955	404	586	442	628	597	496	673	581	520	723	552	696	558	556	351	730
sgADCY1_2	ADCY1	FALSE	342	311	295	258	248	435	447	366	329	360	289	337	234	377	272	477	444	503	369	415	160	527	275	270	417	388	241	576
ADCY1_CCDS34631.1_ex0_7:45614455-45614478:+_5-1	ADCY1	TRUE	196	242	222	312	421	266	431	316	311	440	316	384	331	464	295	357	437	536	398	406	375	378	398	314	489	280	141	419
sgADCY1_7	ADCY1	FALSE	319	240	229	242	594	396	436	400	406	566	412	829	257	233	374	448	471	746	464	359	241	578	240	318	384	419	223	505
ADCY10_CCDS1265.1_ex21_1:167847821-167847844:-_5-4	ADCY10	FALSE	187	172	187	169	200	291	365	272	289	214	277	349	315	274	411	295	303	400	223	249	293	268	283	301	324	320	135	393
ADCY10_CCDS1265.1_ex24_1:167852801-167852824:+_5-5	ADCY10	FALSE	132	116	162	156	269	226	213	213	317	336	307	269	237	189	248	393	327	254	378	205	178	185	113	337	247	230	238	264
ADCY10_CCDS1265.1_ex15_1:167823575-167823598:+_5-1	ADCY10	TRUE	146	194	143	241	335	196	250	394	253	331	312	355	231	248	275	253	292	402	375	383	253	298	220	367	332	304	296	489
ADCY10_CCDS1265.1_ex16_1:167825503-167825526:+_5-2	ADCY10	TRUE	168	202	151	302	283	248	223	231	241	262	310	467	178	304	322	250	224	246	268	286	205	370	299	461	190	281	205	386
ADCY10_CCDS1265.1_ex16_1:167825614-167825637:+_5-3	ADCY10	FALSE	218	136	231	179	352	346	336	289	323	286	325	331	128	191	240	344	273	422	399	275	243	463	111	346	288	312	174	315
ADCY2_CCDS3872.2_ex8_5:7707851-7707874:+_5-4	ADCY2	FALSE	108	75	131	158	204	97	197	206	195	157	138	158	118	243	100	145	220	183	147	175	112	165	170	175	253	167	128	174
ADCY2_CCDS3872.2_ex1_5:7414729-7414752:-_5-1	ADCY2	TRUE	131	96	128	231	226	139	184	168	234	374	214	475	136	242	179	238	345	322	223	214	226	185	102	230	181	251	200	360
ADCY2_CCDS3872.2_ex9_5:7709390-7709413:-_5-5	ADCY2	TRUE	378	410	391	433	852	310	742	527	652	499	648	986	418	599	702	727	755	551	841	743	765	777	563	947	578	645	444	783
ADCY2_CCDS3872.2_ex2_5:7520950-7520973:-_5-2	ADCY2	FALSE	290	412	314	407	597	574	616	617	598	513	570	914	294	839	562	570	720	749	630	577	441	779	472	676	528	572	356	673
ADCY2_CCDS3872.2_ex5_5:7695914-7695937:-_5-3	ADCY2	FALSE	260	420	316	343	441	449	334	376	444	344	362	367	365	329	372	419	346	526	539	327	376	389	432	521	289	391	364	471
ADCY3_CCDS1715.1_ex16_2:25064227-25064250:+_5-3	ADCY3	TRUE	270	335	217	356	548	294	566	383	394	367	458	590	392	453	416	488	547	606	673	530	333	493	369	630	495	441	302	618
ADCY3_CCDS1715.1_ex20_2:25141347-25141370:-_5-5	ADCY3	TRUE	399	257	355	340	434	358	744	503	519	577	545	453	342	585	488	499	604	792	677	477	365	617	551	511	758	506	217	774
ADCY3_CCDS1715.1_ex15_2:25062791-25062814:-_5-2	ADCY3	FALSE	623	354	242	391	718	504	834	598	856	657	637	823	538	685	603	682	642	744	913	565	537	746	317	680	739	548	399	802
ADCY3_CCDS1715.1_ex13_2:25059799-25059822:-_5-1	ADCY3	FALSE	270	337	174	204	374	255	369	372	629	475	351	404	286	445	292	506	447	477	489	426	368	355	250	394	346	297	214	492
ADCY3_CCDS1715.1_ex18_2:25065130-25065153:+_5-4	ADCY3	FALSE	120	111	158	115	187	216	204	365	211	186	199	321	240	163	242	191	283	269	323	136	141	261	205	237	228	244	128	315
ADCY4_CCDS9627.1_ex24_14:24803731-24803754:-_5-5	ADCY4	TRUE	281	337	301	332	335	366	521	472	450	421	401	456	379	390	296	460	501	562	334	459	390	388	334	509	344	440	352	592
ADCY4_CCDS9627.1_ex18_14:24799401-24799424:+_5-2	ADCY4	FALSE	445	287	346	395	594	350	669	523	654	424	598	587	457	525	453	634	598	747	571	559	322	662	356	516	525	575	430	639
ADCY4_CCDS9627.1_ex23_14:24802053-24802076:+_5-4	ADCY4	FALSE	180	108	162	150	363	235	269	409	500	279	234	484	264	364	174	361	430	360	202	364	186	257	257	309	395	435	203	563
ADCY4_CCDS9627.1_ex13_14:24795345-24795368:+_5-1	ADCY4	TRUE	363	273	234	252	554	193	280	526	344	329	394	302	248	389	416	429	387	452	435	568	424	396	308	446	360	438	277	508
ADCY4_CCDS9627.1_ex19_14:24800276-24800299:-_5-3	ADCY4	FALSE	177	194	259	260	306	254	321	407	211	324	280	435	266	370	294	403	416	459	511	273	383	460	184	423	464	481	186	428
ADCY5_CCDS3022.1_ex15_3:123047631-123047654:+_5-3	ADCY5	FALSE	241	284	331	365	345	236	436	550	416	650	422	483	327	378	349	416	511	315	363	551	271	352	325	420	561	487	172	473
ADCY5_CCDS3022.1_ex14_3:123046562-123046585:-_5-2	ADCY5	FALSE	198	174	208	160	330	162	266	221	304	342	192	317	232	180	316	285	207	318	345	233	246	264	202	460	246	342	190	366
ADCY5_CCDS3022.1_ex11_3:123038577-123038600:+_5-1	ADCY5	TRUE	197	183	233	227	259	253	311	324	323	313	363	326	210	240	312	303	317	420	338	380	205	288	227	318	274	269	165	516
ADCY5_CCDS3022.1_ex18_3:123066707-123066730:+_5-5	ADCY5	TRUE	375	331	420	358	428	357	391	483	785	363	326	593	428	524	485	476	448	545	320	442	469	468	430	616	652	506	256	638
ADCY5_CCDS3022.1_ex16_3:123049814-123049837:+_5-4	ADCY5	FALSE	179	97	137	175	246	153	149	245	343	184	161	152	126	130	171	209	168	102	283	230	179	225	146	247	219	280	152	269
ADCY6_CCDS8767.1_ex20_12:49177073-49177096:+_5-5	ADCY6	TRUE	386	293	290	229	283	181	453	314	486	384	307	410	285	550	396	302	570	428	413	392	384	304	336	455	430	281	279	450
ADCY6_CCDS8767.1_ex20_12:49176435-49176458:+_5-2	ADCY6	TRUE	445	443	293	475	640	509	679	713	744	590	615	597	476	706	689	701	953	748	574	537	514	609	380	872	639	564	419	736
ADCY6_CCDS8767.1_ex20_12:49176817-49176840:+_5-3	ADCY6	FALSE	260	298	204	395	375	256	552	232	469	332	432	404	219	412	199	399	479	457	510	311	377	388	166	623	452	438	159	534
ADCY6_CCDS8767.1_ex20_12:49176998-49177021:-_5-4	ADCY6	FALSE	302	140	232	209	322	244	308	434	374	283	336	420	206	421	380	393	420	474	395	449	323	442	258	324	272	273	218	472
ADCY6_CCDS8767.1_ex20_12:49176375-49176398:-_5-1	ADCY6	FALSE	212	277	232	300	529	248	475	395	449	230	392	385	258	435	337	434	348	332	435	371	271	482	429	431	334	362	238	429
ADCY7_CCDS10741.1_ex6_16:50332891-50332914:-_5-3	ADCY7	TRUE	290	341	308	344	674	572	479	639	604	451	488	560	538	657	592	552	686	622	568	643	397	552	385	685	503	524	335	645
ADCY7_CCDS10741.1_ex4_16:50327317-50327340:+_5-2	ADCY7	FALSE	351	229	344	256	505	387	363	514	396	472	483	585	343	450	318	484	553	619	426	376	277	507	441	556	348	316	327	446
ADCY7_CCDS10741.1_ex1_16:50324528-50324551:+_5-1	ADCY7	FALSE	223	227	213	159	251	215	317	328	363	299	318	225	198	381	385	390	388	386	217	390	389	319	217	403	397	348	241	364
ADCY7_CCDS10741.1_ex8_16:50334986-50335009:+_5-4	ADCY7	TRUE	330	370	277	312	503	448	349	496	513	640	531	637	360	365	448	472	597	589	554	440	400	453	404	552	489	361	404	641
ADCY7_CCDS10741.1_ex9_16:50338433-50338456:-_5-5	ADCY7	FALSE	505	445	369	610	719	548	701	892	746	609	572	604	529	828	743	658	700	855	757	600	839	624	528	822	597	680	491	811
ADCY8_CCDS6363.1_ex15_8:131964112-131964135:-_5-2	ADCY8	TRUE	158	95	259	101	136	72	195	100	134	159	201	273	66	119	179	156	242	130	254	224	165	211	186	187	215	211	57	486
ADCY8_CCDS6363.1_ex17_8:132052127-132052150:-_5-4	ADCY8	FALSE	156	135	250	79	181	162	161	82	329	329	309	197	87	161	206	306	145	230	226	228	75	243	126	278	233	374	98	524
ADCY8_CCDS6363.1_ex11_8:131916232-131916255:-_5-1	ADCY8	FALSE	25	66	35	40	57	42	115	36	81	108	122	89	51	125	39	116	84	99	77	149	76	103	68	201	62	115	22	167
ADCY8_CCDS6363.1_ex17_8:132051759-132051782:+_5-3	ADCY8	TRUE	165	126	242	150	225	209	227	243	264	305	394	222	130	285	358	238	254	245	286	324	159	274	184	189	261	404	111	589
ADCY8_CCDS6363.1_ex17_8:132052414-132052437:-_5-5	ADCY8	FALSE	370	308	400	271	413	263	420	512	531	326	399	434	362	423	415	488	481	418	464	366	403	524	347	564	416	498	154	663
ADCY9_CCDS32382.1_ex9_16:4164921-4164944:-_5-2	ADCY9	TRUE	276	286	318	343	549	564	481	512	480	403	567	388	302	476	482	532	562	688	512	422	548	543	331	580	547	434	392	672
ADCY9_CCDS32382.1_ex9_16:4163799-4163822:-_5-1	ADCY9	FALSE	222	156	216	306	454	372	424	619	426	580	351	572	321	404	404	492	591	619	438	562	471	437	284	386	688	413	209	469
ADCY9_CCDS32382.1_ex9_16:4165086-4165109:+_5-4	ADCY9	TRUE	408	486	363	497	835	566	673	797	479	623	565	651	506	607	605	705	727	708	560	580	764	565	518	401	601	601	337	820
ADCY9_CCDS32382.1_ex9_16:4165142-4165165:-_5-5	ADCY9	FALSE	255	139	222	282	283	202	435	481	399	447	364	405	238	689	269	374	395	418	515	364	244	386	302	534	295	417	266	480
ADCY9_CCDS32382.1_ex9_16:4165002-4165025:+_5-3	ADCY9	FALSE	231	287	266	382	380	309	338	356	489	304	553	529	353	358	442	399	459	396	496	368	400	424	316	675	370	338	398	511
ADCYAP1_CCDS11825.1_ex2_18:908273-908296:-_5-4	ADCYAP1	FALSE	227	231	310	266	333	415	439	245	426	375	230	387	326	479	490	324	404	407	353	524	211	541	306	365	386	422	313	392
ADCYAP1_CCDS11825.1_ex2_18:908334-908357:-_5-5	ADCYAP1	FALSE	419	366	411	455	611	476	617	407	612	699	808	794	531	886	548	717	759	724	494	604	655	557	593	660	806	500	545	850
ADCYAP1_CCDS11825.1_ex2_18:908257-908280:+_5-3	ADCYAP1	TRUE	153	205	182	167	275	285	550	366	419	238	307	310	282	282	287	319	360	393	375	421	177	303	226	264	292	318	202	461
ADCYAP1_CCDS11825.1_ex1_18:907762-907785:+_5-2	ADCYAP1	TRUE	327	338	257	415	458	517	647	668	619	370	580	662	356	617	533	623	627	573	756	562	694	575	519	636	371	501	315	649
ADCYAP1_CCDS11825.1_ex1_18:907693-907716:-_5-1	ADCYAP1	FALSE	276	254	281	238	759	346	403	310	368	359	409	349	450	650	307	500	396	661	609	436	332	520	310	508	323	422	170	432
ADCYAP1R1_CCDS5433.1_ex6_7:31124369-31124392:+_5-3	ADCYAP1R1	TRUE	211	114	178	202	231	167	285	287	180	155	182	401	274	277	242	324	200	297	287	206	266	242	148	217	308	258	121	369
ADCYAP1R1_CCDS5433.1_ex2_7:31117633-31117656:+_5-1	ADCYAP1R1	TRUE	494	327	293	397	543	469	889	455	446	517	413	583	453	636	651	506	661	484	414	501	317	678	471	541	564	509	322	523
ADCYAP1R1_CCDS5433.1_ex7_7:31124960-31124983:-_5-4	ADCYAP1R1	FALSE	171	201	259	228	315	156	380	327	473	350	300	397	291	152	298	301	484	408	308	354	392	206	196	636	442	333	114	403
ADCYAP1R1_CCDS5433.1_ex8_7:31125996-31126019:+_5-5	ADCYAP1R1	FALSE	192	288	166	303	418	273	452	424	414	457	554	506	368	306	309	608	406	509	509	429	483	391	367	359	305	414	337	489
ADCYAP1R1_CCDS5433.1_ex2_7:31117691-31117714:+_5-2	ADCYAP1R1	FALSE	357	252	267	317	487	431	444	340	302	371	500	491	294	570	351	557	481	531	409	338	348	412	582	450	466	388	336	405
ADD1_CCDS3363.1_ex4_4:2896410-2896433:-_5-2	ADD1	FALSE	177	183	245	340	433	233	295	302	300	406	286	405	259	339	385	377	415	418	204	245	316	304	254	396	299	404	349	430
ADD1_CCDS3363.1_ex5_4:2899937-2899960:-_5-3	ADD1	FALSE	452	398	448	463	800	420	663	779	699	564	746	840	479	898	591	632	855	798	803	735	639	662	504	796	714	734	398	806
ADD1_CCDS3363.1_ex3_4:2895738-2895761:+_5-1	ADD1	TRUE	344	318	391	325	551	416	333	649	675	436	514	494	464	592	555	423	562	560	523	613	539	414	562	699	601	500	409	752
ADD1_CCDS3363.1_ex7_4:2900975-2900998:+_5-5	ADD1	TRUE	222	116	100	144	176	110	145	138	173	182	197	172	131	205	266	168	191	188	298	173	142	294	107	168	112	282	174	235
ADD1_CCDS3363.1_ex6_4:2900176-2900199:-_5-4	ADD1	FALSE	228	327	339	404	257	434	488	476	373	457	427	440	349	611	336	438	603	569	256	392	455	370	359	596	382	441	268	520
ADD2_CCDS1906.1_ex11_2:70923364-70923387:+_5-1	ADD2	TRUE	288	316	228	228	239	386	346	428	600	219	384	406	152	402	413	421	358	440	377	454	457	373	264	514	382	463	203	519
ADD2_CCDS1906.1_ex12_2:70931458-70931481:+_5-3	ADD2	FALSE	0	0	6	0	21	0	0	0	0	11	18	31	0	0	15	0	4	9	0	13	0	0	0	2	8	2	0	10
ADD2_CCDS1906.1_ex13_2:70933429-70933452:-_5-5	ADD2	FALSE	147	136	159	122	352	191	198	327	370	331	147	294	146	257	213	239	255	364	350	327	194	197	221	313	307	220	99	393
ADD2_CCDS1906.1_ex11_2:70923499-70923522:+_5-2	ADD2	TRUE	126	168	157	189	232	121	254	245	304	220	290	352	171	209	197	476	420	257	243	349	262	360	122	193	202	273	157	297
ADD2_CCDS1906.1_ex12_2:70931494-70931517:+_5-4	ADD2	FALSE	325	308	349	447	555	384	575	613	539	419	436	690	245	316	478	497	484	522	541	499	448	494	423	539	510	444	342	599
ADD3_CCDS7561.1_ex4_10:111878446-111878469:-_5-3	ADD3	FALSE	94	89	50	84	73	119	111	100	80	109	120	70	68	117	123	108	109	93	171	138	54	96	146	58	125	136	88	141
ADD3_CCDS7561.1_ex4_10:111878419-111878442:-_5-2	ADD3	TRUE	123	170	216	220	296	271	166	260	419	311	314	308	236	361	304	312	293	262	303	165	366	194	283	370	231	406	268	328
ADD3_CCDS7561.1_ex2_10:111876106-111876129:-_5-1	ADD3	TRUE	208	277	212	367	388	337	428	589	331	358	261	446	269	451	353	432	475	407	433	446	381	289	309	287	253	410	226	451
ADD3_CCDS7561.1_ex5_10:111878965-111878988:+_5-4	ADD3	FALSE	156	132	221	135	215	102	175	290	400	301	216	263	165	172	280	165	281	221	358	226	362	161	153	188	152	212	121	229
ADD3_CCDS7561.1_ex5_10:111879029-111879052:+_5-5	ADD3	FALSE	52	148	146	206	213	110	241	243	289	227	163	204	139	208	176	234	258	251	148	194	170	312	235	210	259	273	169	210
GPR123_CCDS41580.1_ex5_10:134942120-134942143:+_5-5	ADGRA1	FALSE	506	492	469	447	689	492	878	759	935	890	889	1007	616	791	748	932	686	912	877	834	476	786	487	1018	913	918	550	884
GPR123_CCDS41580.1_ex3_10:134916240-134916263:+_5-2	ADGRA1	FALSE	359	394	367	441	770	517	739	756	675	644	509	982	361	638	582	815	660	802	1002	567	459	648	608	792	487	613	312	678
GPR123_CCDS41580.1_ex2_10:134912223-134912246:-_5-1	ADGRA1	TRUE	340	442	327	425	485	380	652	595	738	689	699	571	340	654	410	595	614	668	575	629	426	632	473	729	515	603	351	738
GPR123_CCDS41580.1_ex4_10:134940735-134940758:+_5-3	ADGRA1	TRUE	495	338	331	262	516	525	569	597	619	513	811	699	363	634	682	535	595	692	489	643	537	682	517	801	375	599	326	659
GPR123_CCDS41580.1_ex5_10:134941864-134941887:-_5-4	ADGRA1	FALSE	450	446	314	476	749	616	737	766	560	819	658	778	434	680	587	607	744	825	869	731	641	762	479	763	544	870	475	886
GPR124_CCDS6097.2_ex7_8:37689068-37689091:-_5-4	ADGRA2	TRUE	282	401	353	397	732	387	612	521	731	595	589	593	253	527	424	632	491	603	601	647	464	537	354	694	475	580	298	658
GPR124_CCDS6097.2_ex8_8:37690627-37690650:+_5-5	ADGRA2	TRUE	346	314	367	396	597	417	528	465	628	552	400	710	480	517	449	411	658	695	583	535	367	463	300	558	527	378	280	793
GPR124_CCDS6097.2_ex6_8:37688258-37688281:+_5-2	ADGRA2	FALSE	484	616	473	664	903	734	1184	1126	802	804	943	1046	738	1027	718	940	1329	1631	1015	1028	704	996	827	960	822	846	836	1034
GPR124_CCDS6097.2_ex0_8:37655025-37655048:-_5-1	ADGRA2	FALSE	252	240	238	204	371	432	426	305	426	378	429	390	291	416	424	425	572	590	360	414	398	401	241	402	443	345	220	493
GPR124_CCDS6097.2_ex7_8:37688948-37688971:+_5-3	ADGRA2	FALSE	487	470	448	560	851	650	1111	687	879	571	737	733	609	771	655	748	825	1236	824	727	576	1084	761	796	655	785	482	781
GPR125_CCDS33964.1_ex8_4:22425832-22425855:-_5-1	ADGRA3	TRUE	400	433	368	457	616	339	629	601	650	707	679	823	445	702	676	723	783	664	477	544	637	765	484	969	674	664	403	697
GPR125_CCDS33964.1_ex13_4:22446662-22446685:-_5-4	ADGRA3	FALSE	273	214	158	277	450	261	366	623	334	267	551	565	286	383	421	400	439	527	504	460	248	402	311	469	399	335	290	585
GPR125_CCDS33964.1_ex10_4:22438204-22438227:-_5-2	ADGRA3	FALSE	150	219	205	346	450	456	566	266	448	343	382	538	215	447	431	351	526	449	572	506	251	510	301	351	347	339	255	515
GPR125_CCDS33964.1_ex18_4:22517266-22517289:-_5-5	ADGRA3	FALSE	331	372	322	298	619	340	522	615	509	342	641	690	312	649	548	522	743	690	694	571	425	559	448	611	638	593	284	746
GPR125_CCDS33964.1_ex12_4:22444461-22444484:+_5-3	ADGRA3	FALSE	0	0	0	0	0	0	0	15	0	0	10	0	0	0	0	1	0	9	0	0	0	0	0	0	0	0	0	1
BAI1_CCDS64985.1_ex0_8:143545770-143545793:+_5-1	ADGRB1	TRUE	326	295	422	321	471	186	503	459	706	584	585	614	452	434	448	504	524	659	517	624	291	408	399	676	619	593	343	711
BAI1_CCDS64985.1_ex5_8:143559625-143559648:+_5-5	ADGRB1	FALSE	133	245	248	222	222	314	351	305	241	374	277	346	210	316	308	306	421	221	267	347	385	251	261	385	363	262	159	416
BAI1_CCDS64985.1_ex0_8:143546050-143546073:+_5-2	ADGRB1	FALSE	193	181	214	168	310	142	249	284	226	250	269	353	152	228	201	344	279	203	380	346	179	192	159	505	354	236	173	345
BAI1_CCDS64985.1_ex4_8:143558800-143558823:-_5-4	ADGRB1	TRUE	219	243	236	199	380	324	394	371	426	423	329	357	240	400	377	458	387	514	315	421	231	336	262	335	495	346	138	549
BAI1_CCDS64985.1_ex1_8:143556853-143556876:-_5-3	ADGRB1	FALSE	332	254	349	266	397	321	383	387	462	484	213	544	213	301	340	417	344	418	319	400	320	537	301	405	544	382	229	610
BAI2_CCDS346.2_ex21_1:32205956-32205979:+_5-1	ADGRB2	FALSE	429	360	506	378	550	506	597	646	814	552	743	683	473	628	527	737	712	947	378	554	537	572	498	579	589	581	235	684
BAI2_CCDS346.2_ex29_1:32221879-32221902:+_5-5	ADGRB2	FALSE	0	0	0	0	0	0	0	0	0	0	0	0	0	0	0	0	0	0	0	0	0	0	0	0	0	0	0	1
BAI2_CCDS346.2_ex21_1:32206034-32206057:+_5-2	ADGRB2	TRUE	260	339	216	389	352	335	411	537	402	226	383	542	356	392	366	489	498	545	324	482	530	374	299	631	396	357	267	639
BAI2_CCDS346.2_ex22_1:32207027-32207050:-_5-3	ADGRB2	TRUE	109	144	144	159	295	155	202	293	316	207	277	282	204	208	354	249	315	280	331	326	233	234	185	360	179	304	180	392
BAI2_CCDS346.2_ex29_1:32221636-32221659:-_5-4	ADGRB2	FALSE	444	392	435	317	380	381	517	282	529	501	570	397	467	415	493	666	610	546	521	498	489	443	386	725	631	464	512	617
BAI3_CCDS4968.1_ex3_6:69653759-69653782:+_5-4	ADGRB3	FALSE	203	132	221	344	325	454	481	318	406	298	300	179	270	244	304	323	288	515	305	424	308	361	335	316	353	346	266	414
BAI3_CCDS4968.1_ex2_6:69646435-69646458:-_5-3	ADGRB3	FALSE	295	270	268	349	488	304	579	441	357	367	353	435	321	475	424	548	588	438	534	585	318	548	396	578	517	447	208	638
BAI3_CCDS4968.1_ex0_6:69349280-69349303:+_5-1	ADGRB3	TRUE	261	240	275	295	431	254	450	324	424	429	328	500	275	330	390	459	322	378	420	516	367	303	378	307	405	517	342	540
BAI3_CCDS4968.1_ex2_6:69646397-69646420:+_5-2	ADGRB3	TRUE	174	179	142	185	394	241	316	250	336	265	370	500	312	219	234	223	362	351	365	243	262	274	266	316	303	384	142	399
BAI3_CCDS4968.1_ex4_6:69665954-69665977:+_5-5	ADGRB3	FALSE	181	175	222	199	351	180	286	238	351	320	279	235	155	272	299	253	406	346	410	268	208	345	392	368	239	283	217	444
GPR133_CCDS9272.1_ex4_12:131466563-131466586:+_5-3	ADGRD1	TRUE	325	277	217	233	285	512	412	515	469	394	403	639	289	451	510	383	443	430	444	601	320	573	354	427	365	441	220	505
GPR133_CCDS9272.1_ex10_12:131488803-131488826:+_5-5	ADGRD1	FALSE	509	438	454	512	644	497	647	750	952	567	606	611	613	835	683	725	748	685	904	656	481	703	496	767	695	594	458	588
GPR133_CCDS9272.1_ex3_12:131456056-131456079:+_5-1	ADGRD1	TRUE	198	333	229	323	629	344	484	483	360	461	435	498	244	555	442	454	546	537	598	379	213	649	367	477	433	468	211	627
GPR133_CCDS9272.1_ex4_12:131466472-131466495:+_5-2	ADGRD1	FALSE	370	371	367	513	753	419	709	479	728	564	521	776	529	458	505	675	665	777	712	710	517	777	528	687	456	637	345	741
GPR133_CCDS9272.1_ex5_12:131471759-131471782:-_5-4	ADGRD1	FALSE	331	369	297	454	640	419	461	574	664	664	535	555	464	629	462	571	648	661	683	723	466	598	577	579	573	558	451	702
EMR1_CCDS12175.1_ex10_19:6913703-6913726:-_5-3	ADGRE1	FALSE	139	202	176	178	326	143	335	242	309	238	340	369	199	305	258	263	234	339	301	228	261	353	266	386	225	211	167	311
EMR1_CCDS12175.1_ex10_19:6913688-6913711:+_5-2	ADGRE1	TRUE	137	149	95	102	187	161	182	252	247	172	169	274	127	184	207	165	221	280	257	202	150	222	148	163	251	183	140	252
EMR1_CCDS12175.1_ex11_19:6916308-6916331:+_5-4	ADGRE1	TRUE	342	308	243	401	531	445	559	585	689	442	532	615	390	559	485	551	677	759	669	644	494	545	399	856	371	543	339	569
EMR1_CCDS12175.1_ex12_19:6919582-6919605:-_5-5	ADGRE1	FALSE	386	338	333	304	575	345	617	593	774	520	576	788	477	869	542	678	826	650	748	607	588	726	427	717	543	624	325	638
EMR1_CCDS12175.1_ex2_19:6896437-6896460:-_5-1	ADGRE1	FALSE	409	296	357	387	652	433	632	711	499	497	726	641	445	575	550	525	693	757	503	595	514	856	419	625	566	528	424	684
EMR2_CCDS32935.1_ex9_19:14867057-14867080:-_5-3	ADGRE2	TRUE	232	167	295	202	527	327	307	320	328	324	454	406	321	382	331	385	528	444	317	505	319	407	134	507	330	495	159	500
EMR2_CCDS32935.1_ex10_19:14875403-14875426:-_5-5	ADGRE2	TRUE	601	452	438	526	572	533	858	738	667	768	791	641	527	689	793	735	791	1067	555	828	748	707	458	802	823	682	310	1020
EMR2_CCDS32935.1_ex8_19:14866577-14866600:-_5-1	ADGRE2	FALSE	338	390	407	469	483	481	630	652	624	392	579	502	408	462	514	609	604	525	752	557	487	533	417	699	494	538	418	639
EMR2_CCDS32935.1_ex8_19:14866649-14866672:-_5-2	ADGRE2	FALSE	203	227	194	358	515	289	412	266	566	439	408	468	256	483	511	350	582	622	380	475	321	478	356	392	342	422	326	426
EMR2_CCDS32935.1_ex10_19:14875265-14875288:+_5-4	ADGRE2	FALSE	327	391	253	382	593	496	647	526	543	660	725	692	305	578	394	499	711	770	767	645	433	478	364	468	532	522	290	571
EMR3_CCDS12315.1_ex12_19:14772890-14772913:+_5-5	ADGRE3	FALSE	127	72	113	133	141	153	157	182	134	176	131	104	85	156	207	181	314	159	116	131	83	139	97	194	174	209	54	247
EMR3_CCDS12315.1_ex9_19:14761935-14761958:-_5-1	ADGRE3	FALSE	221	107	179	185	238	192	324	171	292	225	215	357	251	129	258	243	171	232	264	155	309	220	158	471	234	155	175	261
EMR3_CCDS12315.1_ex12_19:14772860-14772883:-_5-4	ADGRE3	TRUE	256	172	192	235	261	228	294	511	319	374	336	294	193	377	274	313	289	352	301	331	355	259	277	249	376	259	166	476
EMR3_CCDS12315.1_ex10_19:14765865-14765888:-_5-2	ADGRE3	TRUE	416	440	435	399	725	394	756	696	611	553	727	815	520	625	545	702	960	689	755	748	648	615	366	748	642	632	426	1035
EMR3_CCDS12315.1_ex11_19:14769330-14769353:-_5-3	ADGRE3	FALSE	398	523	384	542	907	538	779	850	849	635	697	685	505	483	558	731	858	992	621	789	497	837	664	682	656	734	430	712
CD97_CCDS32929.1_ex9_19:14512361-14512384:-_5-3	ADGRE5	FALSE	407	333	360	344	588	341	726	528	761	594	549	834	375	667	462	687	771	831	518	558	501	578	551	663	621	579	404	539
CD97_CCDS32929.1_ex9_19:14512301-14512324:+_5-2	ADGRE5	FALSE	187	147	158	155	328	245	269	256	204	261	361	400	202	474	236	279	417	474	342	240	273	341	251	444	376	295	105	302
CD97_CCDS32929.1_ex10_19:14512489-14512512:+_5-4	ADGRE5	FALSE	170	146	162	223	333	193	245	364	320	322	300	341	232	326	294	304	410	349	417	252	319	300	212	137	292	268	117	297
CD97_CCDS32929.1_ex11_19:14513432-14513455:-_5-5	ADGRE5	TRUE	259	221	224	307	389	206	351	409	450	515	371	430	148	300	418	427	413	436	376	388	518	439	331	686	277	349	293	383
CD97_CCDS32929.1_ex9_19:14512257-14512280:-_5-1	ADGRE5	TRUE	359	433	269	492	639	372	705	792	794	536	609	644	580	666	659	781	692	982	493	579	597	798	647	537	826	885	439	783
GPR110_CCDS34471.1_ex11_6:46993715-46993738:+_5-5	ADGRF1	TRUE	127	117	196	100	326	313	314	182	309	275	269	349	189	300	151	306	429	397	271	283	237	289	119	323	307	256	118	448
GPR110_CCDS34471.1_ex11_6:46993623-46993646:-_5-3	ADGRF1	FALSE	65	99	103	98	121	148	149	139	118	86	123	131	101	132	116	161	134	266	150	113	67	214	90	331	143	89	98	149
GPR110_CCDS34471.1_ex11_6:46993685-46993708:-_5-4	ADGRF1	FALSE	210	131	170	241	319	259	396	222	394	227	283	602	257	234	351	315	304	343	264	334	240	352	305	269	278	383	250	328
GPR110_CCDS34471.1_ex11_6:46993588-46993611:-_5-2	ADGRF1	FALSE	296	256	286	281	351	306	606	366	498	409	409	479	274	405	256	414	433	421	397	552	497	564	304	536	507	368	250	553
GPR110_CCDS34471.1_ex10_6:46991860-46991883:+_5-1	ADGRF1	TRUE	528	486	493	375	687	409	946	641	958	648	760	894	450	707	635	778	883	873	710	712	694	681	474	904	836	815	321	833
GPR113_CCDS33159.2_ex5_2:26535880-26535903:+_5-2	ADGRF3	FALSE	515	371	562	391	654	594	859	721	994	733	706	580	584	791	549	669	816	868	647	612	687	868	456	758	835	714	228	882
GPR113_CCDS33159.2_ex5_2:26535860-26535883:-_5-1	ADGRF3	TRUE	130	350	257	244	478	192	369	387	214	261	456	460	241	369	352	299	348	526	342	333	186	398	290	501	355	482	177	509
GPR113_CCDS33159.2_ex6_2:26536380-26536403:-_5-3	ADGRF3	FALSE	533	417	431	532	582	343	794	702	692	703	740	986	559	727	785	820	840	1003	793	712	604	860	418	781	844	558	360	855
GPR113_CCDS33159.2_ex7_2:26536616-26536639:+_5-4	ADGRF3	TRUE	420	466	695	516	943	580	744	827	711	771	831	987	567	753	717	875	839	760	530	879	692	700	620	938	789	859	497	977
GPR113_CCDS33159.2_ex8_2:26537308-26537331:-_5-5	ADGRF3	FALSE	536	442	381	582	1018	586	874	694	870	979	771	915	783	637	778	835	869	1039	945	743	545	870	617	566	932	860	514	874
GPR115_CCDS4922.2_ex4_6:47681894-47681917:-_5-4	ADGRF4	FALSE	260	288	256	253	483	399	527	349	330	306	500	459	366	371	337	287	418	386	547	307	270	479	490	401	352	328	395	473
GPR115_CCDS4922.2_ex4_6:47681849-47681872:-_5-3	ADGRF4	FALSE	113	189	192	286	265	183	299	239	257	327	274	305	224	337	193	262	427	403	254	240	181	238	175	466	380	239	212	333
GPR115_CCDS4922.2_ex3_6:47680170-47680193:+_5-1	ADGRF4	FALSE	260	230	349	247	552	454	475	431	439	557	673	538	310	550	418	453	538	645	448	501	404	472	242	551	466	525	318	521
GPR115_CCDS4922.2_ex3_6:47680210-47680233:-_5-2	ADGRF4	TRUE	182	213	176	215	183	218	293	410	312	280	251	223	238	221	377	321	329	318	374	273	274	305	278	295	218	291	133	340
GPR115_CCDS4922.2_ex4_6:47681928-47681951:+_5-5	ADGRF4	TRUE	283	300	383	445	513	447	583	363	735	494	591	557	396	647	542	709	699	594	591	568	530	591	313	739	527	464	402	637
GPR116_CCDS4919.1_ex10_6:46839667-46839690:+_5-3	ADGRF5	FALSE	654	577	664	603	843	635	751	976	1047	823	830	1066	534	1050	857	798	1025	1090	867	886	796	965	728	1205	963	741	470	961
GPR116_CCDS4919.1_ex16_6:46851992-46852015:-_5-5	ADGRF5	TRUE	334	412	405	441	497	424	739	712	644	790	588	639	501	666	573	651	742	711	599	594	441	752	521	634	496	775	354	975
GPR116_CCDS4919.1_ex15_6:46851310-46851333:+_5-4	ADGRF5	TRUE	220	171	41	116	126	196	154	71	134	263	149	159	96	212	122	99	227	152	137	208	91	177	78	195	151	182	79	237
GPR116_CCDS4919.1_ex9_6:46836808-46836831:-_5-2	ADGRF5	FALSE	166	198	200	241	473	183	439	493	479	443	384	136	199	456	371	318	525	442	378	299	318	469	247	645	311	510	193	378
GPR116_CCDS4919.1_ex6_6:46830794-46830817:+_5-1	ADGRF5	FALSE	386	313	314	506	811	657	662	506	747	651	703	736	461	708	589	558	847	731	662	574	431	706	409	740	945	575	316	733
GPR56_CCDS32460.1_ex1_16:57685319-57685342:-_5-2	ADGRG1	TRUE	314	303	218	323	462	390	770	586	590	457	548	488	463	445	522	583	442	794	405	455	396	582	323	401	405	547	282	554
GPR56_CCDS32460.1_ex1_16:57685216-57685239:-_5-1	ADGRG1	FALSE	267	244	221	283	310	222	359	432	500	393	452	353	261	329	500	341	482	492	288	420	374	501	379	203	467	460	308	388
GPR56_CCDS32460.1_ex4_16:57689347-57689370:+_5-5	ADGRG1	FALSE	334	340	299	315	489	338	473	559	785	462	507	513	427	588	483	450	650	643	475	563	360	658	608	602	666	405	264	546
GPR56_CCDS32460.1_ex3_16:57687968-57687991:+_5-4	ADGRG1	FALSE	395	483	447	404	657	418	641	547	672	620	623	849	591	579	533	630	791	773	558	641	399	678	653	526	655	652	363	793
GPR56_CCDS32460.1_ex1_16:57685445-57685468:-_5-3	ADGRG1	TRUE	295	371	312	204	400	510	495	580	435	385	409	588	440	388	454	455	718	731	542	569	266	590	399	457	459	504	264	662
GPR64_CCDS14191.1_ex13_X:19031825-19031848:+_5-2	ADGRG2	TRUE	333	305	299	291	504	475	483	578	653	645	689	705	369	396	457	449	506	644	496	698	492	665	425	703	523	609	259	829
GPR64_CCDS14191.1_ex12_X:19028721-19028744:+_5-1	ADGRG2	FALSE	485	501	509	554	897	625	901	881	797	805	936	795	589	647	639	799	1159	963	770	1014	666	787	603	654	830	793	464	781
GPR64_CCDS14191.1_ex22_X:19054058-19054081:-_5-4	ADGRG2	FALSE	142	178	202	224	309	126	312	377	204	340	294	231	232	246	232	268	363	453	382	444	236	311	374	192	220	255	251	370
GPR64_CCDS14191.1_ex15_X:19039220-19039243:-_5-3	ADGRG2	TRUE	153	116	143	230	321	259	323	360	305	287	349	247	169	260	224	291	177	284	340	291	214	209	195	590	233	344	158	333
GPR64_CCDS14191.1_ex26_X:19086837-19086860:-_5-5	ADGRG2	FALSE	273	254	225	304	668	349	547	413	726	375	488	645	458	649	429	466	608	432	700	444	393	530	479	532	549	448	316	530
GPR97_CCDS10786.1_ex4_16:57713117-57713140:+_5-3	ADGRG3	TRUE	284	289	254	341	540	294	459	473	411	465	586	456	347	480	299	650	486	594	542	488	500	372	384	400	595	644	359	701
GPR97_CCDS10786.1_ex4_16:57713207-57713230:-_5-4	ADGRG3	FALSE	336	381	402	428	572	304	790	572	684	654	867	689	517	807	537	854	920	662	734	769	515	742	554	830	713	700	543	926
GPR97_CCDS10786.1_ex2_16:57710108-57710131:+_5-1	ADGRG3	FALSE	266	298	265	417	490	237	582	591	512	436	524	557	235	513	490	411	578	691	458	472	407	428	315	542	304	567	268	500
GPR97_CCDS10786.1_ex7_16:57714435-57714458:-_5-5	ADGRG3	FALSE	446	468	427	444	615	469	511	626	595	505	696	702	449	445	574	645	663	652	781	601	520	640	531	551	437	632	397	756
GPR97_CCDS10786.1_ex3_16:57712071-57712094:+_5-2	ADGRG3	TRUE	429	475	371	579	815	548	683	683	996	757	476	628	386	588	630	767	830	841	818	651	552	746	496	709	574	632	416	917
GPR112_CCDS35409.1_ex2_X:135427492-135427515:-_5-3	ADGRG4	FALSE	196	205	163	153	372	308	278	231	270	228	417	213	203	200	216	215	267	279	346	281	250	243	215	305	236	302	226	356
GPR112_CCDS35409.1_ex2_X:135429638-135429661:+_5-5	ADGRG4	FALSE	309	331	278	491	526	387	448	210	477	443	492	452	418	499	370	621	526	646	433	419	468	647	220	501	501	399	312	486
GPR112_CCDS35409.1_ex1_X:135405482-135405505:+_5-2	ADGRG4	TRUE	43	20	8	10	15	2	10	32	15	5	42	45	39	36	19	16	30	29	0	50	34	38	88	47	12	53	20	45
GPR112_CCDS35409.1_ex2_X:135428742-135428765:+_5-4	ADGRG4	FALSE	41	47	94	99	117	177	146	215	226	91	199	149	184	93	191	140	133	139	134	209	90	192	137	131	123	146	60	132
GPR112_CCDS35409.1_ex1_X:135405093-135405116:+_5-1	ADGRG4	TRUE	129	146	136	174	283	162	225	263	211	184	218	141	121	195	98	242	223	246	298	225	183	143	208	329	284	207	117	265
GPR114_CCDS10785.1_ex4_16:57599001-57599024:+_5-4	ADGRG5	FALSE	229	177	162	233	299	253	406	385	293	315	304	268	253	467	243	375	421	399	315	334	183	300	153	289	342	416	190	429
GPR114_CCDS10785.1_ex5_16:57600579-57600602:-_5-5	ADGRG5	TRUE	338	388	339	399	721	456	408	605	758	633	532	918	419	510	439	582	611	601	598	632	351	586	460	717	544	448	479	620
GPR114_CCDS10785.1_ex4_16:57598962-57598985:+_5-3	ADGRG5	FALSE	207	126	176	250	325	301	337	235	275	312	227	376	275	300	239	310	285	352	201	277	257	349	345	325	295	391	228	473
GPR114_CCDS10785.1_ex2_16:57597127-57597150:+_5-2	ADGRG5	TRUE	469	323	232	417	592	358	611	822	531	600	527	677	354	797	460	733	885	662	612	683	425	478	322	707	635	432	439	656
GPR114_CCDS10785.1_ex2_16:57597044-57597067:-_5-1	ADGRG5	FALSE	364	289	474	465	641	372	688	648	574	781	728	558	536	578	508	665	702	658	524	486	308	600	546	551	526	600	414	719
GPR126_CCDS47489.1_ex3_6:142691301-142691324:-_5-4	ADGRG6	FALSE	301	325	311	367	510	387	473	554	635	528	637	564	396	639	708	542	659	697	603	535	375	562	636	532	608	485	432	573
GPR126_CCDS47489.1_ex2_6:142688820-142688843:-_5-3	ADGRG6	TRUE	272	213	258	263	309	324	494	411	549	287	313	377	266	594	372	445	473	408	404	575	322	466	400	599	434	349	177	515
GPR126_CCDS47489.1_ex11_6:142723183-142723206:-_5-5	ADGRG6	FALSE	231	153	159	96	227	200	245	233	379	237	344	238	214	303	306	324	395	281	334	231	223	414	190	330	323	191	161	318
GPR126_CCDS47489.1_ex2_6:142688717-142688740:-_5-1	ADGRG6	TRUE	395	429	337	526	707	573	704	745	656	636	851	532	553	706	776	584	718	819	403	674	451	651	602	703	563	623	490	795
GPR126_CCDS47489.1_ex2_6:142688764-142688787:-_5-2	ADGRG6	FALSE	427	470	437	648	737	502	1106	647	859	862	879	842	559	894	538	793	871	941	740	848	498	831	661	877	689	831	425	779
GPR128_CCDS2938.1_ex9_3:100365458-100365481:+_5-5	ADGRG7	TRUE	310	318	263	292	454	426	438	465	667	322	419	729	207	479	467	394	480	509	531	463	368	429	293	543	376	474	265	601
GPR128_CCDS2938.1_ex4_3:100354606-100354629:+_5-2	ADGRG7	FALSE	261	267	241	325	422	286	386	475	552	371	335	439	251	345	451	462	404	524	413	414	395	435	236	503	556	475	361	755
GPR128_CCDS2938.1_ex6_3:100362139-100362162:+_5-3	ADGRG7	FALSE	200	237	154	201	270	262	323	269	451	361	376	325	168	370	256	213	348	363	357	237	132	327	265	267	226	340	125	322
GPR128_CCDS2938.1_ex3_3:100352116-100352139:-_5-1	ADGRG7	FALSE	404	470	418	378	700	481	828	780	815	726	703	903	507	781	648	880	701	911	650	684	507	691	470	913	831	569	473	798
GPR128_CCDS2938.1_ex8_3:100364930-100364953:+_5-4	ADGRG7	TRUE	136	184	156	103	284	128	273	309	161	230	265	355	148	185	141	226	231	298	155	336	196	428	257	345	215	229	101	254
LPHN1_CCDS12307.1_ex18_19:14273480-14273503:+_5-3	ADGRL1	TRUE	335	463	409	527	620	439	454	708	660	496	695	521	457	629	743	556	758	808	444	640	498	672	660	895	629	699	547	953
LPHN1_CCDS12307.1_ex15_19:14271025-14271048:+_5-2	ADGRL1	FALSE	462	448	358	391	712	482	619	464	698	839	672	839	495	782	661	624	748	703	888	948	608	760	553	933	800	753	314	858
LPHN1_CCDS12307.1_ex18_19:14273624-14273647:+_5-4	ADGRL1	TRUE	280	280	298	268	425	213	439	323	376	497	263	529	371	482	389	480	458	417	517	552	324	287	370	857	521	397	299	760
LPHN1_CCDS12307.1_ex18_19:14273892-14273915:-_5-5	ADGRL1	FALSE	348	349	263	290	381	368	522	328	432	598	414	586	301	465	493	502	646	633	324	408	390	773	268	568	345	528	286	707
LPHN1_CCDS12307.1_ex15_19:14270938-14270961:+_5-1	ADGRL1	FALSE	423	419	442	358	537	488	463	659	548	529	502	696	535	785	539	593	895	554	630	649	537	511	299	548	464	625	357	815
LPHN2_CCDS689.1_ex1_1:82372762-82372785:+_5-1	ADGRL2	FALSE	226	190	108	198	242	289	225	294	235	237	275	225	307	376	196	226	362	284	398	293	334	315	229	329	342	251	155	399
sgLPHN2_2	ADGRL2	FALSE	146	221	139	155	307	103	179	223	175	129	197	273	220	350	262	337	325	171	127	253	236	208	175	364	207	252	132	315
LPHN2_CCDS689.1_ex3_1:82409284-82409307:+_5-4	ADGRL2	FALSE	121	109	72	124	201	161	258	158	214	170	208	202	83	215	220	145	203	234	161	187	201	142	135	225	162	138	171	200
sgLPHN2_10	ADGRL2	FALSE	93	120	140	92	259	72	198	114	184	137	204	113	134	178	129	102	210	162	171	146	108	141	102	160	101	210	117	162
sgLPHN2_8	ADGRL2	TRUE	216	223	125	221	233	182	262	232	260	346	186	315	196	204	309	162	364	309	296	286	275	205	232	238	189	312	241	358
LPHN2_CCDS689.1_ex3_1:82408783-82408806:-_5-3	ADGRL2	FALSE	39	15	52	30	39	75	38	83	27	26	53	84	9	125	11	32	66	78	39	0	41	40	15	15	79	69	5	109
sgLPHN2_1	ADGRL2	FALSE	130	172	149	71	135	215	249	292	109	211	156	167	208	184	117	162	288	171	185	112	242	116	109	201	194	235	83	188
LPHN2_CCDS689.1_ex8_1:82431826-82431849:-_5-5	ADGRL2	FALSE	359	340	345	260	548	322	466	514	375	618	389	455	237	455	260	397	618	582	344	498	445	454	274	504	539	416	322	519
LPHN2_CCDS689.1_ex1_1:82372799-82372822:+_5-2	ADGRL2	FALSE	175	179	181	171	252	83	209	305	169	214	255	253	172	182	179	276	203	415	174	270	227	377	418	387	257	208	243	314
sgLPHN2_7	ADGRL2	TRUE	254	246	132	244	461	282	357	474	309	421	421	613	219	364	322	386	402	482	465	453	274	381	315	343	370	358	209	498
LPHN3_CCDS54768.1_ex4_4:62598950-62598973:+_5-2	ADGRL3	FALSE	416	393	395	489	660	525	710	630	905	517	729	821	538	547	692	670	638	895	668	535	833	610	606	880	602	798	657	726
LPHN3_CCDS54768.1_ex8_4:62775393-62775416:-_5-3	ADGRL3	FALSE	231	245	203	344	318	353	404	279	531	302	476	477	335	506	194	272	390	499	470	508	422	393	253	490	266	415	225	499
LPHN3_CCDS54768.1_ex10_4:62800622-62800645:+_5-5	ADGRL3	TRUE	369	451	469	513	795	377	495	662	732	483	541	587	532	451	451	595	636	768	564	540	394	649	426	453	589	679	563	722
LPHN3_CCDS54768.1_ex4_4:62598836-62598859:-_5-1	ADGRL3	TRUE	358	255	326	400	539	430	540	515	563	620	579	471	374	521	327	482	511	564	502	627	469	596	369	473	574	600	242	524
LPHN3_CCDS54768.1_ex8_4:62775446-62775469:+_5-4	ADGRL3	FALSE	255	325	386	298	474	343	440	633	413	465	498	422	289	605	234	303	663	557	586	325	474	322	326	301	465	392	212	477
ELTD1_CCDS41352.1_ex13_1:79470782-79470805:+_5-5	ADGRL4	FALSE	319	260	238	326	505	413	359	569	402	488	570	590	298	527	600	619	595	420	421	520	382	436	378	687	571	455	392	638
ELTD1_CCDS41352.1_ex12_1:79412017-79412040:-_5-3	ADGRL4	TRUE	47	70	83	91	92	117	152	95	136	135	124	106	146	116	68	99	116	146	75	58	138	125	121	162	146	87	97	178
ELTD1_CCDS41352.1_ex7_1:79392601-79392624:+_5-1	ADGRL4	TRUE	263	277	226	363	405	249	466	476	438	273	367	460	231	602	323	351	593	518	451	401	335	386	376	469	259	452	376	458
ELTD1_CCDS41352.1_ex12_1:79412058-79412081:+_5-4	ADGRL4	FALSE	419	334	222	389	669	415	584	578	660	535	561	702	456	503	494	507	630	640	698	482	593	575	412	704	553	573	364	690
ELTD1_CCDS41352.1_ex12_1:79411972-79411995:-_5-2	ADGRL4	FALSE	29	69	57	80	130	73	138	98	123	165	84	160	80	30	68	106	153	101	109	70	107	58	64	105	83	118	79	137
GPR98_CCDS47246.1_ex26_5:89977180-89977203:-_5-4	ADGRV1	TRUE	287	300	224	281	321	379	374	335	490	414	264	546	264	390	429	436	543	551	293	360	321	495	312	319	512	396	339	483
GPR98_CCDS47246.1_ex23_5:89971168-89971191:+_5-3	ADGRV1	FALSE	215	175	167	290	428	294	274	220	336	453	391	301	219	311	271	266	308	335	443	318	343	302	294	467	477	233	149	504
GPR98_CCDS47246.1_ex19_5:89949372-89949395:+_5-2	ADGRV1	TRUE	230	350	176	300	460	374	514	524	449	498	355	477	327	391	332	488	357	529	447	366	331	456	325	510	416	428	315	511
GPR98_CCDS47246.1_ex30_5:89986827-89986850:-_5-5	ADGRV1	FALSE	479	476	363	551	873	471	839	630	649	775	584	757	700	544	561	792	736	1053	606	499	551	780	624	597	748	643	472	800
GPR98_CCDS47246.1_ex7_5:89924640-89924663:-_5-1	ADGRV1	FALSE	297	222	215	291	416	347	586	392	451	548	340	590	383	357	563	502	470	660	521	532	397	454	276	241	434	466	177	774
ADH1A_CCDS3648.1_ex4_4:100205756-100205779:+_5-2	ADH1A	FALSE	232	165	209	200	252	159	282	222	275	210	308	206	154	253	367	265	213	428	197	318	245	239	169	288	359	346	239	401
ADH1A_CCDS3648.1_ex3_4:100203682-100203705:-_5-1	ADH1A	TRUE	247	265	287	224	341	269	495	607	391	373	295	298	200	392	354	358	526	461	449	332	181	421	414	291	406	346	284	442
ADH1A_CCDS3648.1_ex7_4:100208716-100208739:+_5-5	ADH1A	TRUE	106	114	101	112	168	77	136	138	175	271	134	152	158	170	173	192	167	123	260	118	223	229	121	232	115	115	85	168
ADH1A_CCDS3648.1_ex6_4:100208090-100208113:-_5-4	ADH1A	FALSE	200	151	223	222	246	270	245	200	432	284	300	627	275	315	328	457	380	315	442	309	239	312	424	501	448	308	337	530
ADH1A_CCDS3648.1_ex5_4:100205923-100205946:-_5-3	ADH1A	FALSE	338	349	229	365	473	464	367	460	553	370	472	642	362	709	401	503	539	717	487	426	412	525	374	493	445	478	371	501
ADH1B_CCDS34033.1_ex4_4:100237119-100237142:-_5-2	ADH1B	FALSE	260	351	254	292	382	261	488	420	419	552	352	517	352	378	454	525	465	590	497	489	359	488	235	403	530	429	327	500
ADH1B_CCDS34033.1_ex4_4:100237053-100237076:-_5-1	ADH1B	TRUE	257	205	158	326	374	345	458	311	313	233	346	221	345	445	466	470	424	461	247	432	282	436	285	348	364	353	140	439
ADH1B_CCDS34033.1_ex5_4:100237422-100237445:-_5-4	ADH1B	FALSE	184	200	260	281	364	231	302	434	408	375	476	708	256	409	483	459	410	372	438	428	236	397	206	468	412	428	347	427
ADH1B_CCDS34033.1_ex5_4:100237440-100237463:+_5-5	ADH1B	FALSE	143	125	94	123	425	126	290	211	468	126	183	291	145	341	235	346	249	284	285	196	315	207	92	343	394	260	130	337
ADH1B_CCDS34033.1_ex4_4:100237255-100237278:+_5-3	ADH1B	FALSE	217	176	205	322	461	358	501	417	484	397	396	467	370	589	447	447	523	545	584	456	314	563	324	466	496	445	272	471
ADH4_CCDS34032.1_ex6_4:100062741-100062764:+_5-5	ADH4	FALSE	201	227	280	205	374	233	305	269	382	404	412	584	195	511	352	486	422	567	385	424	380	391	237	564	477	302	231	459
ADH4_CCDS34032.1_ex6_4:100062693-100062716:+_5-4	ADH4	TRUE	159	256	154	224	282	264	261	251	444	320	329	341	172	306	298	190	364	297	264	316	288	418	243	314	284	263	196	350
ADH4_CCDS34032.1_ex5_4:100060217-100060240:+_5-2	ADH4	FALSE	96	124	161	222	197	161	310	291	179	178	162	354	194	208	212	179	182	198	202	218	239	301	230	288	164	161	147	186
ADH4_CCDS34032.1_ex4_4:100057812-100057835:+_5-1	ADH4	FALSE	124	96	86	177	144	156	224	191	126	198	102	189	120	154	167	217	152	241	271	154	188	216	185	195	155	153	164	196
ADH4_CCDS34032.1_ex5_4:100060262-100060285:+_5-3	ADH4	TRUE	58	71	41	86	146	139	108	128	75	94	170	145	38	106	72	145	153	131	150	198	96	138	64	122	141	86	75	160
ADH5_CCDS47111.1_ex4_4:99998062-99998085:-_5-5	ADH5	FALSE	56	66	67	72	89	105	137	147	91	82	72	144	72	78	66	79	104	60	88	64	73	50	96	70	56	53	58	86
ADH5_CCDS47111.1_ex6_4:100003237-100003260:+_5-3	ADH5	FALSE	192	184	217	163	242	290	220	209	315	274	271	433	178	279	292	373	423	350	301	286	294	487	222	324	338	280	173	457
ADH5_CCDS47111.1_ex6_4:100003190-100003213:+_5-2	ADH5	FALSE	134	137	127	138	129	101	198	258	233	206	171	193	44	179	244	299	149	300	170	208	144	154	120	303	201	213	71	291
ADH6_CCDS3647.1_ex3_4:100131250-100131273:+_5-2	ADH6	TRUE	313	297	241	336	450	216	274	384	480	454	476	689	318	446	503	496	469	417	520	420	319	536	259	539	362	382	353	547
ADH6_CCDS3647.1_ex2_4:100130074-100130097:-_5-1	ADH6	FALSE	130	162	85	180	194	138	169	197	288	210	262	240	128	241	213	189	256	341	223	126	223	242	201	243	175	246	169	262
ADH6_CCDS3647.1_ex6_4:100137316-100137339:-_5-5	ADH6	FALSE	185	172	107	234	234	213	194	339	506	356	255	538	292	446	219	276	364	479	253	303	224	402	228	261	236	300	92	354
ADH6_CCDS3647.1_ex5_4:100134846-100134869:-_5-3	ADH6	TRUE	174	144	149	184	189	237	265	322	279	175	224	394	178	334	347	298	277	261	187	198	138	363	146	242	274	247	233	349
ADH6_CCDS3647.1_ex5_4:100134890-100134913:-_5-4	ADH6	FALSE	263	336	375	376	588	271	417	285	477	454	589	710	307	575	364	544	549	612	498	372	361	557	515	509	451	601	276	614
ADH7_CCDS34034.1_ex5_4:100349264-100349287:-_5-4	ADH7	TRUE	292	258	216	285	523	270	485	425	500	277	388	533	251	214	379	408	294	465	497	273	354	288	426	328	295	285	290	410
ADH7_CCDS34034.1_ex4_4:100349039-100349062:-_5-1	ADH7	FALSE	206	391	203	283	464	480	385	342	334	393	370	640	407	239	316	614	415	508	439	301	377	244	415	801	306	400	378	454
ADH7_CCDS34034.1_ex5_4:100349238-100349261:+_5-3	ADH7	FALSE	200	239	214	290	334	281	368	458	410	405	312	279	265	346	328	311	396	380	406	347	308	468	195	397	283	320	253	401
ADH7_CCDS34034.1_ex4_4:100349131-100349154:-_5-2	ADH7	TRUE	250	240	299	328	498	211	483	470	519	235	377	432	273	475	395	447	587	516	390	329	306	345	317	535	356	234	314	506
ADH7_CCDS34034.1_ex6_4:100349699-100349722:-_5-5	ADH7	FALSE	383	324	210	446	690	480	649	464	684	567	446	730	417	610	433	636	584	655	720	493	537	665	333	558	481	504	368	545
ADHFE1_CCDS6190.2_ex5_8:67357461-67357484:+_5-2	ADHFE1	FALSE	197	155	142	185	269	189	394	213	401	294	262	220	96	319	229	394	332	363	221	382	324	304	329	602	318	311	228	362
ADHFE1_CCDS6190.2_ex5_8:67357506-67357529:+_5-3	ADHFE1	TRUE	200	110	187	65	162	256	240	181	166	352	439	282	106	251	273	309	218	198	222	398	167	197	149	312	329	395	143	446
ADHFE1_CCDS6190.2_ex6_8:67359512-67359535:+_5-4	ADHFE1	FALSE	176	89	147	139	138	160	156	173	250	198	115	175	105	117	177	246	122	178	301	231	111	103	154	149	239	226	102	326
ADHFE1_CCDS6190.2_ex4_8:67356894-67356917:-_5-1	ADHFE1	FALSE	169	195	148	234	309	246	400	369	252	409	389	308	194	497	232	266	472	361	223	441	198	294	181	286	371	329	180	495
ADHFE1_CCDS6190.2_ex7_8:67361168-67361191:-_5-5	ADHFE1	TRUE	326	261	256	274	315	175	391	281	407	462	437	432	257	289	327	387	468	292	399	411	322	271	284	288	389	371	207	606
ADI1_CCDS1653.1_ex1_2:3504646-3504669:+_5-1	ADI1	FALSE	297	236	310	300	408	339	425	508	409	581	532	659	407	412	491	492	489	621	576	492	347	465	327	642	442	426	359	482
ADI1_CCDS1653.1_ex2_2:3517642-3517665:+_5-3	ADI1	TRUE	50	86	62	52	204	120	136	103	168	207	164	245	152	218	103	126	209	181	180	122	119	227	75	124	111	191	114	154
ADI1_CCDS1653.1_ex3_2:3523141-3523164:-_5-5	ADI1	TRUE	268	277	271	216	402	338	562	370	475	499	446	716	299	438	434	446	547	569	416	467	405	420	410	827	324	542	369	575
ADI1_CCDS1653.1_ex1_2:3504745-3504768:-_5-2	ADI1	FALSE	68	40	52	90	100	90	86	169	103	190	39	49	95	37	112	129	90	109	176	63	111	92	132	202	110	88	49	115
ADI1_CCDS1653.1_ex2_2:3517674-3517697:-_5-4	ADI1	FALSE	130	182	152	111	342	219	202	217	330	250	228	298	137	168	238	275	233	299	179	257	268	167	319	244	231	250	200	409
ADIG_CCDS54461.1_ex0_20:37209972-37209995:+_5-1	ADIG	TRUE	74	44	114	108	117	156	174	167	107	159	129	205	85	117	118	163	103	150	174	107	155	160	160	246	244	197	123	230
ADIG_CCDS54461.1_ex1_20:37214712-37214735:-_5-5	ADIG	TRUE	350	272	200	280	565	284	445	660	644	509	396	585	359	657	345	531	650	597	547	411	515	519	451	645	576	531	407	584
ADIG_CCDS54461.1_ex0_20:37209995-37210018:+_5-2	ADIG	FALSE	91	196	134	336	175	113	204	459	324	200	281	309	119	285	180	216	400	303	394	289	243	197	199	217	120	166	195	333
ADIG_CCDS54461.1_ex1_20:37214657-37214680:+_5-3	ADIG	FALSE	209	276	201	212	576	218	384	508	638	432	517	460	242	574	404	340	359	435	483	561	435	459	209	379	480	373	251	409
ADIG_CCDS54461.1_ex1_20:37214686-37214709:+_5-4	ADIG	FALSE	307	326	311	447	556	342	517	321	648	342	464	343	445	483	419	457	482	656	470	442	542	489	505	617	425	462	431	524
ADIPOQ_CCDS3284.1_ex1_3:186572028-186572051:-_5-3	ADIPOQ	TRUE	344	303	240	299	575	436	491	495	665	380	514	452	456	356	520	497	498	728	496	516	386	534	386	661	403	628	423	500
ADIPOQ_CCDS3284.1_ex1_3:186571968-186571991:+_5-2	ADIPOQ	FALSE	71	103	105	162	136	195	197	225	244	136	154	170	156	163	210	151	188	220	333	135	105	225	153	203	125	168	65	155
ADIPOQ_CCDS3284.1_ex1_3:186572178-186572201:+_5-5	ADIPOQ	FALSE	301	277	363	294	614	344	715	470	558	557	569	790	316	465	496	473	417	659	444	456	388	644	422	575	703	394	369	573
ADIPOQ_CCDS3284.1_ex0_3:186571002-186571025:-_5-1	ADIPOQ	FALSE	356	315	383	489	554	468	574	579	822	463	672	1076	466	585	508	604	735	633	754	514	562	639	605	726	706	495	407	581
ADIPOQ_CCDS3284.1_ex1_3:186572142-186572165:-_5-4	ADIPOQ	TRUE	129	123	113	124	253	121	124	205	198	191	177	204	128	236	294	231	193	172	251	176	114	109	199	104	207	228	84	219
ADIPOR1_CCDS1430.1_ex4_1:202915658-202915681:-_5-4	ADIPOR1	FALSE	253	248	175	475	286	225	348	540	302	273	289	528	190	304	312	323	360	294	385	222	432	355	304	330	286	371	128	351
ADIPOR1_CCDS1430.1_ex4_1:202915615-202915638:+_5-3	ADIPOR1	TRUE	396	324	356	441	468	301	581	691	544	614	422	328	326	533	454	436	785	727	465	482	439	472	390	752	543	399	411	478
ADIPOR1_CCDS1430.1_ex4_1:202915555-202915578:+_5-1	ADIPOR1	TRUE	228	230	122	345	440	220	412	317	720	396	423	292	258	640	297	391	637	480	382	366	417	477	313	549	431	446	297	446
ADIPOR1_CCDS1430.1_ex4_1:202915727-202915750:-_5-5	ADIPOR1	FALSE	206	286	176	344	534	424	460	301	603	396	430	409	383	279	392	332	403	403	521	268	521	400	382	488	366	340	258	374
ADIPOR1_CCDS1430.1_ex4_1:202915589-202915612:-_5-2	ADIPOR1	FALSE	223	150	192	189	256	225	374	228	430	221	209	312	238	233	198	213	246	254	289	203	228	349	279	482	307	208	159	295
ADIPOR2_CCDS8511.1_ex3_12:1889629-1889652:-_5-5	ADIPOR2	FALSE	168	145	225	211	285	212	220	320	420	350	330	469	184	436	256	282	423	317	337	411	370	309	171	281	401	275	281	375
ADIPOR2_CCDS8511.1_ex2_12:1887011-1887034:+_5-2	ADIPOR2	FALSE	226	228	420	309	274	422	373	591	473	496	477	398	162	461	389	387	397	502	400	498	397	460	352	675	503	482	274	557
ADIPOR2_CCDS8511.1_ex1_12:1882072-1882095:-_5-1	ADIPOR2	TRUE	168	141	126	176	244	221	252	266	260	205	240	440	223	313	249	219	263	276	280	192	266	277	192	476	200	231	187	283
ADIPOR2_CCDS8511.1_ex2_12:1887047-1887070:+_5-3	ADIPOR2	FALSE	127	96	66	177	167	151	223	242	174	101	176	240	181	212	221	180	259	218	258	217	235	171	244	321	192	234	92	258
ADIPOR2_CCDS8511.1_ex2_12:1887087-1887110:-_5-4	ADIPOR2	TRUE	292	266	221	331	321	275	388	391	363	372	330	544	328	439	409	339	309	423	613	356	309	391	429	388	347	372	182	548
ADIRF_CCDS7381.1_ex1_10:88729998-88730021:-_5-2	ADIRF	FALSE	329	325	378	366	569	306	437	703	578	725	636	649	391	498	466	570	646	709	635	463	549	578	334	580	614	599	421	606
ADIRF_CCDS7381.1_ex2_10:88730265-88730288:-_5-5	ADIRF	FALSE	172	233	167	260	371	226	340	470	295	308	346	288	322	372	378	242	382	365	486	339	289	304	193	449	295	389	242	457
ADIRF_CCDS7381.1_ex2_10:88730232-88730255:-_5-3	ADIRF	TRUE	354	264	301	252	345	268	374	348	371	426	559	517	296	592	382	526	403	438	379	527	334	458	184	697	542	462	191	551
ADIRF_CCDS7381.1_ex1_10:88729975-88729998:+_5-1	ADIRF	TRUE	269	221	308	274	408	403	466	499	307	406	470	359	286	321	418	511	500	476	392	489	386	530	199	650	465	378	321	584
ADIRF_CCDS7381.1_ex2_10:88730247-88730270:-_5-4	ADIRF	FALSE	268	262	167	242	366	353	558	510	529	490	385	726	318	396	434	461	543	479	468	462	359	401	512	464	331	455	290	451
ADK_CCDS55716.1_ex4_10:76153993-76154016:-_5-2	ADK	FALSE	224	171	223	308	279	314	286	244	578	352	487	295	258	322	325	422	393	471	291	387	356	319	168	486	396	353	271	319
ADK_CCDS55716.1_ex4_10:76154039-76154062:+_5-3	ADK	TRUE	182	211	231	267	340	316	346	387	667	318	424	325	248	353	440	352	337	324	231	488	411	406	294	547	322	369	258	487
ADK_CCDS55716.1_ex3_10:76074446-76074469:+_5-1	ADK	TRUE	98	78	115	60	114	156	197	163	140	119	219	122	138	194	67	141	122	200	172	125	249	195	149	156	190	187	92	291
ADK_CCDS55716.1_ex5_10:76158230-76158253:-_5-4	ADK	FALSE	147	169	232	228	280	276	373	411	477	327	459	365	212	349	316	252	390	350	326	312	158	300	203	404	295	413	125	434
ADK_CCDS55716.1_ex5_10:76158278-76158301:+_5-5	ADK	FALSE	102	102	146	153	255	179	234	204	165	227	261	282	114	249	146	198	323	199	257	280	248	240	160	198	251	187	130	211
ADM_CCDS7801.1_ex1_11:10327555-10327578:+_5-3	ADM	FALSE	327	403	337	513	610	399	586	526	902	550	578	761	489	790	555	573	906	737	666	634	611	567	458	871	590	610	458	626
ADM_CCDS7801.1_ex2_11:10327892-10327915:-_5-5	ADM	FALSE	312	319	232	390	499	278	559	470	496	454	537	616	410	479	408	502	572	537	663	394	374	438	230	432	455	480	397	715
ADM_CCDS7801.1_ex1_11:10327583-10327606:-_5-4	ADM	TRUE	310	375	393	557	707	345	527	465	590	686	547	473	392	603	519	546	706	687	720	605	488	469	439	621	631	508	365	683
ADM_CCDS7801.1_ex1_11:10327499-10327522:+_5-1	ADM	TRUE	419	336	441	437	566	415	616	600	614	564	551	554	471	767	387	510	902	602	434	497	426	542	559	686	596	657	461	694
ADM_CCDS7801.1_ex1_11:10327542-10327565:-_5-2	ADM	FALSE	493	305	243	314	491	308	598	420	611	662	549	719	334	487	688	603	639	600	419	606	579	543	359	740	639	636	301	781
ADM2_CCDS33682.1_ex1_22:50921151-50921174:+_5-5	ADM2	TRUE	144	101	146	121	182	152	160	442	165	117	266	240	152	187	122	254	276	323	274	97	90	223	114	179	175	238	103	191
ADM2_CCDS33682.1_ex1_22:50921103-50921126:-_5-4	ADM2	FALSE	401	369	332	524	818	529	587	601	699	524	526	832	449	753	609	583	673	734	656	536	618	560	526	673	623	458	475	626
ADM2_CCDS33682.1_ex1_22:50921047-50921070:-_5-2	ADM2	TRUE	375	360	347	395	797	423	614	858	613	780	665	1050	411	698	609	694	810	851	630	799	823	705	442	1197	492	608	308	623
ADM2_CCDS33682.1_ex0_22:50920364-50920387:+_5-1	ADM2	FALSE	213	310	195	194	384	252	486	421	349	373	480	474	316	478	316	405	518	433	475	406	226	412	383	665	478	462	334	533
ADM2_CCDS33682.1_ex1_22:50921064-50921087:+_5-3	ADM2	FALSE	297	239	362	421	722	508	588	497	514	736	493	569	429	663	481	666	850	793	636	453	463	777	444	689	856	569	368	640
ADM5_CCDS46146.1_ex1_19:50193425-50193448:-_5-3	ADM5	TRUE	92	185	216	165	200	131	243	248	250	268	340	190	185	304	265	318	457	216	176	343	290	247	142	277	331	218	143	409
ADM5_CCDS46146.1_ex1_19:50193407-50193430:-_5-2	ADM5	FALSE	267	378	241	329	413	354	324	469	344	423	430	480	259	443	390	333	390	439	366	326	238	361	279	379	373	465	213	509
ADM5_CCDS46146.1_ex1_19:50193507-50193530:-_5-4	ADM5	FALSE	302	218	187	258	461	239	594	260	547	408	424	483	316	420	422	476	489	359	240	494	311	388	233	379	374	466	144	619
ADM5_CCDS46146.1_ex1_19:50193563-50193586:+_5-5	ADM5	TRUE	392	419	439	316	635	562	603	470	828	682	718	684	338	560	577	749	557	534	588	715	636	607	478	673	542	790	292	873
ADM5_CCDS46146.1_ex1_19:50193389-50193412:+_5-1	ADM5	FALSE	245	226	331	299	363	407	500	456	455	565	383	647	479	277	544	404	398	488	460	650	390	540	290	376	435	523	224	654
ADNP_CCDS13433.1_ex0_20:49510441-49510464:+_5-3	ADNP	TRUE	239	391	222	477	364	367	316	724	714	284	355	409	306	570	348	442	543	288	369	430	611	463	160	852	545	479	387	495
ADNP_CCDS13433.1_ex0_20:49510599-49510622:+_5-4	ADNP	TRUE	296	283	287	401	379	209	431	490	642	491	397	447	252	500	401	304	601	419	348	408	574	340	290	588	514	475	308	452
ADNP_CCDS13433.1_ex0_20:49509755-49509778:+_5-1	ADNP	FALSE	43	45	25	91	132	36	52	135	110	23	126	45	50	76	29	107	133	74	61	25	79	51	62	148	71	73	71	113
ADNP_CCDS13433.1_ex0_20:49510830-49510853:+_5-5	ADNP	FALSE	322	332	400	536	559	410	435	635	756	446	423	469	355	595	501	513	788	523	577	507	555	626	489	554	724	540	412	725
ADNP_CCDS13433.1_ex0_20:49510108-49510131:-_5-2	ADNP	FALSE	247	236	234	358	354	261	362	626	626	385	300	639	193	554	403	429	528	290	358	417	564	437	244	516	388	413	202	426
ADNP2_CCDS32853.1_ex2_18:77893973-77893996:-_5-2	ADNP2	FALSE	49	64	136	117	149	145	126	84	180	100	126	139	139	16	121	164	89	233	147	146	169	134	81	259	133	132	119	201
ADNP2_CCDS32853.1_ex2_18:77893683-77893706:-_5-1	ADNP2	TRUE	188	243	235	239	433	252	334	396	385	380	446	396	341	598	298	432	469	585	549	339	351	394	328	616	387	368	337	500
ADNP2_CCDS32853.1_ex2_18:77894469-77894492:+_5-4	ADNP2	FALSE	269	289	209	359	449	291	503	650	480	445	339	594	352	455	516	407	511	408	536	527	396	435	430	622	434	390	309	469
ADNP2_CCDS32853.1_ex2_18:77894424-77894447:-_5-3	ADNP2	FALSE	141	247	212	255	355	284	338	318	346	423	321	307	228	286	331	276	260	305	374	314	269	322	214	335	231	244	281	441
ADNP2_CCDS32853.1_ex2_18:77894775-77894798:+_5-5	ADNP2	TRUE	198	134	158	182	260	111	321	213	339	205	208	148	141	224	170	189	315	286	331	188	138	195	141	241	250	173	183	322
ADO_CCDS7266.2_ex0_10:64565001-64565024:-_5-2	ADO	TRUE	347	186	212	291	384	351	469	335	416	380	317	341	295	523	349	418	387	378	383	425	394	316	256	579	357	402	276	439
ADO_CCDS7266.2_ex0_10:64565080-64565103:+_5-3	ADO	FALSE	274	246	312	421	448	221	512	449	646	469	283	480	281	316	341	419	526	620	536	452	252	523	281	205	415	462	291	485
ADO_CCDS7266.2_ex0_10:64565215-64565238:+_5-5	ADO	FALSE	198	229	232	203	589	284	460	366	322	484	498	491	323	379	421	562	694	551	532	293	378	364	403	609	499	437	292	537
ADO_CCDS7266.2_ex0_10:64564899-64564922:-_5-1	ADO	TRUE	233	260	244	222	362	189	291	371	413	366	348	306	272	396	270	392	443	490	368	417	377	369	170	469	301	375	122	494
ADO_CCDS7266.2_ex0_10:64565113-64565136:+_5-4	ADO	FALSE	281	269	319	326	528	298	276	575	479	460	492	467	278	283	338	420	464	431	317	452	376	442	289	463	371	334	298	448
ADORA1_CCDS1434.1_ex0_1:203098289-203098312:-_5-2	ADORA1	FALSE	177	112	241	177	235	137	234	232	231	308	374	233	220	264	196	334	383	315	138	237	228	292	195	406	338	308	84	371
ADORA1_CCDS1434.1_ex1_1:203134486-203134509:+_5-5	ADORA1	TRUE	248	303	248	354	360	336	487	425	553	341	349	470	285	325	443	328	443	548	458	569	456	517	344	731	292	328	350	577
ADORA1_CCDS1434.1_ex1_1:203134397-203134420:+_5-4	ADORA1	FALSE	295	261	272	316	457	444	534	624	634	304	379	413	443	506	382	424	604	471	601	416	368	267	273	400	333	391	322	453
ADORA1_CCDS1434.1_ex0_1:203098161-203098184:+_5-1	ADORA1	FALSE	150	143	174	170	274	249	252	190	217	229	231	423	252	358	261	336	465	274	232	358	244	306	157	317	282	257	160	320
ADORA1_CCDS1434.1_ex0_1:203098302-203098325:-_5-3	ADORA1	TRUE	305	241	371	353	421	281	461	530	582	525	344	410	268	343	423	431	427	425	570	509	483	377	327	428	613	454	338	594
ADORA2A_CCDS13826.1_ex1_22:24836649-24836672:+_5-4	ADORA2A	FALSE	304	287	437	271	430	392	532	462	636	495	530	536	398	498	503	611	753	636	527	517	462	497	452	805	633	477	291	647
ADORA2A_CCDS13826.1_ex1_22:24836555-24836578:+_5-3	ADORA2A	FALSE	305	250	258	357	397	562	667	563	412	468	503	542	419	579	531	421	471	726	498	333	350	430	334	449	409	439	455	566
ADORA2A_CCDS13826.1_ex0_22:24829516-24829539:+_5-1	ADORA2A	TRUE	483	319	330	382	649	442	727	603	552	596	589	672	487	641	612	699	688	512	484	741	440	574	467	563	474	612	364	885
ADORA2A_CCDS13826.1_ex1_22:24836668-24836691:+_5-5	ADORA2A	FALSE	252	242	223	259	226	229	373	280	281	331	304	515	155	392	385	310	445	399	263	369	259	438	325	247	358	294	199	401
ADORA2A_CCDS13826.1_ex0_22:24829565-24829588:-_5-2	ADORA2A	TRUE	263	243	358	284	481	345	483	369	406	636	416	383	187	338	415	499	521	379	579	489	234	417	128	484	431	394	313	631
ADORA2B_CCDS11173.1_ex0_17:15848854-15848877:-_5-2	ADORA2B	TRUE	381	374	227	414	569	314	374	395	708	446	478	563	394	282	491	581	442	550	622	533	435	493	484	633	506	472	296	460
ADORA2B_CCDS11173.1_ex1_17:15878235-15878258:-_5-4	ADORA2B	FALSE	167	233	190	194	188	187	332	277	591	266	337	316	329	281	344	328	483	351	359	394	285	357	227	437	338	430	210	372
ADORA2B_CCDS11173.1_ex1_17:15878303-15878326:+_5-5	ADORA2B	FALSE	327	388	431	404	742	339	602	766	887	625	559	513	423	431	668	581	634	664	691	611	388	436	457	966	515	610	460	619
ADORA2B_CCDS11173.1_ex1_17:15878063-15878086:+_5-3	ADORA2B	TRUE	273	318	212	303	307	289	340	563	418	387	407	217	342	529	514	350	394	603	393	466	309	373	554	364	446	380	309	486
ADORA2B_CCDS11173.1_ex0_17:15848837-15848860:+_5-1	ADORA2B	FALSE	363	399	338	434	725	554	604	845	541	571	586	831	350	584	739	662	649	796	671	609	612	605	535	828	636	626	383	581
ADORA3_CCDS838.1_ex5_1:112045807-112045830:-_12-11	ADORA3	FALSE	168	175	159	160	167	139	158	456	166	240	229	224	180	164	202	214	274	177	439	285	141	230	162	135	210	416	120	297
ADORA3_CCDS839.1_ex0_1:112043167-112043190:-_12-9	ADORA3	FALSE	130	142	206	146	186	129	106	228	167	230	282	224	111	217	122	158	139	159	206	177	229	209	123	83	182	157	128	184
ADORA3_CCDS41369.1_ex3_1:112031595-112031618:-_12-6	ADORA3	FALSE	363	364	323	427	494	342	478	675	814	600	478	489	254	607	404	524	642	692	552	329	516	655	484	580	430	477	286	594
ADORA3_CCDS41369.1_ex3_1:112031517-112031540:+_12-4	ADORA3	FALSE	185	191	227	195	319	234	425	223	215	340	388	359	222	346	364	284	364	290	226	325	128	318	270	266	334	416	163	315
ADORA3_CCDS839.1_ex0_1:112042939-112042962:+_12-7	ADORA3	FALSE	270	263	235	318	348	230	276	519	564	466	352	373	200	370	374	314	332	363	493	415	445	495	265	331	317	347	267	495
ADORA3_CCDS41369.1_ex5_1:112106455-112106478:+_12-12	ADORA3	FALSE	171	199	224	253	297	200	286	314	359	200	228	402	216	302	309	276	390	381	309	211	274	431	327	244	356	348	127	395
ADORA3_CCDS41369.1_ex3_1:112031542-112031565:-_12-5	ADORA3	FALSE	133	94	125	149	211	86	131	84	250	136	202	108	93	150	145	210	273	235	181	192	135	153	189	90	200	233	188	264
ADORA3_CCDS41369.1_ex3_1:112031411-112031434:-_12-2	ADORA3	FALSE	298	142	138	258	238	201	293	117	281	442	331	287	226	177	261	374	209	330	250	419	128	271	144	472	367	425	194	534
ADORA3_CCDS839.1_ex0_1:112043089-112043112:+_12-8	ADORA3	TRUE	231	166	222	209	348	271	429	269	377	445	436	424	207	333	435	318	349	402	285	264	283	325	255	304	271	355	192	474
ADORA3_CCDS41369.1_ex3_1:112031373-112031396:-_12-1	ADORA3	TRUE	356	273	331	278	329	134	482	441	643	371	504	427	232	469	346	403	459	353	494	419	398	416	397	535	461	450	304	671
ADORA3_CCDS838.1_ex5_1:112045753-112045776:-_12-10	ADORA3	FALSE	221	270	250	347	348	369	561	525	465	470	457	524	400	288	404	440	526	489	529	580	396	500	348	481	376	424	406	421
ADORA3_CCDS41369.1_ex3_1:112031458-112031481:-_12-3	ADORA3	FALSE	270	175	193	189	311	144	486	315	399	343	287	257	196	177	370	306	296	392	384	362	372	329	184	370	335	327	189	426
ADPGK_CCDS42057.1_ex6_15:73075831-73075854:+_5-4	ADPGK	TRUE	213	125	161	248	205	221	241	332	371	281	395	377	192	513	217	230	363	275	166	236	218	270	157	349	293	331	210	494
ADPGK_CCDS42057.1_ex3_15:73052845-73052868:-_5-3	ADPGK	TRUE	253	278	299	268	462	371	405	382	542	325	397	283	320	257	414	431	398	484	382	417	243	270	375	488	363	412	296	382
ADPGK_CCDS42057.1_ex2_15:73048702-73048725:+_5-1	ADPGK	FALSE	204	216	268	334	383	263	486	370	489	444	464	542	232	482	429	445	502	510	321	579	475	358	306	659	371	322	246	535
ADPGK_CCDS42057.1_ex2_15:73048739-73048762:+_5-2	ADPGK	FALSE	338	309	197	200	647	346	557	643	634	704	529	689	370	676	456	497	461	582	730	612	495	520	350	486	603	471	281	538
ADPGK_CCDS42057.1_ex6_15:73075854-73075877:+_5-5	ADPGK	FALSE	404	420	574	462	667	528	916	648	499	644	504	570	531	554	539	702	688	940	756	754	517	633	464	790	531	490	450	702
ADPRH_CCDS2990.1_ex0_3:119301139-119301162:+_5-2	ADPRH	TRUE	218	210	191	239	231	319	397	256	350	363	318	356	270	334	373	281	291	419	339	490	269	258	245	361	407	347	307	464
ADPRH_CCDS2990.1_ex1_3:119305286-119305309:+_5-5	ADPRH	FALSE	248	209	188	258	413	245	476	347	368	355	257	286	343	467	265	318	324	427	395	353	256	365	376	418	430	273	226	461
ADPRH_CCDS2990.1_ex0_3:119301177-119301200:+_5-3	ADPRH	FALSE	189	235	274	308	357	159	421	370	406	293	327	542	349	358	194	312	343	336	362	282	283	412	258	290	286	415	289	471
ADPRH_CCDS2990.1_ex1_3:119305236-119305259:-_5-4	ADPRH	FALSE	281	248	203	254	666	302	388	750	538	458	542	465	262	587	474	403	585	335	410	427	359	300	334	484	456	346	352	523
[truncated: 99,087 more rows]
