# Supplementary material for: Minimal genome-wide human CRISPR-Cas9 library
Source: Genome Biol. 2021 Jan 21;22:40. doi: 10.1186/s13059-021-02268-4 (PMC7818936; doi:10.1186/s13059-021-02268-4)
Supplement: Supplementary file 8 — Additional file 8: Table S7. CRISPR-Cas9 raw counts for three different organoids derived from cancer samples. [file 13059_2021_2268_MOESM8_ESM.xlsx]

## Sheet: Sheet1
sgRNA	Approved_Symbol	MinLibCas9_guide	CAM277	COLO021	CAM338_R1	CAM338_R2	Plasmid_v1.1
A1BG_CCDS12976.1_ex4_19:58863655-58863678:+_5-2	A1BG	FALSE	2128	378	1169	759	503
A1BG_CCDS12976.1_ex4_19:58863697-58863720:-_5-3	A1BG	FALSE	1637	574	2174	2041	812
A1BG_CCDS12976.1_ex3_19:58862927-58862950:-_5-1	A1BG	TRUE	2554	1274	2168	2246	586
A1BG_CCDS12976.1_ex4_19:58863866-58863889:+_5-4	A1BG	FALSE	989	665	1018	887	604
A1BG_CCDS12976.1_ex5_19:58864367-58864390:-_5-5	A1BG	TRUE	965	602	943	1000	480
A1CF_CCDS7241.1_ex6_10:52588014-52588037:-_5-1	A1CF	TRUE	1928	582	810	900	452
A1CF_CCDS7241.1_ex7_10:52595962-52595985:-_5-2	A1CF	FALSE	135	80	441	377	61
A1CF_CCDS7241.1_ex9_10:52603844-52603867:-_5-5	A1CF	TRUE	2868	264	517	405	372
A1CF_CCDS7241.1_ex7_10:52596023-52596046:+_5-3	A1CF	FALSE	3541	503	1201	1672	572
A1CF_CCDS7241.1_ex9_10:52603761-52603784:+_5-4	A1CF	FALSE	100	81	316	342	100
A2M_CCDS44827.1_ex22_12:9252049-9252072:+_5-3	A2M	TRUE	1053	686	1362	2027	418
A2M_CCDS44827.1_ex24_12:9254225-9254248:+_5-4	A2M	FALSE	2439	1160	1720	2120	602
A2M_CCDS44827.1_ex25_12:9256894-9256917:+_5-5	A2M	TRUE	2234	876	1695	1711	607
A2M_CCDS44827.1_ex18_12:9246130-9246153:+_5-1	A2M	FALSE	3608	953	1913	2084	583
A2M_CCDS44827.1_ex22_12:9252012-9252035:+_5-2	A2M	FALSE	1471	272	1309	758	392
A2ML1_CCDS8596.2_ex10_12:8994081-8994104:-_5-3	A2ML1	FALSE	906	202	702	583	275
A2ML1_CCDS8596.2_ex11_12:8995845-8995868:-_5-4	A2ML1	TRUE	3941	832	1957	1914	654
A2ML1_CCDS8596.2_ex2_12:8976351-8976374:+_5-1	A2ML1	TRUE	4535	697	1332	1132	684
A2ML1_CCDS8596.2_ex8_12:8990981-8991004:-_5-2	A2ML1	FALSE	1651	349	797	922	386
A2ML1_CCDS8596.2_ex11_12:8995893-8995916:+_5-5	A2ML1	FALSE	683	202	679	678	214
A3GALT2_CCDS60080.1_ex2_1:33778149-33778172:+_5-5	A3GALT2	FALSE	2363	960	921	812	499
A3GALT2_CCDS60080.1_ex0_1:33773046-33773069:-_5-3	A3GALT2	TRUE	2044	252	948	809	512
A3GALT2_CCDS60080.1_ex0_1:33772971-33772994:+_5-2	A3GALT2	TRUE	2058	586	478	700	472
A3GALT2_CCDS60080.1_ex1_1:33777651-33777674:-_5-4	A3GALT2	FALSE	2294	1360	1432	1637	450
A3GALT2_CCDS60080.1_ex0_1:33772950-33772973:-_5-1	A3GALT2	FALSE	3666	926	1627	1475	666
A4GALT_CCDS14041.1_ex0_22:43089610-43089633:-_5-4	A4GALT	TRUE	3228	471	1175	1361	494
A4GALT_CCDS14041.1_ex0_22:43089467-43089490:-_5-2	A4GALT	FALSE	2914	795	1980	1635	670
A4GALT_CCDS14041.1_ex0_22:43089421-43089444:+_5-1	A4GALT	TRUE	1486	425	1024	1168	688
A4GALT_CCDS14041.1_ex0_22:43089831-43089854:+_5-5	A4GALT	FALSE	1322	303	1930	1880	469
A4GALT_CCDS14041.1_ex0_22:43089524-43089547:-_5-3	A4GALT	FALSE	3777	580	2343	2265	615
A4GNT_CCDS3097.1_ex1_3:137849873-137849896:+_5-4	A4GNT	FALSE	3458	337	1284	1524	499
A4GNT_CCDS3097.1_ex1_3:137849755-137849778:+_5-3	A4GNT	FALSE	1745	62	580	412	384
A4GNT_CCDS3097.1_ex1_3:137849975-137849998:-_5-5	A4GNT	TRUE	2820	544	1361	1045	383
A4GNT_CCDS3097.1_ex0_3:137843639-137843662:+_5-1	A4GNT	TRUE	1261	571	1366	1317	518
A4GNT_CCDS3097.1_ex1_3:137849724-137849747:+_5-2	A4GNT	FALSE	2072	449	576	913	246
AAAS_CCDS53797.1_ex11_12:53709177-53709200:-_5-3	AAAS	FALSE	0	0	0	0	0
AAAS_CCDS53797.1_ex13_12:53714441-53714464:+_5-5	AAAS	FALSE	1708	981	1098	886	475
AAAS_CCDS53797.1_ex11_12:53709154-53709177:+_5-2	AAAS	TRUE	1772	543	1176	1047	551
AAAS_CCDS53797.1_ex13_12:53714423-53714446:-_5-4	AAAS	FALSE	4880	137	1586	1423	388
AAAS_CCDS53797.1_ex8_12:53703443-53703466:-_5-1	AAAS	TRUE	2471	220	1047	1107	437
AACS_CCDS9263.1_ex1_12:125558424-125558447:+_5-1	AACS	FALSE	531	181	454	384	171
AACS_CCDS9263.1_ex2_12:125561055-125561078:+_5-2	AACS	TRUE	4299	533	2150	2115	640
AACS_CCDS9263.1_ex7_12:125591776-125591799:-_5-4	AACS	FALSE	3109	1232	1706	1630	661
AACS_CCDS9263.1_ex8_12:125599087-125599110:-_5-5	AACS	FALSE	2501	693	2137	1897	527
AACS_CCDS9263.1_ex4_12:125576051-125576074:-_5-3	AACS	TRUE	2223	287	763	1044	418
AADAC_CCDS33877.1_ex4_3:151545476-151545499:+_5-4	AADAC	FALSE	1167	185	92	16	131
AADAC_CCDS33877.1_ex4_3:151545547-151545570:-_5-5	AADAC	FALSE	2665	859	1171	1544	494
AADAC_CCDS33877.1_ex1_3:151535152-151535175:+_5-1	AADAC	TRUE	2100	1336	1932	2199	475
AADAC_CCDS33877.1_ex1_3:151535327-151535350:+_5-3	AADAC	TRUE	793	338	1105	1197	350
AADAC_CCDS33877.1_ex1_3:151535307-151535330:+_5-2	AADAC	FALSE	2225	454	858	767	337
AADACL2_CCDS3161.2_ex3_3:151463446-151463469:+_5-5	AADACL2	FALSE	1409	293	753	949	422
AADACL2_CCDS3161.2_ex3_3:151463402-151463425:-_5-4	AADACL2	FALSE	1975	1156	1616	1679	569
AADACL2_CCDS3161.2_ex1_3:151458562-151458585:-_5-2	AADACL2	TRUE	2939	387	536	679	267
AADACL2_CCDS3161.2_ex0_3:151451944-151451967:+_5-1	AADACL2	FALSE	969	229	85	144	134
AADACL2_CCDS3161.2_ex2_3:151461893-151461916:+_5-3	AADACL2	TRUE	3051	57	470	345	233
AADACL3_CCDS41252.1_ex2_1:12785358-12785381:+_5-3	AADACL3	TRUE	3384	375	1817	2082	574
AADACL3_CCDS41252.1_ex2_1:12785608-12785631:+_5-5	AADACL3	FALSE	2368	865	682	819	322
AADACL3_CCDS41252.1_ex2_1:12785258-12785281:+_5-1	AADACL3	FALSE	1717	260	1150	1376	351
AADACL3_CCDS41252.1_ex2_1:12785419-12785442:-_5-4	AADACL3	FALSE	1039	1011	783	796	401
AADACL3_CCDS41252.1_ex2_1:12785334-12785357:-_5-2	AADACL3	TRUE	3201	698	640	579	495
AADACL4_CCDS30590.1_ex1_1:12711250-12711273:+_5-2	AADACL4	TRUE	3537	327	1273	1338	383
AADACL4_CCDS30590.1_ex2_1:12721791-12721814:+_5-4	AADACL4	FALSE	2218	324	731	798	379
AADACL4_CCDS30590.1_ex0_1:12704714-12704737:-_5-1	AADACL4	FALSE	2663	671	2432	2692	573
AADACL4_CCDS30590.1_ex2_1:12721814-12721837:-_5-5	AADACL4	TRUE	1251	434	1368	1399	602
AADACL4_CCDS30590.1_ex1_1:12711326-12711349:-_5-3	AADACL4	FALSE	1737	465	2321	2009	574
AADAT_CCDS3814.1_ex10_4:171008288-171008311:-_5-3	AADAT	FALSE	1017	268	812	717	303
AADAT_CCDS3814.1_ex11_4:171009609-171009632:-_5-5	AADAT	FALSE	333	107	190	197	123
AADAT_CCDS3814.1_ex8_4:170994468-170994491:+_5-2	AADAT	TRUE	2231	518	965	870	351
AADAT_CCDS3814.1_ex11_4:171009546-171009569:-_5-4	AADAT	FALSE	1072	884	929	1131	522
AADAT_CCDS3814.1_ex8_4:170994416-170994439:+_5-1	AADAT	TRUE	136	532	753	662	168
AAGAB_CCDS42050.1_ex4_15:67501824-67501847:-_5-2	AAGAB	FALSE	673	177	1582	1137	303
AAGAB_CCDS42050.1_ex6_15:67528322-67528345:-_5-5	AAGAB	TRUE	843	586	1080	1249	461
AAGAB_CCDS42050.1_ex5_15:67524213-67524236:-_5-4	AAGAB	TRUE	689	176	801	765	278
AAGAB_CCDS42050.1_ex3_15:67500938-67500961:+_5-1	AAGAB	FALSE	2141	551	1587	1612	589
AAGAB_CCDS42050.1_ex5_15:67524161-67524184:+_5-3	AAGAB	FALSE	2807	436	1003	1208	415
sgAAK1_7	AAK1	FALSE	1307	475	776	675	556
sgAAK1_8	AAK1	TRUE	1886	251	1381	1053	549
AAK1_CCDS1893.2_ex11_2:69748068-69748091:-_5-2	AAK1	FALSE	2275	286	1342	1539	547
sgAAK1_6	AAK1	FALSE	1218	450	1889	1588	374
AAK1_CCDS1893.2_ex20_2:69870036-69870059:-_5-5	AAK1	FALSE	2898	249	1254	1238	560
sgAAK1_1	AAK1	TRUE	2043	57	653	640	339
AAK1_CCDS1893.2_ex15_2:69757767-69757790:-_5-4	AAK1	FALSE	1154	724	555	660	385
sgAAK1_3	AAK1	FALSE	1422	546	1591	1470	573
AAK1_CCDS1893.2_ex13_2:69754414-69754437:+_5-3	AAK1	FALSE	3858	2309	1701	1625	726
AAK1_CCDS1893.2_ex10_2:69746228-69746251:-_5-1	AAK1	FALSE	3240	1404	1617	1772	589
AAMDC_CCDS8254.1_ex1_11:77580845-77580868:+_5-4	AAMDC	FALSE	3315	881	1001	964	480
AAMDC_CCDS8254.1_ex0_11:77553633-77553656:+_5-1	AAMDC	TRUE	1790	688	913	617	433
AAMDC_CCDS8254.1_ex1_11:77580763-77580786:-_5-2	AAMDC	FALSE	2435	571	1827	1929	536
AAMDC_CCDS8254.1_ex1_11:77580785-77580808:-_5-3	AAMDC	TRUE	1209	385	1334	1538	482
AAMDC_CCDS8254.1_ex2_11:77583223-77583246:-_5-5	AAMDC	FALSE	2336	210	897	1004	416
AAMP_CCDS33378.1_ex10_2:219134694-219134717:-_5-5	AAMP	TRUE	1729	213	838	1100	678
AAMP_CCDS33378.1_ex9_2:219134119-219134142:+_5-4	AAMP	FALSE	2876	420	1468	1369	469
AAMP_CCDS33378.1_ex6_2:219131229-219131252:+_5-1	AAMP	FALSE	1109	32	179	322	390
AAMP_CCDS33378.1_ex8_2:219132241-219132264:+_5-2	AAMP	FALSE	969	380	381	581	557
AAMP_CCDS33378.1_ex8_2:219132278-219132301:-_5-3	AAMP	TRUE	1683	0	1412	1192	752
AANAT_CCDS11745.1_ex0_17:74464923-74464946:-_5-1	AANAT	FALSE	3139	1221	2540	2052	673
AANAT_CCDS11745.1_ex1_17:74465314-74465337:-_5-4	AANAT	TRUE	2866	1350	1776	1657	523
AANAT_CCDS11745.1_ex1_17:74465365-74465388:+_5-5	AANAT	FALSE	3260	875	1691	2013	486
AANAT_CCDS11745.1_ex0_17:74464970-74464993:-_5-2	AANAT	FALSE	1746	771	934	968	477
AANAT_CCDS11745.1_ex1_17:74465300-74465323:-_5-3	AANAT	TRUE	2754	482	2307	2531	611
AAR2_CCDS13273.1_ex0_20:34827917-34827940:-_5-2	AAR2	FALSE	2695	542	898	1053	519
AAR2_CCDS13273.1_ex0_20:34827975-34827998:+_5-3	AAR2	TRUE	4404	396	868	937	441
AAR2_CCDS13273.1_ex0_20:34828005-34828028:-_5-4	AAR2	FALSE	210	297	199	183	151
AAR2_CCDS13273.1_ex0_20:34827888-34827911:+_5-1	AAR2	TRUE	860	1182	783	793	463
AAR2_CCDS13273.1_ex0_20:34828259-34828282:-_5-5	AAR2	FALSE	2727	382	521	662	486
AARD_CCDS34935.1_ex0_8:117950700-117950723:+_5-5	AARD	TRUE	3241	902	1753	2016	697
AARD_CCDS34935.1_ex0_8:117950578-117950601:+_5-2	AARD	TRUE	1467	620	1131	1385	605
AARD_CCDS34935.1_ex0_8:117950667-117950690:+_5-4	AARD	FALSE	570	202	490	410	270
AARD_CCDS34935.1_ex0_8:117950565-117950588:-_5-1	AARD	FALSE	1885	1273	2339	1798	571
AARD_CCDS34935.1_ex0_8:117950645-117950668:+_5-3	AARD	FALSE	1851	712	1601	1593	602
AARS_CCDS32474.1_ex16_16:70305735-70305758:-_5-3	AARS1	FALSE	1404	183	448	857	470
AARS_CCDS32474.1_ex10_16:70298929-70298952:-_5-1	AARS1	TRUE	442	20	255	101	432
AARS_CCDS32474.1_ex13_16:70302238-70302261:+_5-2	AARS1	TRUE	286	39	550	421	645
AARS_CCDS32474.1_ex18_16:70310945-70310968:-_5-5	AARS1	FALSE	131	63	293	375	378
AARS_CCDS32474.1_ex16_16:70305762-70305785:+_5-4	AARS1	FALSE	1005	281	991	943	615
AARS2_CCDS34464.1_ex15_6:44274721-44274744:-_5-2	AARS2	TRUE	1131	335	712	824	531
AARS2_CCDS34464.1_ex16_6:44275094-44275117:-_5-4	AARS2	FALSE	1986	200	1253	1160	479
AARS2_CCDS34464.1_ex13_6:44274062-44274085:+_5-1	AARS2	FALSE	4098	505	1867	1578	712
AARS2_CCDS34464.1_ex15_6:44274752-44274775:+_5-3	AARS2	FALSE	339	31	867	644	118
AARS2_CCDS34464.1_ex20_6:44279950-44279973:-_5-5	AARS2	TRUE	2371	140	1545	1726	588
AARSD1_CCDS58552.1_ex6_17:41108278-41108301:+_5-3	AARSD1	FALSE	1955	302	491	417	277
AARSD1_CCDS58552.1_ex9_17:41113311-41113334:-_5-2	AARSD1	TRUE	2889	530	1649	1159	562
AARSD1_CCDS58552.1_ex7_17:41108486-41108509:+_5-4	AARSD1	FALSE	2675	804	1192	1277	378
AARSD1_CCDS58552.1_ex10_17:41116157-41116180:-_5-1	AARSD1	FALSE	3481	357	1540	1323	628
AARSD1_CCDS58552.1_ex7_17:41108542-41108565:-_5-5	AARSD1	TRUE	2156	189	591	962	407
AASDH_CCDS3504.1_ex11_4:57244302-57244325:+_5-5	AASDH	TRUE	649	681	458	519	261
AASDH_CCDS3504.1_ex9_4:57221497-57221520:-_5-2	AASDH	FALSE	2368	343	294	289	401
AASDH_CCDS3504.1_ex10_4:57237668-57237691:+_5-3	AASDH	FALSE	1086	870	1938	1648	442
AASDH_CCDS3504.1_ex10_4:57237733-57237756:+_5-4	AASDH	FALSE	1998	777	1059	1092	429
AASDH_CCDS3504.1_ex7_4:57220310-57220333:+_5-1	AASDH	TRUE	2654	326	1669	1594	500
AASDHPPT_CCDS31664.1_ex0_11:105948583-105948606:-_5-2	AASDHPPT	TRUE	1783	114	1647	1539	503
AASDHPPT_CCDS31664.1_ex0_11:105948544-105948567:+_5-1	AASDHPPT	TRUE	2675	462	1137	1675	684
AASDHPPT_CCDS31664.1_ex1_11:105950373-105950396:-_5-4	AASDHPPT	FALSE	1936	371	1264	783	577
AASDHPPT_CCDS31664.1_ex1_11:105950310-105950333:-_5-3	AASDHPPT	FALSE	1596	206	583	498	262
AASDHPPT_CCDS31664.1_ex3_11:105962110-105962133:+_5-5	AASDHPPT	FALSE	158	130	155	69	81
AASS_CCDS5783.1_ex22_7:121773585-121773608:-_5-5	AASS	TRUE	1781	259	1677	1623	557
AASS_CCDS5783.1_ex13_7:121753231-121753254:+_5-2	AASS	FALSE	2448	374	1317	1207	381
AASS_CCDS5783.1_ex11_7:121741456-121741479:+_5-1	AASS	FALSE	311	634	298	211	140
AASS_CCDS5783.1_ex15_7:121755121-121755144:+_5-3	AASS	TRUE	2430	230	1526	1560	440
AASS_CCDS5783.1_ex16_7:121756696-121756719:+_5-4	AASS	FALSE	913	66	573	516	405
AATF_CCDS32632.1_ex2_17:35310322-35310345:+_5-4	AATF	FALSE	2276	53	808	930	475
AATF_CCDS32632.1_ex1_17:35307692-35307715:-_5-3	AATF	FALSE	907	404	747	744	364
AATF_CCDS32632.1_ex1_17:35307610-35307633:-_5-2	AATF	TRUE	2535	350	1225	1111	472
AATF_CCDS32632.1_ex2_17:35310574-35310597:+_5-5	AATF	FALSE	652	8	709	531	432
AATF_CCDS32632.1_ex1_17:35307577-35307600:+_5-1	AATF	TRUE	796	16	589	547	254
sgAATK_4	AATK	FALSE	1935	366	1497	1879	549
AATK_CCDS45807.1_ex4_17:79096992-79097015:-_5-3	AATK	FALSE	5132	714	2392	2498	719
sgAATK_1	AATK	FALSE	3094	504	1477	1986	647
sgAATK_8	AATK	FALSE	2215	106	1765	1579	662
sgAATK_3	AATK	FALSE	2518	477	1340	1501	542
AATK_CCDS45807.1_ex3_17:79095970-79095993:-_5-2	AATK	FALSE	2543	725	1844	1379	581
sgAATK_9	AATK	TRUE	1602	356	755	901	519
AATK_CCDS45807.1_ex7_17:79100225-79100248:-_5-5	AATK	FALSE	1433	535	940	1327	474
AATK_CCDS45807.1_ex5_17:79098584-79098607:-_5-4	AATK	TRUE	1758	236	1332	1181	578
AATK_CCDS45807.1_ex3_17:79095931-79095954:+_5-1	AATK	FALSE	3505	917	1564	1685	745
ABAT_CCDS10534.1_ex3_16:8844302-8844325:+_5-1	ABAT	FALSE	1085	800	1454	1698	437
ABAT_CCDS10534.1_ex3_16:8844340-8844363:+_5-2	ABAT	FALSE	4224	1104	1438	1369	601
ABAT_CCDS10534.1_ex6_16:8858667-8858690:-_5-3	ABAT	TRUE	1552	267	1436	1305	488
ABAT_CCDS10534.1_ex9_16:8862743-8862766:-_5-5	ABAT	FALSE	2385	930	1671	1594	590
ABAT_CCDS10534.1_ex8_16:8862083-8862106:+_5-4	ABAT	TRUE	1803	1390	1688	1990	508
ABCA1_CCDS6762.1_ex36_9:107593327-107593350:-_5-4	ABCA1	FALSE	4831	466	1518	1471	494
ABCA1_CCDS6762.1_ex28_9:107581892-107581915:+_5-1	ABCA1	FALSE	3295	221	1522	1672	491
ABCA1_CCDS6762.1_ex29_9:107582304-107582327:-_5-3	ABCA1	TRUE	2153	565	1046	723	498
ABCA1_CCDS6762.1_ex43_9:107620822-107620845:-_5-5	ABCA1	TRUE	1710	601	1011	797	409
ABCA1_CCDS6762.1_ex28_9:107581948-107581971:+_5-2	ABCA1	FALSE	2664	646	1249	1627	493
ABCA10_CCDS11684.1_ex30_17:67210930-67210953:+_5-4	ABCA10	FALSE	1682	922	1099	1237	379
ABCA10_CCDS11684.1_ex20_17:67183873-67183896:-_5-1	ABCA10	TRUE	1062	126	696	729	378
ABCA10_CCDS11684.1_ex21_17:67186574-67186597:-_5-2	ABCA10	FALSE	3784	682	1064	1324	457
ABCA10_CCDS11684.1_ex34_17:67217983-67218006:-_5-5	ABCA10	FALSE	874	305	231	240	151
ABCA10_CCDS11684.1_ex23_17:67188722-67188745:-_5-3	ABCA10	TRUE	1592	285	604	717	296
ABCA12_CCDS33372.1_ex29_2:215855583-215855606:+_5-3	ABCA12	FALSE	1015	145	1335	1310	259
ABCA12_CCDS33372.1_ex31_2:215865634-215865657:+_5-4	ABCA12	TRUE	2664	862	1041	760	421
ABCA12_CCDS33372.1_ex32_2:215866357-215866380:+_5-5	ABCA12	FALSE	852	145	424	292	116
ABCA12_CCDS33372.1_ex28_2:215854281-215854304:-_5-2	ABCA12	FALSE	1931	251	747	808	267
ABCA12_CCDS33372.1_ex26_2:215852498-215852521:+_5-1	ABCA12	TRUE	1761	822	1115	1267	501
ABCA13_CCDS47584.1_ex8_7:48278980-48279003:+_5-2	ABCA13	FALSE	3752	1295	515	756	429
ABCA13_CCDS47584.1_ex16_7:48314774-48314797:+_5-4	ABCA13	FALSE	3706	182	1258	1126	369
ABCA13_CCDS47584.1_ex16_7:48315583-48315606:-_5-5	ABCA13	FALSE	2464	499	782	883	409
ABCA13_CCDS47584.1_ex16_7:48314257-48314280:+_5-3	ABCA13	TRUE	1225	129	558	355	267
ABCA13_CCDS47584.1_ex5_7:48266860-48266883:+_5-1	ABCA13	TRUE	1014	583	838	834	379
ABCA2_CCDS43909.1_ex31_9:139911691-139911714:-_5-2	ABCA2	TRUE	2341	729	686	848	503
ABCA2_CCDS43909.1_ex35_9:139912632-139912655:+_5-3	ABCA2	FALSE	1588	697	1019	938	398
ABCA2_CCDS43909.1_ex37_9:139913372-139913395:-_5-5	ABCA2	FALSE	2335	536	1208	1249	434
ABCA2_CCDS43909.1_ex27_9:139910559-139910582:+_5-1	ABCA2	FALSE	2541	1693	1328	1609	559
ABCA2_CCDS43909.1_ex35_9:139912690-139912713:-_5-4	ABCA2	TRUE	2274	265	1036	1116	460
ABCA3_CCDS10466.1_ex18_16:2348501-2348524:-_5-1	ABCA3	FALSE	1516	306	1148	1558	434
ABCA3_CCDS10466.1_ex25_16:2369697-2369720:+_5-4	ABCA3	FALSE	2673	817	339	355	114
ABCA3_CCDS10466.1_ex21_16:2354103-2354126:+_5-2	ABCA3	FALSE	2051	557	2786	2466	517
ABCA3_CCDS10466.1_ex25_16:2369770-2369793:+_5-5	ABCA3	TRUE	3471	207	1627	1548	476
ABCA3_CCDS10466.1_ex22_16:2358534-2358557:+_5-3	ABCA3	TRUE	2868	456	1499	1569	520
ABCA4_CCDS747.1_ex38_1:94528692-94528715:-_5-3	ABCA4	TRUE	1102	193	1438	1342	570
ABCA4_CCDS747.1_ex37_1:94528128-94528151:+_5-2	ABCA4	FALSE	3269	337	1770	1338	487
ABCA4_CCDS747.1_ex28_1:94508342-94508365:+_5-1	ABCA4	TRUE	1443	448	1227	1238	439
ABCA4_CCDS747.1_ex42_1:94546256-94546279:+_5-5	ABCA4	FALSE	2977	361	1162	1676	457
ABCA4_CCDS747.1_ex38_1:94528711-94528734:+_5-4	ABCA4	FALSE	606	207	826	680	367
ABCA5_CCDS11685.1_ex32_17:67300883-67300906:+_5-3	ABCA5	TRUE	2241	221	1767	1841	493
ABCA5_CCDS11685.1_ex35_17:67305496-67305519:+_5-5	ABCA5	FALSE	1373	235	1080	1191	323
ABCA5_CCDS11685.1_ex33_17:67302987-67303010:+_5-4	ABCA5	FALSE	3534	435	1459	1155	435
ABCA5_CCDS11685.1_ex22_17:67282094-67282117:+_5-1	ABCA5	TRUE	729	178	402	404	161
ABCA5_CCDS11685.1_ex24_17:67283787-67283810:+_5-2	ABCA5	FALSE	2811	576	1953	1833	512
ABCA6_CCDS11683.1_ex30_17:67121163-67121186:-_5-3	ABCA6	TRUE	339	25	232	128	57
ABCA6_CCDS11683.1_ex27_17:67111582-67111605:-_5-2	ABCA6	FALSE	2657	865	964	701	369
ABCA6_CCDS11683.1_ex32_17:67125796-67125819:-_5-4	ABCA6	TRUE	1006	636	485	306	298
ABCA6_CCDS11683.1_ex22_17:67106962-67106985:-_5-1	ABCA6	FALSE	1020	346	838	1164	296
ABCA6_CCDS11683.1_ex35_17:67132250-67132273:+_5-5	ABCA6	FALSE	621	948	454	290	248
ABCA7_CCDS12055.1_ex10_19:1045160-1045183:-_5-2	ABCA7	TRUE	3315	1058	1687	1469	670
ABCA7_CCDS12055.1_ex20_19:1052067-1052090:+_5-5	ABCA7	TRUE	1620	297	2430	1531	504
ABCA7_CCDS12055.1_ex18_19:1051155-1051178:+_5-4	ABCA7	FALSE	1948	1024	2005	1861	598
ABCA7_CCDS12055.1_ex11_19:1046257-1046280:-_5-3	ABCA7	FALSE	2170	987	1339	1357	651
ABCA7_CCDS12055.1_ex3_19:1042137-1042160:+_5-1	ABCA7	FALSE	2722	602	1740	1912	756
ABCA8_CCDS11680.1_ex29_17:66924077-66924100:+_5-4	ABCA8	TRUE	2453	598	776	754	522
ABCA8_CCDS11680.1_ex21_17:66902267-66902290:-_5-1	ABCA8	FALSE	1706	176	402	459	237
ABCA8_CCDS11680.1_ex29_17:66924136-66924159:+_5-5	ABCA8	TRUE	3352	336	3058	3813	525
ABCA8_CCDS11680.1_ex24_17:66914172-66914195:+_5-2	ABCA8	FALSE	2190	554	1131	1131	537
ABCA8_CCDS11680.1_ex28_17:66920855-66920878:-_5-3	ABCA8	FALSE	2115	223	1284	1273	410
ABCA9_CCDS11681.1_ex31_17:67031481-67031504:+_5-3	ABCA9	FALSE	1088	77	669	775	182
ABCA9_CCDS11681.1_ex32_17:67031846-67031869:-_5-5	ABCA9	TRUE	1600	470	1128	1154	423
ABCA9_CCDS11681.1_ex31_17:67031505-67031528:+_5-4	ABCA9	FALSE	2339	668	1761	1893	446
ABCA9_CCDS11681.1_ex31_17:67031450-67031473:+_5-2	ABCA9	FALSE	0	0	0	0	0
ABCA9_CCDS11681.1_ex23_17:67022582-67022605:-_5-1	ABCA9	TRUE	180	72	61	39	52
ABCB1_CCDS5608.1_ex17_7:87179861-87179884:-_5-2	ABCB1	TRUE	1232	467	1028	1061	414
ABCB1_CCDS5608.1_ex15_7:87179269-87179292:+_5-1	ABCB1	FALSE	1226	155	781	834	303
ABCB1_CCDS5608.1_ex22_7:87196271-87196294:-_5-5	ABCB1	FALSE	1211	208	387	314	172
ABCB1_CCDS5608.1_ex20_7:87190653-87190676:-_5-3	ABCB1	TRUE	730	206	887	737	311
ABCB1_CCDS5608.1_ex22_7:87196148-87196171:-_5-4	ABCB1	FALSE	1673	187	482	698	263
ABCB10_CCDS1580.1_ex8_1:229676480-229676503:+_5-1	ABCB10	TRUE	1661	1074	1572	1781	518
ABCB10_CCDS1580.1_ex9_1:229678075-229678098:-_5-2	ABCB10	TRUE	5244	1343	2221	2782	729
ABCB10_CCDS1580.1_ex12_1:229694267-229694290:+_5-5	ABCB10	FALSE	1800	675	691	892	507
ABCB11_CCDS46444.1_ex18_2:169842760-169842783:-_5-2	ABCB11	TRUE	2141	906	889	865	517
ABCB11_CCDS46444.1_ex23_2:169869923-169869946:+_5-5	ABCB11	FALSE	3890	319	1318	1208	627
ABCB11_CCDS46444.1_ex16_2:169833142-169833165:-_5-1	ABCB11	FALSE	2516	251	519	423	253
ABCB11_CCDS46444.1_ex22_2:169853154-169853177:-_5-4	ABCB11	FALSE	700	597	673	685	277
ABCB11_CCDS46444.1_ex20_2:169850327-169850350:+_5-3	ABCB11	TRUE	1420	532	1385	1362	439
ABCB4_CCDS5605.1_ex23_7:87083877-87083900:-_5-4	ABCB4	TRUE	1995	118	1030	890	421
ABCB4_CCDS5605.1_ex13_7:87060823-87060846:+_5-1	ABCB4	FALSE	2324	367	1041	812	493
ABCB4_CCDS5605.1_ex17_7:87072977-87073000:+_5-2	ABCB4	FALSE	296	134	750	931	116
ABCB4_CCDS5605.1_ex24_7:87092206-87092229:-_5-5	ABCB4	FALSE	1156	301	616	488	223
ABCB4_CCDS5605.1_ex22_7:87082254-87082277:-_5-3	ABCB4	TRUE	2936	381	1334	1341	559
ABCB5_CCDS5371.1_ex2_7:20721132-20721155:+_6-6	ABCB5	FALSE	3655	647	1714	1365	544
ABCB5_CCDS5371.1_ex0_7:20691170-20691193:+_6-2	ABCB5	FALSE	2171	191	1445	1226	309
ABCB5_CCDS5371.1_ex1_7:20698153-20698176:+_6-5	ABCB5	TRUE	5047	627	1598	1578	541
ABCB5_CCDS5371.1_ex0_7:20691136-20691159:-_6-1	ABCB5	FALSE	796	137	710	533	129
ABCB5_CCDS5371.1_ex0_7:20691212-20691235:+_6-3	ABCB5	FALSE	306	3	380	501	112
ABCB5_CCDS5371.1_ex1_7:20698127-20698150:+_6-4	ABCB5	TRUE	863	64	161	101	28
ABCB6_CCDS2436.1_ex15_2:220081125-220081148:+_5-3	ABCB6	FALSE	3524	732	558	890	407
ABCB6_CCDS2436.1_ex18_2:220083172-220083195:+_5-4	ABCB6	TRUE	1900	1069	1120	900	536
ABCB6_CCDS2436.1_ex14_2:220080858-220080881:+_5-2	ABCB6	FALSE	2023	751	1110	984	532
ABCB6_CCDS2436.1_ex18_2:220083276-220083299:+_5-5	ABCB6	FALSE	1582	1333	832	833	443
ABCB6_CCDS2436.1_ex14_2:220080836-220080859:-_5-1	ABCB6	TRUE	2298	790	1410	1342	704
ABCB7_CCDS14428.1_ex15_X:74375994-74376017:-_5-5	ABCB7	FALSE	1472	139	555	841	400
ABCB7_CCDS14428.1_ex9_X:74293704-74293727:-_5-1	ABCB7	TRUE	1408	196	479	349	619
ABCB7_CCDS14428.1_ex15_X:74375942-74375965:+_5-4	ABCB7	TRUE	2212	73	336	389	450
ABCB7_CCDS14428.1_ex9_X:74293741-74293764:-_5-2	ABCB7	FALSE	1272	241	202	201	330
ABCB7_CCDS14428.1_ex10_X:74295284-74295307:-_5-3	ABCB7	FALSE	854	91	403	449	203
ABCB8_CCDS5913.1_ex5_7:150732708-150732731:-_5-4	ABCB8	FALSE	2287	1073	1328	2113	499
ABCB8_CCDS5913.1_ex6_7:150733026-150733049:-_5-5	ABCB8	TRUE	2719	816	2415	1954	704
ABCB8_CCDS5913.1_ex3_7:150731626-150731649:-_5-2	ABCB8	TRUE	3727	408	1305	1214	509
ABCB8_CCDS5913.1_ex2_7:150731432-150731455:+_5-1	ABCB8	FALSE	753	338	1087	949	451
ABCB8_CCDS5913.1_ex4_7:150731823-150731846:+_5-3	ABCB8	FALSE	757	493	477	685	209
ABCB9_CCDS58286.1_ex9_12:123444500-123444523:+_5-5	ABCB9	FALSE	3029	521	1422	1435	707
ABCB9_CCDS58286.1_ex9_12:123444226-123444249:-_5-3	ABCB9	TRUE	2040	404	1558	1201	536
ABCB9_CCDS58286.1_ex7_12:123434395-123434418:+_5-1	ABCB9	TRUE	2688	892	905	882	372
ABCB9_CCDS58286.1_ex9_12:123444407-123444430:+_5-4	ABCB9	FALSE	1153	173	360	632	319
ABCB9_CCDS58286.1_ex7_12:123434450-123434473:-_5-2	ABCB9	FALSE	2607	1213	1979	2238	607
ABCC1_CCDS42122.1_ex5_16:16126994-16127017:-_5-1	ABCC1	FALSE	1087	577	963	848	433
ABCC1_CCDS42122.1_ex7_16:16138396-16138419:+_5-3	ABCC1	FALSE	1776	193	628	959	291
ABCC1_CCDS42122.1_ex16_16:16177311-16177334:+_5-5	ABCC1	TRUE	445	338	243	480	236
ABCC1_CCDS42122.1_ex6_16:16130324-16130347:-_5-2	ABCC1	FALSE	1558	283	1266	1170	417
ABCC1_CCDS42122.1_ex9_16:16142029-16142052:-_5-4	ABCC1	TRUE	2376	990	1382	1268	632
ABCC10_CCDS4896.1_ex0_6:43400767-43400790:+_5-3	ABCC10	TRUE	2791	311	1246	1147	602
ABCC10_CCDS4896.1_ex6_6:43409645-43409668:-_5-5	ABCC10	FALSE	1769	282	1149	1125	575
ABCC10_CCDS4896.1_ex0_6:43400379-43400402:+_5-1	ABCC10	FALSE	2650	1186	1403	1360	519
ABCC10_CCDS4896.1_ex1_6:43402501-43402524:-_5-4	ABCC10	FALSE	3864	122	698	751	623
ABCC10_CCDS4896.1_ex0_6:43400561-43400584:+_5-2	ABCC10	TRUE	2059	616	955	720	414
ABCC11_CCDS10732.1_ex17_16:48239361-48239384:-_5-2	ABCC11	FALSE	3943	735	2587	2623	510
ABCC11_CCDS10732.1_ex15_16:48234306-48234329:+_5-1	ABCC11	FALSE	1920	889	1529	1763	518
ABCC11_CCDS10732.1_ex19_16:48244986-48245009:-_5-3	ABCC11	TRUE	2763	182	1490	1457	589
ABCC11_CCDS10732.1_ex24_16:48256598-48256621:+_5-5	ABCC11	FALSE	3133	371	1271	1528	416
ABCC11_CCDS10732.1_ex23_16:48250102-48250125:+_5-4	ABCC11	TRUE	2046	2523	1689	1424	586
ABCC12_CCDS10730.1_ex25_16:48174665-48174688:-_5-2	ABCC12	TRUE	4445	1088	2274	2223	719
ABCC12_CCDS10730.1_ex27_16:48177841-48177864:+_5-3	ABCC12	FALSE	1445	181	532	672	440
ABCC12_CCDS10730.1_ex27_16:48177956-48177979:-_5-5	ABCC12	TRUE	1039	415	1676	2136	516
ABCC12_CCDS10730.1_ex27_16:48177882-48177905:-_5-4	ABCC12	FALSE	2700	471	1339	1158	415
ABCC12_CCDS10730.1_ex22_16:48167596-48167619:-_5-1	ABCC12	FALSE	4472	1130	1330	1264	660
ABCC2_CCDS7484.1_ex5_10:101554194-101554217:+_5-3	ABCC2	TRUE	1418	835	1160	1105	381
ABCC2_CCDS7484.1_ex3_10:101553372-101553395:-_5-2	ABCC2	FALSE	1729	183	324	288	160
ABCC2_CCDS7484.1_ex14_10:101571346-101571369:-_5-5	ABCC2	FALSE	5422	836	3447	2920	832
ABCC2_CCDS7484.1_ex6_10:101556878-101556901:-_5-4	ABCC2	FALSE	2553	362	1869	2231	529
ABCC2_CCDS7484.1_ex2_10:101552071-101552094:-_5-1	ABCC2	TRUE	2561	113	1025	824	335
ABCC3_CCDS32681.1_ex7_17:48738310-48738333:+_5-5	ABCC3	TRUE	3600	1090	1341	1302	435
ABCC3_CCDS32681.1_ex6_17:48736602-48736625:-_5-4	ABCC3	FALSE	1464	490	1205	1271	488
ABCC3_CCDS32681.1_ex1_17:48733311-48733334:-_5-2	ABCC3	FALSE	5470	1907	2802	2432	764
ABCC3_CCDS32681.1_ex3_17:48734423-48734446:+_5-3	ABCC3	TRUE	1380	343	1389	1390	643
ABCC3_CCDS32681.1_ex1_17:48733267-48733290:-_5-1	ABCC3	FALSE	3240	855	2628	2045	563
ABCC4_CCDS45061.1_ex14_13:95860148-95860171:-_5-3	ABCC4	TRUE	2748	1151	2046	1966	593
ABCC4_CCDS45061.1_ex17_13:95886862-95886885:-_5-5	ABCC4	FALSE	1125	619	451	472	193
ABCC4_CCDS45061.1_ex16_13:95863013-95863036:-_5-4	ABCC4	FALSE	1102	86	914	882	241
ABCC4_CCDS45061.1_ex13_13:95858780-95858803:-_5-1	ABCC4	TRUE	1684	685	1249	1420	480
ABCC4_CCDS45061.1_ex13_13:95858877-95858900:+_5-2	ABCC4	FALSE	2253	190	1512	1757	600
ABCC5_CCDS33898.1_ex3_3:183707087-183707110:+_5-4	ABCC5	FALSE	1139	1133	1570	1587	482
ABCC5_CCDS33898.1_ex4_3:183732050-183732073:-_5-5	ABCC5	FALSE	1031	160	894	794	318
ABCC5_CCDS33898.1_ex2_3:183706425-183706448:-_5-1	ABCC5	TRUE	1974	647	1235	1055	418
ABCC5_CCDS33898.1_ex2_3:183706483-183706506:+_5-2	ABCC5	FALSE	2126	620	1262	1075	445
ABCC5_CCDS33898.1_ex3_3:183707010-183707033:+_5-3	ABCC5	TRUE	1284	413	941	851	466
ABCC6_CCDS10568.1_ex18_16:16282818-16282841:-_10-3	ABCC6	FALSE	2815	533	1375	1304	696
ABCC6_CCDS10568.1_ex21_16:16291900-16291923:-_10-4	ABCC6	FALSE	4397	1929	1848	1590	677
ABCC6_CCDS10568.1_ex29_16:16315531-16315554:+_10-6	ABCC6	FALSE	2463	432	1805	2143	636
ABCC6_CCDS10568.1_ex15_16:16276732-16276755:-_10-1	ABCC6	FALSE	5524	551	1415	1357	703
ABCC6_CCDS10568.1_ex29_16:16315564-16315587:+_10-8	ABCC6	FALSE	1271	283	866	760	561
ABCC6_CCDS10568.1_ex29_16:16315617-16315640:-_10-10	ABCC6	FALSE	4508	605	1872	1357	439
ABCC6_CCDS10568.1_ex29_16:16315589-16315612:-_10-9	ABCC6	FALSE	1887	206	972	961	486
ABCC6_CCDS10568.1_ex29_16:16315548-16315571:-_10-7	ABCC6	FALSE	247	354	519	595	324
ABCC6_CCDS10568.1_ex23_16:16297388-16297411:+_10-5	ABCC6	FALSE	3132	714	1362	1827	436
ABCC6_CCDS10568.1_ex17_16:16281043-16281066:-_10-2	ABCC6	FALSE	1430	940	1469	1205	598
ABCC8_CCDS31437.1_ex30_11:17464816-17464839:+_5-3	ABCC8	FALSE	1706	781	1553	1407	388
ABCC8_CCDS31437.1_ex34_11:17483198-17483221:+_5-4	ABCC8	TRUE	4767	966	1407	1481	631
ABCC8_CCDS31437.1_ex35_11:17485059-17485082:+_5-5	ABCC8	TRUE	552	535	1688	1475	347
ABCC8_CCDS31437.1_ex27_11:17452374-17452397:+_5-2	ABCC8	FALSE	2152	534	1282	940	474
ABCC8_CCDS31437.1_ex24_11:17449412-17449435:-_5-1	ABCC8	FALSE	1442	942	1569	1301	407
ABCC9_CCDS8693.1_ex25_12:22040805-22040828:-_5-1	ABCC9	TRUE	1905	826	1085	1176	434
ABCC9_CCDS8693.1_ex30_12:22063203-22063226:+_5-2	ABCC9	FALSE	3505	510	975	779	343
ABCC9_CCDS8693.1_ex35_12:22078940-22078963:+_5-4	ABCC9	TRUE	5460	902	2603	3150	726
ABCC9_CCDS8693.1_ex34_12:22069870-22069893:-_5-3	ABCC9	FALSE	2832	605	1471	1348	461
ABCC9_CCDS8693.1_ex36_12:22086780-22086803:-_5-5	ABCC9	FALSE	1965	101	942	1359	358
ABCD1_CCDS14728.1_ex0_X:152991083-152991106:+_5-2	ABCD1	FALSE	3605	498	1033	1351	572
ABCD1_CCDS14728.1_ex0_X:152991557-152991580:+_5-5	ABCD1	TRUE	2946	855	1735	1622	693
ABCD1_CCDS14728.1_ex0_X:152991257-152991280:+_5-4	ABCD1	FALSE	2329	557	1342	1032	465
ABCD1_CCDS14728.1_ex0_X:152991038-152991061:-_5-1	ABCD1	FALSE	6007	581	998	1068	641
ABCD1_CCDS14728.1_ex0_X:152991197-152991220:-_5-3	ABCD1	TRUE	1287	312	968	1032	495
ABCD2_CCDS8734.1_ex9_12:40012598-40012621:+_5-1	ABCD2	FALSE	1277	292	828	571	371
ABCD2_CCDS8734.1_ex9_12:40012977-40013000:+_5-4	ABCD2	FALSE	807	79	929	1079	320
ABCD2_CCDS8734.1_ex9_12:40012811-40012834:-_5-3	ABCD2	TRUE	875	390	945	719	402
ABCD2_CCDS8734.1_ex9_12:40012638-40012661:+_5-2	ABCD2	FALSE	2735	576	926	1022	436
ABCD2_CCDS8734.1_ex9_12:40013274-40013297:-_5-5	ABCD2	TRUE	1381	189	520	442	278
ABCD3_CCDS44175.1_ex5_1:94940775-94940798:-_5-5	ABCD3	FALSE	914	91	422	247	213
ABCD3_CCDS44175.1_ex1_1:94924178-94924201:-_5-1	ABCD3	TRUE	1267	234	525	525	393
ABCD3_CCDS44175.1_ex5_1:94940741-94940764:+_5-4	ABCD3	FALSE	3283	184	1784	1807	509
ABCD3_CCDS44175.1_ex4_1:94939380-94939403:-_5-3	ABCD3	FALSE	1538	152	287	166	105
ABCD3_CCDS44175.1_ex4_1:94939320-94939343:+_5-2	ABCD3	TRUE	1173	199	870	782	367
ABCD4_CCDS9828.1_ex15_14:74764627-74764650:-_5-3	ABCD4	TRUE	3065	497	1813	1752	406
ABCD4_CCDS9828.1_ex10_14:74759489-74759512:+_5-1	ABCD4	FALSE	1916	470	645	530	395
ABCD4_CCDS9828.1_ex17_14:74766843-74766866:+_5-5	ABCD4	TRUE	1594	439	1388	1191	502
ABCD4_CCDS9828.1_ex14_14:74763055-74763078:+_5-2	ABCD4	FALSE	1413	558	1197	1209	494
ABCD4_CCDS9828.1_ex16_14:74766322-74766345:+_5-4	ABCD4	FALSE	1650	765	598	636	460
ABCE1_CCDS34071.1_ex7_4:146033406-146033429:-_5-4	ABCE1	TRUE	102	15	80	91	132
ABCE1_CCDS34071.1_ex1_4:146026751-146026774:+_5-1	ABCE1	FALSE	219	114	494	490	225
ABCE1_CCDS34071.1_ex8_4:146038520-146038543:-_5-5	ABCE1	FALSE	196	68	465	306	387
ABCE1_CCDS34071.1_ex2_4:146029173-146029196:-_5-2	ABCE1	TRUE	1121	182	525	392	569
ABCE1_CCDS34071.1_ex3_4:146030281-146030304:+_5-3	ABCE1	FALSE	278	58	239	184	365
ABCF1_CCDS34380.1_ex13_6:30552235-30552258:+_5-5	ABCF1	TRUE	1119	277	516	579	614
ABCF1_CCDS34380.1_ex10_6:30551444-30551467:+_5-4	ABCF1	TRUE	985	186	456	611	585
ABCF1_CCDS34380.1_ex5_6:30546332-30546355:+_5-1	ABCF1	FALSE	2771	174	344	510	169
ABCF1_CCDS34380.1_ex10_6:30551395-30551418:+_5-3	ABCF1	FALSE	1654	417	616	591	596
ABCF1_CCDS34380.1_ex9_6:30550909-30550932:-_5-2	ABCF1	FALSE	2583	830	1985	1578	522
sgABCF2_8	ABCF2	FALSE	768	230	263	435	162
ABCF2_CCDS5922.1_ex12_7:150921110-150921133:+_5-4	ABCF2	FALSE	1589	300	1156	969	511
sgABCF2_10	ABCF2	FALSE	2210	836	1287	1055	499
ABCF2_CCDS5922.1_ex10_7:150919626-150919649:-_5-1	ABCF2	FALSE	2289	692	669	849	582
sgABCF2_3	ABCF2	TRUE	905	763	1258	1128	708
sgABCF2_6	ABCF2	TRUE	2392	526	1640	1670	648
ABCF2_CCDS5922.1_ex11_7:150920918-150920941:+_5-3	ABCF2	FALSE	2013	146	1215	1345	557
ABCF2_CCDS5922.1_ex11_7:150920839-150920862:-_5-2	ABCF2	FALSE	3105	337	1486	1173	634
sgABCF2_9	ABCF2	FALSE	2792	756	682	468	505
ABCF2_CCDS5922.1_ex13_7:150921873-150921896:+_5-5	ABCF2	FALSE	1350	752	1274	1154	451
ABCF3_CCDS3254.1_ex5_3:183905755-183905778:+_5-2	ABCF3	FALSE	3606	1711	2689	2613	492
ABCF3_CCDS3254.1_ex6_3:183906138-183906161:+_5-4	ABCF3	TRUE	2914	309	898	807	441
ABCF3_CCDS3254.1_ex4_3:183905479-183905502:-_5-1	ABCF3	FALSE	3943	721	1514	1691	431
ABCF3_CCDS3254.1_ex8_3:183906714-183906737:+_5-5	ABCF3	TRUE	2211	524	1565	1317	560
ABCF3_CCDS3254.1_ex6_3:183905942-183905965:+_5-3	ABCF3	FALSE	5268	2056	2098	1537	788
ABCG1_CCDS13681.1_ex2_21:43691189-43691212:-_5-1	ABCG1	FALSE	715	193	994	843	341
ABCG1_CCDS13681.1_ex6_21:43704760-43704783:-_5-5	ABCG1	FALSE	2106	522	1061	990	531
ABCG1_CCDS13681.1_ex5_21:43702448-43702471:+_5-3	ABCG1	TRUE	1980	286	1448	1727	486
ABCG1_CCDS13681.1_ex6_21:43704708-43704731:+_5-4	ABCG1	FALSE	891	297	1306	1302	339
ABCG1_CCDS13681.1_ex5_21:43702417-43702440:+_5-2	ABCG1	TRUE	4227	279	782	1268	574
ABCG2_CCDS3628.1_ex9_4:89039397-89039420:-_5-1	ABCG2	TRUE	2138	400	953	608	253
ABCG2_CCDS3628.1_ex12_4:89053044-89053067:-_5-4	ABCG2	FALSE	1901	865	997	1276	385
ABCG2_CCDS3628.1_ex11_4:89052232-89052255:-_5-3	ABCG2	FALSE	1143	555	1084	1457	384
ABCG2_CCDS3628.1_ex13_4:89053769-89053792:-_5-5	ABCG2	TRUE	2620	82	1809	1770	414
ABCG2_CCDS3628.1_ex10_4:89042831-89042854:-_5-2	ABCG2	FALSE	1584	605	456	540	301
ABCG4_CCDS8415.1_ex1_11:119024760-119024783:+_5-3	ABCG4	TRUE	2001	700	1375	1177	498
ABCG4_CCDS8415.1_ex6_11:119027329-119027352:-_5-5	ABCG4	FALSE	1483	99	812	793	289
ABCG4_CCDS8415.1_ex4_11:119025505-119025528:-_5-4	ABCG4	TRUE	1921	493	1727	2184	526
ABCG4_CCDS8415.1_ex0_11:119020874-119020897:-_5-1	ABCG4	FALSE	2692	795	2041	1780	614
ABCG4_CCDS8415.1_ex0_11:119020894-119020917:-_5-2	ABCG4	FALSE	3486	804	797	994	509
ABCG5_CCDS1814.1_ex11_2:44065081-44065104:-_5-5	ABCG5	FALSE	3254	648	1293	1467	525
ABCG5_CCDS1814.1_ex11_2:44065008-44065031:-_5-4	ABCG5	FALSE	1006	167	1136	1157	244
ABCG5_CCDS1814.1_ex5_2:44051553-44051576:-_5-1	ABCG5	TRUE	2627	526	1026	995	335
ABCG5_CCDS1814.1_ex8_2:44055199-44055222:+_5-3	ABCG5	FALSE	3982	959	2129	2714	615
ABCG5_CCDS1814.1_ex7_2:44053606-44053629:+_5-2	ABCG5	TRUE	2029	660	1364	1499	562
ABCG8_CCDS1815.1_ex5_2:44079912-44079935:-_5-5	ABCG8	FALSE	4079	867	1584	1830	589
ABCG8_CCDS1815.1_ex3_2:44078944-44078967:-_5-2	ABCG8	FALSE	4269	695	1748	1669	448
ABCG8_CCDS1815.1_ex3_2:44078875-44078898:-_5-1	ABCG8	FALSE	2794	236	1459	1397	373
ABCG8_CCDS1815.1_ex5_2:44079891-44079914:-_5-4	ABCG8	TRUE	3971	568	1474	1791	589
ABCG8_CCDS1815.1_ex4_2:44079544-44079567:+_5-3	ABCG8	TRUE	1989	328	1835	1730	573
ABHD1_CCDS1736.1_ex1_2:27351375-27351398:+_5-1	ABHD1	TRUE	3016	354	1133	1449	509
ABHD1_CCDS1736.1_ex1_2:27351447-27351470:+_5-2	ABHD1	FALSE	1475	626	1728	1488	350
ABHD1_CCDS1736.1_ex3_2:27352184-27352207:+_5-4	ABHD1	TRUE	1814	451	983	1084	426
ABHD1_CCDS1736.1_ex4_2:27352367-27352390:+_5-5	ABHD1	FALSE	1599	360	1801	1394	455
ABHD1_CCDS1736.1_ex2_2:27351978-27352001:+_5-3	ABHD1	FALSE	1539	459	1445	1423	456
ABHD10_CCDS2963.1_ex0_3:111698017-111698040:+_5-1	ABHD10	TRUE	3272	408	1491	1379	608
ABHD10_CCDS2963.1_ex1_3:111700730-111700753:-_5-3	ABHD10	FALSE	867	54	416	461	139
ABHD10_CCDS2963.1_ex1_3:111700682-111700705:-_5-2	ABHD10	FALSE	208	88	109	152	106
ABHD10_CCDS2963.1_ex1_3:111700748-111700771:+_5-4	ABHD10	TRUE	1910	181	569	695	315
ABHD10_CCDS2963.1_ex1_3:111700792-111700815:+_5-5	ABHD10	FALSE	1492	543	1334	1573	379
ABHD11_CCDS47607.1_ex4_7:73153027-73153050:-_5-5	ABHD11	TRUE	3987	490	2418	2095	850
ABHD11_CCDS47607.1_ex2_7:73151931-73151954:+_5-2	ABHD11	FALSE	4663	482	1546	1583	464
ABHD11_CCDS47607.1_ex3_7:73152724-73152747:+_5-4	ABHD11	FALSE	2927	455	2313	2173	580
ABHD11_CCDS47607.1_ex2_7:73151989-73152012:-_5-3	ABHD11	FALSE	2039	782	1977	1801	560
ABHD11_CCDS47607.1_ex2_7:73151890-73151913:-_5-1	ABHD11	TRUE	2510	583	790	760	428
ABHD12_CCDS13172.1_ex9_20:25300835-25300858:+_5-1	ABHD12	TRUE	1456	475	1147	893	587
ABHD12_CCDS13172.1_ex12_20:25371209-25371232:-_5-5	ABHD12	FALSE	2873	460	1493	1892	651
ABHD12_CCDS13172.1_ex11_20:25319971-25319994:-_5-3	ABHD12	FALSE	3300	806	1699	1668	589
ABHD12_CCDS13172.1_ex11_20:25319897-25319920:+_5-2	ABHD12	FALSE	1337	0	689	549	123
ABHD12_CCDS13172.1_ex12_20:25371156-25371179:+_5-4	ABHD12	TRUE	1519	314	1751	1577	645
ABHD12B_CCDS55916.1_ex6_14:51352534-51352557:-_5-5	ABHD12B	FALSE	792	186	460	571	257
ABHD12B_CCDS55916.1_ex4_14:51348322-51348345:+_5-2	ABHD12B	FALSE	2375	1382	1765	1479	409
ABHD12B_CCDS55916.1_ex3_14:51347235-51347258:-_5-1	ABHD12B	TRUE	2485	787	1065	1437	465
ABHD12B_CCDS55916.1_ex6_14:51352479-51352502:-_5-3	ABHD12B	TRUE	1882	564	1270	1020	287
ABHD12B_CCDS55916.1_ex6_14:51352493-51352516:+_5-4	ABHD12B	FALSE	2376	682	817	910	353
ABHD13_CCDS32007.1_ex0_13:108881926-108881949:+_5-3	ABHD13	FALSE	2401	330	1228	904	463
ABHD13_CCDS32007.1_ex0_13:108881899-108881922:-_5-2	ABHD13	TRUE	613	1	430	279	111
ABHD13_CCDS32007.1_ex0_13:108882004-108882027:+_5-4	ABHD13	TRUE	390	335	1312	981	261
ABHD13_CCDS32007.1_ex0_13:108881866-108881889:+_5-1	ABHD13	FALSE	823	5	90	210	78
ABHD13_CCDS32007.1_ex0_13:108882265-108882288:-_5-5	ABHD13	FALSE	2716	253	675	522	219
ABHD14A_CCDS2843.1_ex1_3:52011954-52011977:-_5-1	ABHD14A	TRUE	1837	987	895	916	465
ABHD14A_CCDS2843.1_ex2_3:52012300-52012323:+_5-3	ABHD14A	TRUE	2055	673	1397	1617	382
ABHD14A_CCDS2843.1_ex1_3:52012050-52012073:+_5-2	ABHD14A	FALSE	2655	999	1369	1679	489
ABHD14A_CCDS2843.1_ex2_3:52012345-52012368:+_5-4	ABHD14A	FALSE	3408	213	1471	1462	481
ABHD14A_CCDS2843.1_ex3_3:52014403-52014426:-_5-5	ABHD14A	FALSE	1330	321	913	555	440
ABHD14B_CCDS2842.1_ex1_3:52004012-52004035:+_5-2	ABHD14B	FALSE	1113	166	677	478	289
ABHD14B_CCDS2842.1_ex1_3:52004079-52004102:+_5-3	ABHD14B	TRUE	3657	647	1000	1295	477
ABHD14B_CCDS2842.1_ex1_3:52004149-52004172:-_5-4	ABHD14B	FALSE	3198	390	1510	1703	574
ABHD14B_CCDS2842.1_ex1_3:52003983-52004006:+_5-1	ABHD14B	TRUE	1947	518	965	1051	427
ABHD14B_CCDS2842.1_ex2_3:52005460-52005483:+_5-5	ABHD14B	FALSE	2822	891	1281	1321	530
ABHD15_CCDS32602.1_ex1_17:27893332-27893355:-_5-2	ABHD15	FALSE	1263	377	918	697	484
ABHD15_CCDS32602.1_ex1_17:27893799-27893822:+_5-5	ABHD15	TRUE	2137	795	1642	1840	819
ABHD15_CCDS32602.1_ex1_17:27893274-27893297:+_5-1	ABHD15	TRUE	1304	420	1496	1145	548
ABHD15_CCDS32602.1_ex1_17:27893400-27893423:-_5-3	ABHD15	FALSE	2062	904	1463	1204	557
ABHD15_CCDS32602.1_ex1_17:27893627-27893650:-_5-4	ABHD15	FALSE	3481	573	1409	1218	599
ABHD16A_CCDS4713.1_ex13_6:31660799-31660822:-_5-4	ABHD16A	TRUE	2217	768	1073	1123	460
ABHD16A_CCDS4713.1_ex15_6:31664772-31664795:+_5-5	ABHD16A	TRUE	3167	738	3150	3179	972
ABHD16A_CCDS4713.1_ex12_6:31659655-31659678:+_5-3	ABHD16A	FALSE	2833	558	734	744	590
ABHD16A_CCDS4713.1_ex11_6:31659441-31659464:-_5-2	ABHD16A	FALSE	1982	717	1961	2140	648
ABHD16A_CCDS4713.1_ex11_6:31659382-31659405:+_5-1	ABHD16A	FALSE	4256	970	2233	2034	506
ABHD16B_CCDS13539.1_ex0_20:62493289-62493312:+_5-3	ABHD16B	FALSE	4592	451	966	1090	550
ABHD16B_CCDS13539.1_ex0_20:62493189-62493212:+_5-2	ABHD16B	FALSE	4168	770	1706	1494	679
ABHD16B_CCDS13539.1_ex0_20:62492991-62493014:-_5-1	ABHD16B	TRUE	2578	1082	1647	1693	631
ABHD16B_CCDS13539.1_ex0_20:62493430-62493453:+_5-4	ABHD16B	FALSE	1549	497	1373	1534	490
ABHD16B_CCDS13539.1_ex0_20:62493537-62493560:-_5-5	ABHD16B	TRUE	2299	1095	1353	1763	511
ABHD17A_CCDS32867.1_ex4_19:1881336-1881359:+_5-5	ABHD17A	FALSE	2000	528	1130	545	531
ABHD17A_CCDS32867.1_ex4_19:1881262-1881285:+_5-3	ABHD17A	FALSE	1217	265	487	572	428
ABHD17A_CCDS32867.1_ex2_19:1880106-1880129:-_5-1	ABHD17A	TRUE	3794	1139	1662	1444	441
ABHD17B_CCDS35042.1_ex3_9:74489579-74489602:+_5-1	ABHD17B	TRUE	1269	443	1545	1552	456
ABHD17B_CCDS35042.1_ex3_9:74489645-74489668:-_5-3	ABHD17B	FALSE	535	254	415	359	199
ABHD17B_CCDS35042.1_ex3_9:74489604-74489627:-_5-2	ABHD17B	FALSE	304	15	352	368	69
ABHD17B_CCDS35042.1_ex3_9:74489769-74489792:-_5-5	ABHD17B	FALSE	973	844	461	855	180
ABHD17B_CCDS35042.1_ex3_9:74489711-74489734:+_5-4	ABHD17B	TRUE	486	115	486	255	188
ABHD17C_CCDS45323.1_ex1_15:81041924-81041947:-_5-5	ABHD17C	TRUE	2144	611	1135	1063	522
ABHD17C_CCDS45323.1_ex1_15:81041908-81041931:-_5-4	ABHD17C	FALSE	638	483	518	775	347
ABHD17C_CCDS45323.1_ex0_15:80987882-80987905:-_5-1	ABHD17C	FALSE	1743	1056	2607	2596	704
ABHD17C_CCDS45323.1_ex1_15:81041849-81041872:-_5-3	ABHD17C	FALSE	2273	816	1008	979	368
ABHD17C_CCDS45323.1_ex0_15:80988038-80988061:+_5-2	ABHD17C	TRUE	4074	707	1873	1726	652
C4orf29_CCDS47131.1_ex6_4:128938642-128938665:-_5-5	ABHD18	FALSE	4314	300	1250	1198	546
C4orf29_CCDS47131.1_ex4_4:128930266-128930289:+_5-3	ABHD18	TRUE	2200	221	952	981	291
C4orf29_CCDS47131.1_ex3_4:128930117-128930140:-_5-2	ABHD18	TRUE	2514	415	863	749	406
C4orf29_CCDS47131.1_ex2_4:128910923-128910946:-_5-1	ABHD18	FALSE	6611	907	2414	2277	663
C4orf29_CCDS47131.1_ex4_4:128930290-128930313:-_5-4	ABHD18	FALSE	1976	198	493	498	215
ABHD2_CCDS10348.1_ex2_15:89698665-89698688:+_5-2	ABHD2	FALSE	1287	8	579	488	196
ABHD2_CCDS10348.1_ex2_15:89698746-89698769:-_5-5	ABHD2	TRUE	1466	328	629	606	396
ABHD2_CCDS10348.1_ex1_15:89695032-89695055:-_5-1	ABHD2	FALSE	1228	1078	848	886	317
ABHD2_CCDS10348.1_ex2_15:89698694-89698717:+_5-3	ABHD2	FALSE	2944	1364	1152	1383	506
ABHD2_CCDS10348.1_ex2_15:89698721-89698744:-_5-4	ABHD2	TRUE	2398	1113	1200	1177	468
ABHD3_CCDS32802.1_ex7_18:19283541-19283564:+_5-1	ABHD3	TRUE	5551	485	1510	1326	794
ABHD3_CCDS32802.1_ex7_18:19283685-19283708:-_5-5	ABHD3	TRUE	2439	601	1963	1832	925
ABHD3_CCDS32802.1_ex7_18:19283569-19283592:+_5-2	ABHD3	FALSE	572	234	794	768	258
ABHD3_CCDS32802.1_ex7_18:19283635-19283658:+_5-4	ABHD3	FALSE	1361	761	1060	1069	445
ABHD3_CCDS32802.1_ex7_18:19283615-19283638:-_5-3	ABHD3	FALSE	817	113	1407	1476	560
ABHD4_CCDS9572.1_ex2_14:23072373-23072396:+_5-1	ABHD4	TRUE	2875	615	1968	1489	638
ABHD4_CCDS9572.1_ex2_14:23072515-23072538:+_5-3	ABHD4	FALSE	3118	1577	2192	1972	656
ABHD4_CCDS9572.1_ex2_14:23072555-23072578:+_5-4	ABHD4	TRUE	1257	311	1227	1184	419
ABHD4_CCDS9572.1_ex2_14:23072477-23072500:-_5-2	ABHD4	FALSE	3272	292	2625	3524	728
ABHD4_CCDS9572.1_ex3_14:23072853-23072876:-_5-5	ABHD4	FALSE	2947	42	657	573	325
ABHD5_CCDS2711.1_ex2_3:43743815-43743838:-_5-1	ABHD5	FALSE	0	0	0	0	6
ABHD5_CCDS2711.1_ex2_3:43743978-43744001:+_5-4	ABHD5	TRUE	2363	310	849	1514	456
ABHD5_CCDS2711.1_ex2_3:43743907-43743930:+_5-2	ABHD5	TRUE	1154	334	1046	994	370
ABHD5_CCDS2711.1_ex2_3:43744017-43744040:+_5-5	ABHD5	FALSE	1022	318	664	760	414
ABHD5_CCDS2711.1_ex2_3:43743924-43743947:-_5-3	ABHD5	FALSE	2441	413	926	1253	387
ABHD6_CCDS2887.1_ex2_3:58255058-58255081:+_5-3	ABHD6	FALSE	2265	931	2078	2204	725
ABHD6_CCDS2887.1_ex1_3:58252912-58252935:+_5-1	ABHD6	TRUE	3790	1055	1540	1351	628
ABHD6_CCDS2887.1_ex1_3:58253017-58253040:-_5-2	ABHD6	TRUE	3169	225	1613	1503	519
ABHD6_CCDS2887.1_ex3_3:58256750-58256773:-_5-5	ABHD6	FALSE	2069	315	1528	1659	462
ABHD6_CCDS2887.1_ex2_3:58255116-58255139:+_5-4	ABHD6	FALSE	2944	134	497	472	237
ABHD8_CCDS12355.1_ex3_19:17411913-17411936:-_5-1	ABHD8	TRUE	2673	878	889	1105	661
ABHD8_CCDS12355.1_ex3_19:17412302-17412325:+_5-5	ABHD8	FALSE	2240	593	1146	1109	540
ABHD8_CCDS12355.1_ex3_19:17412185-17412208:+_5-4	ABHD8	TRUE	3090	723	1349	1590	701
ABHD8_CCDS12355.1_ex3_19:17412155-17412178:+_5-3	ABHD8	FALSE	4043	533	2006	1545	697
ABHD8_CCDS12355.1_ex3_19:17412108-17412131:-_5-2	ABHD8	FALSE	1105	530	1334	1300	369
ABI1_CCDS31169.1_ex6_10:27059179-27059202:+_5-2	ABI1	TRUE	5017	755	1783	2112	688
ABI1_CCDS31169.1_ex8_10:27112164-27112187:+_5-4	ABI1	FALSE	2602	831	986	788	389
ABI1_CCDS31169.1_ex5_10:27057833-27057856:+_5-1	ABI1	FALSE	2333	632	1130	1539	522
ABI1_CCDS31169.1_ex8_10:27112065-27112088:-_5-3	ABI1	FALSE	389	252	113	78	90
ABI1_CCDS31169.1_ex9_10:27149695-27149718:+_5-5	ABI1	TRUE	1639	111	853	1039	495
ABI2_CCDS2358.1_ex3_2:204255829-204255852:-_5-2	ABI2	FALSE	4459	345	1041	1078	508
ABI2_CCDS2358.1_ex4_2:204259432-204259455:-_5-3	ABI2	TRUE	2212	234	1074	1064	502
ABI2_CCDS2358.1_ex4_2:204259486-204259509:-_5-5	ABI2	FALSE	2225	387	1259	1275	449
ABI2_CCDS2358.1_ex4_2:204259462-204259485:-_5-4	ABI2	TRUE	1984	484	731	1063	425
ABI2_CCDS2358.1_ex2_2:204245027-204245050:-_5-1	ABI2	FALSE	2777	272	1132	1180	396
ABI3_CCDS11546.1_ex2_17:47295169-47295192:-_5-2	ABI3	TRUE	3504	578	1704	1763	795
ABI3_CCDS11546.1_ex2_17:47295241-47295264:+_5-4	ABI3	FALSE	1623	625	1234	1242	513
ABI3_CCDS11546.1_ex2_17:47295113-47295136:+_5-1	ABI3	TRUE	1574	635	1333	1394	561
ABI3_CCDS11546.1_ex3_17:47296933-47296956:+_5-5	ABI3	FALSE	2153	627	876	900	308
ABI3_CCDS11546.1_ex2_17:47295206-47295229:-_5-3	ABI3	FALSE	1831	1028	1223	1780	632
ABI3BP_CCDS46880.1_ex19_3:100567673-100567696:+_5-2	ABI3BP	FALSE	2626	185	648	837	379
ABI3BP_CCDS46880.1_ex33_3:100645253-100645276:+_5-5	ABI3BP	FALSE	586	335	928	981	249
ABI3BP_CCDS46880.1_ex19_3:100567653-100567676:+_5-1	ABI3BP	TRUE	2054	921	1641	1277	632
ABI3BP_CCDS46880.1_ex31_3:100617721-100617744:+_5-4	ABI3BP	TRUE	860	256	805	1005	243
ABI3BP_CCDS46880.1_ex24_3:100583695-100583718:+_5-3	ABI3BP	FALSE	1118	158	686	801	237
FAM206A_CCDS6774.1_ex2_9:111698655-111698678:-_5-2	ABITRAM	TRUE	5090	1688	2280	2165	604
FAM206A_CCDS6774.1_ex2_9:111698674-111698697:+_5-3	ABITRAM	FALSE	2703	360	1628	1180	571
FAM206A_CCDS6774.1_ex1_9:111697942-111697965:-_5-1	ABITRAM	FALSE	1146	215	831	648	241
FAM206A_CCDS6774.1_ex2_9:111698695-111698718:+_5-4	ABITRAM	FALSE	1998	510	827	776	371
FAM206A_CCDS6774.1_ex3_9:111701508-111701531:+_5-5	ABITRAM	FALSE	1992	126	1115	987	322
ABL1_CCDS35165.1_ex1_9:133729502-133729525:+_5-1	ABL1	FALSE	1870	865	1619	1484	461
sgABL1_7	ABL1	FALSE	1952	679	1002	887	402
sgABL1_5	ABL1	FALSE	1116	552	706	558	545
ABL1_CCDS35165.1_ex7_9:133753843-133753866:-_5-5	ABL1	FALSE	3538	409	1210	1084	451
ABL1_CCDS35165.1_ex2_9:133730418-133730441:+_5-2	ABL1	FALSE	1198	354	1040	787	299
sgABL1_2	ABL1	FALSE	4539	671	1976	1652	689
sgABL1_10	ABL1	TRUE	2974	674	1679	1213	507
ABL1_CCDS35165.1_ex3_9:133738282-133738305:+_5-4	ABL1	FALSE	2865	368	897	987	599
ABL1_CCDS35165.1_ex3_9:133738200-133738223:+_5-3	ABL1	FALSE	1933	674	2175	1809	720
sgABL1_3	ABL1	TRUE	702	492	1144	846	374
sgABL2_6	ABL2	FALSE	2055	86	914	687	311
sgABL2_4	ABL2	FALSE	2138	493	864	659	445
sgABL2_8	ABL2	FALSE	2558	617	1481	1589	634
ABL2_CCDS30947.1_ex7_1:179090845-179090868:-_5-1	ABL2	FALSE	3764	230	2734	1572	356
ABL2_CCDS30947.1_ex8_1:179095555-179095578:-_5-2	ABL2	FALSE	3344	1454	1203	1365	461
sgABL2_5	ABL2	TRUE	3946	1708	906	550	469
sgABL2_9	ABL2	FALSE	1874	485	1238	1089	382
ABL2_CCDS30947.1_ex9_1:179100556-179100579:+_5-4	ABL2	FALSE	2244	561	1897	1694	535
ABL2_CCDS30947.1_ex9_1:179100594-179100617:-_5-5	ABL2	FALSE	1726	435	1288	1277	413
ABL2_CCDS30947.1_ex8_1:179095735-179095758:-_5-3	ABL2	TRUE	2893	719	1896	1804	603
ABLIM1_CCDS31288.1_ex11_10:116225536-116225559:-_5-1	ABLIM1	FALSE	3082	870	1068	1340	573
ABLIM1_CCDS31288.1_ex11_10:116225558-116225581:+_5-2	ABLIM1	FALSE	1757	487	1212	1206	546
ABLIM1_CCDS31288.1_ex13_10:116232848-116232871:+_5-3	ABLIM1	FALSE	3851	111	405	506	198
ABLIM1_CCDS31288.1_ex14_10:116233706-116233729:-_5-5	ABLIM1	TRUE	961	283	388	374	198
ABLIM1_CCDS31288.1_ex14_10:116233632-116233655:+_5-4	ABLIM1	TRUE	16	4	378	216	43
ABLIM2_CCDS47011.1_ex8_4:8037919-8037942:+_5-1	ABLIM2	TRUE	1880	334	896	974	392
ABLIM2_CCDS47011.1_ex8_4:8037938-8037961:+_5-2	ABLIM2	TRUE	2567	739	613	796	465
ABLIM2_CCDS47011.1_ex8_4:8037961-8037984:-_5-3	ABLIM2	FALSE	2730	458	1377	1098	347
ABLIM2_CCDS47011.1_ex8_4:8037982-8038005:-_5-4	ABLIM2	FALSE	1896	821	972	1464	589
ABLIM2_CCDS47011.1_ex9_4:8046885-8046908:+_5-5	ABLIM2	FALSE	878	310	279	270	226
ABLIM3_CCDS4294.1_ex2_5:148577900-148577923:+_5-1	ABLIM3	FALSE	3752	823	1747	1824	700
ABLIM3_CCDS4294.1_ex9_5:148617060-148617083:+_5-4	ABLIM3	FALSE	658	104	301	407	129
ABLIM3_CCDS4294.1_ex4_5:148586678-148586701:+_5-3	ABLIM3	TRUE	4002	679	870	1065	483
ABLIM3_CCDS4294.1_ex9_5:148617123-148617146:+_5-5	ABLIM3	TRUE	1966	220	366	240	184
ABLIM3_CCDS4294.1_ex2_5:148577937-148577960:-_5-2	ABLIM3	FALSE	3401	743	2193	2741	645
ABR_CCDS10999.1_ex5_17:915941-915964:+_11-3	ABR	FALSE	1551	160	1260	1515	491
ABR_CCDS10999.1_ex11_17:961251-961274:+_11-7	ABR	FALSE	2384	785	1342	1808	490
ABR_CCDS10999.1_ex5_17:915960-915983:-_11-4	ABR	FALSE	1552	400	1422	1038	372
ABR_CCDS10999.1_ex21_17:1028604-1028627:+_11-1	ABR	FALSE	771	557	1276	1409	529
ABR_CCDS10999.1_ex6_17:916345-916368:-_11-6	ABR	FALSE	2196	509	855	723	409
ABR_CCDS10999.1_ex16_17:976879-976902:+_11-9	ABR	FALSE	3188	669	1590	1887	615
ABR_CCDS10999.1_ex16_17:976855-976878:+_11-8	ABR	FALSE	2512	281	857	967	421
ABR_CCDS10999.1_ex5_17:915986-916009:+_11-5	ABR	TRUE	2055	417	1201	1137	571
ABR_CCDS10999.1_ex4_17:915124-915147:-_11-2	ABR	TRUE	1344	251	1766	1396	464
ABR_CCDS10999.1_ex18_17:986839-986862:+_11-11	ABR	FALSE	1897	704	1086	1175	601
ABR_CCDS10999.1_ex18_17:986812-986835:-_11-10	ABR	FALSE	707	213	563	593	277
ABRA_CCDS6305.1_ex1_8:107781927-107781950:+_5-1	ABRA	TRUE	2206	253	1068	1230	582
ABRA_CCDS6305.1_ex1_8:107782012-107782035:+_5-2	ABRA	FALSE	1486	910	1356	1637	546
ABRA_CCDS6305.1_ex1_8:107782285-107782308:-_5-5	ABRA	TRUE	2697	254	1001	1277	404
ABRA_CCDS6305.1_ex1_8:107782103-107782126:+_5-4	ABRA	FALSE	943	360	935	1321	302
ABRA_CCDS6305.1_ex1_8:107782078-107782101:-_5-3	ABRA	FALSE	3447	343	1822	1879	418
ABRACL_CCDS43509.1_ex1_6:139363916-139363939:-_4-3	ABRACL	FALSE	776	190	370	184	250
ABRACL_CCDS43509.1_ex1_6:139363895-139363918:-_4-2	ABRACL	FALSE	832	714	1151	794	236
ABRACL_CCDS43509.1_ex1_6:139363939-139363962:+_4-4	ABRACL	TRUE	857	357	1120	1181	324
ABRACL_CCDS43509.1_ex1_6:139363863-139363886:+_4-1	ABRACL	TRUE	1212	65	675	897	260
FAM175A_CCDS3605.2_ex3_4:84390195-84390218:+_5-1	ABRAXAS1	FALSE	1541	387	1818	1488	629
FAM175A_CCDS3605.2_ex4_4:84391383-84391406:-_5-4	ABRAXAS1	FALSE	2458	883	1648	1733	661
FAM175A_CCDS3605.2_ex3_4:84390247-84390270:-_5-2	ABRAXAS1	FALSE	1737	489	1233	902	513
FAM175A_CCDS3605.2_ex3_4:84390266-84390289:-_5-3	ABRAXAS1	FALSE	1821	680	1431	1623	698
FAM175A_CCDS3605.2_ex4_4:84391486-84391509:-_5-5	ABRAXAS1	FALSE	1059	57	698	909	396
FAM175B_CCDS31308.2_ex4_10:126515311-126515334:-_5-3	ABRAXAS2	TRUE	2002	140	1120	1349	379
FAM175B_CCDS31308.2_ex3_10:126507961-126507984:+_5-1	ABRAXAS2	FALSE	2075	231	1122	1031	410
FAM175B_CCDS31308.2_ex5_10:126517314-126517337:+_5-5	ABRAXAS2	FALSE	250	34	425	471	122
FAM175B_CCDS31308.2_ex4_10:126515186-126515209:-_5-2	ABRAXAS2	TRUE	4063	898	1615	1730	844
FAM175B_CCDS31308.2_ex4_10:126515332-126515355:+_5-4	ABRAXAS2	FALSE	923	717	530	632	253
ABT1_CCDS4616.1_ex1_6:26598205-26598228:+_5-4	ABT1	FALSE	938	125	381	527	463
ABT1_CCDS4616.1_ex0_6:26597412-26597435:-_5-2	ABT1	TRUE	944	103	506	418	630
ABT1_CCDS4616.1_ex1_6:26598142-26598165:-_5-3	ABT1	FALSE	1291	539	1054	884	380
ABT1_CCDS4616.1_ex1_6:26598267-26598290:-_5-5	ABT1	FALSE	404	242	353	406	340
ABT1_CCDS4616.1_ex0_6:26597385-26597408:-_5-1	ABT1	TRUE	886	115	878	701	668
ABTB1_CCDS3045.1_ex9_3:127396619-127396642:-_5-4	ABTB1	FALSE	2828	1037	1855	1483	720
ABTB1_CCDS3045.1_ex8_3:127396330-127396353:-_5-2	ABTB1	TRUE	696	256	224	303	319
ABTB1_CCDS3045.1_ex7_3:127396021-127396044:-_5-1	ABTB1	FALSE	2895	1416	1802	1628	523
ABTB1_CCDS3045.1_ex9_3:127396635-127396658:-_5-5	ABTB1	FALSE	1304	184	385	573	201
ABTB1_CCDS3045.1_ex9_3:127396538-127396561:+_5-3	ABTB1	TRUE	4598	512	934	668	502
ABTB2_CCDS7890.2_ex13_11:34194811-34194834:+_5-2	ABTB2	TRUE	2165	920	1234	1450	620
ABTB2_CCDS7890.2_ex15_11:34226169-34226192:+_5-3	ABTB2	FALSE	3389	927	1659	1684	705
ABTB2_CCDS7890.2_ex16_11:34378449-34378472:+_5-4	ABTB2	FALSE	2718	1067	1656	1716	583
ABTB2_CCDS7890.2_ex13_11:34194754-34194777:-_5-1	ABTB2	TRUE	4682	418	2109	1721	553
ABTB2_CCDS7890.2_ex16_11:34379004-34379027:+_5-5	ABTB2	FALSE	3953	652	1958	1873	644
ACAA1_CCDS2673.1_ex8_3:38173441-38173464:-_5-4	ACAA1	TRUE	1924	711	1429	1191	414
ACAA1_CCDS2673.1_ex10_3:38178145-38178168:+_5-5	ACAA1	FALSE	2783	307	1752	1248	555
ACAA1_CCDS2673.1_ex7_3:38173098-38173121:-_5-3	ACAA1	FALSE	788	1107	504	447	230
ACAA1_CCDS2673.1_ex4_3:38168105-38168128:+_5-1	ACAA1	FALSE	3573	544	1286	1240	509
ACAA1_CCDS2673.1_ex5_3:38169304-38169327:-_5-2	ACAA1	TRUE	994	613	863	1288	369
ACAA2_CCDS11939.1_ex7_18:47323832-47323855:+_5-4	ACAA2	FALSE	2508	917	1808	1622	369
ACAA2_CCDS11939.1_ex7_18:47323875-47323898:+_5-5	ACAA2	FALSE	1595	478	1307	998	445
ACAA2_CCDS11939.1_ex6_18:47322164-47322187:+_5-3	ACAA2	FALSE	1812	165	1240	1208	454
ACAA2_CCDS11939.1_ex5_18:47320656-47320679:+_5-1	ACAA2	FALSE	2530	472	2067	2111	546
ACAA2_CCDS11939.1_ex6_18:47322134-47322157:+_5-2	ACAA2	FALSE	334	215	606	559	265
ACACA_CCDS11317.1_ex36_17:35602062-35602085:-_5-3	ACACA	FALSE	928	34	298	310	295
sgACACA_6	ACACA	FALSE	885	285	1374	1231	587
ACACA_CCDS11317.1_ex30_17:35583268-35583291:+_5-2	ACACA	FALSE	4444	990	1729	2127	645
sgACACA_9	ACACA	FALSE	1722	62	1680	1570	871
sgACACA_10	ACACA	TRUE	233	39	628	490	310
ACACA_CCDS11317.1_ex27_17:35578744-35578767:+_5-1	ACACA	FALSE	725	120	561	454	298
ACACA_CCDS11317.1_ex40_17:35608949-35608972:+_5-5	ACACA	TRUE	953	80	423	474	481
sgACACA_3	ACACA	FALSE	1287	270	574	664	575
sgACACA_8	ACACA	FALSE	433	169	845	1112	399
ACACA_CCDS11317.1_ex37_17:35603874-35603897:-_5-4	ACACA	FALSE	597	80	1103	762	304
ACACB_CCDS31898.1_ex0_12:109577719-109577742:+_5-1	ACACB	FALSE	1893	693	943	721	531
ACACB_CCDS31898.1_ex0_12:109577758-109577781:+_5-2	ACACB	TRUE	1610	722	1280	1185	437
ACACB_CCDS31898.1_ex12_12:109629453-109629476:+_5-4	ACACB	FALSE	2110	2009	1440	1479	518
ACACB_CCDS31898.1_ex17_12:109639499-109639522:-_5-5	ACACB	TRUE	3622	1967	1093	1227	637
ACACB_CCDS31898.1_ex5_12:109611981-109612004:-_5-3	ACACB	FALSE	3114	1190	1067	950	663
ACAD10_CCDS31903.1_ex0_12:112130639-112130662:+_5-1	ACAD10	TRUE	827	179	647	477	331
ACAD10_CCDS31903.1_ex5_12:112153664-112153687:+_5-2	ACAD10	TRUE	3394	353	1351	1055	527
ACAD10_CCDS31903.1_ex8_12:112167618-112167641:+_5-5	ACAD10	FALSE	4285	602	701	584	449
ACAD10_CCDS31903.1_ex6_12:112159505-112159528:-_5-3	ACAD10	FALSE	1841	202	726	766	323
ACAD10_CCDS31903.1_ex7_12:112165845-112165868:-_5-4	ACAD10	FALSE	2131	639	966	895	460
ACAD11_CCDS3074.1_ex14_3:132350279-132350302:-_5-2	ACAD11	TRUE	2542	492	1859	1949	477
ACAD11_CCDS3074.1_ex15_3:132358429-132358452:+_5-3	ACAD11	TRUE	3688	585	1567	1664	691
ACAD11_CCDS3074.1_ex19_3:132378471-132378494:-_5-5	ACAD11	FALSE	2175	628	1835	1361	627
ACAD11_CCDS3074.1_ex13_3:132349354-132349377:-_5-1	ACAD11	FALSE	2440	919	817	867	361
ACAD11_CCDS3074.1_ex16_3:132360960-132360983:+_5-4	ACAD11	FALSE	1635	678	1559	1197	442
ACAD8_CCDS8498.1_ex3_11:134128465-134128488:-_5-4	ACAD8	TRUE	369	45	170	134	150
sgACAD8_4	ACAD8	FALSE	2089	337	1833	1631	762
sgACAD8_3	ACAD8	FALSE	1195	298	1793	1649	505
ACAD8_CCDS8498.1_ex2_11:134127012-134127035:+_5-2	ACAD8	FALSE	4416	856	1265	1196	655
sgACAD8_8	ACAD8	FALSE	141	36	391	307	511
sgACAD8_7	ACAD8	FALSE	3097	706	2306	2593	753
ACAD8_CCDS8498.1_ex5_11:134129537-134129560:+_5-5	ACAD8	FALSE	2181	274	1358	1273	435
ACAD8_CCDS8498.1_ex3_11:134128416-134128439:-_5-3	ACAD8	FALSE	1050	137	1032	887	302
ACAD8_CCDS8498.1_ex0_11:134123591-134123614:-_5-1	ACAD8	TRUE	2578	965	1990	2285	644
sgACAD8_9	ACAD8	FALSE	2383	350	1375	1816	704
ACAD9_CCDS3053.1_ex5_3:128616476-128616499:+_5-5	ACAD9	TRUE	652	364	777	711	381
ACAD9_CCDS3053.1_ex0_3:128598636-128598659:-_5-1	ACAD9	TRUE	966	188	778	812	308
ACAD9_CCDS3053.1_ex4_3:128615319-128615342:+_5-4	ACAD9	FALSE	1134	434	1328	1445	449
ACAD9_CCDS3053.1_ex1_3:128603545-128603568:+_5-2	ACAD9	FALSE	1900	770	1716	1415	659
ACAD9_CCDS3053.1_ex2_3:128612398-128612421:+_5-3	ACAD9	FALSE	2148	354	868	985	428
ACADL_CCDS2389.1_ex8_2:211082690-211082713:+_5-4	ACADL	TRUE	1173	568	1262	1011	382
ACADL_CCDS2389.1_ex7_2:211081160-211081183:-_5-3	ACADL	TRUE	192	31	303	249	116
ACADL_CCDS2389.1_ex8_2:211082722-211082745:-_5-5	ACADL	FALSE	2139	366	1001	1180	446
ACADL_CCDS2389.1_ex6_2:211074937-211074960:-_5-1	ACADL	FALSE	416	455	764	788	225
ACADL_CCDS2389.1_ex7_2:211081079-211081102:-_5-2	ACADL	FALSE	3502	1276	2029	1376	476
ACADM_CCDS44165.1_ex3_1:76198544-76198567:+_5-1	ACADM	FALSE	1645	564	1465	1174	377
ACADM_CCDS44165.1_ex6_1:76205685-76205708:+_5-3	ACADM	FALSE	2781	470	1750	1921	610
ACADM_CCDS44165.1_ex6_1:76205664-76205687:+_5-2	ACADM	FALSE	728	7	535	350	159
ACADM_CCDS44165.1_ex6_1:76205760-76205783:+_5-4	ACADM	TRUE	1463	420	840	751	464
ACADM_CCDS44165.1_ex8_1:76215118-76215141:+_5-5	ACADM	TRUE	2194	265	868	836	286
ACADS_CCDS9207.1_ex2_12:121174909-121174932:-_5-3	ACADS	FALSE	2335	323	365	274	531
ACADS_CCDS9207.1_ex4_12:121175748-121175771:+_5-5	ACADS	FALSE	2141	988	1924	1931	704
ACADS_CCDS9207.1_ex1_12:121164944-121164967:-_5-1	ACADS	TRUE	1536	1039	1004	1049	430
ACADS_CCDS9207.1_ex2_12:121174853-121174876:-_5-2	ACADS	FALSE	1326	814	1619	1657	440
ACADS_CCDS9207.1_ex4_12:121175681-121175704:-_5-4	ACADS	TRUE	1770	239	1240	1356	546
ACADSB_CCDS7634.1_ex2_10:124797339-124797362:+_5-2	ACADSB	FALSE	48	20	176	74	43
ACADSB_CCDS7634.1_ex5_10:124802585-124802608:+_5-4	ACADSB	TRUE	358	89	633	730	203
ACADSB_CCDS7634.1_ex5_10:124802658-124802681:-_5-5	ACADSB	TRUE	2151	200	598	540	338
ACADSB_CCDS7634.1_ex2_10:124797287-124797310:+_5-1	ACADSB	FALSE	1086	461	1023	1207	364
ACADSB_CCDS7634.1_ex3_10:124800034-124800057:+_5-3	ACADSB	FALSE	822	437	1050	1065	332
ACADVL_CCDS11090.1_ex7_17:7125290-7125313:+_5-5	ACADVL	FALSE	2457	641	761	817	343
ACADVL_CCDS11090.1_ex3_17:7123982-7124005:-_5-2	ACADVL	FALSE	1979	483	1245	1308	483
ACADVL_CCDS11090.1_ex4_17:7124128-7124151:-_5-3	ACADVL	FALSE	3027	596	1914	1378	519
ACADVL_CCDS11090.1_ex1_17:7123483-7123506:+_5-1	ACADVL	TRUE	2905	435	1965	1563	687
ACADVL_CCDS11090.1_ex6_17:7124852-7124875:-_5-4	ACADVL	TRUE	3237	496	1373	1442	609
ACAN_CCDS53970.1_ex3_15:89385066-89385089:+_5-1	ACAN	TRUE	2323	1426	1086	1073	457
ACAN_CCDS53970.1_ex4_15:89386844-89386867:-_5-2	ACAN	FALSE	2933	631	1396	1509	654
ACAN_CCDS53970.1_ex6_15:89390543-89390566:-_5-3	ACAN	TRUE	1931	503	582	620	432
ACAN_CCDS53970.1_ex8_15:89392877-89392900:-_5-5	ACAN	FALSE	3684	430	703	569	450
ACAN_CCDS53970.1_ex6_15:89390636-89390659:-_5-4	ACAN	FALSE	1795	374	721	871	385
ACAP1_CCDS11101.1_ex2_17:7245322-7245345:-_5-1	ACAP1	TRUE	2611	567	1073	1341	595
ACAP1_CCDS11101.1_ex2_17:7245375-7245398:-_5-2	ACAP1	FALSE	3905	199	2426	2587	588
ACAP1_CCDS11101.1_ex5_17:7246850-7246873:-_5-5	ACAP1	FALSE	2873	708	1442	1474	562
ACAP1_CCDS11101.1_ex5_17:7246719-7246742:+_5-3	ACAP1	FALSE	4675	680	1964	1782	641
ACAP1_CCDS11101.1_ex5_17:7246824-7246847:+_5-4	ACAP1	TRUE	1729	1045	913	990	449
ACAP2_CCDS33924.1_ex11_3:195028036-195028059:-_5-3	ACAP2	TRUE	2773	310	715	828	396
ACAP2_CCDS33924.1_ex10_3:195027260-195027283:+_5-1	ACAP2	FALSE	418	115	296	366	131
ACAP2_CCDS33924.1_ex20_3:195102716-195102739:-_5-5	ACAP2	FALSE	735	59	447	339	131
ACAP2_CCDS33924.1_ex20_3:195102645-195102668:+_5-4	ACAP2	FALSE	991	294	279	279	174
ACAP2_CCDS33924.1_ex10_3:195027304-195027327:-_5-2	ACAP2	TRUE	1595	299	1752	1801	573
ACAP3_CCDS19.2_ex10_1:1233213-1233236:+_5-3	ACAP3	FALSE	1199	202	574	678	482
ACAP3_CCDS19.2_ex13_1:1234006-1234029:-_5-4	ACAP3	TRUE	2051	307	1990	2087	604
ACAP3_CCDS19.2_ex9_1:1231944-1231967:+_5-1	ACAP3	TRUE	2993	850	1292	1059	591
ACAP3_CCDS19.2_ex20_1:1238321-1238344:-_5-5	ACAP3	FALSE	2561	620	758	1205	520
ACAP3_CCDS19.2_ex9_1:1231970-1231993:+_5-2	ACAP3	FALSE	2257	696	1450	1344	448
ACAT1_CCDS8339.1_ex2_11:108004577-108004600:-_5-1	ACAT1	FALSE	934	247	564	349	151
ACAT1_CCDS8339.1_ex4_11:108005873-108005896:-_5-2	ACAT1	FALSE	867	466	1224	1154	173
ACAT1_CCDS8339.1_ex5_11:108009658-108009681:-_5-4	ACAT1	FALSE	163	97	54	21	56
ACAT1_CCDS8339.1_ex6_11:108010823-108010846:+_5-5	ACAT1	TRUE	1020	372	264	290	181
ACAT1_CCDS8339.1_ex4_11:108005947-108005970:+_5-3	ACAT1	TRUE	2182	155	1212	1370	400
ACAT2_CCDS5268.1_ex3_6:160189643-160189666:+_5-2	ACAT2	FALSE	751	251	652	563	240
ACAT2_CCDS5268.1_ex2_6:160188149-160188172:+_5-1	ACAT2	TRUE	2892	337	909	955	477
ACAT2_CCDS5268.1_ex4_6:160196298-160196321:-_5-4	ACAT2	TRUE	657	13	314	383	78
ACAT2_CCDS5268.1_ex4_6:160196223-160196246:+_5-3	ACAT2	FALSE	3262	221	503	456	257
ACAT2_CCDS5268.1_ex4_6:160196320-160196343:-_5-5	ACAT2	FALSE	853	349	587	557	295
ACBD3_CCDS1551.1_ex6_1:226353589-226353612:-_5-4	ACBD3	TRUE	744	553	1243	1070	352
ACBD3_CCDS1551.1_ex5_1:226352508-226352531:-_5-2	ACBD3	FALSE	1392	370	1023	712	257
ACBD3_CCDS1551.1_ex7_1:226374211-226374234:-_5-5	ACBD3	TRUE	2230	1742	1390	1540	524
ACBD3_CCDS1551.1_ex5_1:226352583-226352606:-_5-3	ACBD3	FALSE	1660	370	885	798	294
ACBD3_CCDS1551.1_ex4_1:226349283-226349306:-_5-1	ACBD3	FALSE	1174	158	1107	1078	470
ACBD4_CCDS42348.1_ex1_17:43213878-43213901:-_5-1	ACBD4	TRUE	2186	204	555	664	438
ACBD4_CCDS42348.1_ex3_17:43214432-43214455:+_5-5	ACBD4	FALSE	1030	357	1718	1515	458
ACBD4_CCDS42348.1_ex1_17:43213966-43213989:-_5-3	ACBD4	FALSE	1910	124	876	883	465
ACBD4_CCDS42348.1_ex3_17:43214384-43214407:+_5-4	ACBD4	TRUE	2644	338	855	1016	531
ACBD4_CCDS42348.1_ex1_17:43213910-43213933:+_5-2	ACBD4	FALSE	3669	171	1723	1514	490
ACBD5_CCDS44368.1_ex6_10:27506985-27507008:-_5-3	ACBD5	FALSE	3202	668	1702	1574	450
ACBD5_CCDS44368.1_ex6_10:27506944-27506967:-_5-2	ACBD5	FALSE	2138	664	1092	1282	332
ACBD5_CCDS44368.1_ex10_10:27524084-27524107:-_5-5	ACBD5	FALSE	88	6	239	224	25
ACBD5_CCDS44368.1_ex4_10:27499981-27500004:-_5-1	ACBD5	TRUE	1637	469	1754	1950	390
ACBD5_CCDS44368.1_ex8_10:27512265-27512288:-_5-4	ACBD5	TRUE	1053	160	889	606	265
ACBD6_CCDS1339.1_ex5_1:180461412-180461435:-_5-1	ACBD6	TRUE	1931	223	329	408	206
ACBD6_CCDS1339.1_ex7_1:180471214-180471237:-_5-4	ACBD6	FALSE	2828	504	1484	1848	567
ACBD6_CCDS1339.1_ex5_1:180461490-180461513:-_5-2	ACBD6	FALSE	1378	523	767	712	272
ACBD6_CCDS1339.1_ex7_1:180471178-180471201:-_5-3	ACBD6	TRUE	2165	474	840	704	339
ACBD6_CCDS1339.1_ex7_1:180471289-180471312:-_5-5	ACBD6	FALSE	4386	594	1438	2311	659
ACBD7_CCDS31153.1_ex1_10:15120742-15120765:-_5-3	ACBD7	TRUE	1212	274	1115	913	345
ACBD7_CCDS31153.1_ex2_10:15120959-15120982:-_5-5	ACBD7	FALSE	482	935	389	450	119
ACBD7_CCDS31153.1_ex1_10:15120724-15120747:-_5-2	ACBD7	FALSE	818	319	370	685	138
ACBD7_CCDS31153.1_ex1_10:15120710-15120733:-_5-1	ACBD7	FALSE	1167	660	58	168	119
ACBD7_CCDS31153.1_ex2_10:15120935-15120958:-_5-4	ACBD7	TRUE	476	0	170	143	74
ACCS_CCDS7907.1_ex2_11:44094998-44095021:+_5-3	ACCS	FALSE	2965	548	889	874	530
ACCS_CCDS7907.1_ex7_11:44100275-44100298:-_5-5	ACCS	TRUE	2084	267	1335	1496	426
ACCS_CCDS7907.1_ex0_11:44089428-44089451:-_5-2	ACCS	TRUE	1068	163	354	293	192
ACCS_CCDS7907.1_ex5_11:44098846-44098869:-_5-4	ACCS	FALSE	850	419	1033	994	334
ACCS_CCDS7907.1_ex0_11:44089251-44089274:+_5-1	ACCS	FALSE	2768	572	1148	1189	587
ACCSL_CCDS41636.1_ex0_11:44069678-44069701:+_5-1	ACCSL	FALSE	1004	273	492	409	186
ACCSL_CCDS41636.1_ex0_11:44070035-44070058:-_5-4	ACCSL	FALSE	881	386	556	532	268
ACCSL_CCDS41636.1_ex4_11:44073262-44073285:-_5-5	ACCSL	FALSE	1854	848	1748	1707	531
ACCSL_CCDS41636.1_ex0_11:44069979-44070002:+_5-3	ACCSL	TRUE	3193	558	1517	1302	688
ACCSL_CCDS41636.1_ex0_11:44069791-44069814:-_5-2	ACCSL	TRUE	743	30	410	368	203
ACD_CCDS10842.1_ex11_16:67694252-67694275:-_5-5	ACD	FALSE	4573	1051	2074	2617	756
ACD_CCDS10842.1_ex10_16:67693882-67693905:-_5-3	ACD	TRUE	1865	438	1437	1814	593
ACD_CCDS10842.1_ex11_16:67694136-67694159:-_5-4	ACD	FALSE	2969	506	1282	1054	728
ACD_CCDS10842.1_ex10_16:67693827-67693850:-_5-2	ACD	FALSE	2558	483	2193	1942	804
ACD_CCDS10842.1_ex9_16:67693662-67693685:-_5-1	ACD	TRUE	2931	334	949	1240	564
ACE_CCDS11637.1_ex12_17:61562660-61562683:+_5-2	ACE	FALSE	1151	431	1001	1226	406
ACE_CCDS11637.1_ex12_17:61562639-61562662:+_5-1	ACE	TRUE	2193	588	1183	1168	490
ACE_CCDS11637.1_ex13_17:61564002-61564025:-_5-3	ACE	TRUE	599	242	222	467	201
ACE_CCDS11637.1_ex15_17:61566004-61566027:-_5-5	ACE	FALSE	2262	1638	1103	1120	514
ACE_CCDS11637.1_ex14_17:61564389-61564412:-_5-4	ACE	FALSE	3281	690	1902	1755	618
ACE2_CCDS14169.1_ex13_X:15607486-15607509:+_5-4	ACE2	TRUE	3383	1401	2407	2116	477
ACE2_CCDS14169.1_ex10_X:15599403-15599426:-_5-1	ACE2	FALSE	1750	1230	1400	1198	598
ACE2_CCDS14169.1_ex12_X:15605898-15605921:-_5-3	ACE2	TRUE	621	294	683	560	257
ACE2_CCDS14169.1_ex11_X:15603596-15603619:-_5-2	ACE2	FALSE	2937	1130	1373	1611	570
ACE2_CCDS14169.1_ex15_X:15610401-15610424:-_5-5	ACE2	FALSE	1494	551	692	741	385
ACER1_CCDS12161.1_ex4_19:6312414-6312437:+_5-5	ACER1	FALSE	2777	417	695	642	386
ACER1_CCDS12161.1_ex3_19:6312269-6312292:+_5-3	ACER1	FALSE	1731	355	644	782	356
ACER1_CCDS12161.1_ex2_19:6309827-6309850:+_5-1	ACER1	TRUE	4174	1088	1576	1528	668
ACER1_CCDS12161.1_ex4_19:6312389-6312412:+_5-4	ACER1	FALSE	1319	350	734	448	306
ACER1_CCDS12161.1_ex3_19:6312202-6312225:+_5-2	ACER1	TRUE	562	172	790	949	443
ACER2_CCDS34992.1_ex0_9:19409173-19409196:+_5-1	ACER2	TRUE	3638	843	1402	2042	553
ACER2_CCDS34992.1_ex2_9:19424724-19424747:-_5-2	ACER2	FALSE	817	31	448	333	206
ACER2_CCDS34992.1_ex3_9:19434941-19434964:+_5-3	ACER2	FALSE	1018	324	772	764	462
ACER2_CCDS34992.1_ex3_9:19434971-19434994:-_5-4	ACER2	TRUE	1757	514	1151	1096	521
ACER2_CCDS34992.1_ex3_9:19435060-19435083:+_5-5	ACER2	FALSE	1268	1040	555	675	334
ACER3_CCDS8247.1_ex1_11:76637652-76637675:+_5-3	ACER3	TRUE	2987	697	1219	1383	513
ACER3_CCDS8247.1_ex0_11:76572096-76572119:-_5-1	ACER3	FALSE	4691	798	2644	2662	655
ACER3_CCDS8247.1_ex5_11:76701596-76701619:+_5-5	ACER3	FALSE	1451	74	994	690	279
ACER3_CCDS8247.1_ex1_11:76637635-76637658:-_5-2	ACER3	TRUE	1905	297	1120	1028	454
ACER3_CCDS8247.1_ex4_11:76696736-76696759:-_5-4	ACER3	FALSE	2	0	0	0	44
sgACHE_7	ACHE	FALSE	1715	1559	2124	1883	606
sgACHE_3	ACHE	FALSE	1127	624	940	1251	568
ACHE_CCDS5709.1_ex3_7:100491450-100491473:+_5-3	ACHE	FALSE	4230	201	1043	896	483
sgACHE_6	ACHE	TRUE	786	397	2371	2454	561
ACHE_CCDS5709.1_ex3_7:100491356-100491379:-_5-2	ACHE	FALSE	2550	567	1302	1393	547
ACHE_CCDS5709.1_ex3_7:100491607-100491630:+_5-4	ACHE	FALSE	838	411	699	593	329
sgACHE_1	ACHE	FALSE	3998	929	1496	1109	439
ACHE_CCDS5709.1_ex3_7:100491172-100491195:+_5-1	ACHE	FALSE	2533	450	1214	989	579
sgACHE_2	ACHE	TRUE	2496	1001	1213	1066	698
ACHE_CCDS5709.1_ex3_7:100491681-100491704:-_5-5	ACHE	FALSE	0	0	0	0	4
ACIN1_CCDS53887.1_ex7_14:23533356-23533379:-_5-2	ACIN1	FALSE	808	272	1627	1619	495
sgACIN1_4	ACIN1	FALSE	380	63	865	781	579
sgACIN1_6	ACIN1	TRUE	548	231	1161	947	505
ACIN1_CCDS53887.1_ex10_14:23538716-23538739:-_5-5	ACIN1	FALSE	1195	92	798	865	535
ACIN1_CCDS53887.1_ex8_14:23533625-23533648:-_5-3	ACIN1	FALSE	1237	414	617	540	540
ACIN1_CCDS53887.1_ex10_14:23538701-23538724:+_5-4	ACIN1	FALSE	1381	111	939	759	391
sgACIN1_9	ACIN1	FALSE	3539	411	1216	1177	570
sgACIN1_3	ACIN1	TRUE	660	511	478	593	553
ACIN1_CCDS53887.1_ex7_14:23533312-23533335:-_5-1	ACIN1	FALSE	813	257	448	668	474
sgACIN1_8	ACIN1	FALSE	1167	218	642	668	302
DARC_CCDS1183.1_ex1_1:159175476-159175499:+_5-3	ACKR1	TRUE	5790	626	1506	945	622
DARC_CCDS1183.1_ex1_1:159175438-159175461:-_5-2	ACKR1	TRUE	1792	414	1753	1547	613
DARC_CCDS1183.1_ex1_1:159175618-159175641:-_5-5	ACKR1	FALSE	4245	1169	2021	1800	808
DARC_CCDS1183.1_ex1_1:159175579-159175602:-_5-4	ACKR1	FALSE	5074	1052	2561	3043	735
DARC_CCDS1183.1_ex1_1:159175377-159175400:-_5-1	ACKR1	FALSE	7062	894	2120	2303	988
ACKR2_CCDS2706.1_ex0_3:42906140-42906163:-_5-1	ACKR2	TRUE	389	153	401	407	90
ACKR2_CCDS2706.1_ex0_3:42906543-42906566:+_5-4	ACKR2	FALSE	1592	519	602	386	250
ACKR2_CCDS2706.1_ex0_3:42906580-42906603:+_5-5	ACKR2	TRUE	2637	673	2482	2816	939
ACKR2_CCDS2706.1_ex0_3:42906482-42906505:-_5-3	ACKR2	FALSE	2415	1425	2179	1913	605
ACKR2_CCDS2706.1_ex0_3:42906173-42906196:-_5-2	ACKR2	FALSE	2122	1203	1933	1815	599
ACKR3_CCDS2516.1_ex0_2:237489278-237489301:+_5-2	ACKR3	TRUE	2302	356	1749	1665	514
ACKR3_CCDS2516.1_ex0_2:237489661-237489684:-_5-5	ACKR3	FALSE	2577	883	1020	607	381
ACKR3_CCDS2516.1_ex0_2:237489328-237489351:-_5-3	ACKR3	FALSE	1681	1003	974	1102	438
ACKR3_CCDS2516.1_ex0_2:237489438-237489461:-_5-4	ACKR3	FALSE	1976	985	812	1178	545
ACKR3_CCDS2516.1_ex0_2:237489233-237489256:-_5-1	ACKR3	TRUE	2892	1182	636	574	564
ACKR4_CCDS3075.1_ex0_3:132319419-132319442:-_5-1	ACKR4	FALSE	634	255	726	526	280
ACKR4_CCDS3075.1_ex0_3:132319805-132319828:-_5-5	ACKR4	FALSE	2327	410	1222	1085	306
ACKR4_CCDS3075.1_ex0_3:132319664-132319687:+_5-3	ACKR4	TRUE	2205	129	1422	1336	617
ACKR4_CCDS3075.1_ex0_3:132319753-132319776:-_5-4	ACKR4	FALSE	270	298	229	356	125
ACKR4_CCDS3075.1_ex0_3:132319523-132319546:-_5-2	ACKR4	FALSE	1554	137	1759	1950	257
ACLY_CCDS11412.1_ex17_17:40054877-40054900:+_5-1	ACLY	FALSE	1717	333	1803	2006	598
ACLY_CCDS11412.1_ex22_17:40063697-40063720:+_5-3	ACLY	FALSE	2420	710	1970	1727	723
ACLY_CCDS11412.1_ex26_17:40068754-40068777:-_5-5	ACLY	FALSE	2715	472	1589	1690	594
ACLY_CCDS11412.1_ex20_17:40061873-40061896:-_5-2	ACLY	TRUE	1327	156	1743	1548	503
ACLY_CCDS11412.1_ex24_17:40065902-40065925:+_5-4	ACLY	TRUE	5198	309	1166	946	507
ACMSD_CCDS2173.2_ex4_2:135621158-135621181:+_5-5	ACMSD	TRUE	2257	285	1286	1048	517
ACMSD_CCDS2173.2_ex3_2:135619559-135619582:-_5-1	ACMSD	FALSE	2609	522	856	870	478
ACMSD_CCDS2173.2_ex4_2:135621143-135621166:+_5-4	ACMSD	FALSE	1475	928	2457	2076	519
ACMSD_CCDS2173.2_ex4_2:135621016-135621039:-_5-2	ACMSD	TRUE	2267	923	1141	981	555
ACMSD_CCDS2173.2_ex4_2:135621123-135621146:+_5-3	ACMSD	FALSE	2148	459	1157	1240	476
ACO1_CCDS6525.1_ex1_9:32407297-32407320:-_5-1	ACO1	FALSE	2259	30	295	368	229
ACO1_CCDS6525.1_ex6_9:32420993-32421016:+_5-5	ACO1	TRUE	1103	367	349	379	340
ACO1_CCDS6525.1_ex1_9:32407412-32407435:-_5-2	ACO1	TRUE	2839	485	1074	1260	428
ACO1_CCDS6525.1_ex6_9:32420920-32420943:-_5-4	ACO1	FALSE	4369	201	1691	1636	471
ACO1_CCDS6525.1_ex4_9:32418346-32418369:+_5-3	ACO1	FALSE	2374	118	698	790	456
ACO2_CCDS14017.1_ex1_22:41895849-41895872:+_5-1	ACO2	TRUE	905	537	1223	1366	419
ACO2_CCDS14017.1_ex5_22:41911786-41911809:+_5-3	ACO2	TRUE	1597	184	740	664	434
ACO2_CCDS14017.1_ex5_22:41911869-41911892:+_5-4	ACO2	FALSE	1314	574	335	304	411
ACO2_CCDS14017.1_ex6_22:41913578-41913601:+_5-5	ACO2	FALSE	1163	901	749	687	342
ACO2_CCDS14017.1_ex2_22:41903868-41903891:+_5-2	ACO2	FALSE	2232	211	967	746	457
IRG1_CCDS58299.1_ex4_13:77531216-77531239:+_5-5	ACOD1	FALSE	2873	901	1210	1151	453
IRG1_CCDS58299.1_ex3_13:77529614-77529637:+_5-3	ACOD1	TRUE	2906	318	2152	1966	474
IRG1_CCDS58299.1_ex1_13:77526763-77526786:+_5-2	ACOD1	FALSE	650	238	1253	1094	369
IRG1_CCDS58299.1_ex1_13:77526744-77526767:-_5-1	ACOD1	TRUE	383	50	467	388	273
IRG1_CCDS58299.1_ex4_13:77531158-77531181:-_5-4	ACOD1	FALSE	2042	641	1752	1411	444
ACOT1_CCDS32117.1_ex0_14:74004275-74004298:+_4-2	ACOT1	FALSE	1153	535	1946	1736	511
ACOT1_CCDS32117.1_ex0_14:74004487-74004510:-_4-3	ACOT1	TRUE	2603	645	2109	2174	508
ACOT1_CCDS32117.1_ex1_14:74008251-74008274:+_4-4	ACOT1	FALSE	2293	531	1422	1270	475
ACOT1_CCDS32117.1_ex0_14:74004234-74004257:-_4-1	ACOT1	FALSE	1281	412	1208	1343	548
ACOT11_CCDS592.1_ex1_1:55050518-55050541:+_5-2	ACOT11	FALSE	1316	873	2081	1699	585
ACOT11_CCDS592.1_ex7_1:55065030-55065053:-_5-5	ACOT11	TRUE	2731	1138	1423	1736	708
ACOT11_CCDS592.1_ex3_1:55058244-55058267:-_5-3	ACOT11	FALSE	1057	214	929	786	390
ACOT11_CCDS592.1_ex1_1:55050394-55050417:-_5-1	ACOT11	TRUE	3022	898	765	1022	568
ACOT11_CCDS592.1_ex7_1:55064986-55065009:-_5-4	ACOT11	FALSE	1781	345	388	473	435
ACOT12_CCDS4055.1_ex7_5:80640837-80640860:-_5-1	ACOT12	TRUE	1819	396	1781	1661	546
ACOT12_CCDS4055.1_ex8_5:80641751-80641774:-_5-2	ACOT12	TRUE	2178	393	1014	845	433
ACOT12_CCDS4055.1_ex9_5:80643678-80643701:+_5-5	ACOT12	FALSE	2990	434	1400	1359	436
ACOT12_CCDS4055.1_ex9_5:80643652-80643675:+_5-4	ACOT12	FALSE	1425	382	1229	1222	703
ACOT12_CCDS4055.1_ex8_5:80641780-80641803:+_5-3	ACOT12	FALSE	793	93	731	791	203
ACOT13_CCDS4558.1_ex1_6:24698193-24698216:-_5-2	ACOT13	TRUE	3525	1049	1806	2165	648
ACOT13_CCDS4558.1_ex1_6:24698239-24698262:+_5-4	ACOT13	TRUE	1882	380	553	569	394
ACOT13_CCDS4558.1_ex1_6:24698267-24698290:-_5-5	ACOT13	FALSE	760	249	814	772	277
ACOT13_CCDS4558.1_ex1_6:24698217-24698240:+_5-3	ACOT13	FALSE	0	0	158	169	26
ACOT13_CCDS4558.1_ex1_6:24698174-24698197:-_5-1	ACOT13	FALSE	3087	870	864	650	507
ACOT2_CCDS9816.1_ex0_14:74036492-74036515:-_4-4	ACOT2	FALSE	1680	1080	884	1093	525
ACOT2_CCDS9816.1_ex0_14:74036181-74036204:-_4-3	ACOT2	FALSE	2051	173	982	933	432
ACOT2_CCDS9816.1_ex0_14:74036057-74036080:+_4-2	ACOT2	TRUE	4366	832	1005	1191	661
ACOT2_CCDS9816.1_ex0_14:74036024-74036047:-_4-1	ACOT2	FALSE	4247	1261	1807	1699	641
ACOT4_CCDS9817.1_ex2_14:74061882-74061905:-_5-4	ACOT4	TRUE	1532	231	609	500	261
ACOT4_CCDS9817.1_ex0_14:74059064-74059087:+_5-1	ACOT4	FALSE	2416	507	2466	2787	670
ACOT4_CCDS9817.1_ex2_14:74061840-74061863:-_5-3	ACOT4	FALSE	2705	593	1308	1011	428
ACOT4_CCDS9817.1_ex2_14:74061737-74061760:+_5-2	ACOT4	TRUE	732	130	549	455	128
ACOT4_CCDS9817.1_ex2_14:74061957-74061980:+_5-5	ACOT4	FALSE	1701	720	1078	800	301
ACOT6_CCDS32118.1_ex1_14:74086059-74086082:+_5-1	ACOT6	FALSE	1797	316	609	677	209
ACOT6_CCDS32118.1_ex1_14:74086155-74086178:+_5-3	ACOT6	FALSE	1836	123	2717	2282	449
ACOT6_CCDS32118.1_ex1_14:74086117-74086140:+_5-2	ACOT6	FALSE	596	34	464	434	90
ACOT6_CCDS32118.1_ex1_14:74086200-74086223:+_5-4	ACOT6	TRUE	1554	127	1884	1684	504
ACOT6_CCDS32118.1_ex1_14:74086241-74086264:+_5-5	ACOT6	TRUE	1597	506	1211	1146	364
ACOT7_CCDS30573.1_ex7_1:6409807-6409830:-_5-5	ACOT7	FALSE	2282	473	1079	1410	567
ACOT7_CCDS30573.1_ex6_1:6399632-6399655:+_5-4	ACOT7	FALSE	3946	448	2200	2072	690
ACOT7_CCDS30573.1_ex4_1:6387460-6387483:-_5-1	ACOT7	TRUE	2429	444	996	868	491
ACOT7_CCDS30573.1_ex5_1:6393522-6393545:+_5-2	ACOT7	TRUE	1340	379	1467	1556	383
ACOT7_CCDS30573.1_ex6_1:6399609-6399632:+_5-3	ACOT7	FALSE	3320	688	1654	1533	433
ACOT8_CCDS13378.1_ex3_20:44477265-44477288:-_5-3	ACOT8	TRUE	2026	442	1036	1073	548
ACOT8_CCDS13378.1_ex4_20:44483872-44483895:-_5-5	ACOT8	TRUE	4032	1147	2068	3121	584
ACOT8_CCDS13378.1_ex4_20:44483800-44483823:+_5-4	ACOT8	FALSE	1377	380	759	590	546
ACOT8_CCDS13378.1_ex3_20:44477086-44477109:+_5-1	ACOT8	FALSE	338	233	667	623	252
ACOT8_CCDS13378.1_ex3_20:44477223-44477246:-_5-2	ACOT8	FALSE	1553	594	655	670	422
ACOT9_CCDS35216.1_ex5_X:23724812-23724835:+_5-1	ACOT9	FALSE	6856	700	1516	1311	603
ACOT9_CCDS35216.1_ex6_X:23725998-23726021:-_5-2	ACOT9	FALSE	815	203	855	976	260
ACOT9_CCDS35216.1_ex9_X:23740800-23740823:+_5-4	ACOT9	TRUE	1672	228	455	358	259
ACOT9_CCDS35216.1_ex6_X:23726037-23726060:+_5-3	ACOT9	TRUE	980	375	637	570	322
ACOT9_CCDS35216.1_ex9_X:23740854-23740877:+_5-5	ACOT9	FALSE	1152	175	225	367	136
ACOX1_CCDS11734.1_ex10_17:73953617-73953640:+_5-4	ACOX1	FALSE	649	659	1140	1026	373
ACOX1_CCDS11734.1_ex7_17:73949560-73949583:+_5-1	ACOX1	FALSE	2358	480	1429	1604	530
ACOX1_CCDS11734.1_ex12_17:73974696-73974719:-_5-5	ACOX1	TRUE	2185	301	1017	1362	535
ACOX1_CCDS11734.1_ex8_17:73951740-73951763:-_5-2	ACOX1	TRUE	1411	258	377	454	389
ACOX1_CCDS11734.1_ex9_17:73951933-73951956:+_5-3	ACOX1	FALSE	812	225	413	296	171
ACOX2_CCDS33775.1_ex7_3:58516215-58516238:+_5-1	ACOX2	FALSE	3149	1099	2689	2481	658
ACOX2_CCDS33775.1_ex12_3:58520160-58520183:-_5-5	ACOX2	TRUE	924	537	1264	801	344
ACOX2_CCDS33775.1_ex12_3:58520126-58520149:-_5-4	ACOX2	FALSE	3554	508	1554	1540	647
ACOX2_CCDS33775.1_ex7_3:58516326-58516349:+_5-2	ACOX2	FALSE	1790	743	1535	1626	625
ACOX2_CCDS33775.1_ex8_3:58517004-58517027:-_5-3	ACOX2	TRUE	2970	903	1153	1492	633
ACOX3_CCDS3401.1_ex15_4:8417618-8417641:-_5-4	ACOX3	FALSE	2028	425	1049	1094	375
ACOX3_CCDS3401.1_ex9_4:8398837-8398860:-_5-1	ACOX3	TRUE	1929	873	1911	1690	473
ACOX3_CCDS3401.1_ex13_4:8416053-8416076:+_5-3	ACOX3	FALSE	2413	874	1024	999	523
ACOX3_CCDS3401.1_ex16_4:8418091-8418114:+_5-5	ACOX3	FALSE	2019	512	486	789	407
ACOX3_CCDS3401.1_ex11_4:8407688-8407711:-_5-2	ACOX3	TRUE	3604	807	1871	1762	767
ACOXL_CCDS46389.1_ex4_2:111556197-111556220:+_5-2	ACOXL	TRUE	3080	922	1716	2066	546
ACOXL_CCDS46389.1_ex4_2:111556241-111556264:-_5-3	ACOXL	FALSE	1510	325	767	828	412
ACOXL_CCDS46389.1_ex6_2:111559262-111559285:+_5-4	ACOXL	FALSE	1432	107	1373	1143	273
ACOXL_CCDS46389.1_ex3_2:111551668-111551691:+_5-1	ACOXL	TRUE	2296	463	927	723	405
ACOXL_CCDS46389.1_ex7_2:111562855-111562878:-_5-5	ACOXL	FALSE	1546	888	1401	1303	456
ACP1_CCDS1640.1_ex2_2:272254-272277:+_11-8	ACP1	FALSE	1997	573	1531	1206	297
ACP1_CCDS1639.1_ex2_2:272124-272147:+_11-5	ACP1	FALSE	1318	622	1505	1187	412
ACP1_CCDS1639.1_ex2_2:272076-272099:+_11-3	ACP1	FALSE	4036	603	1661	1263	674
ACP1_CCDS1639.1_ex3_2:275179-275202:+_11-11	ACP1	FALSE	2236	485	526	469	310
ACP1_CCDS1639.1_ex2_2:272054-272077:+_11-2	ACP1	FALSE	4683	1132	1632	1951	553
ACP1_CCDS1640.1_ex2_2:272289-272312:-_11-9	ACP1	FALSE	1124	325	493	607	289
ACP1_CCDS1639.1_ex3_2:275162-275185:+_11-10	ACP1	FALSE	0	0	0	0	0
ACP1_CCDS1639.1_ex1_2:271916-271939:-_11-1	ACP1	FALSE	467	847	748	662	208
ACP1_CCDS1639.1_ex2_2:272142-272165:-_11-6	ACP1	TRUE	1214	446	698	721	289
ACP1_CCDS1640.1_ex2_2:272209-272232:+_11-7	ACP1	TRUE	1827	721	1249	981	525
ACP1_CCDS1639.1_ex2_2:272092-272115:-_11-4	ACP1	FALSE	1989	659	1566	1944	540
ACP2_CCDS44583.1_ex2_11:47269590-47269613:+_5-3	ACP2	TRUE	1952	474	684	924	339
ACP2_CCDS44583.1_ex1_11:47269221-47269244:+_5-2	ACP2	FALSE	2240	335	891	1084	727
ACP2_CCDS44583.1_ex2_11:47269638-47269661:-_5-4	ACP2	FALSE	0	0	0	0	0
ACP2_CCDS44583.1_ex1_11:47269188-47269211:+_5-1	ACP2	FALSE	2136	510	1155	1311	416
ACP2_CCDS44583.1_ex2_11:47269653-47269676:+_5-5	ACP2	TRUE	2641	362	1074	998	552
ACPT_CCDS12802.1_ex3_19:51294965-51294988:-_5-3	ACP4	FALSE	3916	1172	1663	1537	740
ACPT_CCDS12802.1_ex2_19:51294085-51294108:-_5-1	ACP4	FALSE	1702	532	2475	2602	520
ACPT_CCDS12802.1_ex4_19:51295341-51295364:-_5-4	ACP4	FALSE	3550	1577	1848	1987	829
ACPT_CCDS12802.1_ex3_19:51294926-51294949:+_5-2	ACP4	TRUE	7120	459	1754	1578	753
ACPT_CCDS12802.1_ex5_19:51295518-51295541:+_5-5	ACP4	TRUE	4406	565	1363	1527	690
ACP5_CCDS12265.1_ex2_19:11687589-11687612:+_5-2	ACP5	FALSE	1725	638	1339	992	419
ACP5_CCDS12265.1_ex2_19:11687607-11687630:-_5-3	ACP5	FALSE	4286	974	1361	1067	487
ACP5_CCDS12265.1_ex2_19:11687631-11687654:+_5-4	ACP5	FALSE	1360	790	1286	1121	270
ACP5_CCDS12265.1_ex2_19:11687540-11687563:+_5-1	ACP5	TRUE	1035	107	928	851	260
ACP5_CCDS12265.1_ex3_19:11687990-11688013:+_5-5	ACP5	TRUE	1894	320	2359	2406	697
ACP6_CCDS928.1_ex8_1:147131816-147131839:-_5-1	ACP6	FALSE	2249	572	963	881	556
ACP6_CCDS928.1_ex9_1:147141984-147142007:-_5-4	ACP6	TRUE	1387	252	804	907	387
ACP6_CCDS928.1_ex8_1:147131881-147131904:-_5-3	ACP6	FALSE	1358	293	364	457	136
ACP6_CCDS928.1_ex8_1:147131853-147131876:+_5-2	ACP6	FALSE	2009	638	1298	1195	407
ACP6_CCDS928.1_ex9_1:147142038-147142061:+_5-5	ACP6	TRUE	2234	439	1180	1184	595
PAPL_CCDS33018.1_ex2_19:39589600-39589623:+_5-4	ACP7	TRUE	4073	1022	1406	2269	943
PAPL_CCDS33018.1_ex1_19:39589213-39589236:-_5-2	ACP7	TRUE	1504	668	1683	1554	562
PAPL_CCDS33018.1_ex1_19:39589236-39589259:-_5-3	ACP7	FALSE	1560	458	749	1166	614
PAPL_CCDS33018.1_ex3_19:39590948-39590971:-_5-5	ACP7	FALSE	7329	1623	2879	2843	915
PAPL_CCDS33018.1_ex1_19:39589155-39589178:+_5-1	ACP7	FALSE	5313	696	2495	2099	930
ACPP_CCDS3073.1_ex5_3:132061418-132061441:+_5-5	ACPP	FALSE	2323	740	1281	1347	527
ACPP_CCDS3073.1_ex1_3:132047101-132047124:+_5-1	ACPP	TRUE	1826	770	900	1123	424
ACPP_CCDS3073.1_ex4_3:132056325-132056348:-_5-4	ACPP	FALSE	2579	418	1093	907	336
ACPP_CCDS3073.1_ex1_3:132047171-132047194:-_5-2	ACPP	FALSE	3153	714	2294	2199	716
ACPP_CCDS3073.1_ex2_3:132050496-132050519:+_5-3	ACPP	TRUE	1448	611	985	969	303
ACR_CCDS14101.1_ex1_22:51177845-51177868:+_5-2	ACR	TRUE	3764	140	1009	962	386
ACR_CCDS14101.1_ex3_22:51182519-51182542:+_5-4	ACR	FALSE	1779	104	611	721	503
ACR_CCDS14101.1_ex1_22:51177740-51177763:+_5-1	ACR	TRUE	3616	425	2049	1965	775
ACR_CCDS14101.1_ex3_22:51182537-51182560:-_5-5	ACR	FALSE	1394	367	910	832	423
ACR_CCDS14101.1_ex2_22:51178286-51178309:-_5-3	ACR	FALSE	2054	876	1088	1454	539
ACRBP_CCDS8554.1_ex7_12:6755671-6755694:+_5-2	ACRBP	TRUE	1502	119	796	463	358
ACRBP_CCDS8554.1_ex8_12:6756023-6756046:+_5-5	ACRBP	TRUE	4354	683	1243	1202	526
ACRBP_CCDS8554.1_ex8_12:6755956-6755979:+_5-3	ACRBP	FALSE	1667	954	1753	1540	667
ACRBP_CCDS8554.1_ex5_12:6753416-6753439:+_5-1	ACRBP	FALSE	3559	1029	885	753	413
ACRBP_CCDS8554.1_ex8_12:6756005-6756028:+_5-4	ACRBP	FALSE	3349	349	2381	1731	616
ACRV1_CCDS44759.1_ex2_11:125547867-125547890:-_5-4	ACRV1	FALSE	1171	496	675	825	363
ACRV1_CCDS44759.1_ex2_11:125548122-125548145:-_5-5	ACRV1	FALSE	1036	291	1009	929	412
ACRV1_CCDS44759.1_ex2_11:125547853-125547876:+_5-3	ACRV1	TRUE	2694	885	1597	1170	417
ACRV1_CCDS44759.1_ex2_11:125547769-125547792:-_5-1	ACRV1	FALSE	3816	830	1564	1980	719
ACRV1_CCDS44759.1_ex2_11:125547837-125547860:-_5-2	ACRV1	TRUE	1088	376	3088	2667	515
ACSBG1_CCDS10298.1_ex11_15:78486966-78486989:-_5-4	ACSBG1	FALSE	2126	375	1615	1023	332
ACSBG1_CCDS10298.1_ex6_15:78474359-78474382:-_5-1	ACSBG1	FALSE	2962	366	1056	1660	473
ACSBG1_CCDS10298.1_ex11_15:78487033-78487056:-_5-5	ACSBG1	TRUE	1816	655	1779	1708	615
ACSBG1_CCDS10298.1_ex8_15:78475037-78475060:+_5-2	ACSBG1	FALSE	3724	341	1156	1016	524
ACSBG1_CCDS10298.1_ex9_15:78485904-78485927:+_5-3	ACSBG1	TRUE	2415	512	919	775	424
ACSBG2_CCDS12159.1_ex6_19:6177225-6177248:+_5-5	ACSBG2	FALSE	2245	242	806	474	379
ACSBG2_CCDS12159.1_ex3_19:6156555-6156578:-_5-4	ACSBG2	TRUE	1457	396	1088	1038	308
ACSBG2_CCDS12159.1_ex3_19:6156467-6156490:-_5-3	ACSBG2	FALSE	2388	784	1990	1817	395
ACSBG2_CCDS12159.1_ex2_19:6151797-6151820:-_5-2	ACSBG2	FALSE	3244	509	2020	2259	669
ACSBG2_CCDS12159.1_ex1_19:6147640-6147663:-_5-1	ACSBG2	TRUE	2265	398	788	525	293
ACSF2_CCDS11567.1_ex1_17:48538053-48538076:+_5-2	ACSF2	TRUE	2231	1000	1309	1348	594
ACSF2_CCDS11567.1_ex1_17:48538079-48538102:-_5-3	ACSF2	FALSE	4359	1624	2441	2135	735
ACSF2_CCDS11567.1_ex0_17:48503722-48503745:-_5-1	ACSF2	TRUE	4518	1886	2027	1929	670
ACSF2_CCDS11567.1_ex2_17:48538666-48538689:+_5-4	ACSF2	FALSE	1409	352	836	859	325
ACSF2_CCDS11567.1_ex5_17:48539929-48539952:+_5-5	ACSF2	FALSE	1362	302	1093	808	457
ACSF3_CCDS10974.1_ex0_16:89167397-89167420:+_5-3	ACSF3	FALSE	1630	573	1466	1514	507
ACSF3_CCDS10974.1_ex0_16:89167421-89167444:-_5-4	ACSF3	TRUE	3918	641	1296	1427	486
ACSF3_CCDS10974.1_ex0_16:89167283-89167306:-_5-2	ACSF3	FALSE	1743	271	966	1020	348
ACSF3_CCDS10974.1_ex0_16:89167261-89167284:-_5-1	ACSF3	TRUE	4493	1770	807	824	511
ACSF3_CCDS10974.1_ex2_16:89178512-89178535:+_5-5	ACSF3	FALSE	2340	1348	1240	1132	474
ACSL1_CCDS3839.1_ex18_4:185709784-185709807:-_5-4	ACSL1	TRUE	850	166	1119	910	224
ACSL1_CCDS3839.1_ex19_4:185724524-185724547:+_5-5	ACSL1	FALSE	2561	360	1540	1672	453
ACSL1_CCDS3839.1_ex14_4:185697690-185697713:-_5-1	ACSL1	TRUE	1065	608	1365	980	319
ACSL1_CCDS3839.1_ex17_4:185705115-185705138:+_5-3	ACSL1	FALSE	1655	511	561	723	236
ACSL1_CCDS3839.1_ex17_4:185705095-185705118:-_5-2	ACSL1	FALSE	2267	648	1003	1066	387
ACSL3_CCDS2455.1_ex2_2:223782768-223782791:+_5-2	ACSL3	FALSE	1126	445	1773	1448	379
ACSL3_CCDS2455.1_ex3_2:223783835-223783858:-_5-4	ACSL3	TRUE	4220	958	3065	2513	659
ACSL3_CCDS2455.1_ex5_2:223787495-223787518:+_5-5	ACSL3	TRUE	2571	622	1517	1164	483
ACSL3_CCDS2455.1_ex0_2:223773718-223773741:+_5-1	ACSL3	FALSE	1421	193	371	253	175
ACSL3_CCDS2455.1_ex3_2:223783804-223783827:-_5-3	ACSL3	FALSE	2402	932	1794	1858	724
ACSL4_CCDS14548.1_ex11_X:108924515-108924538:+_5-4	ACSL4	FALSE	1203	222	775	689	221
ACSL4_CCDS14548.1_ex9_X:108921497-108921520:+_5-1	ACSL4	FALSE	2624	73	449	219	159
ACSL4_CCDS14548.1_ex9_X:108921520-108921543:-_5-2	ACSL4	TRUE	1509	301	1185	958	321
ACSL4_CCDS14548.1_ex13_X:108926408-108926431:+_5-5	ACSL4	TRUE	2276	333	811	1191	409
ACSL4_CCDS14548.1_ex9_X:108921562-108921585:-_5-3	ACSL4	FALSE	3259	506	1141	799	423
ACSL5_CCDS7572.1_ex6_10:114169361-114169384:-_5-5	ACSL5	FALSE	2045	119	1224	1231	337
ACSL5_CCDS7572.1_ex3_10:114164311-114164334:+_5-1	ACSL5	FALSE	891	205	488	458	206
ACSL5_CCDS7572.1_ex4_10:114164558-114164581:-_5-4	ACSL5	FALSE	1079	6	407	476	185
ACSL5_CCDS7572.1_ex4_10:114164490-114164513:-_5-2	ACSL5	TRUE	1868	153	317	362	174
ACSL5_CCDS7572.1_ex4_10:114164535-114164558:+_5-3	ACSL5	TRUE	1005	235	602	520	357
ACSL6_CCDS34228.1_ex15_5:131324540-131324563:+_5-3	ACSL6	FALSE	1425	975	875	1394	556
ACSL6_CCDS34228.1_ex18_5:131326622-131326645:-_5-5	ACSL6	FALSE	4249	1084	1487	1556	726
ACSL6_CCDS34228.1_ex12_5:131321098-131321121:-_5-1	ACSL6	TRUE	3345	757	1010	1074	526
ACSL6_CCDS34228.1_ex15_5:131324506-131324529:+_5-2	ACSL6	TRUE	2614	934	1815	1415	484
ACSL6_CCDS34228.1_ex18_5:131326584-131326607:+_5-4	ACSL6	FALSE	1428	148	714	937	432
ACSM1_CCDS10587.1_ex12_16:20702368-20702391:-_5-5	ACSM1	TRUE	758	486	486	566	325
ACSM1_CCDS10587.1_ex11_16:20696611-20696634:+_5-3	ACSM1	FALSE	0	8	0	0	1
ACSM1_CCDS10587.1_ex8_16:20681243-20681266:+_5-1	ACSM1	FALSE	3236	314	1870	1807	443
ACSM1_CCDS10587.1_ex12_16:20702333-20702356:-_5-4	ACSM1	FALSE	948	415	698	998	261
ACSM1_CCDS10587.1_ex10_16:20693569-20693592:+_5-2	ACSM1	TRUE	3245	524	1738	1817	564
ACSM2A_CCDS32401.1_ex5_16:20486723-20486746:-_5-3	ACSM2A	TRUE	2043	302	1119	983	335
ACSM2A_CCDS32401.1_ex1_16:20476966-20476989:-_5-1	ACSM2A	FALSE	2193	159	2242	1698	650
ACSM2A_CCDS32401.1_ex6_16:20486989-20487012:+_5-4	ACSM2A	FALSE	2938	725	964	1341	442
ACSM2A_CCDS32401.1_ex6_16:20487075-20487098:-_5-5	ACSM2A	FALSE	1782	577	2134	1903	480
ACSM2A_CCDS32401.1_ex4_16:20482925-20482948:+_5-2	ACSM2A	TRUE	2896	573	1220	1266	498
ACSM2B_CCDS10586.1_ex9_16:20565170-20565193:-_5-3	ACSM2B	FALSE	1731	211	1179	1208	384
ACSM2B_CCDS10586.1_ex6_16:20559471-20559494:-_5-1	ACSM2B	TRUE	3769	1073	1659	1773	639
ACSM2B_CCDS10586.1_ex12_16:20576034-20576057:+_5-5	ACSM2B	FALSE	3291	694	1872	1625	774
ACSM2B_CCDS10586.1_ex9_16:20565123-20565146:-_5-2	ACSM2B	FALSE	3016	573	1525	1460	524
ACSM3_CCDS10589.1_ex3_16:20792100-20792123:-_5-5	ACSM3	TRUE	2493	330	816	913	355
ACSM3_CCDS10589.1_ex1_16:20787219-20787242:+_5-4	ACSM3	FALSE	4043	546	1099	1452	490
ACSM3_CCDS10589.1_ex0_16:20781491-20781514:+_5-2	ACSM3	FALSE	583	106	854	775	238
ACSM3_CCDS10589.1_ex0_16:20781547-20781570:-_5-3	ACSM3	TRUE	2883	354	1778	1566	485
ACSM3_CCDS10589.1_ex0_16:20781478-20781501:+_5-1	ACSM3	FALSE	253	6	441	374	109
ACSM4_CCDS44825.1_ex2_12:7463237-7463260:-_5-3	ACSM4	FALSE	2540	937	1626	1786	412
ACSM4_CCDS44825.1_ex2_12:7463270-7463293:+_5-4	ACSM4	TRUE	756	659	404	312	269
ACSM4_CCDS44825.1_ex0_12:7457042-7457065:+_5-1	ACSM4	FALSE	2366	240	712	696	265
ACSM4_CCDS44825.1_ex3_12:7469854-7469877:+_5-5	ACSM4	FALSE	957	601	531	625	391
ACSM4_CCDS44825.1_ex1_12:7459317-7459340:+_5-2	ACSM4	TRUE	747	575	695	467	331
ACSM5_CCDS10585.1_ex3_16:20432713-20432736:-_5-4	ACSM5	FALSE	3184	354	1139	1570	715
ACSM5_CCDS10585.1_ex2_16:20430545-20430568:-_5-1	ACSM5	FALSE	2086	693	584	713	345
ACSM5_CCDS10585.1_ex3_16:20432639-20432662:+_5-3	ACSM5	FALSE	4216	351	1193	802	548
ACSM5_CCDS10585.1_ex4_16:20435268-20435291:+_5-5	ACSM5	FALSE	1822	597	1233	1039	402
ACSM5_CCDS10585.1_ex2_16:20430751-20430774:-_5-2	ACSM5	FALSE	1195	352	940	1250	503
C10orf129_CCDS7440.2_ex2_10:96967068-96967091:-_5-4	ACSM6	TRUE	677	673	822	731	297
C10orf129_CCDS7440.2_ex2_10:96967118-96967141:-_5-5	ACSM6	FALSE	3218	203	1623	1372	383
C10orf129_CCDS7440.2_ex1_10:96961766-96961789:-_5-2	ACSM6	FALSE	2677	335	173	242	228
C10orf129_CCDS7440.2_ex1_10:96961914-96961937:+_5-3	ACSM6	FALSE	3010	669	1754	2039	538
C10orf129_CCDS7440.2_ex1_10:96961733-96961756:+_5-1	ACSM6	TRUE	925	95	873	716	318
ACSS1_CCDS13167.1_ex10_20:25004126-25004149:-_5-4	ACSS1	FALSE	2161	1138	1952	1949	490
ACSS1_CCDS13167.1_ex9_20:25003685-25003708:-_5-2	ACSS1	TRUE	4736	610	2412	2474	525
ACSS1_CCDS13167.1_ex10_20:25004106-25004129:-_5-3	ACSS1	FALSE	1989	436	1055	1500	369
ACSS1_CCDS13167.1_ex10_20:25004262-25004285:-_5-5	ACSS1	TRUE	1496	636	1694	1813	422
ACSS1_CCDS13167.1_ex9_20:25003627-25003650:-_5-1	ACSS1	FALSE	2220	251	1781	1514	456
ACSS2_CCDS13243.1_ex6_20:33502196-33502219:-_5-5	ACSS2	FALSE	5335	854	2077	1522	612
ACSS2_CCDS13243.1_ex3_20:33501219-33501242:-_5-4	ACSS2	TRUE	1678	579	816	917	414
ACSS2_CCDS13243.1_ex2_20:33500967-33500990:+_5-3	ACSS2	TRUE	741	217	375	302	359
ACSS2_CCDS13243.1_ex0_20:33464544-33464567:-_5-1	ACSS2	FALSE	1054	469	260	348	522
ACSS2_CCDS13243.1_ex1_20:33470643-33470666:-_5-2	ACSS2	FALSE	1357	426	1609	1526	435
ACSS3_CCDS9022.1_ex0_12:81472101-81472124:+_5-2	ACSS3	TRUE	3269	981	1764	1848	697
ACSS3_CCDS9022.1_ex0_12:81471997-81472020:-_5-1	ACSS3	FALSE	3299	643	1311	1496	529
ACSS3_CCDS9022.1_ex4_12:81537004-81537027:+_5-3	ACSS3	FALSE	1841	524	670	930	382
ACSS3_CCDS9022.1_ex5_12:81545676-81545699:+_5-5	ACSS3	FALSE	805	413	751	597	286
ACSS3_CCDS9022.1_ex5_12:81545644-81545667:+_5-4	ACSS3	TRUE	3575	574	1232	1119	479
ACTA1_CCDS1578.1_ex3_1:229568166-229568189:-_5-2	ACTA1	FALSE	3131	1302	1924	1654	765
ACTA1_CCDS1578.1_ex5_1:229568755-229568778:+_5-4	ACTA1	FALSE	2429	719	1912	2030	606
ACTA1_CCDS1578.1_ex4_1:229568297-229568320:+_5-3	ACTA1	TRUE	2679	661	1610	1241	560
ACTA1_CCDS1578.1_ex3_1:229568058-229568081:+_5-1	ACTA1	TRUE	3437	673	1603	1456	651
ACTA1_CCDS1578.1_ex5_1:229568772-229568795:-_5-5	ACTA1	FALSE	1915	120	1234	1140	604
ACTA2_CCDS7392.1_ex4_10:90701536-90701559:+_5-2	ACTA2	FALSE	2977	1797	1467	1219	691
ACTA2_CCDS7392.1_ex5_10:90703658-90703681:-_5-4	ACTA2	FALSE	880	118	436	437	246
ACTA2_CCDS7392.1_ex3_10:90700977-90701000:+_5-1	ACTA2	FALSE	1985	632	1442	1147	441
ACTA2_CCDS7392.1_ex7_10:90708561-90708584:+_5-5	ACTA2	TRUE	1646	431	899	994	390
ACTA2_CCDS7392.1_ex4_10:90701574-90701597:-_5-3	ACTA2	TRUE	2149	101	1143	1253	381
ACTB_CCDS5341.1_ex3_7:5569017-5569040:-_5-4	ACTB	TRUE	2602	603	1164	1258	667
sgACTB_4	ACTB	FALSE	1367	355	797	757	466
ACTB_CCDS5341.1_ex2_7:5568239-5568262:-_5-1	ACTB	FALSE	4280	643	1209	1441	598
ACTB_CCDS5341.1_ex3_7:5568790-5568813:-_5-3	ACTB	FALSE	2782	588	576	678	341
sgACTB_6	ACTB	FALSE	1942	347	1070	1120	550
sgACTB_1	ACTB	FALSE	2514	327	685	869	516
sgACTB_2	ACTB	FALSE	2991	463	668	824	601
ACTB_CCDS5341.1_ex4_7:5569171-5569194:+_5-5	ACTB	TRUE	2431	176	1347	1196	571
sgACTB_7	ACTB	FALSE	2826	1298	1419	1358	775
ACTBL2_CCDS34163.1_ex0_5:56777817-56777840:-_5-1	ACTBL2	FALSE	2418	414	1301	1179	553
ACTBL2_CCDS34163.1_ex0_5:56778082-56778105:-_5-3	ACTBL2	TRUE	4885	1326	2369	2742	612
ACTBL2_CCDS34163.1_ex0_5:56778407-56778430:-_5-5	ACTBL2	FALSE	3216	791	690	1054	550
ACTBL2_CCDS34163.1_ex0_5:56778305-56778328:-_5-4	ACTBL2	TRUE	1675	458	1112	1231	400
ACTBL2_CCDS34163.1_ex0_5:56777996-56778019:-_5-2	ACTBL2	FALSE	2602	911	2363	2564	547
ACTC1_CCDS10041.1_ex4_15:35085757-35085780:-_5-4	ACTC1	FALSE	880	556	856	656	285
ACTC1_CCDS10041.1_ex4_15:35085716-35085739:+_5-3	ACTC1	TRUE	2827	406	1479	1482	413
ACTC1_CCDS10041.1_ex5_15:35086873-35086896:+_5-5	ACTC1	TRUE	2008	709	2013	1609	474
ACTC1_CCDS10041.1_ex4_15:35085662-35085685:+_5-2	ACTC1	FALSE	2496	48	1203	1152	412
ACTC1_CCDS10041.1_ex3_15:35084707-35084730:+_5-1	ACTC1	FALSE	1183	240	656	596	366
sgACTG1_7	ACTG1	TRUE	866	526	400	656	567
sgACTG1_4	ACTG1	FALSE	665	256	446	507	691
ACTG1_CCDS11782.1_ex3_17:79478996-79479019:-_5-3	ACTG1	FALSE	3915	1014	1125	1025	716
ACTG1_CCDS11782.1_ex2_17:79478503-79478526:+_5-1	ACTG1	FALSE	250	36	286	432	264
sgACTG1_2	ACTG1	FALSE	1265	348	2334	1990	493
ACTG1_CCDS11782.1_ex4_17:79479272-79479295:-_5-5	ACTG1	TRUE	705	181	358	416	333
sgACTG1_6	ACTG1	FALSE	2567	268	930	675	656
ACTG1_CCDS11782.1_ex3_17:79479158-79479181:-_5-4	ACTG1	FALSE	2648	458	798	1000	694
sgACTG1_9	ACTG1	FALSE	868	259	504	374	587
ACTG1_CCDS11782.1_ex2_17:79478571-79478594:+_5-2	ACTG1	FALSE	1485	224	655	645	482
sgACTG2_4	ACTG2	FALSE	824	51	499	594	434
ACTG2_CCDS1930.1_ex4_2:74140613-74140636:+_6-4	ACTG2	FALSE	2096	617	1121	1544	461
ACTG2_CCDS1930.1_ex6_2:74143703-74143726:+_6-6	ACTG2	FALSE	5047	464	1430	1551	698
ACTG2_CCDS1930.1_ex4_2:74140699-74140722:+_6-5	ACTG2	FALSE	2397	808	1361	1238	451
ACTG2_CCDS1930.1_ex3_2:74136248-74136271:-_6-3	ACTG2	FALSE	3224	388	1972	2266	669
sgACTG2_10	ACTG2	FALSE	1896	617	1719	1633	527
ACTG2_CCDS1930.1_ex0_2:74128535-74128558:-_6-1	ACTG2	FALSE	2997	658	1513	1565	653
ACTG2_CCDS1930.1_ex1_2:74129505-74129528:+_6-2	ACTG2	FALSE	3633	294	1541	1613	588
sgACTG2_2	ACTG2	TRUE	1053	51	831	780	556
sgACTG2_9	ACTG2	FALSE	563	218	304	644	339
sgACTG2_8	ACTG2	TRUE	2036	635	1950	1953	703
ACTL10_CCDS33463.1_ex0_20:32255394-32255417:+_5-1	ACTL10	TRUE	2550	252	1239	1263	397
ACTL10_CCDS33463.1_ex0_20:32255491-32255514:+_5-3	ACTL10	FALSE	3628	802	1690	1474	655
ACTL10_CCDS33463.1_ex0_20:32255758-32255781:+_5-5	ACTL10	FALSE	2568	625	2885	2314	539
ACTL10_CCDS33463.1_ex0_20:32255451-32255474:+_5-2	ACTL10	TRUE	2976	592	1515	1093	610
ACTL10_CCDS33463.1_ex0_20:32255605-32255628:+_5-4	ACTL10	FALSE	4677	821	1277	1209	583
ACTL6A_CCDS3231.1_ex2_3:179287976-179287999:+_5-1	ACTL6A	FALSE	488	296	153	237	309
sgACTL6A_10	ACTL6A	FALSE	695	72	883	803	577
sgACTL6A_6	ACTL6A	TRUE	164	49	236	161	342
ACTL6A_CCDS3231.1_ex5_3:179294077-179294100:+_5-4	ACTL6A	FALSE	623	106	128	87	222
ACTL6A_CCDS3231.1_ex5_3:179294023-179294046:+_5-2	ACTL6A	TRUE	830	280	839	999	521
ACTL6A_CCDS3231.1_ex5_3:179294057-179294080:-_5-3	ACTL6A	FALSE	376	42	622	730	435
sgACTL6A_4	ACTL6A	FALSE	1170	136	403	391	380
ACTL6A_CCDS3231.1_ex6_3:179294421-179294444:-_5-5	ACTL6A	FALSE	259	50	601	405	209
sgACTL6A_2	ACTL6A	FALSE	513	77	406	630	272
sgACTL6A_1	ACTL6A	FALSE	1084	47	305	383	300
ACTL6B_CCDS5702.1_ex10_7:100252724-100252747:+_5-4	ACTL6B	TRUE	2357	523	1200	1359	577
ACTL6B_CCDS5702.1_ex7_7:100246234-100246257:-_5-1	ACTL6B	FALSE	2071	374	1228	1369	394
ACTL6B_CCDS5702.1_ex11_7:100253073-100253096:-_5-5	ACTL6B	FALSE	4404	1063	1726	1789	733
ACTL6B_CCDS5702.1_ex8_7:100246350-100246373:-_5-2	ACTL6B	FALSE	3682	1658	2342	2630	819
ACTL6B_CCDS5702.1_ex8_7:100246430-100246453:-_5-3	ACTL6B	FALSE	2340	508	1713	1731	556
sgACTL6B_5	ACTL6B	FALSE	4165	657	954	839	511
sgACTL6B_7	ACTL6B	TRUE	3115	365	1168	1597	580
sgACTL6B_4	ACTL6B	FALSE	606	315	253	402	418
sgACTL6B_2	ACTL6B	FALSE	2764	714	2319	2940	701
sgACTL6B_6	ACTL6B	FALSE	1523	131	909	1189	379
ACTL7A_CCDS6772.1_ex0_9:111624973-111624996:+_5-4	ACTL7A	FALSE	976	282	447	589	351
ACTL7A_CCDS6772.1_ex0_9:111624723-111624746:-_5-2	ACTL7A	FALSE	1511	487	1126	1614	450
ACTL7A_CCDS6772.1_ex0_9:111624700-111624723:+_5-1	ACTL7A	FALSE	3125	1135	1493	1584	648
ACTL7A_CCDS6772.1_ex0_9:111625001-111625024:-_5-5	ACTL7A	TRUE	1658	429	1053	1011	658
ACTL7A_CCDS6772.1_ex0_9:111624877-111624900:+_5-3	ACTL7A	TRUE	1476	672	1529	1699	450
ACTL7B_CCDS6771.1_ex0_9:111618081-111618104:+_5-5	ACTL7B	FALSE	1986	225	1307	1282	507
ACTL7B_CCDS6771.1_ex0_9:111617857-111617880:-_5-2	ACTL7B	FALSE	2489	469	1203	1434	457
ACTL7B_CCDS6771.1_ex0_9:111617668-111617691:+_5-1	ACTL7B	FALSE	3432	668	2331	2200	613
ACTL7B_CCDS6771.1_ex0_9:111617928-111617951:+_5-3	ACTL7B	TRUE	2316	1065	1298	1193	626
ACTL7B_CCDS6771.1_ex0_9:111618010-111618033:-_5-4	ACTL7B	TRUE	2731	585	1647	1752	724
ACTL8_CCDS183.1_ex0_1:18149631-18149654:-_5-2	ACTL8	FALSE	2235	740	881	1165	466
ACTL8_CCDS183.1_ex0_1:18149689-18149712:+_5-3	ACTL8	TRUE	2197	491	1947	2102	492
ACTL8_CCDS183.1_ex0_1:18149598-18149621:+_5-1	ACTL8	FALSE	621	692	1584	1518	558
ACTL8_CCDS183.1_ex0_1:18149791-18149814:-_5-4	ACTL8	TRUE	2025	561	1173	1198	358
ACTL8_CCDS183.1_ex1_1:18152415-18152438:-_5-5	ACTL8	FALSE	3694	1056	2057	3111	755
ACTL9_CCDS12207.1_ex0_19:8808473-8808496:-_5-1	ACTL9	FALSE	2508	1042	1060	907	597
ACTL9_CCDS12207.1_ex0_19:8808508-8808531:+_5-2	ACTL9	FALSE	2830	1504	1944	1794	597
ACTL9_CCDS12207.1_ex0_19:8808750-8808773:-_5-4	ACTL9	FALSE	3107	939	1628	1930	669
ACTL9_CCDS12207.1_ex0_19:8808690-8808713:+_5-3	ACTL9	TRUE	2883	639	938	1165	649
ACTL9_CCDS12207.1_ex0_19:8808897-8808920:-_5-5	ACTL9	TRUE	3253	928	2189	1628	703
ACTN1_CCDS45129.1_ex9_14:69352260-69352283:+_5-1	ACTN1	TRUE	1906	1327	2040	2298	590
ACTN1_CCDS45129.1_ex14_14:69371424-69371447:+_5-3	ACTN1	TRUE	1550	269	429	511	305
ACTN1_CCDS45129.1_ex18_14:69387714-69387737:+_5-5	ACTN1	FALSE	2977	1253	1771	1660	682
ACTN1_CCDS45129.1_ex13_14:69369255-69369278:-_5-2	ACTN1	FALSE	3121	1148	1452	1350	640
ACTN1_CCDS45129.1_ex15_14:69376044-69376067:+_5-4	ACTN1	FALSE	1680	660	1194	1143	419
ACTN2_CCDS1613.1_ex10_1:236906313-236906336:+_5-5	ACTN2	FALSE	2192	449	2334	1971	595
ACTN2_CCDS1613.1_ex5_1:236891034-236891057:+_5-3	ACTN2	FALSE	1135	283	814	686	199
ACTN2_CCDS1613.1_ex2_1:236882196-236882219:+_5-2	ACTN2	TRUE	1657	1112	1705	1894	409
ACTN2_CCDS1613.1_ex9_1:236902693-236902716:-_5-4	ACTN2	TRUE	1414	653	876	1127	475
ACTN2_CCDS1613.1_ex1_1:236881167-236881190:-_5-1	ACTN2	FALSE	2057	201	781	720	272
ACTN4_CCDS12518.1_ex7_19:39200906-39200929:+_5-4	ACTN4	TRUE	1982	790	815	469	519
ACTN4_CCDS12518.1_ex5_19:39198802-39198825:-_5-2	ACTN4	FALSE	1099	265	1719	1797	377
ACTN4_CCDS12518.1_ex8_19:39205106-39205129:+_5-5	ACTN4	TRUE	4666	332	873	918	629
ACTN4_CCDS12518.1_ex6_19:39200040-39200063:-_5-3	ACTN4	FALSE	5080	526	711	710	542
ACTN4_CCDS12518.1_ex4_19:39196731-39196754:-_5-1	ACTN4	FALSE	890	60	289	139	188
ACTR10_CCDS32090.1_ex7_14:58686404-58686427:+_5-5	ACTR10	FALSE	1307	217	443	615	220
ACTR10_CCDS32090.1_ex5_14:58680375-58680398:+_5-4	ACTR10	TRUE	604	188	857	921	406
ACTR10_CCDS32090.1_ex4_14:58678073-58678096:-_5-3	ACTR10	TRUE	642	65	365	411	339
ACTR10_CCDS32090.1_ex2_14:58674653-58674676:-_5-1	ACTR10	FALSE	86	87	102	52	206
ACTR10_CCDS32090.1_ex3_14:58675743-58675766:-_5-2	ACTR10	FALSE	603	292	241	241	222
ACTR1A_CCDS7536.1_ex6_10:104245456-104245479:+_5-3	ACTR1A	FALSE	2792	298	334	326	293
ACTR1A_CCDS7536.1_ex8_10:104248859-104248882:-_5-5	ACTR1A	TRUE	2465	278	1170	964	698
ACTR1A_CCDS7536.1_ex5_10:104244117-104244140:-_5-2	ACTR1A	FALSE	1805	580	1738	1437	529
ACTR1A_CCDS7536.1_ex7_10:104247962-104247985:-_5-4	ACTR1A	FALSE	1451	125	489	432	282
ACTR1A_CCDS7536.1_ex5_10:104244013-104244036:-_5-1	ACTR1A	TRUE	2806	322	1028	1070	540
ACTR1B_CCDS2033.1_ex7_2:98275840-98275863:-_5-3	ACTR1B	FALSE	1932	377	1284	1093	459
ACTR1B_CCDS2033.1_ex8_2:98277035-98277058:+_5-4	ACTR1B	TRUE	859	684	1607	1341	488
ACTR1B_CCDS2033.1_ex6_2:98275418-98275441:-_5-2	ACTR1B	FALSE	1756	359	1802	1619	337
ACTR1B_CCDS2033.1_ex8_2:98277099-98277122:-_5-5	ACTR1B	TRUE	2563	296	984	1504	643
ACTR1B_CCDS2033.1_ex5_2:98275082-98275105:-_5-1	ACTR1B	FALSE	2349	1764	1280	1542	691
ACTR2_CCDS1881.1_ex2_2:65473721-65473744:+_5-2	ACTR2	FALSE	247	44	568	524	191
ACTR2_CCDS1881.1_ex4_2:65480869-65480892:+_5-5	ACTR2	FALSE	474	73	447	354	414
ACTR2_CCDS1881.1_ex2_2:65473698-65473721:+_5-1	ACTR2	FALSE	128	7	23	110	52
ACTR2_CCDS1881.1_ex3_2:65478177-65478200:-_5-3	ACTR2	FALSE	185	14	166	157	160
ACTR2_CCDS1881.1_ex3_2:65478215-65478238:+_5-4	ACTR2	TRUE	1260	32	1025	927	475
ACTR3_CCDS33277.1_ex4_2:114688888-114688911:+_5-2	ACTR3	FALSE	464	37	440	242	153
ACTR3_CCDS33277.1_ex3_2:114684946-114684969:+_5-1	ACTR3	FALSE	897	265	538	409	214
ACTR3_CCDS33277.1_ex5_2:114691899-114691922:+_5-3	ACTR3	TRUE	1978	285	1186	1393	522
ACTR3_CCDS33277.1_ex6_2:114697574-114697597:-_5-5	ACTR3	TRUE	1576	176	382	361	203
ACTR3_CCDS33277.1_ex5_2:114691957-114691980:-_5-4	ACTR3	FALSE	432	7	163	150	97
ACTR3B_CCDS34782.1_ex2_7:152497649-152497672:-_5-3	ACTR3B	FALSE	2678	518	1550	1851	551
ACTR3B_CCDS34782.1_ex2_7:152497621-152497644:-_5-2	ACTR3B	FALSE	1942	542	1276	1025	419
ACTR3B_CCDS34782.1_ex1_7:152480320-152480343:-_5-1	ACTR3B	FALSE	605	60	53	74	78
ACTR3B_CCDS34782.1_ex2_7:152497711-152497734:-_5-4	ACTR3B	FALSE	621	385	1031	915	283
ACTR3B_CCDS34782.1_ex3_7:152498701-152498724:-_5-5	ACTR3B	FALSE	1161	348	1128	1240	507
ACTR3C_CCDS47744.1_ex3_7:149986551-149986574:+_5-1	ACTR3C	FALSE	3429	1147	799	1182	627
ACTR3C_CCDS47744.1_ex4_7:149990422-149990445:-_5-4	ACTR3C	FALSE	1589	240	535	846	377
ACTR3C_CCDS47744.1_ex3_7:149986620-149986643:+_5-2	ACTR3C	FALSE	383	231	204	189	101
ACTR3C_CCDS47744.1_ex4_7:149990393-149990416:+_5-3	ACTR3C	FALSE	1695	390	1601	1547	423
ACTR3C_CCDS47744.1_ex4_7:149990445-149990468:-_5-5	ACTR3C	TRUE	1420	481	453	493	260
ACTR5_CCDS13308.1_ex0_20:37377232-37377255:+_5-1	ACTR5	TRUE	2523	450	973	1203	560
sgACTR5_7	ACTR5	FALSE	1345	238	845	878	457
ACTR5_CCDS13308.1_ex1_20:37378803-37378826:+_5-4	ACTR5	FALSE	2036	600	1383	1092	416
ACTR5_CCDS13308.1_ex0_20:37377410-37377433:-_5-2	ACTR5	FALSE	2325	315	1207	1267	657
ACTR5_CCDS13308.1_ex1_20:37378745-37378768:+_5-3	ACTR5	FALSE	2948	606	1227	1014	439
sgACTR5_3	ACTR5	TRUE	4402	626	1118	1198	497
sgACTR5_5	ACTR5	FALSE	3592	761	1909	1478	631
sgACTR5_10	ACTR5	FALSE	240	55	172	168	91
ACTR5_CCDS13308.1_ex2_20:37380921-37380944:+_5-5	ACTR5	FALSE	1293	223	889	1303	427
sgACTR5_4	ACTR5	FALSE	530	36	269	310	583
ACTR6_CCDS9074.1_ex5_12:100604090-100604113:+_5-4	ACTR6	FALSE	231	327	338	414	93
ACTR6_CCDS9074.1_ex1_12:100598799-100598822:-_5-1	ACTR6	TRUE	773	136	363	412	170
ACTR6_CCDS9074.1_ex3_12:100601476-100601499:-_5-2	ACTR6	FALSE	127	135	25	57	94
ACTR6_CCDS9074.1_ex7_12:100606270-100606293:-_5-5	ACTR6	FALSE	34	60	305	325	69
ACTR6_CCDS9074.1_ex4_12:100603850-100603873:+_5-3	ACTR6	TRUE	1327	297	1153	1103	548
sgACTR8_1	ACTR8	FALSE	1198	147	871	801	547
ACTR8_CCDS2875.1_ex10_3:53912398-53912421:+_5-4	ACTR8	FALSE	1111	253	398	745	324
sgACTR8_3	ACTR8	FALSE	0	0	0	1	35
sgACTR8_8	ACTR8	FALSE	840	166	1155	1502	611
ACTR8_CCDS2875.1_ex6_3:53910031-53910054:-_5-1	ACTR8	FALSE	1037	316	779	502	501
sgACTR8_4	ACTR8	TRUE	3237	756	1313	1179	632
ACTR8_CCDS2875.1_ex11_3:53913986-53914009:-_5-5	ACTR8	FALSE	985	570	1808	1672	367
sgACTR8_9	ACTR8	TRUE	2231	392	963	1595	672
ACTR8_CCDS2875.1_ex9_3:53911715-53911738:-_5-3	ACTR8	FALSE	466	184	393	794	291
ACTR8_CCDS2875.1_ex8_3:53911392-53911415:-_5-2	ACTR8	FALSE	546	95	370	378	256
ACTRT1_CCDS14611.1_ex0_X:127185850-127185873:+_5-3	ACTRT1	FALSE	1978	355	939	693	350
ACTRT1_CCDS14611.1_ex0_X:127186024-127186047:+_5-5	ACTRT1	TRUE	347	146	651	583	115
ACTRT1_CCDS14611.1_ex0_X:127185755-127185778:+_5-2	ACTRT1	TRUE	1420	155	513	366	321
ACTRT1_CCDS14611.1_ex0_X:127185631-127185654:-_5-1	ACTRT1	FALSE	2525	528	1437	1159	384
ACTRT1_CCDS14611.1_ex0_X:127185947-127185970:+_5-4	ACTRT1	FALSE	2296	616	2543	2715	491
ACTRT2_CCDS45.1_ex0_1:2938594-2938617:-_5-3	ACTRT2	FALSE	2167	851	1230	1235	406
ACTRT2_CCDS45.1_ex0_1:2938460-2938483:+_5-1	ACTRT2	FALSE	2184	597	1515	1382	469
ACTRT2_CCDS45.1_ex0_1:2938780-2938803:+_5-5	ACTRT2	FALSE	3851	507	1491	1607	607
ACTRT2_CCDS45.1_ex0_1:2938476-2938499:+_5-2	ACTRT2	TRUE	1426	158	1355	1539	496
ACTRT2_CCDS45.1_ex0_1:2938654-2938677:+_5-4	ACTRT2	TRUE	2938	694	1911	1675	523
ACTRT3_CCDS3206.1_ex1_3:169487189-169487212:-_5-5	ACTRT3	TRUE	2756	194	840	1077	534
ACTRT3_CCDS3206.1_ex1_3:169487125-169487148:-_5-4	ACTRT3	FALSE	2842	661	1597	1377	676
ACTRT3_CCDS3206.1_ex0_3:169485927-169485950:+_5-1	ACTRT3	TRUE	1492	57	279	234	341
ACTRT3_CCDS3206.1_ex0_3:169485978-169486001:+_5-2	ACTRT3	FALSE	3122	745	926	904	497
ACTRT3_CCDS3206.1_ex0_3:169486100-169486123:-_5-3	ACTRT3	FALSE	1663	476	722	734	284
sgACVR1_5	ACVR1	FALSE	2446	84	1026	941	509
sgACVR1_8	ACVR1	FALSE	1400	553	1289	1171	438
ACVR1_CCDS2206.1_ex6_2:158634758-158634781:-_5-4	ACVR1	TRUE	1681	437	991	1169	435
ACVR1_CCDS2206.1_ex6_2:158634678-158634701:-_5-3	ACVR1	FALSE	3547	256	602	681	367
sgACVR1_10	ACVR1	FALSE	716	329	840	1122	592
sgACVR1_2	ACVR1	FALSE	3359	1122	1566	1860	627
sgACVR1_3	ACVR1	FALSE	2510	695	1203	1271	680
ACVR1_CCDS2206.1_ex5_2:158630670-158630693:-_5-2	ACVR1	FALSE	1831	121	490	718	271
ACVR1_CCDS2206.1_ex4_2:158626934-158626957:+_5-1	ACVR1	TRUE	3714	439	1983	1535	501
ACVR1_CCDS2206.1_ex7_2:158636891-158636914:-_5-5	ACVR1	FALSE	3063	702	2261	2126	668
sgACVR1B_3	ACVR1B	TRUE	1092	426	870	659	312
ACVR1B_CCDS44893.2_ex1_12:52370216-52370239:-_5-2	ACVR1B	FALSE	690	72	682	479	145
ACVR1B_CCDS44893.2_ex1_12:52370099-52370122:+_5-1	ACVR1B	FALSE	4837	182	1180	1178	429
sgACVR1B_10	ACVR1B	FALSE	4646	1404	2694	2452	769
ACVR1B_CCDS44893.2_ex2_12:52374758-52374781:-_5-4	ACVR1B	TRUE	1560	371	1208	1181	563
ACVR1B_CCDS44893.2_ex2_12:52374832-52374855:+_5-5	ACVR1B	FALSE	3436	419	1210	1097	305
sgACVR1B_6	ACVR1B	FALSE	2336	290	1796	1595	500
sgACVR1B_9	ACVR1B	FALSE	2872	433	1556	1318	534
ACVR1B_CCDS44893.2_ex1_12:52370243-52370266:+_5-3	ACVR1B	FALSE	1064	207	1089	1139	383
sgACVR1B_2	ACVR1B	FALSE	1893	829	1227	1622	435
ACVR1C_CCDS2205.1_ex4_2:158400994-158401017:-_5-2	ACVR1C	FALSE	1114	321	1270	1449	444
sgACVR1C_10	ACVR1C	FALSE	1257	291	1208	1096	410
ACVR1C_CCDS2205.1_ex3_2:158399284-158399307:-_5-1	ACVR1C	FALSE	3669	877	1342	1524	540
sgACVR1C_7	ACVR1C	FALSE	2984	1450	1340	1376	388
ACVR1C_CCDS2205.1_ex4_2:158401027-158401050:-_5-3	ACVR1C	TRUE	2864	43	733	584	448
sgACVR1C_1	ACVR1C	FALSE	1784	102	1296	1097	341
sgACVR1C_4	ACVR1C	TRUE	2763	335	1064	1048	388
sgACVR1C_8	ACVR1C	FALSE	4455	982	2539	2673	670
ACVR1C_CCDS2205.1_ex4_2:158401110-158401133:-_5-4	ACVR1C	FALSE	100	58	280	126	100
ACVR1C_CCDS2205.1_ex7_2:158443697-158443720:-_5-5	ACVR1C	FALSE	2133	540	729	461	272
ACVR2A_CCDS33301.1_ex4_2:148672856-148672879:-_5-3	ACVR2A	FALSE	3220	81	397	507	156
ACVR2A_CCDS33301.1_ex3_2:148657374-148657397:-_5-1	ACVR2A	FALSE	1574	92	993	908	192
sgACVR2A_4	ACVR2A	FALSE	1700	567	848	788	236
sgACVR2A_9	ACVR2A	TRUE	1480	700	1836	1263	672
ACVR2A_CCDS33301.1_ex6_2:148676102-148676125:+_5-5	ACVR2A	FALSE	56	0	28	48	30
sgACVR2A_5	ACVR2A	TRUE	2444	109	1120	996	333
sgACVR2A_8	ACVR2A	FALSE	1235	130	466	366	171
ACVR2A_CCDS33301.1_ex6_2:148676082-148676105:-_5-4	ACVR2A	FALSE	2545	209	824	1030	413
sgACVR2A_3	ACVR2A	FALSE	1468	354	755	833	301
ACVR2A_CCDS33301.1_ex4_2:148672783-148672806:-_5-2	ACVR2A	FALSE	711	53	540	539	114
ACVR2B_CCDS2679.1_ex1_3:38518811-38518834:+_5-1	ACVR2B	FALSE	2165	862	1066	1063	461
ACVR2B_CCDS2679.1_ex3_3:38519627-38519650:-_5-4	ACVR2B	TRUE	1988	217	895	758	427
ACVR2B_CCDS2679.1_ex3_3:38519727-38519750:-_5-5	ACVR2B	FALSE	1873	679	582	617	336
sgACVR2B_5	ACVR2B	FALSE	1779	434	1356	1038	579
sgACVR2B_4	ACVR2B	FALSE	336	40	649	606	578
sgACVR2B_2	ACVR2B	FALSE	2681	365	1515	1368	633
ACVR2B_CCDS2679.1_ex1_3:38518930-38518953:-_5-2	ACVR2B	TRUE	3057	484	1313	1587	501
ACVR2B_CCDS2679.1_ex1_3:38518963-38518986:+_5-3	ACVR2B	FALSE	1269	217	1051	979	411
sgACVR2B_3	ACVR2B	FALSE	5309	933	1967	1980	617
sgACVR2B_6	ACVR2B	FALSE	2912	1015	1769	1723	753
ACVRL1_CCDS31804.1_ex2_12:52307445-52307468:-_5-2	ACVRL1	FALSE	2258	1332	1299	1372	474
sgACVRL1_9	ACVRL1	FALSE	4410	691	1768	2210	793
ACVRL1_CCDS31804.1_ex2_12:52307537-52307560:+_5-3	ACVRL1	FALSE	3272	1578	2068	1836	850
ACVRL1_CCDS31804.1_ex1_12:52306935-52306958:-_5-1	ACVRL1	FALSE	2238	317	1382	1251	526
ACVRL1_CCDS31804.1_ex4_12:52308291-52308314:-_5-5	ACVRL1	FALSE	2879	709	1288	985	531
sgACVRL1_4	ACVRL1	FALSE	921	50	567	881	300
sgACVRL1_1	ACVRL1	FALSE	1873	801	657	795	318
sgACVRL1_8	ACVRL1	TRUE	1680	203	1301	1700	498
sgACVRL1_5	ACVRL1	TRUE	3343	425	1379	1997	668
ACVRL1_CCDS31804.1_ex4_12:52308229-52308252:+_5-4	ACVRL1	FALSE	2580	1007	2807	2591	586
ACY1_CCDS2844.1_ex2_3:52019412-52019435:-_5-2	ACY1	FALSE	3721	1005	1923	2263	594
ACY1_CCDS2844.1_ex3_3:52019884-52019907:-_5-3	ACY1	FALSE	283	128	309	304	198
ACY1_CCDS2844.1_ex0_3:52018159-52018182:-_5-1	ACY1	TRUE	2714	205	957	930	414
ACY1_CCDS2844.1_ex7_3:52021003-52021026:+_5-5	ACY1	TRUE	1044	255	1466	1046	478
ACY1_CCDS2844.1_ex6_3:52020670-52020693:-_5-4	ACY1	FALSE	1140	74	515	1008	276
ACY3_CCDS8175.1_ex5_11:67414306-67414329:+_5-5	ACY3	FALSE	1594	871	960	1351	406
ACY3_CCDS8175.1_ex4_11:67413201-67413224:+_5-3	ACY3	TRUE	1375	850	1126	1238	396
ACY3_CCDS8175.1_ex3_11:67412753-67412776:-_5-2	ACY3	FALSE	2514	947	1629	1443	518
ACY3_CCDS8175.1_ex1_11:67412302-67412325:+_5-1	ACY3	FALSE	2720	175	985	586	310
ACY3_CCDS8175.1_ex4_11:67413328-67413351:+_5-4	ACY3	TRUE	2426	1141	2407	2563	693
ACYP1_CCDS9838.1_ex0_14:75520254-75520277:+_5-2	ACYP1	FALSE	2853	885	1475	1581	489
ACYP1_CCDS45137.1_ex0_14:75520355-75520378:-_5-5	ACYP1	TRUE	3584	397	1405	1232	461
ACYP1_CCDS9838.1_ex0_14:75520271-75520294:-_5-3	ACYP1	FALSE	1132	624	331	447	346
ACYP1_CCDS9838.1_ex0_14:75520237-75520260:-_5-1	ACYP1	FALSE	1426	767	924	1188	334
ACYP1_CCDS9838.1_ex0_14:75520337-75520360:-_5-4	ACYP1	TRUE	2757	268	827	809	399
ACYP2_CCDS1850.1_ex2_2:54365839-54365862:-_5-4	ACYP2	TRUE	1976	475	1321	1436	685
ACYP2_CCDS1850.1_ex3_2:54531829-54531852:-_5-5	ACYP2	FALSE	1560	915	1058	1275	580
ACYP2_CCDS1850.1_ex2_2:54365814-54365837:+_5-3	ACYP2	FALSE	1856	136	1389	836	290
ACYP2_CCDS1850.1_ex2_2:54365790-54365813:+_5-2	ACYP2	TRUE	4213	489	952	1357	438
ACYP2_CCDS1850.1_ex2_2:54365773-54365796:+_5-1	ACYP2	FALSE	633	195	537	537	177
ADA_CCDS13335.1_ex9_20:43257695-43257718:+_5-5	ADA	FALSE	1106	187	610	583	380
ADA_CCDS13335.1_ex6_20:43252952-43252975:-_5-1	ADA	TRUE	999	180	1531	1750	440
ADA_CCDS13335.1_ex9_20:43257675-43257698:+_5-4	ADA	FALSE	1131	169	582	543	409
ADA_CCDS13335.1_ex8_20:43255136-43255159:-_5-3	ADA	FALSE	2095	520	1348	1390	561
ADA_CCDS13335.1_ex7_20:43254194-43254217:+_5-2	ADA	TRUE	1690	437	1172	985	590
CECR1_CCDS13742.1_ex4_22:17670834-17670857:+_5-4	ADA2	FALSE	2735	1047	2523	2374	664
CECR1_CCDS13742.1_ex3_22:17669294-17669317:-_5-3	ADA2	FALSE	3310	233	1017	769	496
CECR1_CCDS13742.1_ex3_22:17669233-17669256:+_5-1	ADA2	FALSE	3398	513	1785	1620	700
CECR1_CCDS13742.1_ex4_22:17670848-17670871:-_5-5	ADA2	TRUE	3433	329	2396	2108	871
CECR1_CCDS13742.1_ex3_22:17669258-17669281:+_5-2	ADA2	TRUE	3194	397	1243	1169	423
ADAD1_CCDS34058.1_ex1_4:123302262-123302285:-_5-3	ADAD1	FALSE	3360	589	2131	2200	625
ADAD1_CCDS34058.1_ex1_4:123302154-123302177:-_5-2	ADAD1	TRUE	2732	331	1286	1205	436
ADAD1_CCDS34058.1_ex0_4:123301375-123301398:-_5-1	ADAD1	FALSE	1519	447	1086	1067	315
ADAD1_CCDS34058.1_ex3_4:123314766-123314789:-_5-4	ADAD1	FALSE	1331	130	455	418	133
ADAD1_CCDS34058.1_ex4_4:123317510-123317533:+_5-5	ADAD1	TRUE	92	124	507	442	96
ADAD2_CCDS10944.1_ex2_16:84228058-84228081:-_5-3	ADAD2	TRUE	791	29	505	509	246
ADAD2_CCDS10944.1_ex0_16:84225188-84225211:-_5-2	ADAD2	FALSE	2262	504	1383	1359	763
ADAD2_CCDS10944.1_ex0_16:84224981-84225004:-_5-1	ADAD2	TRUE	2031	525	1641	1206	568
ADAD2_CCDS10944.1_ex2_16:84228097-84228120:-_5-4	ADAD2	FALSE	2298	798	1239	1158	489
ADAD2_CCDS10944.1_ex4_16:84228737-84228760:+_5-5	ADAD2	FALSE	2472	446	1136	1086	502
ADAL_CCDS32214.1_ex3_15:43632528-43632551:+_5-4	ADAL	TRUE	1554	40	593	770	258
ADAL_CCDS32214.1_ex1_15:43627959-43627982:-_5-1	ADAL	FALSE	830	186	260	278	183
ADAL_CCDS32214.1_ex1_15:43627979-43628002:+_5-2	ADAL	FALSE	762	231	1223	1112	444
ADAL_CCDS32214.1_ex3_15:43632499-43632522:+_5-3	ADAL	FALSE	2792	426	1101	959	430
ADAL_CCDS32214.1_ex5_15:43638096-43638119:+_5-5	ADAL	TRUE	1507	503	1516	1274	418
ADAM10_CCDS10167.1_ex12_15:58971400-58971423:+_5-2	ADAM10	FALSE	3360	120	1188	1657	560
ADAM10_CCDS10167.1_ex13_15:58974405-58974428:-_5-3	ADAM10	FALSE	597	103	31	21	84
ADAM10_CCDS10167.1_ex11_15:58957368-58957391:-_5-1	ADAM10	FALSE	1072	1342	796	934	300
sgADAM10_4	ADAM10	TRUE	3673	687	2978	3324	693
sgADAM10_8	ADAM10	FALSE	2162	472	2151	1686	591
sgADAM10_7	ADAM10	FALSE	2140	1217	1731	1830	567
sgADAM10_3	ADAM10	FALSE	1760	459	2467	2133	619
ADAM10_CCDS10167.1_ex14_15:59009778-59009801:-_5-4	ADAM10	FALSE	1973	134	1186	1390	443
sgADAM10_2	ADAM10	TRUE	1818	209	886	741	397
ADAM10_CCDS10167.1_ex14_15:59009863-59009886:-_5-5	ADAM10	FALSE	318	8	313	365	61
ADAM11_CCDS11486.1_ex10_17:42850732-42850755:+_5-3	ADAM11	FALSE	2733	257	1249	1297	494
ADAM11_CCDS11486.1_ex9_17:42850380-42850403:+_5-2	ADAM11	TRUE	983	514	1353	1177	425
ADAM11_CCDS11486.1_ex11_17:42851724-42851747:-_5-4	ADAM11	TRUE	1224	289	753	1079	555
ADAM11_CCDS11486.1_ex12_17:42851858-42851881:+_5-5	ADAM11	FALSE	1999	770	1753	2018	778
ADAM11_CCDS11486.1_ex3_17:42847352-42847375:+_5-1	ADAM11	FALSE	1709	590	1354	1331	524
ADAM12_CCDS7653.1_ex14_10:127789635-127789658:-_5-1	ADAM12	TRUE	4441	1154	1315	1483	615
ADAM12_CCDS7653.1_ex18_10:127824197-127824220:-_5-2	ADAM12	FALSE	1419	226	1145	1155	432
ADAM12_CCDS7653.1_ex20_10:127967520-127967543:-_5-5	ADAM12	FALSE	809	136	404	331	166
ADAM12_CCDS7653.1_ex19_10:127843792-127843815:+_5-3	ADAM12	TRUE	1764	424	793	786	579
ADAM12_CCDS7653.1_ex19_10:127843821-127843844:+_5-4	ADAM12	FALSE	1921	468	789	758	443
ADAM15_CCDS1084.1_ex1_1:155025210-155025233:-_5-1	ADAM15	TRUE	2855	743	1468	1513	448
ADAM15_CCDS1084.1_ex3_1:155026409-155026432:-_5-2	ADAM15	FALSE	2530	473	1992	2294	598
ADAM15_CCDS1084.1_ex6_1:155028306-155028329:+_5-4	ADAM15	TRUE	2643	278	1064	937	501
ADAM15_CCDS1084.1_ex5_1:155026965-155026988:+_5-3	ADAM15	FALSE	1838	686	871	720	528
ADAM15_CCDS1084.1_ex8_1:155028569-155028592:+_5-5	ADAM15	FALSE	2938	596	873	885	523
ADAM17_CCDS1665.1_ex16_2:9676895-9676918:-_5-4	ADAM17	FALSE	756	303	1144	880	204
ADAM17_CCDS1665.1_ex17_2:9683339-9683362:+_5-5	ADAM17	TRUE	2926	284	516	859	398
ADAM17_CCDS1665.1_ex15_2:9675961-9675984:-_5-2	ADAM17	FALSE	898	341	619	530	255
ADAM17_CCDS1665.1_ex16_2:9676854-9676877:-_5-3	ADAM17	FALSE	957	391	584	601	194
ADAM17_CCDS1665.1_ex8_2:9650229-9650252:+_5-1	ADAM17	TRUE	567	83	624	705	283
ADAM18_CCDS55225.1_ex2_8:39463828-39463851:+_5-2	ADAM18	TRUE	117	5	6	15	53
ADAM18_CCDS55225.1_ex2_8:39463855-39463878:-_5-3	ADAM18	FALSE	1340	363	633	923	279
ADAM18_CCDS55225.1_ex3_8:39466627-39466650:-_5-4	ADAM18	FALSE	0	0	11	12	5
ADAM18_CCDS55225.1_ex1_8:39442849-39442872:+_5-1	ADAM18	FALSE	875	172	664	676	282
ADAM18_CCDS55225.1_ex4_8:39467011-39467034:-_5-5	ADAM18	TRUE	3148	1564	1803	1172	387
ADAM19_CCDS4338.1_ex11_5:156929867-156929890:+_5-1	ADAM19	FALSE	696	710	556	995	348
ADAM19_CCDS4338.1_ex17_5:156946915-156946938:+_5-4	ADAM19	TRUE	3071	352	1024	1236	557
ADAM19_CCDS4338.1_ex17_5:156946846-156946869:-_5-3	ADAM19	FALSE	4939	272	1137	572	520
ADAM19_CCDS4338.1_ex12_5:156932788-156932811:-_5-2	ADAM19	FALSE	2347	466	1039	980	379
ADAM19_CCDS4338.1_ex18_5:156957860-156957883:-_5-5	ADAM19	TRUE	4191	536	1332	1350	524
ADAM2_CCDS34884.1_ex12_8:39646189-39646212:+_5-2	ADAM2	TRUE	858	96	388	403	263
ADAM2_CCDS34884.1_ex16_8:39682368-39682391:-_5-4	ADAM2	FALSE	467	977	1215	1047	306
ADAM2_CCDS34884.1_ex14_8:39678515-39678538:-_5-3	ADAM2	FALSE	801	31	810	724	238
ADAM2_CCDS34884.1_ex18_8:39694667-39694690:-_5-5	ADAM2	FALSE	26	3	72	190	85
ADAM2_CCDS34884.1_ex11_8:39645674-39645697:+_5-1	ADAM2	TRUE	2415	270	789	893	348
ADAM20_CCDS32111.1_ex0_14:70990503-70990526:-_5-1	ADAM20	FALSE	298	126	722	334	151
ADAM20_CCDS32111.1_ex0_14:70990548-70990571:-_5-2	ADAM20	FALSE	3938	228	1805	1480	472
ADAM20_CCDS32111.1_ex0_14:70990840-70990863:-_5-4	ADAM20	FALSE	2252	1002	845	876	504
ADAM20_CCDS32111.1_ex0_14:70991243-70991266:-_5-5	ADAM20	TRUE	917	195	745	575	278
ADAM20_CCDS32111.1_ex0_14:70990649-70990672:+_5-3	ADAM20	TRUE	1862	505	502	673	357
ADAM21_CCDS9804.1_ex0_14:70925235-70925258:-_5-5	ADAM21	FALSE	939	235	579	639	148
ADAM21_CCDS9804.1_ex0_14:70925016-70925039:+_5-4	ADAM21	FALSE	1153	516	755	867	261
ADAM21_CCDS9804.1_ex0_14:70924542-70924565:+_5-1	ADAM21	FALSE	1336	156	754	959	311
ADAM21_CCDS9804.1_ex0_14:70924749-70924772:+_5-2	ADAM21	FALSE	1052	227	1719	1529	429
ADAM21_CCDS9804.1_ex0_14:70924946-70924969:-_5-3	ADAM21	FALSE	201	72	250	209	69
ADAM22_CCDS43608.1_ex11_7:87762202-87762225:-_5-4	ADAM22	TRUE	2880	447	1049	822	526
ADAM22_CCDS43608.1_ex1_7:87564459-87564482:+_5-1	ADAM22	TRUE	1386	553	1109	974	475
ADAM22_CCDS43608.1_ex10_7:87760670-87760693:-_5-3	ADAM22	FALSE	826	235	1369	1090	439
ADAM22_CCDS43608.1_ex2_7:87607676-87607699:-_5-2	ADAM22	FALSE	2935	337	1035	933	417
ADAM22_CCDS43608.1_ex13_7:87765313-87765336:+_5-5	ADAM22	FALSE	2141	235	1056	1091	457
ADAM23_CCDS2369.1_ex5_2:207407996-207408019:-_5-4	ADAM23	FALSE	943	599	1077	945	256
ADAM23_CCDS2369.1_ex1_2:207310026-207310049:-_5-1	ADAM23	TRUE	2862	699	735	940	371
ADAM23_CCDS2369.1_ex2_2:207345945-207345968:+_5-2	ADAM23	FALSE	2387	647	1429	1521	475
ADAM23_CCDS2369.1_ex3_2:207395631-207395654:+_5-3	ADAM23	FALSE	524	108	105	74	173
ADAM23_CCDS2369.1_ex8_2:207414806-207414829:+_5-5	ADAM23	TRUE	2919	1102	1295	1209	436
ADAM28_CCDS34865.1_ex5_8:24170948-24170971:+_5-3	ADAM28	FALSE	2683	280	1773	2199	558
ADAM28_CCDS34865.1_ex3_8:24167688-24167711:-_5-1	ADAM28	TRUE	2622	428	817	566	313
ADAM28_CCDS34865.1_ex8_8:24181384-24181407:+_5-5	ADAM28	FALSE	1687	378	942	592	353
ADAM28_CCDS34865.1_ex5_8:24171075-24171098:-_5-4	ADAM28	TRUE	2285	552	1362	1340	501
ADAM28_CCDS34865.1_ex5_8:24170894-24170917:+_5-2	ADAM28	FALSE	2493	302	1084	821	324
ADAM29_CCDS3823.1_ex0_4:175897600-175897623:-_5-5	ADAM29	TRUE	2432	966	1140	1217	537
ADAM29_CCDS3823.1_ex0_4:175897541-175897564:+_5-4	ADAM29	FALSE	1863	88	390	709	217
ADAM29_CCDS3823.1_ex0_4:175897493-175897516:+_5-3	ADAM29	FALSE	2293	752	981	924	495
ADAM29_CCDS3823.1_ex0_4:175896787-175896810:+_5-1	ADAM29	FALSE	1517	527	2267	1772	402
ADAM29_CCDS3823.1_ex0_4:175896951-175896974:-_5-2	ADAM29	TRUE	2577	374	1213	1157	467
ADAM30_CCDS907.1_ex0_1:120438076-120438099:+_5-3	ADAM30	TRUE	3707	307	1335	1548	460
ADAM30_CCDS907.1_ex0_1:120438634-120438657:-_5-5	ADAM30	FALSE	359	355	273	437	159
ADAM30_CCDS907.1_ex0_1:120438479-120438502:+_5-4	ADAM30	TRUE	1011	194	414	294	262
ADAM30_CCDS907.1_ex0_1:120437885-120437908:-_5-2	ADAM30	FALSE	3584	134	1314	1811	514
ADAM30_CCDS907.1_ex0_1:120437760-120437783:+_5-1	ADAM30	FALSE	947	288	1306	1997	330
ADAM32_CCDS47846.1_ex10_8:39044414-39044437:+_5-3	ADAM32	TRUE	439	6	46	185	75
ADAM32_CCDS47846.1_ex10_8:39044459-39044482:+_5-4	ADAM32	TRUE	1199	351	1041	1015	435
ADAM32_CCDS47846.1_ex5_8:39008919-39008942:+_5-1	ADAM32	FALSE	2185	316	1069	1216	308
ADAM32_CCDS47846.1_ex8_8:39022666-39022689:+_5-2	ADAM32	FALSE	283	94	155	135	71
ADAM32_CCDS47846.1_ex11_8:39068651-39068674:+_5-5	ADAM32	FALSE	750	247	923	969	216
ADAM33_CCDS13058.1_ex12_20:3654244-3654267:+_5-3	ADAM33	TRUE	5129	1295	1627	1388	810
ADAM33_CCDS13058.1_ex14_20:3654763-3654786:+_5-5	ADAM33	TRUE	2062	216	707	676	377
ADAM33_CCDS13058.1_ex10_20:3653478-3653501:-_5-1	ADAM33	FALSE	2784	929	1907	1551	514
ADAM33_CCDS13058.1_ex14_20:3654715-3654738:-_5-4	ADAM33	FALSE	3983	414	899	821	498
ADAM33_CCDS13058.1_ex10_20:3653518-3653541:+_5-2	ADAM33	FALSE	543	105	212	210	191
ADAM7_CCDS6045.1_ex9_8:24342856-24342879:+_5-4	ADAM7	FALSE	1011	188	720	557	339
ADAM7_CCDS6045.1_ex1_8:24300041-24300064:+_5-1	ADAM7	FALSE	291	229	478	806	215
ADAM7_CCDS6045.1_ex10_8:24344758-24344781:-_5-5	ADAM7	TRUE	2286	848	1383	1350	559
ADAM7_CCDS6045.1_ex7_8:24333941-24333964:-_5-3	ADAM7	TRUE	2036	167	617	869	381
ADAM7_CCDS6045.1_ex5_8:24324408-24324431:-_5-2	ADAM7	FALSE	1638	389	700	733	319
ADAM8_CCDS31319.2_ex14_10:135085948-135085971:-_5-2	ADAM8	FALSE	2482	1272	2191	1970	735
ADAM8_CCDS31319.2_ex18_10:135087299-135087322:+_5-5	ADAM8	TRUE	1463	1204	2118	1787	574
ADAM8_CCDS31319.2_ex17_10:135086770-135086793:+_5-4	ADAM8	FALSE	0	0	17	17	2
ADAM8_CCDS31319.2_ex15_10:135086322-135086345:+_5-3	ADAM8	TRUE	1712	810	1538	1463	448
ADAM8_CCDS31319.2_ex13_10:135085748-135085771:-_5-1	ADAM8	FALSE	4973	944	1454	1507	564
ADAM9_CCDS6112.1_ex5_8:38874916-38874939:+_5-3	ADAM9	FALSE	1713	418	1272	1346	472
ADAM9_CCDS6112.1_ex8_8:38880694-38880717:+_5-4	ADAM9	TRUE	2839	505	2267	2006	575
ADAM9_CCDS6112.1_ex4_8:38873691-38873714:+_5-2	ADAM9	FALSE	2062	905	1470	1435	481
ADAM9_CCDS6112.1_ex10_8:38884255-38884278:+_5-5	ADAM9	FALSE	562	153	519	614	211
ADAM9_CCDS6112.1_ex4_8:38873645-38873668:+_5-1	ADAM9	TRUE	2307	431	599	522	416
ADAMDEC1_CCDS55212.1_ex3_8:24254851-24254874:+_5-1	ADAMDEC1	FALSE	1675	321	1206	1423	396
ADAMDEC1_CCDS55212.1_ex3_8:24254933-24254956:-_5-2	ADAMDEC1	TRUE	1636	239	800	512	285
ADAMDEC1_CCDS55212.1_ex6_8:24256397-24256420:+_5-4	ADAMDEC1	FALSE	2410	224	993	949	414
ADAMDEC1_CCDS55212.1_ex4_8:24255224-24255247:+_5-3	ADAMDEC1	TRUE	2631	776	1640	1426	422
ADAMDEC1_CCDS55212.1_ex6_8:24256464-24256487:-_5-5	ADAMDEC1	FALSE	2783	800	1737	1198	579
ADAMTS1_CCDS33524.1_ex8_21:28216698-28216721:-_5-3	ADAMTS1	TRUE	2973	485	1375	1376	539
ADAMTS1_CCDS33524.1_ex7_21:28214893-28214916:+_5-2	ADAMTS1	FALSE	2773	990	1669	1959	613
ADAMTS1_CCDS33524.1_ex8_21:28216944-28216967:-_5-4	ADAMTS1	FALSE	4075	957	1250	1569	557
ADAMTS1_CCDS33524.1_ex8_21:28217117-28217140:+_5-5	ADAMTS1	TRUE	3795	1381	1316	1200	615
ADAMTS1_CCDS33524.1_ex7_21:28214821-28214844:-_5-1	ADAMTS1	FALSE	1691	351	987	1239	313
ADAMTS10_CCDS12206.1_ex10_19:8654774-8654797:-_5-2	ADAMTS10	TRUE	2135	433	480	655	524
ADAMTS10_CCDS12206.1_ex10_19:8654793-8654816:+_5-3	ADAMTS10	FALSE	1180	112	625	840	241
ADAMTS10_CCDS12206.1_ex11_19:8656728-8656751:+_5-4	ADAMTS10	FALSE	2646	566	1771	2066	593
ADAMTS10_CCDS12206.1_ex12_19:8656940-8656963:-_5-5	ADAMTS10	FALSE	1901	280	966	881	585
ADAMTS10_CCDS12206.1_ex9_19:8654418-8654441:+_5-1	ADAMTS10	TRUE	2289	402	864	810	371
ADAMTS12_CCDS34140.1_ex18_5:33662032-33662055:+_5-4	ADAMTS12	TRUE	2703	769	980	844	482
ADAMTS12_CCDS34140.1_ex11_5:33630981-33631004:-_5-2	ADAMTS12	FALSE	3569	494	823	1021	365
ADAMTS12_CCDS34140.1_ex10_5:33624413-33624436:-_5-1	ADAMTS12	FALSE	4103	769	1758	1560	659
ADAMTS12_CCDS34140.1_ex15_5:33649065-33649088:-_5-3	ADAMTS12	FALSE	3526	818	1836	1385	465
ADAMTS12_CCDS34140.1_ex21_5:33751551-33751574:-_5-5	ADAMTS12	TRUE	1625	860	750	874	382
ADAMTS13_CCDS6970.1_ex5_9:136291337-136291360:+_5-1	ADAMTS13	TRUE	1435	609	1505	1589	418
ADAMTS13_CCDS6970.1_ex16_9:136307525-136307548:+_5-5	ADAMTS13	FALSE	1307	216	948	825	316
ADAMTS13_CCDS6970.1_ex11_9:136301962-136301985:-_5-3	ADAMTS13	TRUE	1982	270	890	851	345
ADAMTS13_CCDS6970.1_ex15_9:136305475-136305498:+_5-4	ADAMTS13	FALSE	6173	1815	1678	2200	779
ADAMTS13_CCDS6970.1_ex9_9:136298627-136298650:+_5-2	ADAMTS13	FALSE	2885	440	917	1206	562
ADAMTS14_CCDS7306.1_ex2_10:72462153-72462176:+_5-2	ADAMTS14	TRUE	1715	480	1673	1393	654
ADAMTS14_CCDS7306.1_ex1_10:72434596-72434619:-_5-1	ADAMTS14	FALSE	2150	1107	1603	1060	500
ADAMTS14_CCDS7306.1_ex10_10:72498624-72498647:+_5-5	ADAMTS14	FALSE	2987	317	769	982	525
ADAMTS14_CCDS7306.1_ex4_10:72489096-72489119:+_5-3	ADAMTS14	FALSE	2174	530	2080	1676	432
ADAMTS14_CCDS7306.1_ex5_10:72489865-72489888:-_5-4	ADAMTS14	TRUE	1474	158	829	907	430
ADAMTS15_CCDS8488.1_ex0_11:130319428-130319451:-_5-4	ADAMTS15	FALSE	4405	648	1690	1227	741
ADAMTS15_CCDS8488.1_ex0_11:130318971-130318994:+_5-1	ADAMTS15	FALSE	3360	1230	1211	1442	578
ADAMTS15_CCDS8488.1_ex0_11:130319506-130319529:+_5-5	ADAMTS15	TRUE	2027	1205	2215	2122	568
ADAMTS15_CCDS8488.1_ex0_11:130319244-130319267:-_5-2	ADAMTS15	FALSE	1912	862	1886	1868	523
ADAMTS15_CCDS8488.1_ex0_11:130319284-130319307:+_5-3	ADAMTS15	TRUE	4184	417	1510	1386	802
ADAMTS16_CCDS43299.1_ex3_5:5182257-5182280:-_5-2	ADAMTS16	TRUE	1689	676	2054	1363	379
ADAMTS16_CCDS43299.1_ex6_5:5190178-5190201:-_5-4	ADAMTS16	FALSE	4053	1044	1410	1589	545
ADAMTS16_CCDS43299.1_ex4_5:5186342-5186365:+_5-3	ADAMTS16	TRUE	1980	616	735	1119	345
ADAMTS16_CCDS43299.1_ex10_5:5222914-5222937:-_5-5	ADAMTS16	FALSE	3007	647	1372	1345	536
ADAMTS16_CCDS43299.1_ex2_5:5146273-5146296:-_5-1	ADAMTS16	FALSE	4076	909	1352	1425	625
ADAMTS17_CCDS10383.1_ex10_15:100672341-100672364:-_5-1	ADAMTS17	TRUE	1601	836	1048	1461	517
ADAMTS17_CCDS10383.1_ex18_15:100821481-100821504:+_5-4	ADAMTS17	FALSE	3142	1194	1859	2375	628
ADAMTS17_CCDS10383.1_ex16_15:100801738-100801761:-_5-2	ADAMTS17	FALSE	1980	108	819	813	312
ADAMTS17_CCDS10383.1_ex17_15:100802552-100802575:+_5-3	ADAMTS17	TRUE	2149	364	1003	906	546
ADAMTS17_CCDS10383.1_ex20_15:100881539-100881562:+_5-5	ADAMTS17	FALSE	2599	706	1127	1200	620
ADAMTS18_CCDS10926.1_ex21_16:77468313-77468336:-_5-5	ADAMTS18	TRUE	1290	683	1647	1456	396
ADAMTS18_CCDS10926.1_ex20_16:77465324-77465347:+_5-4	ADAMTS18	FALSE	2575	456	2565	2078	591
ADAMTS18_CCDS10926.1_ex11_16:77369719-77369742:+_5-1	ADAMTS18	TRUE	3440	573	1599	1943	683
ADAMTS18_CCDS10926.1_ex19_16:77401459-77401482:-_5-3	ADAMTS18	FALSE	4987	442	2326	2594	751
ADAMTS18_CCDS10926.1_ex13_16:77387708-77387731:-_5-2	ADAMTS18	FALSE	669	306	996	897	317
ADAMTS19_CCDS4146.1_ex1_5:128796950-128796973:-_5-1	ADAMTS19	TRUE	3355	585	1858	1542	642
ADAMTS19_CCDS4146.1_ex2_5:128844844-128844867:-_5-5	ADAMTS19	FALSE	4972	574	1434	1501	424
ADAMTS19_CCDS4146.1_ex1_5:128797285-128797308:-_5-4	ADAMTS19	FALSE	2368	1019	1929	2053	508
ADAMTS19_CCDS4146.1_ex1_5:128797010-128797033:+_5-2	ADAMTS19	TRUE	5733	628	1278	1976	696
ADAMTS19_CCDS4146.1_ex1_5:128797198-128797221:-_5-3	ADAMTS19	FALSE	2606	478	1037	872	495
ADAMTS2_CCDS34311.1_ex9_5:178771037-178771060:-_5-4	ADAMTS2	FALSE	6774	1264	3439	3997	856
ADAMTS2_CCDS34311.1_ex9_5:178771078-178771101:-_5-5	ADAMTS2	FALSE	4783	994	1318	1823	545
ADAMTS2_CCDS34311.1_ex8_5:178700043-178700066:-_5-2	ADAMTS2	TRUE	3384	388	2122	2187	714
ADAMTS2_CCDS34311.1_ex9_5:178770991-178771014:-_5-3	ADAMTS2	TRUE	2631	411	1723	1370	529
ADAMTS2_CCDS34311.1_ex8_5:178699959-178699982:+_5-1	ADAMTS2	FALSE	796	299	602	865	422
ADAMTS20_CCDS31778.2_ex37_12:43944866-43944889:+_5-3	ADAMTS20	TRUE	2726	848	941	1267	702
ADAMTS20_CCDS31778.2_ex37_12:43944919-43944942:+_5-4	ADAMTS20	TRUE	1564	99	1191	1578	446
ADAMTS20_CCDS31778.2_ex37_12:43944714-43944737:+_5-2	ADAMTS20	FALSE	2321	608	1306	1046	534
ADAMTS20_CCDS31778.2_ex27_12:43847726-43847749:-_5-1	ADAMTS20	FALSE	2363	920	1308	1330	444
ADAMTS20_CCDS31778.2_ex37_12:43945023-43945046:-_5-5	ADAMTS20	FALSE	2148	499	1186	983	669
ADAMTS3_CCDS3553.1_ex16_4:73188741-73188764:-_5-2	ADAMTS3	FALSE	2927	325	911	907	499
ADAMTS3_CCDS3553.1_ex12_4:73184373-73184396:+_5-1	ADAMTS3	FALSE	1583	216	637	599	245
ADAMTS3_CCDS3553.1_ex19_4:73414287-73414310:-_5-5	ADAMTS3	FALSE	275	193	509	435	142
ADAMTS3_CCDS3553.1_ex17_4:73205394-73205417:-_5-4	ADAMTS3	TRUE	2428	442	1272	1124	352
ADAMTS3_CCDS3553.1_ex16_4:73188766-73188789:+_5-3	ADAMTS3	TRUE	1462	227	568	649	364
ADAMTS4_CCDS1223.1_ex8_1:161168100-161168123:-_5-5	ADAMTS4	TRUE	3952	577	1473	1409	793
ADAMTS4_CCDS1223.1_ex8_1:161167945-161167968:-_5-4	ADAMTS4	FALSE	2084	809	1321	934	422
ADAMTS4_CCDS1223.1_ex6_1:161166054-161166077:+_5-1	ADAMTS4	FALSE	2878	1007	1127	1619	599
ADAMTS4_CCDS1223.1_ex8_1:161167821-161167844:+_5-2	ADAMTS4	FALSE	1595	613	1719	1257	400
ADAMTS4_CCDS1223.1_ex8_1:161167855-161167878:+_5-3	ADAMTS4	TRUE	2908	839	1885	1082	788
ADAMTS5_CCDS13579.1_ex7_21:28338430-28338453:-_5-4	ADAMTS5	FALSE	1939	1058	1249	1380	572
ADAMTS5_CCDS13579.1_ex7_21:28338456-28338479:-_5-5	ADAMTS5	FALSE	5589	1784	2774	2990	845
ADAMTS5_CCDS13579.1_ex7_21:28338068-28338091:+_5-2	ADAMTS5	FALSE	3540	835	1505	1679	630
ADAMTS5_CCDS13579.1_ex7_21:28337853-28337876:-_5-1	ADAMTS5	TRUE	6888	451	2525	2653	806
ADAMTS5_CCDS13579.1_ex7_21:28338120-28338143:-_5-3	ADAMTS5	TRUE	5750	529	2104	1871	716
ADAMTS6_CCDS3983.2_ex14_5:64587169-64587192:+_5-1	ADAMTS6	TRUE	1833	1088	1598	1496	416
ADAMTS6_CCDS3983.2_ex22_5:64766627-64766650:-_5-5	ADAMTS6	FALSE	219	114	290	480	112
ADAMTS6_CCDS3983.2_ex18_5:64747437-64747460:-_5-3	ADAMTS6	FALSE	722	352	917	846	407
ADAMTS6_CCDS3983.2_ex18_5:64747404-64747427:+_5-2	ADAMTS6	FALSE	2895	635	1719	1919	543
ADAMTS6_CCDS3983.2_ex20_5:64748559-64748582:+_5-4	ADAMTS6	TRUE	1365	668	1353	1342	480
ADAMTS7_CCDS32303.1_ex9_15:79064105-79064128:-_5-1	ADAMTS7	FALSE	4398	664	1452	1224	678
ADAMTS7_CCDS32303.1_ex22_15:79092825-79092848:+_5-5	ADAMTS7	TRUE	1368	834	827	894	486
ADAMTS7_CCDS32303.1_ex22_15:79092656-79092679:-_5-3	ADAMTS7	TRUE	2944	845	1527	1156	608
ADAMTS7_CCDS32303.1_ex22_15:79092726-79092749:-_5-4	ADAMTS7	FALSE	472	210	578	485	310
ADAMTS7_CCDS32303.1_ex9_15:79064126-79064149:+_5-2	ADAMTS7	FALSE	2720	600	578	797	462
ADAMTS8_CCDS41732.1_ex8_11:130297539-130297562:+_5-4	ADAMTS8	FALSE	2736	422	1885	1455	577
ADAMTS8_CCDS41732.1_ex7_11:130289049-130289072:-_5-2	ADAMTS8	FALSE	1649	651	758	392	428
ADAMTS8_CCDS41732.1_ex8_11:130297925-130297948:-_5-5	ADAMTS8	FALSE	1363	875	1588	1711	514
ADAMTS8_CCDS41732.1_ex6_11:130286869-130286892:-_5-1	ADAMTS8	TRUE	1472	705	1351	1294	544
ADAMTS8_CCDS41732.1_ex8_11:130297460-130297483:-_5-3	ADAMTS8	TRUE	1740	846	1220	1114	502
ADAMTS9_CCDS2903.1_ex37_3:64672579-64672602:+_5-4	ADAMTS9	FALSE	3096	1669	1001	1265	494
ADAMTS9_CCDS2903.1_ex37_3:64672353-64672376:+_5-1	ADAMTS9	TRUE	4178	794	1938	1940	788
ADAMTS9_CCDS2903.1_ex37_3:64672605-64672628:+_5-5	ADAMTS9	FALSE	1534	508	666	865	457
ADAMTS9_CCDS2903.1_ex37_3:64672536-64672559:+_5-3	ADAMTS9	FALSE	1744	272	913	750	291
ADAMTS9_CCDS2903.1_ex37_3:64672393-64672416:+_5-2	ADAMTS9	TRUE	4000	467	2031	1524	683
ADAMTSL1_CCDS47954.1_ex1_9:18504883-18504906:-_5-1	ADAMTSL1	FALSE	1135	254	518	436	328
ADAMTSL1_CCDS47954.1_ex4_9:18622320-18622343:-_5-4	ADAMTSL1	TRUE	2827	1593	2397	2138	572
ADAMTSL1_CCDS47954.1_ex3_9:18574175-18574198:-_5-2	ADAMTSL1	TRUE	2669	801	888	995	362
ADAMTSL1_CCDS47954.1_ex4_9:18622347-18622370:-_5-5	ADAMTSL1	FALSE	1962	788	1979	1594	519
ADAMTSL1_CCDS47954.1_ex4_9:18622270-18622293:+_5-3	ADAMTSL1	FALSE	972	320	289	320	275
ADAMTSL2_CCDS6976.1_ex5_9:136405999-136406022:-_5-2	ADAMTSL2	TRUE	4129	624	945	863	552
ADAMTSL2_CCDS6976.1_ex9_9:136420673-136420696:+_5-5	ADAMTSL2	FALSE	1527	219	772	870	424
ADAMTSL2_CCDS6976.1_ex5_9:136406081-136406104:-_5-3	ADAMTSL2	TRUE	2121	654	1679	1306	579
ADAMTSL2_CCDS6976.1_ex6_9:136409653-136409676:+_5-4	ADAMTSL2	FALSE	2880	994	1545	1871	585
ADAMTSL2_CCDS6976.1_ex3_9:136404947-136404970:-_5-1	ADAMTSL2	FALSE	3092	548	1168	1402	534
ADAMTSL3_CCDS10326.1_ex12_15:84566626-84566649:-_5-3	ADAMTSL3	FALSE	3265	791	1658	1349	597
ADAMTSL3_CCDS10326.1_ex7_15:84539605-84539628:-_5-2	ADAMTSL3	FALSE	1307	539	640	748	291
ADAMTSL3_CCDS10326.1_ex14_15:84582075-84582098:+_5-4	ADAMTSL3	TRUE	4177	876	1571	1340	676
ADAMTSL3_CCDS10326.1_ex1_15:84373235-84373258:-_5-1	ADAMTSL3	TRUE	2371	816	1145	1436	419
ADAMTSL3_CCDS10326.1_ex17_15:84611697-84611720:-_5-5	ADAMTSL3	FALSE	3400	339	608	971	480
ADAMTSL4_CCDS30852.1_ex5_1:150527956-150527979:+_5-5	ADAMTSL4	FALSE	1441	219	1153	1280	270
ADAMTSL4_CCDS30852.1_ex3_1:150526419-150526442:+_5-3	ADAMTSL4	TRUE	1427	417	1129	793	559
ADAMTSL4_CCDS30852.1_ex3_1:150526260-150526283:-_5-2	ADAMTSL4	FALSE	2164	714	1930	1793	545
ADAMTSL4_CCDS30852.1_ex4_1:150526872-150526895:-_5-4	ADAMTSL4	FALSE	2410	372	592	435	461
ADAMTSL4_CCDS30852.1_ex2_1:150525663-150525686:-_5-1	ADAMTSL4	TRUE	1330	491	1686	1518	606
ADAMTSL5_CCDS12071.1_ex4_19:1507571-1507594:-_5-1	ADAMTSL5	FALSE	2885	1572	1252	1081	567
ADAMTSL5_CCDS12071.1_ex5_19:1507995-1508018:-_5-3	ADAMTSL5	TRUE	1394	620	953	874	493
ADAMTSL5_CCDS12071.1_ex5_19:1508100-1508123:-_5-4	ADAMTSL5	TRUE	967	244	1303	1454	588
ADAMTSL5_CCDS12071.1_ex4_19:1507616-1507639:+_5-2	ADAMTSL5	FALSE	1967	205	692	958	494
ADAMTSL5_CCDS12071.1_ex9_19:1510704-1510727:-_5-5	ADAMTSL5	FALSE	2411	682	2441	1774	679
ADAP1_CCDS5318.1_ex5_7:943876-943899:+_5-2	ADAP1	FALSE	3791	476	1594	1611	492
ADAP1_CCDS5318.1_ex7_7:959661-959684:-_5-5	ADAP1	FALSE	2976	884	1323	1031	536
ADAP1_CCDS5318.1_ex5_7:943836-943859:+_5-1	ADAP1	TRUE	3888	601	1767	1763	573
ADAP1_CCDS5318.1_ex6_7:944797-944820:-_5-3	ADAP1	FALSE	2010	384	1207	1201	526
ADAP1_CCDS5318.1_ex7_7:959643-959666:-_5-4	ADAP1	TRUE	3212	133	1035	781	405
ADAP2_CCDS11261.1_ex1_17:29250066-29250089:+_5-1	ADAP2	FALSE	2288	481	1030	799	452
ADAP2_CCDS11261.1_ex4_17:29261192-29261215:+_5-3	ADAP2	TRUE	2301	223	1178	1054	406
ADAP2_CCDS11261.1_ex3_17:29258927-29258950:+_5-2	ADAP2	TRUE	1012	615	1152	937	387
ADAP2_CCDS11261.1_ex5_17:29271969-29271992:+_5-4	ADAP2	FALSE	365	28	494	256	97
ADAP2_CCDS11261.1_ex5_17:29272043-29272066:-_5-5	ADAP2	FALSE	523	541	509	266	156
ADAR_CCDS1071.1_ex12_1:154570948-154570971:-_5-1	ADAR	FALSE	1186	406	775	835	374
ADAR_CCDS1071.1_ex12_1:154571029-154571052:+_5-2	ADAR	FALSE	1095	199	541	707	347
ADAR_CCDS1071.1_ex13_1:154573559-154573582:+_5-3	ADAR	FALSE	2842	460	1032	1291	498
ADAR_CCDS1071.1_ex13_1:154573584-154573607:+_5-4	ADAR	TRUE	2476	368	647	641	404
ADAR_CCDS1071.1_ex13_1:154573633-154573656:+_5-5	ADAR	TRUE	2145	1532	1396	1648	362
ADARB1_CCDS33589.1_ex1_21:46596181-46596204:-_5-1	ADARB1	FALSE	2437	402	1025	543	386
ADARB1_CCDS33589.1_ex1_21:46596304-46596327:-_5-2	ADARB1	TRUE	1425	1247	1362	1458	503
ADARB1_CCDS33589.1_ex2_21:46600312-46600335:-_5-5	ADARB1	TRUE	3349	1261	1359	1702	687
ADARB1_CCDS33589.1_ex1_21:46596330-46596353:+_5-3	ADARB1	FALSE	2328	1433	1352	1518	399
ADARB1_CCDS33589.1_ex1_21:46596401-46596424:+_5-4	ADARB1	FALSE	2151	707	1778	1407	561
ADARB2_CCDS7058.1_ex7_10:1405639-1405662:+_5-3	ADARB2	TRUE	1109	199	1436	1207	465
ADARB2_CCDS7058.1_ex7_10:1405459-1405482:+_5-2	ADARB2	TRUE	3409	912	2428	2136	916
ADARB2_CCDS7058.1_ex7_10:1405351-1405374:+_5-1	ADARB2	FALSE	5037	1070	1475	1800	554
ADARB2_CCDS7058.1_ex7_10:1405818-1405841:+_5-4	ADARB2	FALSE	924	60	849	780	171
ADARB2_CCDS7058.1_ex7_10:1405853-1405876:-_5-5	ADARB2	FALSE	4419	379	1561	1555	597
ADAT1_CCDS10922.1_ex4_16:75646727-75646750:+_5-2	ADAT1	FALSE	3114	582	2035	2154	461
ADAT1_CCDS10922.1_ex7_16:75654170-75654193:-_5-4	ADAT1	FALSE	1621	258	1528	1284	367
ADAT1_CCDS10922.1_ex4_16:75646651-75646674:-_5-1	ADAT1	FALSE	1172	149	618	732	215
ADAT1_CCDS10922.1_ex5_16:75651031-75651054:+_5-3	ADAT1	TRUE	2501	429	1394	1154	474
ADAT1_CCDS10922.1_ex8_16:75654526-75654549:+_5-5	ADAT1	TRUE	1700	553	814	728	444
ADAT2_CCDS43511.1_ex3_6:143755056-143755079:-_5-5	ADAT2	FALSE	1161	221	956	1241	332
ADAT2_CCDS43511.1_ex2_6:143753721-143753744:+_5-1	ADAT2	TRUE	4555	611	1290	1538	569
ADAT2_CCDS43511.1_ex3_6:143755006-143755029:-_5-4	ADAT2	FALSE	2193	601	816	747	375
ADAT2_CCDS43511.1_ex2_6:143753736-143753759:-_5-2	ADAT2	TRUE	1637	377	724	697	422
ADAT2_CCDS43511.1_ex3_6:143754955-143754978:+_5-3	ADAT2	FALSE	624	252	351	357	300
ADAT3_CCDS12076.2_ex0_19:1912532-1912555:-_5-3	ADAT3	FALSE	2619	343	792	832	367
ADAT3_CCDS12076.2_ex0_19:1912180-1912203:-_5-1	ADAT3	FALSE	2296	475	839	896	622
ADAT3_CCDS12076.2_ex0_19:1912590-1912613:-_5-4	ADAT3	TRUE	1784	411	981	803	526
ADAT3_CCDS12076.2_ex0_19:1912331-1912354:-_5-2	ADAT3	TRUE	2588	679	1688	1476	879
ADAT3_CCDS12076.2_ex0_19:1912683-1912706:-_5-5	ADAT3	FALSE	1632	386	1052	1091	635
sgADCK1_5	ADCK1	FALSE	3068	713	2467	2253	617
ADCK1_CCDS45144.1_ex0_14:78285438-78285461:+_5-2	ADCK1	FALSE	3206	514	1835	1666	570
sgADCK1_1	ADCK1	FALSE	3604	548	1922	1913	657
sgADCK1_3	ADCK1	FALSE	2265	541	2289	2045	554
ADCK1_CCDS45144.1_ex0_14:78285417-78285440:+_5-1	ADCK1	TRUE	3397	539	1477	1520	732
ADCK1_CCDS45144.1_ex2_14:78353447-78353470:-_5-3	ADCK1	FALSE	2494	526	1505	1339	459
ADCK1_CCDS45144.1_ex2_14:78353531-78353554:+_5-4	ADCK1	FALSE	1259	441	1235	926	397
sgADCK1_2	ADCK1	FALSE	2695	473	1533	1332	597
sgADCK1_9	ADCK1	TRUE	2293	865	1488	1487	633
ADCK1_CCDS45144.1_ex3_14:78365472-78365495:-_5-5	ADCK1	FALSE	1182	564	998	974	395
ADCK2_CCDS5861.1_ex0_7:140373221-140373244:+_5-1	ADCK2	TRUE	1578	322	915	886	372
ADCK2_CCDS5861.1_ex0_7:140373672-140373695:+_5-4	ADCK2	FALSE	944	567	1300	1528	554
sgADCK2_10	ADCK2	FALSE	2921	1402	2230	2597	934
sgADCK2_7	ADCK2	FALSE	1417	747	1215	1379	500
sgADCK2_5	ADCK2	FALSE	952	90	650	633	612
sgADCK2_1	ADCK2	FALSE	2687	1203	1073	813	469
sgADCK2_8	ADCK2	FALSE	1887	259	2570	2494	477
ADCK2_CCDS5861.1_ex0_7:140373765-140373788:-_5-5	ADCK2	FALSE	2362	662	1648	1715	407
ADCK2_CCDS5861.1_ex0_7:140373313-140373336:-_5-2	ADCK2	FALSE	1232	312	1308	1598	521
ADCK2_CCDS5861.1_ex0_7:140373591-140373614:-_5-3	ADCK2	TRUE	3317	1044	2119	1835	657
ADCK5_CCDS34965.1_ex2_8:145608347-145608370:-_5-2	ADCK5	TRUE	4717	1354	2783	1786	691
sgADCK5_4	ADCK5	FALSE	2192	271	1085	1314	624
sgADCK5_9	ADCK5	FALSE	1952	573	1802	2022	611
sgADCK5_2	ADCK5	TRUE	2501	609	1038	816	682
ADCK5_CCDS34965.1_ex4_8:145616191-145616214:-_5-5	ADCK5	FALSE	2503	481	1152	1336	547
sgADCK5_7	ADCK5	FALSE	965	586	1073	713	516
sgADCK5_10	ADCK5	FALSE	702	37	1072	675	509
ADCK5_CCDS34965.1_ex3_8:145615917-145615940:-_5-4	ADCK5	FALSE	2825	272	1162	1313	408
ADCK5_CCDS34965.1_ex2_8:145608314-145608337:+_5-1	ADCK5	FALSE	2203	778	1736	1544	678
ADCK5_CCDS34965.1_ex3_8:145615896-145615919:-_5-3	ADCK5	FALSE	3613	556	961	1029	529
sgADCY1_9	ADCY1	FALSE	3295	746	2159	2105	679
ADCY1_CCDS34631.1_ex0_7:45614606-45614629:+_5-2	ADCY1	FALSE	4255	566	785	1028	598
sgADCY1_10	ADCY1	FALSE	3175	1101	2256	2405	772
ADCY1_CCDS34631.1_ex6_7:45699769-45699792:-_5-5	ADCY1	FALSE	2307	580	1246	1069	498
sgADCY1_6	ADCY1	FALSE	706	127	654	563	420
ADCY1_CCDS34631.1_ex6_7:45699696-45699719:+_5-4	ADCY1	FALSE	2919	510	2060	1750	616
ADCY1_CCDS34631.1_ex4_7:45688273-45688296:-_5-3	ADCY1	TRUE	2677	585	1148	847	730
sgADCY1_2	ADCY1	FALSE	3825	577	1889	2146	576
ADCY1_CCDS34631.1_ex0_7:45614455-45614478:+_5-1	ADCY1	TRUE	2604	183	619	676	419
sgADCY1_7	ADCY1	FALSE	2725	429	1570	1515	505
ADCY10_CCDS1265.1_ex21_1:167847821-167847844:-_5-4	ADCY10	FALSE	1426	227	1001	962	393
ADCY10_CCDS1265.1_ex24_1:167852801-167852824:+_5-5	ADCY10	FALSE	1823	302	663	684	264
ADCY10_CCDS1265.1_ex15_1:167823575-167823598:+_5-1	ADCY10	TRUE	1563	165	1090	857	489
ADCY10_CCDS1265.1_ex16_1:167825503-167825526:+_5-2	ADCY10	TRUE	831	409	1042	816	386
ADCY10_CCDS1265.1_ex16_1:167825614-167825637:+_5-3	ADCY10	FALSE	1166	605	765	978	315
ADCY2_CCDS3872.2_ex8_5:7707851-7707874:+_5-4	ADCY2	FALSE	996	212	476	533	174
ADCY2_CCDS3872.2_ex1_5:7414729-7414752:-_5-1	ADCY2	TRUE	1089	193	815	1155	360
ADCY2_CCDS3872.2_ex9_5:7709390-7709413:-_5-5	ADCY2	TRUE	1936	851	1978	2054	783
ADCY2_CCDS3872.2_ex2_5:7520950-7520973:-_5-2	ADCY2	FALSE	2233	1065	1921	1946	673
ADCY2_CCDS3872.2_ex5_5:7695914-7695937:-_5-3	ADCY2	FALSE	3030	562	1202	1078	471
ADCY3_CCDS1715.1_ex16_2:25064227-25064250:+_5-3	ADCY3	TRUE	3527	528	1210	1429	618
ADCY3_CCDS1715.1_ex20_2:25141347-25141370:-_5-5	ADCY3	TRUE	2639	623	2356	3000	774
ADCY3_CCDS1715.1_ex15_2:25062791-25062814:-_5-2	ADCY3	FALSE	3516	1157	1325	1477	802
ADCY3_CCDS1715.1_ex13_2:25059799-25059822:-_5-1	ADCY3	FALSE	2943	96	1110	1657	492
ADCY3_CCDS1715.1_ex18_2:25065130-25065153:+_5-4	ADCY3	FALSE	1296	328	627	589	315
ADCY4_CCDS9627.1_ex24_14:24803731-24803754:-_5-5	ADCY4	TRUE	2954	1195	1787	1828	592
ADCY4_CCDS9627.1_ex18_14:24799401-24799424:+_5-2	ADCY4	FALSE	3951	1033	2326	2310	639
ADCY4_CCDS9627.1_ex23_14:24802053-24802076:+_5-4	ADCY4	FALSE	2906	410	986	1224	563
ADCY4_CCDS9627.1_ex13_14:24795345-24795368:+_5-1	ADCY4	TRUE	2208	1122	1008	846	508
ADCY4_CCDS9627.1_ex19_14:24800276-24800299:-_5-3	ADCY4	FALSE	2038	390	1180	1156	428
ADCY5_CCDS3022.1_ex15_3:123047631-123047654:+_5-3	ADCY5	FALSE	2316	826	1712	1933	473
ADCY5_CCDS3022.1_ex14_3:123046562-123046585:-_5-2	ADCY5	FALSE	1143	382	987	1147	366
ADCY5_CCDS3022.1_ex11_3:123038577-123038600:+_5-1	ADCY5	TRUE	3350	337	665	794	516
ADCY5_CCDS3022.1_ex18_3:123066707-123066730:+_5-5	ADCY5	TRUE	2456	453	2047	1533	638
ADCY5_CCDS3022.1_ex16_3:123049814-123049837:+_5-4	ADCY5	FALSE	408	220	483	420	269
ADCY6_CCDS8767.1_ex20_12:49177073-49177096:+_5-5	ADCY6	TRUE	1921	426	958	1041	450
ADCY6_CCDS8767.1_ex20_12:49176435-49176458:+_5-2	ADCY6	TRUE	3425	612	1307	1505	736
ADCY6_CCDS8767.1_ex20_12:49176817-49176840:+_5-3	ADCY6	FALSE	2219	484	2089	2637	534
ADCY6_CCDS8767.1_ex20_12:49176998-49177021:-_5-4	ADCY6	FALSE	2267	808	1976	1675	472
ADCY6_CCDS8767.1_ex20_12:49176375-49176398:-_5-1	ADCY6	FALSE	2123	181	792	937	429
ADCY7_CCDS10741.1_ex6_16:50332891-50332914:-_5-3	ADCY7	TRUE	3096	1274	1674	1710	645
ADCY7_CCDS10741.1_ex4_16:50327317-50327340:+_5-2	ADCY7	FALSE	1651	1432	1023	876	446
ADCY7_CCDS10741.1_ex1_16:50324528-50324551:+_5-1	ADCY7	FALSE	1683	145	1066	849	364
ADCY7_CCDS10741.1_ex8_16:50334986-50335009:+_5-4	ADCY7	TRUE	1234	978	1252	1767	641
ADCY7_CCDS10741.1_ex9_16:50338433-50338456:-_5-5	ADCY7	FALSE	4606	2225	2238	2104	811
ADCY8_CCDS6363.1_ex15_8:131964112-131964135:-_5-2	ADCY8	TRUE	967	281	934	720	486
ADCY8_CCDS6363.1_ex17_8:132052127-132052150:-_5-4	ADCY8	FALSE	2592	1239	1211	1051	524
ADCY8_CCDS6363.1_ex11_8:131916232-131916255:-_5-1	ADCY8	FALSE	257	25	219	322	167
ADCY8_CCDS6363.1_ex17_8:132051759-132051782:+_5-3	ADCY8	TRUE	3666	391	1747	1309	589
ADCY8_CCDS6363.1_ex17_8:132052414-132052437:-_5-5	ADCY8	FALSE	2152	585	1187	1367	663
ADCY9_CCDS32382.1_ex9_16:4164921-4164944:-_5-2	ADCY9	TRUE	1467	689	1842	2100	672
ADCY9_CCDS32382.1_ex9_16:4163799-4163822:-_5-1	ADCY9	FALSE	3831	547	2005	1986	469
ADCY9_CCDS32382.1_ex9_16:4165086-4165109:+_5-4	ADCY9	TRUE	2925	449	2805	2491	820
ADCY9_CCDS32382.1_ex9_16:4165142-4165165:-_5-5	ADCY9	FALSE	2486	679	1566	1362	480
ADCY9_CCDS32382.1_ex9_16:4165002-4165025:+_5-3	ADCY9	FALSE	3362	849	1264	1090	511
ADCYAP1_CCDS11825.1_ex2_18:908273-908296:-_5-4	ADCYAP1	FALSE	2165	242	2332	1955	392
ADCYAP1_CCDS11825.1_ex2_18:908334-908357:-_5-5	ADCYAP1	FALSE	3957	1821	2585	2308	850
ADCYAP1_CCDS11825.1_ex2_18:908257-908280:+_5-3	ADCYAP1	TRUE	1190	466	1369	1161	461
ADCYAP1_CCDS11825.1_ex1_18:907762-907785:+_5-2	ADCYAP1	TRUE	1781	1074	1396	1729	649
ADCYAP1_CCDS11825.1_ex1_18:907693-907716:-_5-1	ADCYAP1	FALSE	3169	522	835	734	432
ADCYAP1R1_CCDS5433.1_ex6_7:31124369-31124392:+_5-3	ADCYAP1R1	TRUE	1601	359	556	646	369
ADCYAP1R1_CCDS5433.1_ex2_7:31117633-31117656:+_5-1	ADCYAP1R1	TRUE	2248	537	1427	1236	523
ADCYAP1R1_CCDS5433.1_ex7_7:31124960-31124983:-_5-4	ADCYAP1R1	FALSE	1261	540	624	728	403
ADCYAP1R1_CCDS5433.1_ex8_7:31125996-31126019:+_5-5	ADCYAP1R1	FALSE	4713	475	1265	1382	489
ADCYAP1R1_CCDS5433.1_ex2_7:31117691-31117714:+_5-2	ADCYAP1R1	FALSE	1928	194	1011	918	405
ADD1_CCDS3363.1_ex4_4:2896410-2896433:-_5-2	ADD1	FALSE	3413	631	1395	1481	430
ADD1_CCDS3363.1_ex5_4:2899937-2899960:-_5-3	ADD1	FALSE	3308	538	1785	1675	806
ADD1_CCDS3363.1_ex3_4:2895738-2895761:+_5-1	ADD1	TRUE	3429	1301	1728	1488	752
ADD1_CCDS3363.1_ex7_4:2900975-2900998:+_5-5	ADD1	TRUE	642	278	735	506	235
ADD1_CCDS3363.1_ex6_4:2900176-2900199:-_5-4	ADD1	FALSE	5180	749	826	744	520
ADD2_CCDS1906.1_ex11_2:70923364-70923387:+_5-1	ADD2	TRUE	2591	658	1752	1705	519
ADD2_CCDS1906.1_ex12_2:70931458-70931481:+_5-3	ADD2	FALSE	431	0	25	17	10
ADD2_CCDS1906.1_ex13_2:70933429-70933452:-_5-5	ADD2	FALSE	1527	562	691	738	393
ADD2_CCDS1906.1_ex11_2:70923499-70923522:+_5-2	ADD2	TRUE	1488	160	234	533	297
ADD2_CCDS1906.1_ex12_2:70931494-70931517:+_5-4	ADD2	FALSE	2596	734	1514	1685	599
ADD3_CCDS7561.1_ex4_10:111878446-111878469:-_5-3	ADD3	FALSE	601	37	382	345	141
ADD3_CCDS7561.1_ex4_10:111878419-111878442:-_5-2	ADD3	TRUE	2898	386	764	645	328
ADD3_CCDS7561.1_ex2_10:111876106-111876129:-_5-1	ADD3	TRUE	1849	2155	1086	1045	451
ADD3_CCDS7561.1_ex5_10:111878965-111878988:+_5-4	ADD3	FALSE	726	342	956	868	229
ADD3_CCDS7561.1_ex5_10:111879029-111879052:+_5-5	ADD3	FALSE	987	52	993	826	210
GPR123_CCDS41580.1_ex5_10:134942120-134942143:+_5-5	ADGRA1	FALSE	4975	1505	2877	2854	884
GPR123_CCDS41580.1_ex3_10:134916240-134916263:+_5-2	ADGRA1	FALSE	4642	991	1593	1732	678
GPR123_CCDS41580.1_ex2_10:134912223-134912246:-_5-1	ADGRA1	TRUE	1963	681	1902	1731	738
GPR123_CCDS41580.1_ex4_10:134940735-134940758:+_5-3	ADGRA1	TRUE	3309	945	1975	1238	659
GPR123_CCDS41580.1_ex5_10:134941864-134941887:-_5-4	ADGRA1	FALSE	3541	762	1958	2590	886
GPR124_CCDS6097.2_ex7_8:37689068-37689091:-_5-4	ADGRA2	TRUE	3503	1414	2933	2328	658
GPR124_CCDS6097.2_ex8_8:37690627-37690650:+_5-5	ADGRA2	TRUE	4402	928	1797	1864	793
GPR124_CCDS6097.2_ex6_8:37688258-37688281:+_5-2	ADGRA2	FALSE	8167	1357	3659	3210	1034
GPR124_CCDS6097.2_ex0_8:37655025-37655048:-_5-1	ADGRA2	FALSE	1071	940	1608	1853	493
GPR124_CCDS6097.2_ex7_8:37688948-37688971:+_5-3	ADGRA2	FALSE	4975	1027	3113	2865	781
GPR125_CCDS33964.1_ex8_4:22425832-22425855:-_5-1	ADGRA3	TRUE	3658	937	2486	2198	697
GPR125_CCDS33964.1_ex13_4:22446662-22446685:-_5-4	ADGRA3	FALSE	1785	1566	1226	1026	585
GPR125_CCDS33964.1_ex10_4:22438204-22438227:-_5-2	ADGRA3	FALSE	2485	212	1696	1531	515
GPR125_CCDS33964.1_ex18_4:22517266-22517289:-_5-5	ADGRA3	FALSE	4399	547	2235	1827	746
GPR125_CCDS33964.1_ex12_4:22444461-22444484:+_5-3	ADGRA3	FALSE	1	0	0	0	1
BAI1_CCDS64985.1_ex0_8:143545770-143545793:+_5-1	ADGRB1	TRUE	3209	734	1562	1582	711
BAI1_CCDS64985.1_ex5_8:143559625-143559648:+_5-5	ADGRB1	FALSE	1812	337	1654	1190	416
BAI1_CCDS64985.1_ex0_8:143546050-143546073:+_5-2	ADGRB1	FALSE	1244	188	452	565	345
BAI1_CCDS64985.1_ex4_8:143558800-143558823:-_5-4	ADGRB1	TRUE	2661	753	1389	1331	549
BAI1_CCDS64985.1_ex1_8:143556853-143556876:-_5-3	ADGRB1	FALSE	3792	326	1249	1088	610
BAI2_CCDS346.2_ex21_1:32205956-32205979:+_5-1	ADGRB2	FALSE	3776	681	1411	1482	684
BAI2_CCDS346.2_ex29_1:32221879-32221902:+_5-5	ADGRB2	FALSE	0	0	0	0	1
BAI2_CCDS346.2_ex21_1:32206034-32206057:+_5-2	ADGRB2	TRUE	2502	413	1305	947	639
BAI2_CCDS346.2_ex22_1:32207027-32207050:-_5-3	ADGRB2	TRUE	1018	124	561	571	392
BAI2_CCDS346.2_ex29_1:32221636-32221659:-_5-4	ADGRB2	FALSE	2684	913	832	1008	617
BAI3_CCDS4968.1_ex3_6:69653759-69653782:+_5-4	ADGRB3	FALSE	2447	646	427	525	414
BAI3_CCDS4968.1_ex2_6:69646435-69646458:-_5-3	ADGRB3	FALSE	3109	657	2412	2205	638
BAI3_CCDS4968.1_ex0_6:69349280-69349303:+_5-1	ADGRB3	TRUE	1558	191	1470	1183	540
BAI3_CCDS4968.1_ex2_6:69646397-69646420:+_5-2	ADGRB3	TRUE	3983	471	920	1040	399
BAI3_CCDS4968.1_ex4_6:69665954-69665977:+_5-5	ADGRB3	FALSE	1189	729	1156	1258	444
GPR133_CCDS9272.1_ex4_12:131466563-131466586:+_5-3	ADGRD1	TRUE	2694	293	1330	1671	505
GPR133_CCDS9272.1_ex10_12:131488803-131488826:+_5-5	ADGRD1	FALSE	3987	881	1953	2660	588
GPR133_CCDS9272.1_ex3_12:131456056-131456079:+_5-1	ADGRD1	TRUE	2294	1003	1671	1935	627
GPR133_CCDS9272.1_ex4_12:131466472-131466495:+_5-2	ADGRD1	FALSE	3701	220	1251	1142	741
GPR133_CCDS9272.1_ex5_12:131471759-131471782:-_5-4	ADGRD1	FALSE	2296	657	2274	2098	702
EMR1_CCDS12175.1_ex10_19:6913703-6913726:-_5-3	ADGRE1	FALSE	1346	647	1132	971	311
EMR1_CCDS12175.1_ex10_19:6913688-6913711:+_5-2	ADGRE1	TRUE	531	83	679	626	252
EMR1_CCDS12175.1_ex11_19:6916308-6916331:+_5-4	ADGRE1	TRUE	2957	232	1491	1559	569
EMR1_CCDS12175.1_ex12_19:6919582-6919605:-_5-5	ADGRE1	FALSE	4298	1021	1870	1741	638
EMR1_CCDS12175.1_ex2_19:6896437-6896460:-_5-1	ADGRE1	FALSE	2592	691	1280	1238	684
EMR2_CCDS32935.1_ex9_19:14867057-14867080:-_5-3	ADGRE2	TRUE	2289	499	1749	1095	500
EMR2_CCDS32935.1_ex10_19:14875403-14875426:-_5-5	ADGRE2	TRUE	4271	551	2344	2057	1020
EMR2_CCDS32935.1_ex8_19:14866577-14866600:-_5-1	ADGRE2	FALSE	3795	668	1537	1614	639
EMR2_CCDS32935.1_ex8_19:14866649-14866672:-_5-2	ADGRE2	FALSE	1622	128	1015	990	426
EMR2_CCDS32935.1_ex10_19:14875265-14875288:+_5-4	ADGRE2	FALSE	2999	567	1269	1526	571
EMR3_CCDS12315.1_ex12_19:14772890-14772913:+_5-5	ADGRE3	FALSE	570	83	244	298	247
EMR3_CCDS12315.1_ex9_19:14761935-14761958:-_5-1	ADGRE3	FALSE	977	576	1217	1357	261
EMR3_CCDS12315.1_ex12_19:14772860-14772883:-_5-4	ADGRE3	TRUE	1268	320	1198	896	476
EMR3_CCDS12315.1_ex10_19:14765865-14765888:-_5-2	ADGRE3	TRUE	3606	690	1737	1274	1035
EMR3_CCDS12315.1_ex11_19:14769330-14769353:-_5-3	ADGRE3	FALSE	3868	1336	2438	1790	712
CD97_CCDS32929.1_ex9_19:14512361-14512384:-_5-3	ADGRE5	FALSE	2100	840	1203	1510	539
CD97_CCDS32929.1_ex9_19:14512301-14512324:+_5-2	ADGRE5	FALSE	1623	189	384	594	302
CD97_CCDS32929.1_ex10_19:14512489-14512512:+_5-4	ADGRE5	FALSE	1320	374	813	777	297
CD97_CCDS32929.1_ex11_19:14513432-14513455:-_5-5	ADGRE5	TRUE	1622	591	1406	1518	383
CD97_CCDS32929.1_ex9_19:14512257-14512280:-_5-1	ADGRE5	TRUE	3919	898	1572	1312	783
GPR110_CCDS34471.1_ex11_6:46993715-46993738:+_5-5	ADGRF1	TRUE	1233	323	1282	1445	448
GPR110_CCDS34471.1_ex11_6:46993623-46993646:-_5-3	ADGRF1	FALSE	956	381	346	293	149
GPR110_CCDS34471.1_ex11_6:46993685-46993708:-_5-4	ADGRF1	FALSE	2645	240	1073	1245	328
GPR110_CCDS34471.1_ex11_6:46993588-46993611:-_5-2	ADGRF1	FALSE	3455	425	768	975	553
GPR110_CCDS34471.1_ex10_6:46991860-46991883:+_5-1	ADGRF1	TRUE	3115	1667	2397	2607	833
GPR113_CCDS33159.2_ex5_2:26535880-26535903:+_5-2	ADGRF3	FALSE	2501	921	3294	2504	882
GPR113_CCDS33159.2_ex5_2:26535860-26535883:-_5-1	ADGRF3	TRUE	1307	476	1071	767	509
GPR113_CCDS33159.2_ex6_2:26536380-26536403:-_5-3	ADGRF3	FALSE	2483	1209	2489	2853	855
GPR113_CCDS33159.2_ex7_2:26536616-26536639:+_5-4	ADGRF3	TRUE	3011	430	2409	2473	977
GPR113_CCDS33159.2_ex8_2:26537308-26537331:-_5-5	ADGRF3	FALSE	3758	624	2733	2157	874
GPR115_CCDS4922.2_ex4_6:47681894-47681917:-_5-4	ADGRF4	FALSE	2849	388	2843	2748	473
GPR115_CCDS4922.2_ex4_6:47681849-47681872:-_5-3	ADGRF4	FALSE	1602	146	996	797	333
GPR115_CCDS4922.2_ex3_6:47680170-47680193:+_5-1	ADGRF4	FALSE	2516	828	984	1087	521
GPR115_CCDS4922.2_ex3_6:47680210-47680233:-_5-2	ADGRF4	TRUE	1030	160	470	753	340
GPR115_CCDS4922.2_ex4_6:47681928-47681951:+_5-5	ADGRF4	TRUE	1687	468	1538	1716	637
GPR116_CCDS4919.1_ex10_6:46839667-46839690:+_5-3	ADGRF5	FALSE	6124	1290	3015	2835	961
GPR116_CCDS4919.1_ex16_6:46851992-46852015:-_5-5	ADGRF5	TRUE	3445	451	2279	2215	975
GPR116_CCDS4919.1_ex15_6:46851310-46851333:+_5-4	ADGRF5	TRUE	889	455	450	329	237
GPR116_CCDS4919.1_ex9_6:46836808-46836831:-_5-2	ADGRF5	FALSE	1923	737	1507	1300	378
GPR116_CCDS4919.1_ex6_6:46830794-46830817:+_5-1	ADGRF5	FALSE	4153	1085	1580	1563	733
GPR56_CCDS32460.1_ex1_16:57685319-57685342:-_5-2	ADGRG1	TRUE	4154	783	2066	2255	554
GPR56_CCDS32460.1_ex1_16:57685216-57685239:-_5-1	ADGRG1	FALSE	2547	520	1493	1609	388
GPR56_CCDS32460.1_ex4_16:57689347-57689370:+_5-5	ADGRG1	FALSE	1690	651	1123	1079	546
GPR56_CCDS32460.1_ex3_16:57687968-57687991:+_5-4	ADGRG1	FALSE	2424	1367	2213	2402	793
GPR56_CCDS32460.1_ex1_16:57685445-57685468:-_5-3	ADGRG1	TRUE	3659	1091	2224	2099	662
GPR64_CCDS14191.1_ex13_X:19031825-19031848:+_5-2	ADGRG2	TRUE	2052	883	1600	1486	829
GPR64_CCDS14191.1_ex12_X:19028721-19028744:+_5-1	ADGRG2	FALSE	6815	1516	2283	2550	781
GPR64_CCDS14191.1_ex22_X:19054058-19054081:-_5-4	ADGRG2	FALSE	1539	358	597	827	370
GPR64_CCDS14191.1_ex15_X:19039220-19039243:-_5-3	ADGRG2	TRUE	2142	885	965	813	333
GPR64_CCDS14191.1_ex26_X:19086837-19086860:-_5-5	ADGRG2	FALSE	3368	1533	1618	1940	530
GPR97_CCDS10786.1_ex4_16:57713117-57713140:+_5-3	ADGRG3	TRUE	1585	954	1802	1674	701
GPR97_CCDS10786.1_ex4_16:57713207-57713230:-_5-4	ADGRG3	FALSE	5745	737	2111	2048	926
GPR97_CCDS10786.1_ex2_16:57710108-57710131:+_5-1	ADGRG3	FALSE	2968	371	1562	2053	500
GPR97_CCDS10786.1_ex7_16:57714435-57714458:-_5-5	ADGRG3	FALSE	3736	957	1458	1774	756
GPR97_CCDS10786.1_ex3_16:57712071-57712094:+_5-2	ADGRG3	TRUE	4683	1335	1790	1979	917
GPR112_CCDS35409.1_ex2_X:135427492-135427515:-_5-3	ADGRG4	FALSE	1460	526	896	1078	356
GPR112_CCDS35409.1_ex2_X:135429638-135429661:+_5-5	ADGRG4	FALSE	2729	727	3332	3164	486
GPR112_CCDS35409.1_ex1_X:135405482-135405505:+_5-2	ADGRG4	TRUE	219	21	30	84	45
GPR112_CCDS35409.1_ex2_X:135428742-135428765:+_5-4	ADGRG4	FALSE	554	2	509	214	132
GPR112_CCDS35409.1_ex1_X:135405093-135405116:+_5-1	ADGRG4	TRUE	1693	1006	853	464	265
GPR114_CCDS10785.1_ex4_16:57599001-57599024:+_5-4	ADGRG5	FALSE	1360	687	698	635	429
GPR114_CCDS10785.1_ex5_16:57600579-57600602:-_5-5	ADGRG5	TRUE	3629	219	1056	1246	620
GPR114_CCDS10785.1_ex4_16:57598962-57598985:+_5-3	ADGRG5	FALSE	3212	117	888	921	473
GPR114_CCDS10785.1_ex2_16:57597127-57597150:+_5-2	ADGRG5	TRUE	2559	1015	1899	1392	656
GPR114_CCDS10785.1_ex2_16:57597044-57597067:-_5-1	ADGRG5	FALSE	4569	842	1478	1713	719
GPR126_CCDS47489.1_ex3_6:142691301-142691324:-_5-4	ADGRG6	FALSE	1216	708	1648	1773	573
GPR126_CCDS47489.1_ex2_6:142688820-142688843:-_5-3	ADGRG6	TRUE	2383	370	1290	1281	515
GPR126_CCDS47489.1_ex11_6:142723183-142723206:-_5-5	ADGRG6	FALSE	1109	176	1114	1308	318
GPR126_CCDS47489.1_ex2_6:142688717-142688740:-_5-1	ADGRG6	TRUE	2083	928	2408	2542	795
GPR126_CCDS47489.1_ex2_6:142688764-142688787:-_5-2	ADGRG6	FALSE	5935	1041	1679	2408	779
GPR128_CCDS2938.1_ex9_3:100365458-100365481:+_5-5	ADGRG7	TRUE	1243	409	1325	1187	601
GPR128_CCDS2938.1_ex4_3:100354606-100354629:+_5-2	ADGRG7	FALSE	2493	750	1996	1968	755
GPR128_CCDS2938.1_ex6_3:100362139-100362162:+_5-3	ADGRG7	FALSE	1131	97	1477	1307	322
GPR128_CCDS2938.1_ex3_3:100352116-100352139:-_5-1	ADGRG7	FALSE	5722	1053	1966	2547	798
GPR128_CCDS2938.1_ex8_3:100364930-100364953:+_5-4	ADGRG7	TRUE	1057	171	926	708	254
LPHN1_CCDS12307.1_ex18_19:14273480-14273503:+_5-3	ADGRL1	TRUE	3848	759	2234	2215	953
LPHN1_CCDS12307.1_ex15_19:14271025-14271048:+_5-2	ADGRL1	FALSE	3114	735	2396	2588	858
LPHN1_CCDS12307.1_ex18_19:14273624-14273647:+_5-4	ADGRL1	TRUE	3365	1066	2457	2130	760
LPHN1_CCDS12307.1_ex18_19:14273892-14273915:-_5-5	ADGRL1	FALSE	2656	919	1421	1774	707
LPHN1_CCDS12307.1_ex15_19:14270938-14270961:+_5-1	ADGRL1	FALSE	2209	1148	2020	1612	815
LPHN2_CCDS689.1_ex1_1:82372762-82372785:+_5-1	ADGRL2	FALSE	1677	420	811	984	399
sgLPHN2_2	ADGRL2	FALSE	1893	411	726	1067	315
LPHN2_CCDS689.1_ex3_1:82409284-82409307:+_5-4	ADGRL2	FALSE	1668	195	502	532	200
sgLPHN2_10	ADGRL2	FALSE	1025	372	316	401	162
sgLPHN2_8	ADGRL2	TRUE	1965	260	1156	937	358
LPHN2_CCDS689.1_ex3_1:82408783-82408806:-_5-3	ADGRL2	FALSE	163	15	105	69	109
sgLPHN2_1	ADGRL2	FALSE	1243	265	613	719	188
LPHN2_CCDS689.1_ex8_1:82431826-82431849:-_5-5	ADGRL2	FALSE	2577	501	1234	1254	519
LPHN2_CCDS689.1_ex1_1:82372799-82372822:+_5-2	ADGRL2	FALSE	1439	516	786	810	314
sgLPHN2_7	ADGRL2	TRUE	1528	429	980	1031	498
LPHN3_CCDS54768.1_ex4_4:62598950-62598973:+_5-2	ADGRL3	FALSE	4364	962	3033	3003	726
LPHN3_CCDS54768.1_ex8_4:62775393-62775416:-_5-3	ADGRL3	FALSE	1910	112	1092	1154	499
LPHN3_CCDS54768.1_ex10_4:62800622-62800645:+_5-5	ADGRL3	TRUE	3683	943	1901	1752	722
LPHN3_CCDS54768.1_ex4_4:62598836-62598859:-_5-1	ADGRL3	TRUE	3883	715	921	1454	524
LPHN3_CCDS54768.1_ex8_4:62775446-62775469:+_5-4	ADGRL3	FALSE	2871	214	1745	2357	477
ELTD1_CCDS41352.1_ex13_1:79470782-79470805:+_5-5	ADGRL4	FALSE	4154	353	1909	1604	638
ELTD1_CCDS41352.1_ex12_1:79412017-79412040:-_5-3	ADGRL4	TRUE	703	172	159	79	178
ELTD1_CCDS41352.1_ex7_1:79392601-79392624:+_5-1	ADGRL4	TRUE	2804	713	740	733	458
ELTD1_CCDS41352.1_ex12_1:79412058-79412081:+_5-4	ADGRL4	FALSE	3304	1218	1838	2223	690
ELTD1_CCDS41352.1_ex12_1:79411972-79411995:-_5-2	ADGRL4	FALSE	306	13	300	425	137
GPR98_CCDS47246.1_ex26_5:89977180-89977203:-_5-4	ADGRV1	TRUE	4500	1167	1553	1342	483
GPR98_CCDS47246.1_ex23_5:89971168-89971191:+_5-3	ADGRV1	FALSE	1562	276	1970	1556	504
GPR98_CCDS47246.1_ex19_5:89949372-89949395:+_5-2	ADGRV1	TRUE	2974	744	832	927	511
GPR98_CCDS47246.1_ex30_5:89986827-89986850:-_5-5	ADGRV1	FALSE	4610	1766	2148	2202	800
GPR98_CCDS47246.1_ex7_5:89924640-89924663:-_5-1	ADGRV1	FALSE	3431	1126	1607	1595	774
ADH1A_CCDS3648.1_ex4_4:100205756-100205779:+_5-2	ADH1A	FALSE	1496	153	1666	1214	401
ADH1A_CCDS3648.1_ex3_4:100203682-100203705:-_5-1	ADH1A	TRUE	819	539	917	1189	442
ADH1A_CCDS3648.1_ex7_4:100208716-100208739:+_5-5	ADH1A	TRUE	397	710	381	423	168
ADH1A_CCDS3648.1_ex6_4:100208090-100208113:-_5-4	ADH1A	FALSE	2059	372	712	910	530
ADH1A_CCDS3648.1_ex5_4:100205923-100205946:-_5-3	ADH1A	FALSE	1952	268	1776	1809	501
ADH1B_CCDS34033.1_ex4_4:100237119-100237142:-_5-2	ADH1B	FALSE	2624	463	1642	1551	500
ADH1B_CCDS34033.1_ex4_4:100237053-100237076:-_5-1	ADH1B	TRUE	1840	361	2025	2409	439
ADH1B_CCDS34033.1_ex5_4:100237422-100237445:-_5-4	ADH1B	FALSE	4284	220	439	493	427
ADH1B_CCDS34033.1_ex5_4:100237440-100237463:+_5-5	ADH1B	FALSE	2529	403	454	509	337
ADH1B_CCDS34033.1_ex4_4:100237255-100237278:+_5-3	ADH1B	FALSE	5474	1412	2409	1806	471
ADH4_CCDS34032.1_ex6_4:100062741-100062764:+_5-5	ADH4	FALSE	3407	149	873	1255	459
ADH4_CCDS34032.1_ex6_4:100062693-100062716:+_5-4	ADH4	TRUE	1827	698	1243	1255	350
ADH4_CCDS34032.1_ex5_4:100060217-100060240:+_5-2	ADH4	FALSE	607	378	412	343	186
ADH4_CCDS34032.1_ex4_4:100057812-100057835:+_5-1	ADH4	FALSE	1186	372	1379	1133	196
ADH4_CCDS34032.1_ex5_4:100060262-100060285:+_5-3	ADH4	TRUE	1325	258	139	338	160
ADH5_CCDS47111.1_ex4_4:99998062-99998085:-_5-5	ADH5	FALSE	304	145	339	377	86
ADH5_CCDS47111.1_ex6_4:100003237-100003260:+_5-3	ADH5	FALSE	1866	483	679	735	457
ADH5_CCDS47111.1_ex6_4:100003190-100003213:+_5-2	ADH5	FALSE	1100	423	559	428	291
ADH6_CCDS3647.1_ex3_4:100131250-100131273:+_5-2	ADH6	TRUE	2154	324	2295	2546	547
ADH6_CCDS3647.1_ex2_4:100130074-100130097:-_5-1	ADH6	FALSE	2010	144	659	627	262
ADH6_CCDS3647.1_ex6_4:100137316-100137339:-_5-5	ADH6	FALSE	2558	556	1885	1792	354
ADH6_CCDS3647.1_ex5_4:100134846-100134869:-_5-3	ADH6	TRUE	621	712	1022	1189	349
ADH6_CCDS3647.1_ex5_4:100134890-100134913:-_5-4	ADH6	FALSE	5059	531	1431	1832	614
ADH7_CCDS34034.1_ex5_4:100349264-100349287:-_5-4	ADH7	TRUE	1724	509	1097	1039	410
ADH7_CCDS34034.1_ex4_4:100349039-100349062:-_5-1	ADH7	FALSE	3174	701	963	1264	454
ADH7_CCDS34034.1_ex5_4:100349238-100349261:+_5-3	ADH7	FALSE	1740	218	1184	1238	401
ADH7_CCDS34034.1_ex4_4:100349131-100349154:-_5-2	ADH7	TRUE	3250	873	1342	1507	506
ADH7_CCDS34034.1_ex6_4:100349699-100349722:-_5-5	ADH7	FALSE	2614	461	1657	1890	545
ADHFE1_CCDS6190.2_ex5_8:67357461-67357484:+_5-2	ADHFE1	FALSE	3211	263	955	948	362
ADHFE1_CCDS6190.2_ex5_8:67357506-67357529:+_5-3	ADHFE1	TRUE	1742	344	696	936	446
ADHFE1_CCDS6190.2_ex6_8:67359512-67359535:+_5-4	ADHFE1	FALSE	1982	167	495	805	326
ADHFE1_CCDS6190.2_ex4_8:67356894-67356917:-_5-1	ADHFE1	FALSE	1745	229	673	697	495
ADHFE1_CCDS6190.2_ex7_8:67361168-67361191:-_5-5	ADHFE1	TRUE	1835	523	1094	669	606
ADI1_CCDS1653.1_ex1_2:3504646-3504669:+_5-1	ADI1	FALSE	4232	807	1230	1363	482
ADI1_CCDS1653.1_ex2_2:3517642-3517665:+_5-3	ADI1	TRUE	423	366	341	360	154
ADI1_CCDS1653.1_ex3_2:3523141-3523164:-_5-5	ADI1	TRUE	3066	473	1466	1618	575
ADI1_CCDS1653.1_ex1_2:3504745-3504768:-_5-2	ADI1	FALSE	263	389	258	162	115
ADI1_CCDS1653.1_ex2_2:3517674-3517697:-_5-4	ADI1	FALSE	2700	265	573	593	409
ADIG_CCDS54461.1_ex0_20:37209972-37209995:+_5-1	ADIG	TRUE	976	580	614	419	230
ADIG_CCDS54461.1_ex1_20:37214712-37214735:-_5-5	ADIG	TRUE	2201	613	1579	1041	584
ADIG_CCDS54461.1_ex0_20:37209995-37210018:+_5-2	ADIG	FALSE	1978	203	329	624	333
ADIG_CCDS54461.1_ex1_20:37214657-37214680:+_5-3	ADIG	FALSE	2221	518	1191	1290	409
ADIG_CCDS54461.1_ex1_20:37214686-37214709:+_5-4	ADIG	FALSE	5323	619	1247	1234	524
ADIPOQ_CCDS3284.1_ex1_3:186572028-186572051:-_5-3	ADIPOQ	TRUE	2419	640	1935	1687	500
ADIPOQ_CCDS3284.1_ex1_3:186571968-186571991:+_5-2	ADIPOQ	FALSE	758	184	413	495	155
ADIPOQ_CCDS3284.1_ex1_3:186572178-186572201:+_5-5	ADIPOQ	FALSE	3050	776	1488	1490	573
ADIPOQ_CCDS3284.1_ex0_3:186571002-186571025:-_5-1	ADIPOQ	FALSE	3111	1138	1795	1552	581
ADIPOQ_CCDS3284.1_ex1_3:186572142-186572165:-_5-4	ADIPOQ	TRUE	979	127	288	418	219
ADIPOR1_CCDS1430.1_ex4_1:202915658-202915681:-_5-4	ADIPOR1	FALSE	1414	1209	1358	1186	351
ADIPOR1_CCDS1430.1_ex4_1:202915615-202915638:+_5-3	ADIPOR1	TRUE	3118	712	1236	1576	478
ADIPOR1_CCDS1430.1_ex4_1:202915555-202915578:+_5-1	ADIPOR1	TRUE	1403	422	1060	1103	446
ADIPOR1_CCDS1430.1_ex4_1:202915727-202915750:-_5-5	ADIPOR1	FALSE	1194	378	451	535	374
ADIPOR1_CCDS1430.1_ex4_1:202915589-202915612:-_5-2	ADIPOR1	FALSE	1412	679	1481	1534	295
ADIPOR2_CCDS8511.1_ex3_12:1889629-1889652:-_5-5	ADIPOR2	FALSE	2288	213	1351	1494	375
ADIPOR2_CCDS8511.1_ex2_12:1887011-1887034:+_5-2	ADIPOR2	FALSE	3453	819	1418	1549	557
ADIPOR2_CCDS8511.1_ex1_12:1882072-1882095:-_5-1	ADIPOR2	TRUE	1147	858	507	613	283
ADIPOR2_CCDS8511.1_ex2_12:1887047-1887070:+_5-3	ADIPOR2	FALSE	817	134	530	477	258
ADIPOR2_CCDS8511.1_ex2_12:1887087-1887110:-_5-4	ADIPOR2	TRUE	1660	486	912	797	548
ADIRF_CCDS7381.1_ex1_10:88729998-88730021:-_5-2	ADIRF	FALSE	2238	389	1821	2190	606
ADIRF_CCDS7381.1_ex2_10:88730265-88730288:-_5-5	ADIRF	FALSE	3680	270	939	952	457
ADIRF_CCDS7381.1_ex2_10:88730232-88730255:-_5-3	ADIRF	TRUE	2571	478	1039	1193	551
ADIRF_CCDS7381.1_ex1_10:88729975-88729998:+_5-1	ADIRF	TRUE	2495	939	1750	1598	584
ADIRF_CCDS7381.1_ex2_10:88730247-88730270:-_5-4	ADIRF	FALSE	2585	708	1453	1600	451
ADK_CCDS55716.1_ex4_10:76153993-76154016:-_5-2	ADK	FALSE	2527	273	1174	1341	319
ADK_CCDS55716.1_ex4_10:76154039-76154062:+_5-3	ADK	TRUE	1768	330	689	610	487
ADK_CCDS55716.1_ex3_10:76074446-76074469:+_5-1	ADK	TRUE	2379	239	740	622	291
ADK_CCDS55716.1_ex5_10:76158230-76158253:-_5-4	ADK	FALSE	1086	186	757	739	434
ADK_CCDS55716.1_ex5_10:76158278-76158301:+_5-5	ADK	FALSE	875	35	714	731	211
ADM_CCDS7801.1_ex1_11:10327555-10327578:+_5-3	ADM	FALSE	3556	1194	1837	2041	626
ADM_CCDS7801.1_ex2_11:10327892-10327915:-_5-5	ADM	FALSE	2775	691	2110	3013	715
ADM_CCDS7801.1_ex1_11:10327583-10327606:-_5-4	ADM	TRUE	4452	1103	1295	1684	683
ADM_CCDS7801.1_ex1_11:10327499-10327522:+_5-1	ADM	TRUE	3842	722	1286	1312	694
ADM_CCDS7801.1_ex1_11:10327542-10327565:-_5-2	ADM	FALSE	3377	300	1781	1732	781
ADM2_CCDS33682.1_ex1_22:50921151-50921174:+_5-5	ADM2	TRUE	937	115	625	500	191
ADM2_CCDS33682.1_ex1_22:50921103-50921126:-_5-4	ADM2	FALSE	2788	1304	2177	2017	626
ADM2_CCDS33682.1_ex1_22:50921047-50921070:-_5-2	ADM2	TRUE	3673	680	1953	1753	623
ADM2_CCDS33682.1_ex0_22:50920364-50920387:+_5-1	ADM2	FALSE	2973	133	1330	931	533
ADM2_CCDS33682.1_ex1_22:50921064-50921087:+_5-3	ADM2	FALSE	2902	879	2462	3160	640
ADM5_CCDS46146.1_ex1_19:50193425-50193448:-_5-3	ADM5	TRUE	1025	445	902	1121	409
ADM5_CCDS46146.1_ex1_19:50193407-50193430:-_5-2	ADM5	FALSE	3674	249	1640	1799	509
ADM5_CCDS46146.1_ex1_19:50193507-50193530:-_5-4	ADM5	FALSE	2030	970	1694	1725	619
ADM5_CCDS46146.1_ex1_19:50193563-50193586:+_5-5	ADM5	TRUE	3317	785	2645	2120	873
ADM5_CCDS46146.1_ex1_19:50193389-50193412:+_5-1	ADM5	FALSE	3184	608	1167	1221	654
ADNP_CCDS13433.1_ex0_20:49510441-49510464:+_5-3	ADNP	TRUE	4302	760	1399	1378	495
ADNP_CCDS13433.1_ex0_20:49510599-49510622:+_5-4	ADNP	TRUE	2388	550	1194	1121	452
ADNP_CCDS13433.1_ex0_20:49509755-49509778:+_5-1	ADNP	FALSE	699	36	172	183	113
ADNP_CCDS13433.1_ex0_20:49510830-49510853:+_5-5	ADNP	FALSE	3809	1077	1651	1363	725
ADNP_CCDS13433.1_ex0_20:49510108-49510131:-_5-2	ADNP	FALSE	1084	781	862	1340	426
ADNP2_CCDS32853.1_ex2_18:77893973-77893996:-_5-2	ADNP2	FALSE	465	103	120	218	201
ADNP2_CCDS32853.1_ex2_18:77893683-77893706:-_5-1	ADNP2	TRUE	1481	269	1772	1620	500
ADNP2_CCDS32853.1_ex2_18:77894469-77894492:+_5-4	ADNP2	FALSE	1831	1547	1492	1580	469
ADNP2_CCDS32853.1_ex2_18:77894424-77894447:-_5-3	ADNP2	FALSE	2263	723	888	1109	441
ADNP2_CCDS32853.1_ex2_18:77894775-77894798:+_5-5	ADNP2	TRUE	746	685	562	649	322
ADO_CCDS7266.2_ex0_10:64565001-64565024:-_5-2	ADO	TRUE	1661	395	745	920	439
ADO_CCDS7266.2_ex0_10:64565080-64565103:+_5-3	ADO	FALSE	1440	816	635	786	485
ADO_CCDS7266.2_ex0_10:64565215-64565238:+_5-5	ADO	FALSE	2641	421	1942	1914	537
ADO_CCDS7266.2_ex0_10:64564899-64564922:-_5-1	ADO	TRUE	4217	836	1037	1301	494
ADO_CCDS7266.2_ex0_10:64565113-64565136:+_5-4	ADO	FALSE	2989	658	1253	1209	448
ADORA1_CCDS1434.1_ex0_1:203098289-203098312:-_5-2	ADORA1	FALSE	967	529	536	530	371
ADORA1_CCDS1434.1_ex1_1:203134486-203134509:+_5-5	ADORA1	TRUE	2338	416	1486	1104	577
ADORA1_CCDS1434.1_ex1_1:203134397-203134420:+_5-4	ADORA1	FALSE	1309	531	964	1259	453
ADORA1_CCDS1434.1_ex0_1:203098161-203098184:+_5-1	ADORA1	FALSE	2070	864	650	778	320
ADORA1_CCDS1434.1_ex0_1:203098302-203098325:-_5-3	ADORA1	TRUE	2528	344	1397	1125	594
ADORA2A_CCDS13826.1_ex1_22:24836649-24836672:+_5-4	ADORA2A	FALSE	2898	427	1794	1742	647
ADORA2A_CCDS13826.1_ex1_22:24836555-24836578:+_5-3	ADORA2A	FALSE	2356	741	1619	1788	566
ADORA2A_CCDS13826.1_ex0_22:24829516-24829539:+_5-1	ADORA2A	TRUE	2768	1046	2345	1949	885
ADORA2A_CCDS13826.1_ex1_22:24836668-24836691:+_5-5	ADORA2A	FALSE	1451	134	1485	1325	401
ADORA2A_CCDS13826.1_ex0_22:24829565-24829588:-_5-2	ADORA2A	TRUE	3496	1313	1386	1204	631
ADORA2B_CCDS11173.1_ex0_17:15848854-15848877:-_5-2	ADORA2B	TRUE	3224	396	1838	1618	460
ADORA2B_CCDS11173.1_ex1_17:15878235-15878258:-_5-4	ADORA2B	FALSE	2804	323	890	743	372
ADORA2B_CCDS11173.1_ex1_17:15878303-15878326:+_5-5	ADORA2B	FALSE	2217	846	2050	2453	619
ADORA2B_CCDS11173.1_ex1_17:15878063-15878086:+_5-3	ADORA2B	TRUE	2699	261	1170	846	486
ADORA2B_CCDS11173.1_ex0_17:15848837-15848860:+_5-1	ADORA2B	FALSE	3027	616	1987	1328	581
ADORA3_CCDS838.1_ex5_1:112045807-112045830:-_12-11	ADORA3	FALSE	1670	238	527	688	297
ADORA3_CCDS839.1_ex0_1:112043167-112043190:-_12-9	ADORA3	FALSE	416	167	566	561	184
ADORA3_CCDS41369.1_ex3_1:112031595-112031618:-_12-6	ADORA3	FALSE	4576	840	1811	2216	594
ADORA3_CCDS41369.1_ex3_1:112031517-112031540:+_12-4	ADORA3	FALSE	1148	1155	879	776	315
ADORA3_CCDS839.1_ex0_1:112042939-112042962:+_12-7	ADORA3	FALSE	2513	588	877	977	495
ADORA3_CCDS41369.1_ex5_1:112106455-112106478:+_12-12	ADORA3	FALSE	1901	740	670	284	395
ADORA3_CCDS41369.1_ex3_1:112031542-112031565:-_12-5	ADORA3	FALSE	1228	326	435	344	264
ADORA3_CCDS41369.1_ex3_1:112031411-112031434:-_12-2	ADORA3	FALSE	2035	311	1509	1407	534
ADORA3_CCDS839.1_ex0_1:112043089-112043112:+_12-8	ADORA3	TRUE	1296	860	1493	1193	474
ADORA3_CCDS41369.1_ex3_1:112031373-112031396:-_12-1	ADORA3	TRUE	2495	551	2258	1646	671
ADORA3_CCDS838.1_ex5_1:112045753-112045776:-_12-10	ADORA3	FALSE	1916	267	1957	1702	421
ADORA3_CCDS41369.1_ex3_1:112031458-112031481:-_12-3	ADORA3	FALSE	2823	958	1436	1458	426
ADPGK_CCDS42057.1_ex6_15:73075831-73075854:+_5-4	ADPGK	TRUE	1061	245	858	963	494
ADPGK_CCDS42057.1_ex3_15:73052845-73052868:-_5-3	ADPGK	TRUE	1887	871	972	854	382
ADPGK_CCDS42057.1_ex2_15:73048702-73048725:+_5-1	ADPGK	FALSE	2882	705	1626	1584	535
ADPGK_CCDS42057.1_ex2_15:73048739-73048762:+_5-2	ADPGK	FALSE	3173	703	1121	1217	538
ADPGK_CCDS42057.1_ex6_15:73075854-73075877:+_5-5	ADPGK	FALSE	4078	266	2647	2540	702
ADPRH_CCDS2990.1_ex0_3:119301139-119301162:+_5-2	ADPRH	TRUE	2371	145	1338	876	464
ADPRH_CCDS2990.1_ex1_3:119305286-119305309:+_5-5	ADPRH	FALSE	1828	231	893	1076	461
ADPRH_CCDS2990.1_ex0_3:119301177-119301200:+_5-3	ADPRH	FALSE	2759	233	1286	1044	471
ADPRH_CCDS2990.1_ex1_3:119305236-119305259:-_5-4	ADPRH	FALSE	6393	501	1522	1565	523
[truncated: 99,087 more rows]
