# Supplementary material for: Minimal genome-wide human CRISPR-Cas9 library
Source: Genome Biol. 2021 Jan 21;22:40. doi: 10.1186/s13059-021-02268-4 (PMC7818936; doi:10.1186/s13059-021-02268-4)
Supplement: Supplementary file 9 — Additional file 9: Table S8. MinLibCas9 raw counts for three technical replicates of HT-29. [file 13059_2021_2268_MOESM9_ESM.xlsx]

## Sheet: Sheet1
sgRNA	HT29_c9M1R6	HT29_c9M1R5	HT29_c9M1R4	MHG_library_v1
1000001008.0	391	251	257	358
1000001011.0	35	70	55	680
1000003911.0	1056	1141	1308	1361
1000003921.0	784	1304	835	977
1000008643.0	1713	1950	1000	1667
1000012218.0	936	1103	787	1020
1000020556.0	1212	979	740	1127
1000022226.0	1042	995	800	1087
1000023977.0	1992	1494	1148	1752
1000024019.0	1720	1156	755	1277
1000037515.0	2072	1620	1742	2216
1000038712.0	1645	1291	1224	1502
1000045650.0	1693	1282	1354	1318
1000047108.0	1762	1515	1167	1260
1000060541.0	2130	1766	1640	2309
1000060566.0	4	67	51	19
1000062822.0	907	908	838	1334
1000062824.0	1370	1169	606	1414
1000070150.0	520	484	413	1332
1000070327.0	702	682	681	1087
1000071395.0	358	261	182	1127
1000072221.0	392	378	373	1001
1000077559.0	1198	1145	843	1256
1000077781.0	606	851	656	692
1000179711.0	1168	579	968	1232
1000209521.0	998	991	846	1109
1000217048.0	1530	1201	1268	1589
1000217934.0	1382	1073	1296	1211
1000226837.0	1189	1241	1149	1501
1000226959.0	1572	1371	1074	1785
1000231585.0	1403	1416	873	1468
1000231884.0	1329	930	921	1051
1000296596.0	1004	1109	817	1154
1000296613.0	1321	1160	1155	1147
1000310266.0	264	128	130	1276
1000311504.0	259	169	91	1223
1000316184.0	1339	1273	704	960
1000319001.0	960	954	1054	1401
1000334170.0	1531	1791	1114	1746
1000334509.0	972	1472	1265	1255
1000338479.0	1092	1001	976	1338
1000341498.0	1358	1058	1445	1490
1000350566.0	1333	1138	847	1213
1000350610.0	730	870	920	807
1000355866.0	1637	1386	920	1299
1000355869.0	1147	1375	1475	1529
1000357436.0	197	224	89	1814
1000357447.0	210	210	116	1159
1000358371.0	670	639	603	1259
1000358491.0	606	535	376	973
1000381336.0	1914	1442	1560	1335
1000382354.0	1552	1094	986	1732
1000452790.0	1951	1808	1683	2097
1000462931.0	1921	1513	1829	1422
1000474301.0	1760	1499	1473	1371
1000474517.0	661	706	451	853
1000488069.0	576	544	623	747
1000488778.0	1025	1022	1182	1444
1000504228.0	941	579	718	702
1000504326.0	1302	1028	1028	1302
1000617168.0	1817	1787	1280	1892
1000617315.0	1019	901	1267	1285
1000618780.0	1663	1307	855	1506
1000618784.0	1133	881	767	1027
1000619705.0	1329	856	436	1067
1000619885.0	903	849	712	1118
1000623660.0	1459	1031	859	1363
1000623680.0	870	788	851	718
1001025203.0	1542	1521	1556	1417
1001026194.0	1508	1092	942	1282
1001045909.0	1285	1257	1125	1224
1001050483.0	2078	1379	1622	1953
1001061611.0	233	136	134	591
1001061617.0	317	210	303	1065
1001065161.0	2217	2511	1386	2449
1001065256.0	1656	1263	1247	1420
1001068853.0	972	918	879	1204
1001069113.0	1426	1560	1728	1692
1001092713.0	1194	1027	1095	1351
1001095524.0	966	1177	1084	1443
1001187888.0	96	116	29	1004
1001187892.0	65	129	56	1391
1001198622.0	1313	1131	1026	1234
1001200553.0	1841	1757	1196	1383
1001218978.0	821	805	816	1502
1001219034.0	1336	1745	954	1865
1001246041.0	1117	1006	490	1123
1001246063.0	1390	1045	726	1096
1001262765.0	1736	890	1285	1259
1001262766.0	775	650	721	687
1001264860.0	1230	1319	774	1274
1001265066.0	1286	1110	1343	1203
1001279858.0	1167	967	767	844
1001280621.0	2018	1542	1525	1378
1001325641.0	1121	1323	1331	1669
1001325771.0	1236	1349	1517	1445
1001334913.0	1322	1299	1065	1528
1001336872.0	1973	1307	1255	2033
1001347316.0	1542	1205	886	1069
1001350107.0	1567	1038	1132	1526
1001381562.0	1183	1073	1062	1074
1001381605.0	1585	809	898	1448
1001392557.0	891	818	542	1248
1001392585.0	806	837	583	1041
1001399085.0	1850	1653	1801	1613
1001401520.0	1861	1780	1785	1302
1001446220.0	1613	1433	1163	1931
1001446657.0	1526	1048	1509	1245
1001457727.0	383	214	370	1226
1001459669.0	417	487	374	1375
1001481785.0	1364	708	566	1167
1001482259.0	2078	1415	1065	1479
1001496843.0	2135	1455	1582	1462
1001497592.0	1363	995	786	1129
1001500995.0	1550	1000	594	1380
1001501009.0	1172	1272	578	1201
1001516986.0	1517	1211	1323	1649
1001521157.0	1781	1573	1641	2102
1001561174.0	1255	1580	1516	2089
1001561230.0	888	815	780	1152
1001576794.0	1645	1186	1208	1298
1001576819.0	1096	870	1139	1419
1001595644.0	1544	1008	876	1267
1001600296.0	1081	1259	1377	1340
1001607028.0	1490	1462	1402	1599
1001607029.0	1706	1776	1601	1679
1001608883.0	1882	1158	1149	1629
1001613170.0	1648	1263	1232	1367
1001621598.0	1171	826	879	939
1001621619.0	1200	1468	1505	1293
1001627311.0	542	446	434	1100
1001627315.0	716	713	669	1313
1001639490.0	1135	1045	1155	1190
1001639525.0	645	577	373	534
1001652081.0	1720	1272	983	1376
1001652503.0	1926	1679	1516	1898
1001688342.0	1806	677	942	1184
1001688724.0	1666	1596	1386	1626
1001725138.0	1754	1342	1231	1734
1001725191.0	946	892	1188	720
1001734846.0	2055	1371	1253	1785
1001734870.0	1867	1808	1218	1724
1001742324.0	1684	1616	1205	1393
1001747682.0	2649	2323	1980	1770
1001823060.0	580	805	782	711
1001823105.0	1817	1339	1218	2048
1001902266.0	1527	1254	1457	1651
1001902308.0	1627	1456	1294	1453
1001910092.0	1830	1245	1309	1197
1001910182.0	1576	1054	954	1428
1001932537.0	1258	1130	1198	1584
1001932551.0	1928	1747	1813	1690
1001960712.0	1696	1426	1195	1417
1001960874.0	1700	1434	983	1167
1001972540.0	425	372	268	485
1001972558.0	1662	1030	1042	1727
1001988828.0	1447	1471	1048	1631
1001988832.0	1406	1093	868	1751
1002006477.0	1367	1583	1645	1894
1002015877.0	2094	1369	1281	1806
1002019080.0	1143	1148	839	1143
1002019357.0	1300	1473	1070	1104
1002021236.0	849	1007	863	1256
1002021478.0	1053	620	385	1140
1002024569.0	187	135	222	1596
1002024599.0	608	255	281	1923
1002024780.0	1049	1064	954	1359
1002024783.0	994	851	900	1520
1002026212.0	685	913	483	1103
1002029269.0	2163	1626	1446	1887
1002037816.0	1009	1275	1132	1571
1002038665.0	1359	1061	824	1374
1002043671.0	1907	1518	1328	1594
1002043970.0	1089	737	833	1127
1002052214.0	1244	1436	1107	1221
1002052318.0	1515	1298	911	1322
1002056182.0	889	705	823	807
1002056296.0	1108	952	646	1129
1002061062.0	1929	1625	1717	1929
1002061715.0	1782	1536	1519	1938
1002064000.0	1175	939	989	1092
1002064456.0	1258	1125	898	1021
1002065933.0	1712	1226	1784	1402
1002065968.0	1652	1465	1316	1615
1002102114.0	1919	1511	1053	1841
1002104621.0	1044	1049	1003	1450
1002107725.0	1879	1983	1484	1908
1002107965.0	1343	1331	1089	1771
1002116833.0	1152	946	914	1151
1002117064.0	1434	1374	906	1630
1002125637.0	1275	1229	1368	1274
1002125971.0	1289	1662	979	1457
1002132643.0	807	776	624	718
1002132991.0	1629	1149	1047	1738
1002148885.0	1279	1361	891	1582
1002148954.0	915	1011	645	1103
1002158772.0	1270	1580	1064	1467
1002158775.0	1117	1355	1058	1496
1002159027.0	67	79	18	1063
1002159181.0	135	97	109	940
1002159711.0	1325	708	705	1098
1002160194.0	2287	1703	1827	1719
1002166537.0	1503	1082	1212	1747
1002166587.0	1645	1131	1113	1166
1002169251.0	2111	1485	1102	1702
1002169406.0	1904	1252	1415	1974
1002173411.0	1251	889	1123	1175
1002173457.0	1388	1302	988	1525
1002175767.0	1023	874	873	1035
1002175792.0	1302	1309	1101	1317
1002176580.0	1558	1471	1399	1811
1002176650.0	1553	950	861	1366
1002181217.0	2549	1619	1900	2259
1002181677.0	1159	819	1004	1120
1002186015.0	505	361	479	482
1002186156.0	1274	942	868	1242
1002187341.0	1875	1472	885	1455
1002187389.0	656	909	480	988
1002193976.0	1093	1029	788	1128
1002194026.0	1462	1095	919	1692
1002196618.0	1549	1439	992	1716
1002196646.0	1871	1206	1641	1659
1002198864.0	120	128	87	1075
1002198919.0	181	131	111	806
1002202491.0	1675	1565	685	1461
1002202662.0	1195	1088	1015	1191
1002209890.0	776	1130	963	1007
1002209957.0	1814	1639	1507	1561
1002211920.0	1135	1479	1256	1638
1002211932.0	1664	1288	1188	1913
1002227742.0	1008	1236	896	1184
1002228041.0	1167	1475	1260	1401
1002260838.0	1396	992	1160	1565
1002261354.0	1364	1327	1085	1266
1002278942.0	1369	1567	896	1376
1002279023.0	1802	1458	1279	1510
1002282817.0	1341	894	1010	1552
1002282916.0	807	484	607	886
1002284548.0	817	637	536	1531
1002284551.0	795	697	696	1877
1002291730.0	1074	738	860	1444
1002291733.0	1370	1302	1314	1270
1002294839.0	1604	1491	988	1195
1002295913.0	1124	1327	758	1438
1002300501.0	1286	1117	845	1454
1002301085.0	1753	1728	1309	1366
1002354874.0	1122	1090	1085	1245
1002354882.0	1495	1196	987	1725
1002366115.0	1409	999	892	800
1002366175.0	2142	1572	1524	1796
1002387873.0	972	829	717	906
1002387919.0	1257	1370	1032	1428
1002393134.0	1501	1252	956	1303
1002393138.0	1124	1189	1298	1192
1002396924.0	891	518	870	622
1002396970.0	1938	1607	1536	1854
1002401080.0	1280	1455	1057	1356
1002401669.0	1554	1540	714	1351
1002406023.0	814	570	588	912
1002406043.0	715	806	550	648
1002411098.0	1050	935	938	989
1002411255.0	1650	1016	853	1736
1002442790.0	1468	932	760	1234
1002455500.0	1800	1286	1053	1574
1002490046.0	903	838	952	1056
1002493102.0	1050	924	749	944
1002496638.0	1007	937	922	1406
1002496861.0	1748	1523	1094	1212
1002500562.0	1385	1074	970	1255
1002500578.0	949	1078	1096	1227
1002505931.0	1170	920	830	1021
1002505942.0	1279	1570	1028	1352
1002509714.0	1236	1784	1025	1360
1002510849.0	1499	1488	1289	1405
1002516905.0	1140	908	789	1211
1002516970.0	1399	1297	826	1157
1002521629.0	1173	937	888	926
1002521663.0	1589	956	963	1689
1002522655.0	1668	1986	1633	2167
1002522951.0	1817	1316	1081	1527
1002527732.0	1604	1655	1139	1421
1002527738.0	1163	1283	1150	1303
1002530549.0	1665	1642	988	1733
1002530565.0	1836	1420	910	1565
1002538521.0	1205	1293	865	1367
1002538909.0	1017	1117	683	1529
1002559387.0	2154	1540	1232	1673
1002559408.0	1407	992	1354	1581
1002570371.0	1448	1530	1057	1260
1002570707.0	953	991	745	912
1002586044.0	867	1283	526	938
1002586070.0	1363	1142	1005	1218
1002595451.0	2052	1902	1750	1849
1002597897.0	1227	1629	894	1229
1002628386.0	543	392	498	627
1002629922.0	1102	1101	788	1345
1002632435.0	605	1009	594	1151
1002632448.0	2217	1783	1540	1920
1002638965.0	1736	1600	1136	2029
1002640854.0	679	757	540	1106
1002655077.0	1601	1524	1127	1154
1002655114.0	1531	1586	1251	1303
1002661251.0	1206	1024	511	1199
1002661349.0	947	853	708	1013
1002669104.0	941	798	955	892
1002669111.0	1290	929	860	1112
1002675486.0	946	560	685	764
1002675798.0	1698	1622	1794	1949
1002684048.0	1422	1227	1229	1655
1002684474.0	1179	858	1054	926
1002690952.0	1473	910	1239	1490
1002690965.0	2586	1890	1675	1792
1002701020.0	1373	972	868	1389
1002701042.0	1783	1254	1215	1383
1002705053.0	1289	1200	921	1359
1002705102.0	1934	2019	1497	1479
1002711751.0	1467	995	1273	1559
1002712417.0	854	749	650	635
1002715538.0	1426	1139	938	1220
1002715601.0	1334	1109	1132	1785
1002717825.0	597	281	291	1200
1002718454.0	292	283	333	1468
1002720780.0	1663	1148	1155	1009
1002720794.0	1443	1308	760	1383
1002778122.0	997	684	837	800
1002778391.0	1441	1339	1114	1282
1002808232.0	870	728	746	840
1002809913.0	1108	838	718	1865
1002813379.0	1969	1290	1046	1605
1002813437.0	2246	1717	1788	2051
1002888042.0	2710	2663	1855	2484
1002888096.0	2000	2087	2052	1521
1002897984.0	1645	1782	1467	1386
1002898130.0	904	1047	728	1079
1002927025.0	1402	1512	1369	1550
1002927121.0	1635	1298	1196	1372
1002979011.0	986	1201	993	1339
1002979018.0	1132	1161	1025	1198
1003041206.0	1346	1081	1045	1563
1003041560.0	1553	1363	969	1489
1003049321.0	1769	1522	1640	2004
1003049389.0	1139	1198	1036	948
1003057741.0	1259	1244	1004	1407
1003057951.0	877	1370	1056	982
1003064636.0	1443	1383	1395	1379
1003065381.0	1998	1272	1111	1326
1003072297.0	1126	962	943	903
1003072404.0	867	782	577	666
1003079777.0	2221	1821	1368	1425
1003080220.0	1398	1173	1323	1196
1003088125.0	1019	921	944	1112
1003091276.0	1200	1058	1283	1393
1003092881.0	2115	1692	1485	1521
1003093916.0	1481	1159	1144	1369
1003097544.0	1227	1448	881	1221
1003097699.0	2693	1811	1633	2167
1003107197.0	1613	1048	1396	1600
1003107203.0	1923	1709	1398	1614
1003112832.0	523	505	342	2017
1003112845.0	428	161	218	814
1003117033.0	1926	1830	1164	1662
1003118299.0	1732	1586	1468	2045
1003175719.0	1763	1616	1245	1654
1003175723.0	1510	1227	1117	1464
1003188079.0	1608	1449	1141	1394
1003188119.0	2585	1865	2030	2106
1003206957.0	733	520	626	1036
1003208087.0	563	889	309	1596
1003211294.0	2221	1548	1146	1461
1003211297.0	1473	1488	1357	1286
1003214753.0	934	1247	1158	1356
1003214756.0	1540	2017	1415	1405
1003217753.0	1323	1915	1295	1239
1003218079.0	917	746	917	948
1003301958.0	2071	1580	1423	1662
1003301996.0	1350	1141	822	1116
1003314729.0	800	918	518	1784
1003314971.0	500	374	403	1368
1003325222.0	2033	1197	960	1234
1003325252.0	1409	1326	1321	1430
1003340587.0	754	594	476	1445
1003340595.0	605	1025	614	1376
1003355806.0	1361	790	1216	1475
1003355824.0	1917	955	811	1849
1003426043.0	1182	1350	1018	1144
1003426633.0	1412	888	1044	1007
1003450293.0	1625	1266	1187	1463
1003454260.0	1384	1110	1234	1279
1003487050.0	2036	1867	1440	2036
1003491480.0	1050	1037	745	1014
1003562082.0	1536	1528	1479	1756
1003566726.0	1230	944	769	974
1003576504.0	1723	1393	1390	1341
1003576729.0	890	597	681	1030
1003584368.0	906	804	537	979
1003584373.0	1413	1132	1062	1031
1003587088.0	433	243	129	1602
1003587375.0	196	161	211	527
1003605636.0	1157	1307	1376	1263
1003607440.0	959	710	687	1138
1003608827.0	418	329	309	1208
1003609332.0	1327	1035	1057	1422
1003624124.0	770	1029	734	1071
1003624165.0	1222	981	979	1085
1003643051.0	788	643	670	702
1003644024.0	1189	1639	1272	1609
1003656509.0	980	1251	1120	975
1003658785.0	1929	1600	1551	1525
1003664457.0	1360	1036	1079	1319
1003664998.0	2048	2019	1145	1890
1003697744.0	1579	926	1178	1201
1003697748.0	1292	1093	938	869
1003871477.0	1018	965	732	956
1003871817.0	1533	1174	1275	1350
1003890181.0	1015	965	811	1053
1003893656.0	1107	921	940	950
1003904502.0	1366	1463	1431	1464
1003904516.0	1634	1321	1129	1348
1003905671.0	603	585	563	1204
1003906278.0	539	451	437	1452
1003908761.0	1756	1505	1440	1626
1003909287.0	1728	1711	1323	1540
1003911961.0	1454	1312	1713	1312
1003911969.0	1647	1394	1068	1381
1003917612.0	1010	958	727	870
1003917782.0	1096	960	744	858
1003925710.0	1259	885	798	910
1003925921.0	1695	1326	1572	1436
1003927850.0	1751	1512	1090	1279
1003929236.0	923	704	379	836
1003938489.0	1346	995	1383	1524
1003938490.0	1538	744	1501	1375
1003949502.0	840	1049	557	783
1003949535.0	2100	1790	1366	1174
1003952921.0	1099	643	810	888
1003952925.0	1065	1036	921	1109
1003961526.0	1520	1164	1118	1261
1003961543.0	2125	1849	1270	1576
1003998227.0	1443	1225	975	988
1003998233.0	1119	983	1054	978
1004019730.0	1462	1247	910	1173
1004019930.0	1567	1750	812	1696
1004054541.0	1512	1702	1151	1458
1004054601.0	1433	1093	1033	1539
1004070446.0	1573	1432	719	1286
1004070643.0	1258	991	839	1117
1004114079.0	611	917	795	926
1004160213.0	1551	1471	1157	1502
1004173773.0	1015	993	676	1075
1004173787.0	1744	1491	1038	1696
1004179033.0	1204	1302	1290	1389
1004193739.0	1731	1450	1186	1393
1004206993.0	1348	1160	754	1265
1004207011.0	1201	946	952	1087
1004208653.0	800	1288	1033	1779
1004208692.0	557	666	570	950
1004216684.0	1328	962	1004	1333
1004216712.0	2242	1907	1679	1787
1004228931.0	1661	1521	1428	1716
1004229005.0	801	949	930	1157
1004246088.0	2182	1648	1479	1703
1004246102.0	1359	947	758	1093
1004262197.0	1704	1078	1149	1469
1004263783.0	1122	930	711	789
1004424252.0	1280	1050	1406	1667
1004424260.0	1125	931	763	823
1004437972.0	1489	1013	1096	1222
1004438890.0	1432	879	902	2022
1004492684.0	1471	916	833	1297
1004493699.0	1216	995	804	1160
1004506415.0	1216	1441	815	1453
1004506980.0	1412	1005	643	990
1004516673.0	1927	2074	1271	1828
1004516905.0	1842	1516	1206	1480
1004598113.0	1411	1221	1175	1432
1004598942.0	1279	1419	1039	1407
1004615536.0	1009	949	711	879
1004615541.0	976	887	1031	840
1004631061.0	765	613	835	744
1004640159.0	2189	1514	1558	1525
1004650183.0	1007	1094	929	1088
1004650306.0	1617	1603	1160	1453
1004658511.0	853	859	609	1367
1004658517.0	1316	577	668	1728
1004674789.0	1780	1356	1119	1316
1004690183.0	1615	1428	1142	1512
1004705698.0	1714	1348	1223	1454
1004705707.0	1478	1631	871	1279
1004707589.0	1161	1489	872	1265
1004708162.0	1129	1151	840	1203
1004711141.0	1135	1102	892	908
1004712525.0	1872	1357	1187	1408
1004719575.0	1587	1171	900	1296
1004720363.0	678	616	866	720
1004738008.0	2121	2014	1117	1968
1004739105.0	1387	1799	1294	1617
1004864291.0	1259	1104	1033	1469
1004864299.0	875	873	780	785
1004895535.0	941	565	514	569
1004896443.0	1109	1212	944	1519
1004924016.0	616	941	799	1165
1004924023.0	1006	1486	779	1459
1004940219.0	1150	1159	1236	1142
1004957068.0	1521	1052	703	1044
1005040231.0	2598	2468	1648	2252
1005040329.0	2253	1808	1831	1454
1005111820.0	1262	1322	913	1325
1005111993.0	1322	903	706	944
1005135886.0	1756	2318	1733	1697
1005135987.0	1332	1779	1233	1713
1005269225.0	1509	1097	1078	1570
1005269229.0	1938	1223	1356	1647
1005288702.0	1463	1080	1108	1387
1005288713.0	820	1142	849	1019
1005288752.0	1618	1662	1029	1658
1005288763.0	1521	1736	1069	1420
1005293712.0	1504	1204	1384	1490
1005293722.0	1992	2056	987	1750
1005301195.0	1512	1094	1136	1713
1005301961.0	1773	1396	1375	1556
1005304777.0	1931	972	1203	1359
1005304797.0	2025	1330	1228	1431
1005313659.0	2095	1615	1462	1707
1005314982.0	1231	1403	1358	1332
1005320931.0	1179	1064	1158	1139
1005322203.0	2063	1348	1309	1563
1005325646.0	1414	1429	934	1364
1005325652.0	1358	1561	1214	1624
1005327401.0	1054	1047	659	734
1005327407.0	698	919	963	837
1005334573.0	630	459	456	608
1005334584.0	1128	765	1026	957
1005336064.0	1579	1344	1397	1436
1005336065.0	1249	647	795	1161
1005341737.0	1751	1345	1094	1085
1005344148.0	1466	1539	1364	1479
1005404529.0	1407	2029	1079	1438
1005408323.0	1202	837	1197	1262
1005422071.0	1637	1477	999	1424
1005422305.0	465	398	358	508
1005428218.0	1695	1817	1282	1822
1005428223.0	822	1230	932	1128
1005428299.0	1532	1272	952	1279
1005428304.0	1220	944	1044	1177
1005432098.0	1875	1411	1165	1416
1005432234.0	1439	853	928	1273
1005436022.0	1062	716	856	975
1005436671.0	1359	1286	1332	1657
1005439842.0	1136	648	805	854
1005440503.0	1932	691	1175	1209
1005445803.0	1304	1188	812	1268
1005445995.0	1732	1655	1114	1340
1005450441.0	1829	1515	1380	1676
1005450443.0	2486	2318	1860	2358
1005455661.0	801	730	737	887
1005455678.0	881	956	497	608
1005455984.0	1350	938	943	1433
1005456015.0	1255	928	780	956
1005456181.0	934	896	990	904
1005456196.0	1764	1259	818	1410
1005456718.0	1145	854	1087	1374
1005456728.0	635	568	525	599
1005457136.0	1322	1205	1196	1381
1005457145.0	1309	1489	1073	1560
1005457289.0	1408	1068	1047	1220
1005457307.0	1044	713	712	1442
1005458340.0	1365	886	942	936
1005458363.0	1776	1733	1282	1748
1005458577.0	1200	824	791	1582
1005458585.0	1580	1201	844	1539
1005459665.0	1648	908	1072	1361
1005459675.0	1288	1626	1127	1453
1005463621.0	1714	1226	1114	1690
1005463647.0	1273	1058	1321	1286
1005464970.0	978	939	907	1104
1005464972.0	1261	743	1398	1455
1005465383.0	1429	1138	674	1050
1005465403.0	1194	1151	1047	967
1005466774.0	1049	1339	988	1110
1005466803.0	949	1413	769	1141
1005466863.0	1031	1131	1128	1202
1005466909.0	1077	803	630	1356
1005470293.0	1739	1736	1195	1575
1005470313.0	1794	1988	1735	2101
1005470533.0	1416	1254	683	1479
1005470544.0	2205	1758	2206	2283
1005473374.0	0	29	0	2078
1005473415.0	924	1015	830	854
1005473920.0	1080	987	763	1137
1005473923.0	1011	963	810	1668
1005474785.0	1469	1232	1090	1280
1005474799.0	1168	1178	1310	1211
1005475009.0	1277	965	896	1333
1005475017.0	2553	1566	1265	2026
1005475047.0	984	766	578	1496
1005475056.0	2037	1564	1579	2466
1005475594.0	1295	1117	1010	1395
1005475614.0	1932	1434	1028	1784
1005476874.0	66	123	51	1941
1005476878.0	1370	1351	1043	1335
1005476936.0	1620	1265	1227	1746
1005476942.0	543	500	431	1168
1005477765.0	1228	876	960	1191
1005477779.0	1492	1108	1336	1513
1005478762.0	1445	1019	850	1107
1005478782.0	2246	1539	1240	1674
1005479330.0	1603	1709	1383	1506
1005479335.0	1475	1303	1493	1584
1005480006.0	1214	1313	1225	1778
1005480020.0	1318	1282	806	1115
1005480481.0	1751	1449	1213	1485
1005480482.0	1335	1236	852	1512
1005480607.0	988	1136	872	1165
1005480616.0	254	172	215	1724
1005482855.0	1494	1482	1178	1864
1005482863.0	1531	1343	1217	1697
1005483077.0	2236	1460	998	1718
1005483081.0	1613	1487	1313	1582
1005484319.0	1016	795	786	726
1005484330.0	1671	1810	1027	1249
1005493704.0	1233	1483	1583	1558
1005493744.0	2072	1788	1932	1744
1005495635.0	2262	1850	1603	2063
1005495933.0	1350	1036	682	1394
1005498477.0	1477	1162	1247	1375
1005498484.0	1727	1529	1408	1588
1005502949.0	1703	1804	1534	1942
1005503696.0	1991	1510	1202	1598
1005504748.0	1124	866	837	925
1005505162.0	2303	2103	1420	1962
1005509753.0	1121	1358	1432	1507
1005509758.0	945	1007	688	754
1005514945.0	1620	1515	1155	1069
1005514950.0	829	643	808	1483
1005520537.0	514	367	368	1763
1005520544.0	402	258	288	1753
1005525022.0	697	759	727	979
1005569646.0	447	639	271	1439
1005569653.0	898	886	455	1101
1005569734.0	827	941	653	1453
1005569750.0	2111	1559	1625	2146
1005570353.0	671	872	593	1089
1005570366.0	1416	1544	1461	1817
1005571110.0	2126	2065	1727	2125
1005571190.0	1318	1074	790	1380
1005571201.0	1029	1266	1044	997
1005582990.0	1636	988	933	1626
1005583150.0	611	823	500	734
1005589675.0	1713	1654	1305	1340
1005589829.0	1655	1546	912	1246
1005598311.0	686	621	581	796
1005598353.0	1816	1753	1660	1780
1005603969.0	1860	1527	1629	1804
1005604030.0	842	869	837	796
1005642246.0	655	686	706	784
1005642295.0	105	39	26	1553
1005642346.0	592	827	378	1901
1005642383.0	538	420	635	1542
1005642540.0	800	866	668	874
1005642543.0	907	801	783	936
1005642978.0	70	71	92	144
1005643002.0	444	415	594	1444
1005643041.0	0	0	0	0
1005643090.0	2106	2122	1841	2197
1005643982.0	820	757	497	1527
1005644001.0	742	844	724	1337
1005645204.0	813	810	699	1235
1005645209.0	725	634	438	1809
1005645894.0	99	153	88	1431
1005645901.0	58	41	52	157
1005645956.0	1433	1168	1276	1445
1005646020.0	1372	793	822	1241
1005648528.0	1407	1476	1676	1453
1005648558.0	106	107	119	633
1005648769.0	1114	1301	1062	1276
1005648803.0	1956	1447	1703	1811
1005649321.0	1091	751	918	1077
1005649325.0	707	567	791	862
1005649451.0	2150	1756	1453	1713
1005649464.0	2434	1942	1418	2040
1005651646.0	785	873	686	1153
1005651673.0	654	459	411	1672
1005651973.0	1355	1469	1005	1311
1005651974.0	1586	851	1100	1354
1005652034.0	1017	890	637	986
1005652035.0	1010	669	788	1116
1005653832.0	1011	987	895	901
1005653842.0	1539	1838	1051	1444
1005657567.0	1637	947	864	1294
1005657601.0	1154	1105	687	995
1005668956.0	946	727	1039	1064
1005668986.0	654	740	482	815
1005672966.0	1636	1641	1296	1700
1005672981.0	1469	1124	1065	1353
1005675321.0	1373	1270	1292	1214
1005675423.0	1518	1084	1200	1147
1005683221.0	1717	1652	1392	1671
1005683226.0	2008	1429	1148	1361
1005685499.0	1186	1240	1054	1167
1005685751.0	1933	1755	1687	2566
1005686686.0	1896	1705	1789	1878
1005686693.0	1894	2209	1520	1846
1005687815.0	1700	1488	1068	1381
1005688246.0	831	1082	728	752
1005689210.0	941	965	625	985
1005690119.0	1726	1153	1330	1666
1005693143.0	1132	1214	848	588
1005693482.0	1076	887	865	998
1005697261.0	1558	1471	1459	1367
1005697334.0	1283	869	1138	875
1005700021.0	2053	1741	1389	1624
1005700045.0	2049	1600	1370	1594
1005704155.0	673	555	806	657
1005704204.0	877	532	707	779
1005711823.0	1448	1726	1216	1346
1005711828.0	2087	1324	1514	1430
1005713972.0	1797	963	873	1270
1005713977.0	878	672	696	694
1005718345.0	1917	1220	1077	1466
1005718392.0	1063	1553	809	1016
1005755639.0	1008	1121	704	1184
1005755657.0	1123	1180	1384	1414
1005764324.0	1146	605	499	817
1005764326.0	1296	1509	933	1410
1005768886.0	1220	1472	957	1112
1005768888.0	1067	1117	966	940
1005772406.0	1166	1222	1035	963
1005772413.0	1377	1449	957	1305
1005774180.0	1395	1435	1050	1309
1005774220.0	2109	1714	1447	1724
1005779459.0	2918	2690	2340	2895
1005779472.0	1998	1575	1706	1620
1005791467.0	1415	1262	968	1112
1005791495.0	1410	1246	941	1072
1005795432.0	1527	1477	1489	1444
1005795443.0	768	729	524	796
1005796997.0	1258	1133	938	1329
1005797014.0	2617	2052	1757	1860
1005798794.0	1673	1036	1194	1214
1005798807.0	1386	1684	1169	1398
1005801247.0	1716	1170	1569	1394
1005801259.0	1303	1365	728	654
1005802390.0	1427	1655	933	1715
1005802425.0	1176	1148	994	1208
1005804514.0	1963	1949	1271	1677
1005804542.0	1888	1672	1409	1473
1005807386.0	1812	1552	1270	1714
1005807399.0	1583	1117	1104	1189
1005816372.0	1026	1121	1028	1064
1005816394.0	2117	2079	1684	1659
1005819722.0	1641	1169	979	1041
1005819727.0	1086	1068	679	1148
1005824312.0	1334	1175	1142	1325
1005825047.0	1423	1450	866	1671
1005829549.0	1363	1398	977	1529
1005830570.0	901	1098	629	736
1005831353.0	1617	1621	996	1492
1005831367.0	1143	1284	908	1245
1005838260.0	1171	1455	1005	1134
1005838365.0	1884	1152	953	1416
1005851777.0	2260	2325	1463	2140
1005852073.0	1843	1269	1239	1440
1005866732.0	2353	1542	1663	1399
1005866848.0	1516	1303	906	1946
1005881105.0	633	462	436	1228
1005881106.0	458	382	418	1210
1005881910.0	158	93	78	778
1005881986.0	272	197	130	800
1005883226.0	1276	1464	1467	1723
1005883254.0	2407	1451	1233	1780
1005887829.0	1124	903	614	945
1005888090.0	1465	1121	1004	1228
1005890961.0	1507	1163	1128	1619
1005890966.0	1519	906	1341	1322
1005893430.0	1437	1235	1153	1698
1005893699.0	1205	773	902	904
1005894170.0	1432	1356	1504	1684
1005894193.0	1063	1521	829	1116
1005897343.0	759	886	1096	1027
1005898695.0	1346	1212	1280	1177
1005913320.0	1485	1239	1076	1051
1005913334.0	2204	1865	1739	1812
1005915218.0	606	451	392	1079
1005915255.0	414	400	395	1418
1005931741.0	1847	1631	1466	1907
1005931765.0	976	756	825	897
1005940140.0	1335	748	1085	1196
1005940295.0	2155	1624	1405	1950
1005940728.0	999	700	822	870
1005941243.0	811	785	859	895
1005944159.0	212	163	151	1299
1005944311.0	88	109	80	1452
1005947408.0	493	605	458	1660
1005947747.0	665	495	325	1198
1005949353.0	1405	972	657	1547
1005949724.0	1174	890	782	1233
1005950465.0	1295	996	930	1104
1005952496.0	1798	1310	1274	1838
1005953383.0	1947	1402	569	1621
1005953441.0	1558	1401	1022	1718
1005956142.0	156	64	52	652
1005956311.0	150	48	136	1077
1005959417.0	1577	1698	1342	1365
1005959525.0	1159	1282	1192	1313
1005960570.0	1378	1036	957	1158
1005960680.0	973	1028	769	1435
1005963813.0	859	282	746	922
1005963862.0	1069	1213	1140	1762
1005965339.0	1123	810	872	1426
1005965443.0	771	925	724	1631
1005967988.0	1694	1409	1575	1541
1005968053.0	1486	1043	1275	1307
1005968665.0	1690	1799	1333	1530
1005968689.0	1704	1243	1117	1706
1005988508.0	1100	814	784	1308
1005989114.0	1838	1370	1082	1434
1005992135.0	273	358	186	1430
1005992340.0	801	737	404	1420
1005993368.0	636	497	500	1344
1005993881.0	684	732	412	1081
1005995979.0	1480	1033	1132	1274
1005996037.0	1362	1251	989	1207
1005998718.0	1364	1016	964	1170
1005998723.0	2295	1942	1389	1614
1006003376.0	1390	1293	683	1268
1006003664.0	1634	1115	765	1106
1006008865.0	1498	1378	708	1090
1006008963.0	1218	922	1084	922
1006019901.0	1191	1180	982	1077
1006019980.0	1590	1754	1356	1948
1006020890.0	2561	1844	1546	1953
1006020900.0	1251	1276	1226	1517
1006024393.0	1370	1528	869	1316
1006024401.0	2345	1813	1599	1763
1006024537.0	1382	876	984	1513
1006024543.0	1468	1221	1416	1434
1006027219.0	1004	966	691	1099
1006027462.0	1842	1456	1193	1594
1006028037.0	1677	1951	1275	1576
1006028411.0	2042	1435	1136	1634
1006029014.0	837	776	808	737
1006029696.0	2118	1482	1456	1975
1006043207.0	1712	1534	1577	1356
1006043229.0	2213	1868	1232	1832
1006052694.0	2535	1461	1284	1795
1006052697.0	2402	2312	1686	1564
1006059630.0	1243	772	770	814
1006059745.0	831	989	633	1038
1006072117.0	1249	835	824	1471
1006072237.0	1533	1207	946	2139
1006075375.0	934	1114	850	1083
1006075505.0	1022	739	1054	1140
1006076835.0	171	132	107	1345
1006077064.0	322	214	275	1655
1006077797.0	1397	1209	908	1350
1006077901.0	1732	1599	1572	1652
1006078281.0	1466	915	979	1390
1006079587.0	1012	665	580	843
1006082052.0	1225	1384	1252	1450
1006082081.0	792	725	754	1385
1006082730.0	1277	1520	1082	1509
1006082793.0	2055	1295	1387	1770
1006083562.0	1393	1356	1100	1816
1006083815.0	1439	1492	1113	1640
1006084723.0	1397	1104	833	1465
1006084882.0	1181	583	1076	1277
1006085135.0	1374	1235	1296	1878
1006085168.0	2152	1629	1511	1827
1006088927.0	1595	1305	1095	1655
1006088938.0	1118	743	648	1064
1006090438.0	1147	1114	771	1230
1006091304.0	550	1068	682	1151
1006094207.0	1102	1279	820	1070
1006094813.0	1286	987	1409	1247
1006095887.0	935	1002	626	1269
1006096008.0	1617	1433	1147	1288
1006096480.0	1180	917	772	1232
1006096496.0	1847	1624	1186	1403
1006097291.0	799	747	497	677
1006097313.0	1424	1027	1347	1612
1006098156.0	469	329	420	1184
1006098194.0	501	315	462	1456
1006098649.0	1346	1412	902	1232
1006098651.0	2101	2030	1408	1594
1006099742.0	1342	1067	650	1074
1006099919.0	1299	1237	887	1434
1006102271.0	1513	1152	1539	1496
1006102897.0	977	719	545	976
1006104337.0	861	1112	756	757
1006104426.0	2054	1239	1336	1802
1006105791.0	1525	1697	1330	1421
1006106060.0	2300	1954	1260	2107
1006106355.0	1510	1175	1608	1618
1006106510.0	1444	1143	814	1561
1006107157.0	921	1372	1126	1170
1006107182.0	1070	1217	1231	1217
1006108094.0	1886	1000	1070	1020
1006108157.0	1422	1358	932	1422
1006108992.0	955	1203	915	1035
1006109022.0	1762	1100	1631	1087
1006111011.0	1227	1393	808	1516
1006112040.0	1803	1672	883	1651
1006113619.0	1760	1464	1136	1734
1006113730.0	895	921	747	889
1006115601.0	2348	2172	1500	2085
1006115923.0	1868	1277	1151	1610
1006119040.0	91	42	116	794
1006119330.0	67	64	43	1408
1006120039.0	157	164	120	1979
1006121033.0	83	48	164	1810
1006121646.0	1803	1457	1203	1862
1006121736.0	1189	923	842	1122
1006122820.0	1774	981	1218	1674
1006122821.0	1688	1220	1409	1611
1006124345.0	1615	1262	937	1452
1006124683.0	2180	1555	1084	1376
1006125828.0	1783	1561	1469	1272
1006126124.0	972	466	592	962
1006129571.0	1403	1078	798	1203
1006129710.0	1448	1486	1428	1749
1006131229.0	1385	1253	1033	1255
1006131296.0	1644	1745	1448	1892
1006134698.0	1012	976	1015	1433
1006135345.0	1482	1172	875	1407
1006136731.0	1425	1478	1203	1405
1006136870.0	414	319	369	1810
1006141783.0	1257	1239	935	1398
1006142322.0	1906	1214	807	1719
1006143928.0	2076	2260	1413	2254
1006143953.0	1659	1225	1304	1586
1006145132.0	1413	1045	616	1261
1006145485.0	773	994	959	1345
1006146481.0	925	1190	874	1149
1006146779.0	1393	977	1084	1490
1006148081.0	1285	949	1026	1746
1006148178.0	1101	721	786	992
1006148289.0	1433	1409	1289	1498
1006148309.0	2249	1809	1907	2073
1006152307.0	1304	1028	902	1101
1006152308.0	2099	2241	1479	1511
1006158541.0	1450	1419	1691	1848
1006158612.0	1804	1487	1448	1420
1006160693.0	1205	901	1043	1206
1006160831.0	1184	1396	1412	1444
1006161819.0	2544	1677	2252	2259
1006161831.0	1068	902	1000	1174
1006175656.0	1022	1100	1286	1384
1006176738.0	1764	1742	1396	1717
1006177200.0	661	579	407	1566
1006177205.0	411	373	438	1241
1006180174.0	1325	897	957	1501
1006180366.0	506	370	576	481
1006181504.0	1357	1474	1133	1343
1006181506.0	1003	999	583	926
1006183254.0	1711	1636	1159	1488
1006183290.0	1823	2056	1463	1603
1006184184.0	1307	823	790	1234
1006184242.0	1705	1261	810	1727
1006185369.0	2040	1676	1106	1801
1006185529.0	1184	1135	793	1221
1006186344.0	2143	1860	1821	2235
1006186391.0	1147	1176	869	1121
1006187143.0	1045	1355	1128	1278
1006187146.0	1656	1248	1013	1764
1006188080.0	403	529	355	561
1006188094.0	633	602	510	528
1006193031.0	1099	1013	715	1061
1006193077.0	1532	1183	907	1184
1006203970.0	1180	1176	1008	1071
1006205276.0	1274	1121	1221	1365
1006211175.0	945	1269	1150	1571
1006211919.0	982	1116	1094	1303
1006215899.0	1783	1395	890	1598
1006216013.0	1077	1299	964	954
1006223875.0	1121	1094	1092	722
1006224131.0	1141	1240	966	1002
1006230451.0	1290	1053	953	1094
1006230720.0	1336	1037	1014	984
1006236876.0	1696	1093	1268	1422
1006236949.0	1111	1466	1240	1426
1006239132.0	1855	1543	1211	1251
1006239488.0	1411	1309	1041	1206
1006246886.0	1445	1456	1170	1368
1006246945.0	1528	927	890	1001
1006248595.0	3160	2389	2011	2367
1006248628.0	1449	1032	945	1150
1006254066.0	2046	1786	1147	1597
1006254070.0	819	715	949	812
1006256273.0	1498	1081	1239	1370
1006256294.0	1742	1399	1570	1754
1006257433.0	1551	1258	1242	1895
1006257445.0	1087	945	1039	975
1006259018.0	916	838	786	813
1006259109.0	990	1237	898	1227
1006259539.0	1422	1317	1189	1317
1006259664.0	1374	1260	1365	1594
1006267494.0	1193	728	978	1396
1006267678.0	1283	1809	1166	1214
1006269036.0	1599	1724	731	1493
1006269040.0	969	583	855	993
1006272675.0	1354	1082	1141	1256
1006272933.0	2352	1943	1739	2521
1006276262.0	1262	978	774	1043
1006276420.0	1398	1213	1385	1418
1006282827.0	1067	955	646	1119
1006282952.0	1766	1239	1082	1786
1006284198.0	2345	1247	1867	1784
1006284232.0	1522	1238	1675	1504
1006300091.0	1298	1333	1298	1579
1006300097.0	1836	1563	1745	1680
1006301920.0	1744	1639	1052	1433
1006301940.0	1794	1872	1129	1356
1006302653.0	87	104	36	972
1006302748.0	218	97	169	1004
1006303222.0	1104	897	855	1125
1006303230.0	1947	1154	1680	1797
1006304484.0	1297	1672	1370	1802
1006304519.0	1494	1072	952	1589
1006312164.0	611	565	374	1510
1006312256.0	656	447	430	949
1006312792.0	142	220	256	1459
1006313200.0	128	78	79	1744
1006313528.0	935	965	527	1574
1006313573.0	2148	1592	1475	2107
1006315240.0	246	234	267	1901
1006315299.0	317	413	256	1194
1006315694.0	224	178	294	621
1006315727.0	207	161	94	1101
1006316785.0	1802	1675	1264	1504
1006316888.0	1861	1065	1169	1405
1006318514.0	1569	1246	988	1181
1006318579.0	1511	1431	1366	1490
1006320352.0	2521	1369	1589	2317
1006320474.0	1077	967	752	1068
1006321266.0	1462	1164	766	1363
1006321274.0	1123	1063	1108	991
1006332750.0	1080	1012	834	1127
1006332881.0	1480	1353	986	1052
1006334325.0	1596	1239	920	1291
1006334489.0	555	616	565	1113
1006335310.0	1264	1201	912	1234
1006335319.0	985	959	861	1082
1006336451.0	1596	1293	1160	1128
1006338296.0	1515	1442	1064	1609
1006342723.0	1313	1254	693	947
1006342739.0	969	588	760	974
1006358447.0	2074	1517	1214	1708
1006358745.0	1632	1236	1394	1702
1006375705.0	1586	1577	1371	1636
1006376735.0	1250	1041	1069	1716
1006381485.0	896	804	984	1049
1006381608.0	1459	1338	932	1676
1006385426.0	1019	1045	1514	1239
1006386768.0	717	621	511	870
1006394314.0	450	526	279	1359
1006394508.0	983	716	966	1581
1006397933.0	1664	1232	1002	1266
1006398250.0	2212	1553	1470	1693
1006438761.0	1415	1282	1157	1373
1006438791.0	2255	1675	1682	2293
1006474276.0	2045	1455	1429	1717
1006474277.0	1125	1176	1010	1596
1006474782.0	1506	1286	1177	1598
1006474829.0	1210	846	800	1309
1006481186.0	1502	1278	1009	1428
1006491516.0	1333	1304	1812	1364
1006496095.0	187	105	40	1448
1006496149.0	131	215	76	1326
1006512179.0	1711	1506	1387	2050
1006512184.0	2158	1494	1297	1596
1006515042.0	1264	1419	1258	1282
1006515619.0	994	1289	1213	1390
1006531085.0	724	605	653	594
1006535572.0	1670	1116	972	1356
1006543298.0	55	75	6	1052
1006545022.0	726	557	498	1143
1006554807.0	1855	1293	930	1611
1006554863.0	749	507	519	827
1006557488.0	653	526	437	559
1006557736.0	2044	1122	1353	1436
1006568642.0	1157	858	833	1363
1006569481.0	2006	2022	1227	1769
1006586878.0	1024	918	998	1165
1006587068.0	1077	947	1035	1070
1006601230.0	1531	1093	819	1635
1006603382.0	863	814	749	1153
1006610243.0	864	752	925	616
1006610259.0	1615	1324	559	1090
1006613619.0	1590	895	906	1193
1006614598.0	1193	1235	820	1359
1006629950.0	1242	1623	1417	1535
1006630030.0	1563	1469	1233	1591
1006634983.0	867	741	692	900
1006635099.0	884	1571	823	1767
1006637155.0	79	98	115	1575
1006637164.0	20	53	31	1312
1006638643.0	1309	981	815	1224
1006638823.0	1227	974	829	1230
1006644980.0	2031	1443	1340	1646
1006645543.0	1190	1190	1193	1360
1006656406.0	1697	1120	1002	1318
1006658661.0	945	759	504	885
1006672491.0	1079	921	843	947
1006672564.0	1747	1162	737	1450
1006678005.0	1460	1043	1106	1400
1006678010.0	1770	1309	1555	1660
1006679479.0	1421	1188	927	1362
1006679488.0	1111	962	914	981
1006680814.0	1591	996	964	1161
1006680821.0	2257	1973	1884	2188
1006682312.0	2540	1273	1556	2274
1006683612.0	1564	1563	1058	1472
1006689774.0	1565	1142	716	1562
1006691261.0	1752	1422	1184	1379
1006701241.0	1988	1134	950	1912
1006703647.0	638	732	381	463
1006709384.0	1174	1189	845	1290
1006711506.0	905	1082	763	1162
1006717834.0	1036	1146	959	1275
1006718080.0	1276	1160	957	1322
1006726290.0	1768	1408	1637	1853
1006726760.0	1778	1376	1079	1541
1006739030.0	2127	1470	1571	1590
1006739229.0	1506	1568	1126	1672
1006743961.0	687	702	640	655
1006744207.0	1786	1617	847	1381
1006749663.0	2017	1190	1085	1334
1006750438.0	1127	1157	1153	1276
1006754205.0	1607	1490	1331	1295
1006754209.0	1394	1094	1195	1142
1006763155.0	1212	1279	933	1017
1006763169.0	1449	1741	1278	1188
1006767196.0	1176	801	824	1008
1006767827.0	1363	1109	1003	1280
1006776490.0	9	58	25	1872
1006776508.0	30	5	24	2329
1006788591.0	1785	1405	1083	1458
1006788600.0	1551	1243	980	1621
1006793570.0	1123	816	874	1022
1006794115.0	1921	997	1265	1516
1006807566.0	1391	1200	753	1092
1006811469.0	1427	868	1159	1350
1006816694.0	552	695	448	949
1006818900.0	730	770	480	1223
1006821828.0	1352	859	1011	1474
1006823163.0	1904	1099	1250	1475
1006829339.0	1748	1973	2280	1874
1006829348.0	1292	1344	942	1656
1006832768.0	1529	1648	981	1609
1006833981.0	983	1128	1229	1217
1006838031.0	1819	1213	751	1567
1006838497.0	1221	874	840	1145
1006860884.0	1435	1526	1134	1680
1006860991.0	228	188	193	225
1006867233.0	1329	951	1084	1226
1006867240.0	2184	1435	1422	1523
1006874336.0	1465	1331	1171	1589
1006874432.0	1055	788	752	1068
1006882767.0	1542	1207	1111	1329
1006883554.0	1040	393	370	731
1006894644.0	507	385	445	1267
1006894876.0	1255	1152	784	1795
1006898387.0	1094	555	632	787
1006898472.0	1326	1313	842	1459
1006926077.0	1320	1312	953	1980
1006927272.0	1024	800	822	1060
1006972552.0	1558	1483	934	1383
1006977472.0	935	1058	746	988
1007027580.0	1148	1119	1145	1098
1007027584.0	1522	1656	1071	1612
1007036873.0	1502	1333	1297	1980
1007038867.0	1485	1107	1012	1071
1007050423.0	1771	1290	883	1370
1007055832.0	1242	1065	1229	1012
1007075863.0	1639	1445	1195	1413
1007075967.0	1690	1758	1222	1272
1007081188.0	1357	981	1293	1315
1007082083.0	1330	1260	1014	1158
1007092733.0	968	907	813	1158
1007092737.0	1067	1095	944	1267
1007111156.0	1625	1155	1432	1500
1007111166.0	2515	1794	1257	1851
1007111954.0	1398	1536	1177	1590
1007112738.0	946	682	675	937
1007142104.0	1786	827	748	1073
1007146161.0	1581	1144	878	1221
1007171520.0	1189	1295	1159	1301
1007171957.0	1902	1253	1082	1563
1007180415.0	1271	1183	1028	1374
1007180427.0	1510	974	897	1083
1007241963.0	1345	1217	856	1350
1007242015.0	1820	1409	1224	1595
1007321949.0	1448	1360	1188	1278
1007322078.0	1345	988	1030	1161
1007323437.0	1443	1081	1083	1070
1007323563.0	1382	1579	1575	1623
1007325064.0	1225	994	761	1215
1007326124.0	1757	1103	1119	1373
1007326727.0	1018	1219	1146	1019
1007327077.0	1551	1848	1107	1746
1007329061.0	1124	514	568	888
1007329146.0	371	775	196	953
1007335048.0	1855	1380	1158	1604
1007335760.0	1606	1107	995	1451
1007337001.0	1423	1361	1088	1423
1007337033.0	1603	1239	1356	1420
1007341665.0	1588	1358	1283	1214
1007341714.0	1519	1100	938	1387
1007345849.0	1204	1293	953	1191
1007345856.0	997	1096	871	1115
1007352264.0	846	705	1016	949
1007352282.0	1303	1464	1469	1332
1007358263.0	2028	1930	1673	1837
1007358275.0	1284	1268	1248	1507
1007397806.0	1487	1133	1131	1391
1007397928.0	1426	1401	1105	1515
1007408098.0	1518	1556	1403	1465
1007408792.0	1965	1055	977	1801
1007415266.0	1637	1748	954	1817
1007415908.0	1256	964	703	977
1007425274.0	1172	875	860	1593
1007425668.0	874	797	650	709
1007430186.0	1818	1504	1070	1820
1007430771.0	1621	1358	1187	1765
1007432381.0	2335	2008	1739	1752
1007432519.0	1431	985	935	1281
1007433129.0	1515	878	1468	1666
1007433134.0	1046	806	706	877
1007435379.0	1623	1228	880	1635
1007435397.0	1849	1557	1437	1699
1007446357.0	188	68	293	1657
1007447295.0	484	753	162	1416
1007448040.0	367	469	358	858
1007449230.0	137	159	203	822
1007450230.0	582	621	531	1296
1007450355.0	436	623	418	918
1007466502.0	907	711	884	1224
1007466723.0	515	445	615	1340
1007473739.0	1855	1840	1263	1530
1007477493.0	1884	1630	1168	2177
1007484811.0	936	893	1047	1161
1007485613.0	1430	1137	1182	1458
1007487113.0	1197	1219	840	1253
1007487842.0	1221	623	903	1221
1007489901.0	949	938	652	1263
1007489906.0	266	167	272	387
1007497334.0	1373	893	1114	1744
1007497375.0	1143	1148	981	1328
1007537510.0	556	712	361	926
1007537511.0	1497	1488	1082	1500
1007549989.0	1383	1355	1236	1640
1007549998.0	932	746	806	886
1007553145.0	1040	1019	918	1202
1007553149.0	240	205	183	702
1007563332.0	1011	522	723	1084
1007563464.0	1019	576	828	764
1007569742.0	837	441	558	1123
1007570089.0	128	273	185	1736
1007570956.0	676	705	703	1675
1007570984.0	891	1099	1245	1830
1007575521.0	1409	1332	1021	1155
1007575932.0	1811	1505	969	1781
1007576696.0	1673	1179	1380	1638
1007577539.0	1250	1053	800	1140
1007581382.0	1665	1611	1470	2059
1007581385.0	1780	1715	1397	1720
1007582932.0	1805	1093	1129	1843
1007584157.0	891	657	929	850
1007588435.0	1683	1165	1155	1817
1007588689.0	638	749	664	1345
1007589554.0	2235	1360	1392	1613
1007589580.0	810	639	779	1093
1007590429.0	1703	1177	1011	1136
1007590453.0	1597	900	1224	1481
1007591147.0	1408	936	1128	1173
1007591712.0	898	816	630	698
1007595880.0	1471	1525	977	1297
1007595896.0	2038	1955	1565	1714
1007596827.0	1120	1116	720	1234
1007596876.0	1171	813	1106	1838
1007597671.0	1929	2051	1296	1961
1007598310.0	1238	906	1055	1062
1007608076.0	1184	934	749	1333
1007608292.0	1998	1410	1370	1870
1007614498.0	593	902	913	1137
1007614866.0	1474	1039	871	1511
1007616806.0	1612	1684	1084	1721
1007618729.0	1209	967	644	934
1007623537.0	1191	1341	1144	1539
1007623543.0	1245	1041	517	1071
1007627468.0	1602	1556	1109	1740
1007629143.0	1751	1192	1296	2046
1007635874.0	923	1114	862	1022
1007635928.0	950	1185	390	1117
1007637395.0	607	437	565	949
1007637440.0	1025	860	1099	1337
1007644303.0	1750	1517	1479	1810
1007644329.0	1283	1300	1122	1703
1007652644.0	1464	797	819	1067
1007652691.0	1500	769	1017	1429
1007655964.0	1061	1111	772	1283
1007656125.0	1417	1378	971	1668
1007663654.0	577	420	351	795
1007663965.0	1042	685	812	1095
1007665028.0	1508	1032	903	1744
1007665202.0	1257	1014	1447	1697
1007666019.0	1502	1126	1089	1466
1007666355.0	471	527	722	853
1007666963.0	203	254	104	1231
1007666989.0	168	182	190	1527
1007672475.0	1176	955	940	1682
1007673121.0	1219	1137	1072	1320
1007674652.0	1070	914	815	1543
1007676953.0	873	795	801	1180
1007679565.0	1656	1434	1328	1382
1007679725.0	851	848	862	1347
1007681463.0	970	808	537	1077
1007681465.0	1156	809	1001	1447
1007682636.0	741	717	532	1610
1007682665.0	1372	1108	1051	1565
1007687498.0	933	760	707	1296
1007689175.0	1120	804	676	1327
1007701960.0	1186	1066	1180	1188
1007703434.0	1771	1802	1357	2274
1007739272.0	1747	1621	1460	1389
1007739449.0	1481	1114	938	1554
1007758121.0	1062	1012	969	1355
1007758130.0	1087	971	644	1605
1007761572.0	1594	1832	1016	1549
1007763600.0	902	613	778	1044
1007767435.0	782	582	472	1057
1007768572.0	1020	631	862	919
1007777240.0	1157	1167	1052	1414
1007777243.0	902	690	609	778
1007780350.0	1140	875	865	1373
1007780468.0	1439	1409	994	1931
1007781106.0	1218	1236	710	1887
1007781158.0	1567	1745	1030	1603
1007783069.0	763	931	604	1062
1007783166.0	830	941	922	1350
1007784766.0	897	929	567	1052
1007785119.0	1476	1614	878	1667
1007786985.0	1337	824	1008	1478
1007787000.0	1513	1184	911	1545
1007790783.0	1450	1112	738	1341
1007791604.0	1324	1273	758	2082
1007797343.0	2010	1048	1114	1488
1007797475.0	1233	1190	1266	1338
1007801031.0	101	20	27	1698
1007801333.0	28	66	34	1288
1007868473.0	1054	1104	1007	1284
1007869295.0	1715	1106	1225	1470
1007902243.0	1559	815	1180	1252
1007908807.0	982	1142	694	1457
1007958990.0	1054	1373	842	1351
1007959935.0	1757	1254	884	1490
1007979747.0	1002	870	475	509
1007979751.0	1861	1755	1681	1957
1007981864.0	1210	1359	1093	1249
1007981899.0	1124	915	608	855
1007990343.0	1360	1226	727	1332
1007990346.0	1212	1224	947	1040
1008026136.0	1920	1566	1552	1658
1008027211.0	556	811	373	481
1008027606.0	1537	1332	893	1606
1008027627.0	1518	753	992	1617
1008030535.0	1208	1400	1260	1668
1008030558.0	1592	1662	1437	2246
1008032370.0	951	1890	1117	1908
1008032848.0	715	914	621	647
1008036446.0	1055	802	1135	1036
1008036821.0	1270	1427	969	1382
1008043286.0	597	841	405	823
1008043626.0	1048	1558	970	1336
1008049283.0	750	564	738	773
1008049365.0	1239	1120	896	1489
1008063539.0	1904	1540	1560	1493
1008063738.0	1200	1240	771	1332
1008090182.0	716	675	662	972
1008090238.0	1765	1395	1229	1332
1008114600.0	1171	1217	1145	964
1008118074.0	1519	1357	881	1183
1008126911.0	1380	1291	1031	1573
1008127021.0	1225	936	1002	1122
1008130201.0	1462	990	1335	1173
1008130379.0	1386	1258	1171	1732
1008137323.0	721	439	599	628
1008137633.0	1152	656	1041	764
1008155444.0	1142	989	811	1293
1008160247.0	1035	408	591	548
1008268252.0	1444	1528	1057	1190
1008268265.0	1494	1036	864	1137
1008269345.0	1651	1217	1145	1147
1008270911.0	1269	1209	759	1394
1008274405.0	1182	1061	899	1168
1008274410.0	1334	1187	837	1311
1008276666.0	986	1131	787	913
1008276723.0	1955	1605	1522	1765
1008282748.0	1000	1230	1082	1586
1008282971.0	1249	852	758	1049
1008289611.0	920	994	1051	970
1008289732.0	1478	1379	1114	1212
1008292399.0	1414	1428	1305	1502
1008292553.0	1474	1048	776	938
1008296665.0	1016	1190	658	1160
1008296673.0	1600	1418	1445	1448
1008301516.0	1325	1379	1132	1534
1008301658.0	1036	786	1047	982
1008309291.0	1244	843	755	1086
1008309293.0	1586	1051	1045	1174
1008310282.0	1652	1056	1144	1308
1008310287.0	2024	1416	1854	1496
1008310685.0	1740	1619	1485	1585
1008310686.0	1319	1084	1103	1249
1008314179.0	1581	1580	1693	1083
1008314183.0	1014	885	787	828
1008316140.0	1749	1469	1724	1779
1008316531.0	1154	1006	975	1139
1008369385.0	1024	1149	1080	1450
1008369389.0	1162	970	1418	1432
1008379289.0	1706	1076	1075	1343
1008380583.0	921	663	660	1042
1008485010.0	1226	1074	701	1140
1008486634.0	682	509	855	1030
1008501468.0	1162	980	754	1168
1008501477.0	1396	1557	1087	1555
1008506630.0	1476	1100	856	1113
1008506843.0	783	509	486	786
1008511694.0	65	86	39	1373
1008511777.0	35	34	76	1249
1008525521.0	985	867	502	1021
1008525535.0	1830	1758	1104	1608
1008527784.0	787	949	444	813
1008530564.0	1308	1043	978	1245
1008536220.0	2046	1750	1414	1615
1008537251.0	1154	1187	673	1027
1008556975.0	1729	1387	1341	1419
1008557159.0	1667	1748	1821	1425
1008564397.0	2129	1529	1027	1403
1008564903.0	1319	1010	820	1135
1008568713.0	2652	2132	1594	1874
1008568714.0	1885	1680	1201	1535
1008573167.0	1189	1307	1017	1161
1008573169.0	1948	1332	1327	1495
1008580207.0	1358	1319	903	1087
1008580212.0	1318	977	802	1044
1008590329.0	1568	953	883	1093
1008591012.0	1665	925	1265	1692
1008592289.0	1583	1407	1143	1411
1008594935.0	939	1124	967	1125
1008599931.0	1794	1251	1180	1656
1008600852.0	847	917	872	1277
1008605039.0	2175	1590	1793	1904
1008605046.0	1678	1187	1267	1847
1008621437.0	984	1150	1344	1343
1008623150.0	1386	1416	937	1350
1008646608.0	1609	1567	1259	1507
1008646614.0	1303	1710	1045	1218
1008659756.0	1651	1139	1359	1406
1008659815.0	908	844	758	1131
1008673418.0	1608	1029	1251	1412
1008683543.0	562	752	612	790
1008703031.0	1216	1254	815	937
1008703045.0	1797	959	1077	1215
1008717679.0	1141	1019	834	982
1008718585.0	1319	1373	1071	1372
1008766754.0	1463	1248	1231	1367
1008766843.0	1488	1179	908	1416
1008786472.0	1585	866	768	1194
1008792122.0	1407	1412	1097	1512
1008798163.0	1648	1121	1573	1760
1008798275.0	1687	1745	1378	1516
1008812013.0	1288	1146	943	1371
1008814070.0	1347	1239	849	1544
1008835246.0	1324	1149	1280	887
1008838892.0	1536	1537	1317	2187
1008862619.0	2510	1487	1692	1877
1008863443.0	1063	616	655	783
1008902293.0	1634	1430	1103	1587
1008902638.0	1057	891	522	943
1008938140.0	1165	1074	1076	1088
1008938149.0	1249	1352	903	1502
1008941686.0	1002	922	976	985
1008941727.0	1378	1108	772	1381
1008950035.0	1029	1066	687	937
1008950062.0	1192	1418	627	1160
1008953247.0	1143	826	906	943
1008953261.0	2154	1990	1596	1751
1008955152.0	875	867	633	1002
1008955157.0	1348	1695	857	1735
1008966571.0	47	104	40	1601
1008967311.0	60	25	100	725
1009292482.0	2455	1681	1565	1870
1009297945.0	1194	1185	1143	1540
1009403267.0	1082	941	760	1357
1009403570.0	1611	1277	1242	1738
1009432310.0	1185	904	874	781
1009432333.0	1389	1213	852	1282
1009441511.0	1413	1321	1142	1273
1009443130.0	773	413	706	757
1009578248.0	1135	1512	965	1246
1009578267.0	549	578	378	493
1009809225.0	1144	941	547	1121
1009831085.0	1258	1172	1230	1348
1009895294.0	975	1244	700	900
1009899121.0	1126	838	653	987
1009911151.0	718	533	781	802
1009911162.0	1412	1014	1267	1292
1009939128.0	1615	1347	1383	1476
1009939261.0	741	806	675	914
1009957816.0	1609	1017	1060	1415
1009961298.0	1118	1132	1220	1265
1009966033.0	1501	1428	1009	1488
1009966039.0	1187	1123	1038	1210
1009990483.0	1317	993	1006	860
1009991819.0	1649	1219	1388	1294
1010001771.0	1078	1099	1059	940
1010001793.0	944	1471	1075	1285
1010033450.0	768	435	223	1219
1010033691.0	1200	1386	1049	1408
1010100281.0	1526	934	672	1552
1010112640.0	1224	1335	941	997
1010177128.0	1026	810	1072	1237
1010182617.0	1051	1223	938	1283
1010194282.0	1179	1176	1182	1666
1010194291.0	386	385	377	340
1010196188.0	825	745	751	876
1010196194.0	2360	1767	1382	2039
1010209810.0	1490	1239	699	1242
1010209814.0	1447	1098	1250	1104
1010211048.0	1039	839	808	883
1010211068.0	1466	1291	886	1658
1010211978.0	1117	1237	891	1025
1010212030.0	1095	1134	892	1029
1010215188.0	1400	910	1256	1322
1010216530.0	1071	751	526	1161
1010221314.0	1660	836	994	1489
1010221324.0	1247	549	1085	931
1010222767.0	1445	969	959	1532
1010223314.0	495	364	326	659
1010229009.0	366	261	158	1353
1010229073.0	170	96	82	884
1010243626.0	1330	1302	1620	1519
1010243896.0	2105	1924	1963	2513
1010255995.0	1390	1064	784	1297
1010258040.0	1720	1712	1105	1706
1010374596.0	1446	1178	1494	1497
1010374620.0	1355	1222	1110	1344
1010382430.0	1053	690	808	1255
1010382489.0	1254	1161	1017	1326
1010384677.0	1444	1305	946	1594
1010386269.0	1036	659	540	1437
1010388945.0	1851	1231	946	1405
1010398051.0	1367	1440	1255	1590
1010420627.0	442	274	207	1391
1010421116.0	331	451	274	1133
1010434893.0	1629	899	1071	1256
1010436076.0	695	852	497	794
1010454055.0	1583	1453	890	1468
1010454734.0	897	977	603	776
1010569720.0	1450	1274	1144	2002
1010569767.0	1235	1336	911	1206
1010588991.0	864	763	985	834
1010595736.0	1248	1125	900	778
1010687289.0	1400	1686	1204	1582
1010689923.0	2102	1942	1422	1615
1010697697.0	1026	1096	958	1163
1010697750.0	950	944	1007	896
1010713423.0	691	577	430	664
1010714128.0	1321	1513	1099	1569
1010741694.0	1236	1168	859	960
1010741705.0	1459	1191	1412	1478
1010756720.0	1147	1070	655	951
1010756735.0	871	850	657	857
1010779234.0	1520	1197	1092	1441
1010779297.0	1246	1513	675	1781
1010786706.0	287	368	192	1566
1010788318.0	43	173	140	1859
1010794841.0	1624	1145	1103	1711
1010800311.0	1662	1727	1194	1402
1010926403.0	1622	1218	1092	1482
1010926460.0	1171	958	1138	1064
1010966699.0	1838	1372	1359	1463
1010967160.0	1494	1473	1018	1576
1010980693.0	960	956	1068	1209
1010980700.0	1415	1287	1153	1425
1011043255.0	1285	846	870	1357
1011043595.0	1448	1268	1049	1639
1011048773.0	1190	746	817	1052
1011049525.0	1429	1639	1035	1403
1011053617.0	1780	1241	1215	1435
1011054085.0	879	1241	714	1214
1011055123.0	1813	1632	1176	1869
1011055129.0	1881	1148	1200	1463
1011067732.0	839	370	538	648
1011068186.0	1540	1040	805	1112
1011084478.0	1695	1543	1050	1276
1011084496.0	1269	1394	1303	1604
1011092254.0	1577	1031	933	1464
1011096120.0	1072	1387	1333	1622
1011112485.0	1167	1090	1145	1189
1011112573.0	1393	1226	1489	1549
1011116053.0	216	107	102	663
1011117433.0	555	474	512	1490
1011134853.0	1707	884	1035	1297
1011134856.0	755	443	382	561
1011143367.0	1160	1041	649	1382
1011145862.0	814	1440	577	1146
1011192584.0	1642	2247	1193	2312
1011194021.0	1351	1579	1033	1542
1011258758.0	885	589	393	561
1011262677.0	674	558	720	992
1011270326.0	1576	1364	1240	1286
1011270514.0	582	856	612	795
1011275179.0	529	442	410	878
1011276518.0	883	723	608	969
1011405956.0	1081	655	745	1125
1011405986.0	1279	1130	999	1238
1011413109.0	567	1141	913	968
1011413116.0	1767	1481	1089	1615
1011428313.0	1188	1040	954	995
1011428507.0	994	1177	1024	879
1011430795.0	580	823	657	1324
1011430819.0	1483	1190	1207	1432
1011435971.0	1551	1408	1201	1112
1011436220.0	1203	1327	1110	1028
1011436642.0	1757	1328	1570	1629
1011438624.0	912	1077	537	698
1011444972.0	1452	1114	619	1068
1011444980.0	1157	715	1057	1161
1011451785.0	1574	1736	1237	1661
1011451847.0	1792	1374	962	1714
1011455649.0	891	1036	922	1404
1011457089.0	791	779	805	1034
1011466517.0	532	550	498	1405
1011466644.0	1152	885	775	1952
1011470245.0	461	383	508	1517
1011470251.0	294	306	251	1037
1011506350.0	1787	949	1083	1556
1011507111.0	832	829	757	918
1011515035.0	454	509	536	459
1011515039.0	1330	931	858	1221
1011584045.0	73	51	78	1211
1011586283.0	95	71	67	1594
1011603520.0	1959	1522	1228	2009
1011603965.0	1228	741	908	1295
1011605322.0	990	1088	736	691
1011605938.0	1381	1314	1284	1368
1011610517.0	1338	1101	1047	1277
1011610597.0	1195	2060	966	1004
1011615047.0	1120	1301	839	1559
1011615868.0	1474	1449	1207	1581
1011624045.0	1113	873	842	953
1011628126.0	1200	1092	910	1105
1011632174.0	966	807	627	1268
1011632672.0	958	871	420	786
1011636577.0	881	996	912	866
1011640338.0	1353	1141	1103	1291
1011662052.0	1590	1531	1221	1989
1011663466.0	926	1057	827	1095
1011666260.0	1036	861	741	1278
1011666384.0	830	679	1024	1381
1011674455.0	116	130	98	893
1011677306.0	339	310	289	1682
1011693919.0	1279	1195	926	967
1011693923.0	1522	1364	840	1464
1011700571.0	1201	1405	1044	1089
1011700719.0	910	671	881	1027
1011760526.0	1712	1108	1387	1394
1011762794.0	1463	1576	1190	1551
1011974144.0	1738	1389	1134	1259
1011979614.0	1514	1103	834	1372
1012138287.0	837	966	649	740
1012138960.0	1364	1374	1137	1507
1012185049.0	1573	1306	1135	1288
1012185065.0	1500	1089	1267	1067
1012211487.0	563	550	344	1035
1012211802.0	955	787	666	1177
1012217425.0	853	824	580	764
1012217872.0	1217	1329	823	1353
1012234650.0	446	550	430	511
1012234697.0	1144	1135	984	1164
1012243236.0	1117	1010	854	1612
1012243238.0	1070	806	724	1339
1012263482.0	1098	944	1271	1367
1012263487.0	847	1492	1052	1048
1012274395.0	649	364	399	786
1012275507.0	189	258	64	1553
1012400058.0	808	1066	810	1285
1012400154.0	1283	1101	1424	998
1012406436.0	907	901	674	859
1012407593.0	715	810	660	590
1012450454.0	1015	899	748	964
1012450472.0	861	803	641	1205
1012453265.0	892	687	599	953
1012455012.0	795	881	449	908
1012455799.0	1234	1006	658	1716
1012456530.0	546	456	328	951
1012462779.0	1585	1510	1073	1220
1012464654.0	1811	1750	1062	1413
1012467473.0	1269	1122	975	1064
1012467475.0	1438	1455	1103	1454
1012469113.0	547	549	539	869
1012469122.0	803	675	485	1105
1012475218.0	1991	1801	1292	1996
1012475708.0	1263	1488	1196	1674
1012506068.0	1060	992	1188	1023
1012506085.0	1015	729	835	855
1012548667.0	1656	1102	1088	1859
1012548817.0	1519	1496	973	1202
1012556249.0	1341	1000	1002	1824
1012580546.0	746	656	648	954
1012646273.0	2295	1945	1728	1924
1012654603.0	808	1110	995	1124
1012884768.0	1206	1136	924	1124
1012886515.0	1297	888	578	1240
1012896844.0	1257	1137	668	1096
1012902763.0	919	1176	738	1262
1012911727.0	1223	1146	1246	1245
1012912072.0	1713	1426	1123	1304
1012915086.0	1547	1385	1554	1865
1012915103.0	1561	952	1035	964
1012932675.0	1521	2078	1403	1964
1012936751.0	1794	1887	1108	1680
1013008632.0	1228	1503	1023	1471
1013009292.0	2092	1492	1158	1578
1013023750.0	1757	1458	1419	1519
1013026595.0	1214	1076	696	1182
1013048947.0	1541	1368	1229	1451
1013048980.0	1307	779	654	1073
1013059496.0	711	576	474	920
1013060444.0	1725	1250	1016	1495
1013061919.0	619	815	584	1239
1013062707.0	680	727	790	1448
1013098920.0	783	737	526	876
1013099402.0	1544	1325	1281	1496
1013107715.0	775	891	686	1120
1013107720.0	871	783	565	1087
1013111688.0	1253	893	727	1251
1013111844.0	1181	998	995	1109
1013135055.0	1240	954	1031	1394
1013140923.0	619	891	463	982
1013170492.0	1178	1114	938	1085
1013170515.0	1108	1604	1018	1662
1013184361.0	1246	995	1045	1482
1013184607.0	1901	1617	1110	2096
1013202467.0	810	519	856	1118
1013207449.0	800	464	432	1274
1013220583.0	1536	1295	1059	1503
1013220626.0	1838	1524	1380	1805
1013232734.0	1510	1231	559	1048
1013233494.0	2729	1288	1491	2058
1013237865.0	2200	1404	1290	1685
1013242687.0	1312	1071	1199	1391
1013252369.0	1813	780	759	1168
1013253267.0	850	828	871	884
1013273374.0	861	826	775	954
1013273449.0	1428	1582	1145	1429
1013311585.0	1301	1382	1208	1188
1013312071.0	1416	1203	1096	1505
1013321765.0	1938	2200	1403	1944
1013321931.0	1361	1381	983	1228
1013335409.0	1306	1071	1062	1049
1013335779.0	1485	1181	811	1565
1013359322.0	382	236	247	354
1013359634.0	1071	1132	707	1421
1013365083.0	1508	1967	1163	1765
1013365085.0	1306	1080	875	1260
1013366480.0	1527	1249	968	1375
1013366749.0	983	886	1078	1296
1013368802.0	1220	960	1155	1193
1013368817.0	1557	1374	1186	1801
1013371736.0	1530	1315	1372	1382
1013372266.0	1458	1029	1096	1402
1013388606.0	1151	996	924	1101
1013389903.0	1873	1267	697	1470
1013395540.0	1493	1115	686	1476
1013396091.0	648	897	520	977
1013422561.0	1263	1208	1060	1488
1013422602.0	1380	869	1025	1459
1013435830.0	1608	1466	1611	1719
1013436058.0	835	1090	947	1566
1013442090.0	390	547	460	952
1013444599.0	538	449	455	942
1013455019.0	1390	1028	1089	1231
1013459028.0	2378	1885	1452	2059
1013462998.0	1243	1078	1095	1022
1013464730.0	1218	1156	1127	1211
1013468853.0	1236	1253	869	1225
1013470115.0	1489	1100	1018	1188
1013492935.0	1433	1224	876	1114
1013507519.0	2241	1348	1195	1949
1013514678.0	676	996	883	1303
1013516615.0	967	1032	601	1188
1013524330.0	978	1255	866	1539
1013525191.0	1496	1308	1137	1240
1013528753.0	299	187	200	1466
1013529753.0	387	431	268	1157
1013538848.0	572	402	617	593
1013547880.0	2061	1276	1364	1248
1013556726.0	1272	867	988	1083
1013556972.0	988	821	919	1208
1013563668.0	1030	754	628	1164
1013566953.0	1014	1345	957	1714
1013586088.0	1611	1151	1388	1307
1013587382.0	1295	1183	950	1172
1013602678.0	1567	1326	887	1482
1013602681.0	849	892	762	1331
1013639682.0	812	1057	584	945
1013639984.0	1166	1439	1018	1253
1013640908.0	567	917	858	1023
1013640915.0	460	504	598	1149
1013642470.0	1975	1426	1372	1718
1013642544.0	1001	1008	891	963
1013656665.0	1364	1181	854	1537
1013656677.0	1395	1345	1227	1533
1013666077.0	1294	956	739	940
1013666087.0	1329	1249	1096	1337
1013793521.0	1354	1260	1045	1135
1013793559.0	1528	1310	1295	1457
1013801026.0	984	697	621	1328
1013801193.0	1572	963	881	1276
1013812178.0	1289	978	735	744
1013812236.0	1408	1372	1033	1268
1013967069.0	914	1240	900	1049
1013967082.0	817	682	741	736
1013978872.0	1351	1053	701	960
1013979305.0	1279	1215	792	1045
1013980407.0	1238	862	637	1126
1013980719.0	1732	1676	1886	1345
1013990978.0	859	532	623	855
1013991037.0	1226	1280	961	1491
1013993280.0	1417	1419	980	1770
1013993430.0	2000	1615	1651	2780
1014006633.0	1678	1873	1613	1606
1014007059.0	1641	1191	1454	1672
1014009789.0	1715	988	975	1273
1014009804.0	1765	1543	1589	1544
1014014276.0	1545	937	858	1085
1014014309.0	926	945	813	930
1014016787.0	696	630	665	528
1014016789.0	1515	1246	1311	1329
1014017870.0	1597	1187	1359	1537
1014018151.0	849	791	522	859
1014020643.0	506	623	429	391
1014021050.0	1598	1162	1195	1213
1014023418.0	555	926	730	974
1014023441.0	1580	1277	1572	1834
1014026432.0	1788	1843	1229	1793
1014027026.0	1531	1708	1212	1514
1014030169.0	727	595	631	650
1014031962.0	1199	817	1036	1150
1014035710.0	2228	1926	1340	2105
1014035786.0	1714	1815	1393	1979
1014039351.0	851	830	1185	745
1014041255.0	2002	1376	1545	1577
1014046491.0	1026	683	626	704
1014048254.0	774	853	1025	1091
1014079454.0	826	962	844	1002
1014079464.0	1000	1051	957	1473
1014089666.0	1639	1387	1190	1782
1014090079.0	1345	1015	1048	1146
1014101855.0	1813	1258	1519	1782
1014103003.0	1777	1763	1418	1419
1014106787.0	903	637	653	805
1014106915.0	1329	622	675	1216
1014116868.0	213	20	31	1459
1014116887.0	146	42	103	1747
1014166929.0	1129	1540	1262	1250
1014169881.0	1998	1008	1411	1374
1014195989.0	791	1068	814	1023
1014195990.0	1869	1164	1877	1670
1014196481.0	1768	1526	1258	1445
1014196496.0	1913	1368	1604	1564
1014231326.0	1575	1651	1028	1777
1014231460.0	868	927	682	892
1014232316.0	1714	1313	1449	1874
1014233610.0	926	1088	1192	1332
1014240951.0	1123	864	1112	1067
1014241613.0	1395	1118	895	1022
1014272186.0	1591	1167	1362	1480
1014272197.0	1013	895	649	1016
1014426852.0	1307	1097	1147	1356
1014427116.0	1081	1354	974	1204
1014438525.0	1677	812	1147	1273
1014438532.0	821	659	498	1046
1014519265.0	943	912	719	1023
1014519269.0	577	1086	724	1208
1014521850.0	900	647	607	755
1014522209.0	953	1092	1130	1148
1014544535.0	1316	1051	1102	1085
1014544540.0	2004	1787	1127	1631
1014550121.0	1214	1053	1207	964
1014550124.0	1713	1303	1132	1491
1014552148.0	1880	1708	993	1674
1014552507.0	1722	1072	1270	1383
1014570219.0	1193	933	789	1085
1014571241.0	1261	1276	1152	1351
1014613355.0	1594	1501	1239	1613
1014613366.0	1419	1028	884	975
1014669477.0	1332	1036	1116	1378
1014698854.0	754	531	916	571
1014732149.0	1169	1167	869	1161
1014733128.0	1485	1203	649	1139
1014750353.0	1272	966	1078	1165
1014750356.0	1593	1202	796	1720
1014755013.0	1267	1364	1008	1233
1014755736.0	945	874	863	891
1014798746.0	2556	1878	1996	1811
1014799250.0	2338	1494	1556	1751
1014810740.0	1534	1163	1274	1897
1014810982.0	1318	1039	976	1411
1014818119.0	1647	1292	852	1264
1014818124.0	1509	1204	880	1240
1014821856.0	785	987	518	651
1014822583.0	1395	998	1096	1505
1014851076.0	149	25	48	1120
1014851582.0	276	317	378	1261
1014915959.0	2374	1926	1184	2120
1014916443.0	1797	2097	1355	1586
1014927163.0	1283	1942	1353	1383
1014927175.0	1103	1046	1079	1165
1014927439.0	1193	487	539	650
1014929304.0	508	376	650	648
1014941664.0	881	955	912	925
1014941672.0	1152	1336	983	1077
1014947471.0	1095	1171	1050	1448
1014947697.0	1398	1086	1103	1200
1014952748.0	850	786	619	892
1014952762.0	1079	1229	785	1454
1014970905.0	1464	1523	1320	1408
1014972134.0	1405	1082	1072	1217
1014990349.0	1344	1140	1211	1213
1014991875.0	1563	1176	1087	1389
1015085018.0	1933	1414	796	1426
1015085887.0	1692	1215	1294	1717
1015113090.0	1308	934	734	902
1015115039.0	794	1068	802	1910
1015132847.0	1286	1288	1075	995
1015133875.0	1813	1464	1353	1631
1015152482.0	1050	628	915	1160
1015153033.0	1273	1341	924	1275
1015164132.0	963	1241	1046	994
1015167491.0	996	1043	1273	1405
1015187990.0	827	1137	636	1084
1015188010.0	1208	1189	875	1218
1015223154.0	1553	1062	1132	1340
1015223169.0	1756	1440	1174	1489
1015234505.0	1647	1204	1076	1149
1015234604.0	1097	688	968	856
1015254705.0	1478	1198	1225	1760
1015264962.0	496	571	328	450
1015295009.0	2315	1637	1801	1649
1015295019.0	942	671	614	833
1015297252.0	303	276	232	541
1015298346.0	656	638	353	1171
1015300954.0	965	1120	1018	969
1015303983.0	701	989	606	900
1015305368.0	995	1069	729	1347
1015305435.0	1046	688	720	1195
1015306105.0	1836	1381	1078	1334
1015306159.0	238	222	205	1778
1015315099.0	1734	1880	2102	1639
1015319346.0	935	760	604	858
1015328431.0	1734	1311	1425	1882
1015328456.0	1669	1800	1341	2034
1015359940.0	1109	1006	758	946
1015366273.0	1091	1211	912	911
1015372481.0	728	621	608	697
1015372509.0	705	1132	921	657
1015378523.0	1046	1055	942	1466
1015378576.0	799	926	790	814
1015379764.0	1405	1055	1189	1655
1015379776.0	1382	1031	664	944
1015381110.0	1770	1137	1038	1150
1015381146.0	1481	1382	1693	2209
1015382821.0	821	1208	828	1175
1015382888.0	1142	1429	1248	1285
1015385441.0	919	842	711	974
1015385456.0	1241	1066	1092	1127
1015387780.0	489	654	344	753
1015387797.0	1061	1041	850	1039
1015393868.0	1162	802	845	823
1015393872.0	1639	1139	991	1462
1015395033.0	2390	2281	1842	2051
1015395099.0	1212	889	767	1067
1015397929.0	816	594	761	765
1015398058.0	608	746	666	736
1015400619.0	1478	1114	1489	1774
1015400954.0	1351	1390	1238	1446
1015403753.0	1279	1229	811	2070
1015403802.0	120	162	69	1549
1015457719.0	1868	1606	1398	1280
1015459156.0	1222	917	1028	1039
1015496590.0	1323	1380	1236	1463
1015496600.0	470	676	711	842
1015505526.0	1919	1272	1356	1290
1015505542.0	1380	1403	1256	1010
1015510005.0	1622	1174	1107	1172
[truncated: 35,723 more rows]
